# Supplementary material for: Replication stress conferred by POT1 dysfunction promotes telomere relocalization to the nuclear pore
Source: Genes Dev. 2020 Dec 1;34(23-24):1619–36. doi: 10.1101/gad.337287.120 (PMC7706707; doi:10.1101/gad.337287.120)
Supplement: Supplemental Material [file supp_gad.337287.120_Supplementary_Table_S1.xlsx]

## Sheet: RPE1_p53null_BF_scores
GENE	BoostedBF_WT	BoostedBF_K90E	BoostedBF_dOB		RPE1 p53 null cells
A1BG	-14.112	-10.594	-10.656		Minimum read counts T0 per sgRNA >25
A1CF	-14.065	-7.072	-7.347
A2M	-13.137	-3.36	-0.519
A2ML1	-8.824	-6.89	-8.734
A3GALT2	-1.475	-0.996	0.81
A4GALT	-14.676	-6.528	-9.659
A4GNT	-5.011	-7.012	-0.637
AAAS	4.801	3.892	10.119
AACS	-9.805	-5.561	-6.477
AADAC	-12.672	-5.268	-12.554
AADACL2	-4.681	-8.211	-9.405
AADACL3	-12.727	-8.779	-9.422
AADACL4	-4.747	-8.067	-7.151
AADAT	-11.709	-8.454	-7.894
AAED1	-9.514	-7.383	-11.062
AAGAB	-8.782	-6.04	-5.781
AAK1	-10.626	-9.909	-8.005
AAMDC	-2.498	2.568	-1.833
AAMP	7.951	1.443	10.516
AANAT	-3.061	-7.251	-7.501
AAR2	-8.128	0.4	-0.013
AARD	-5.637	-8.86	-8.841
AARS	18.569	7.945	9.673
AARS2	13.362	13.837	8.958
AARSD1	-7.272	-8.573	-7.198
AASDH	-11.805	-2.301	-5.609
AASDHPPT	-1.093	2.376	2.079
AASS	-10.351	-4.755	-8.613
AATF	9.168	9.096	7.436
AATK	-13.801	-6.22	-6.089
ABAT	-17.862	-7.309	-4.759
ABCA1	-0.336	-1.009	-1.674
ABCA10	-13.458	-4.911	-6.908
ABCA12	-3.497	-3.943	-8.445
ABCA13	-11.99	-5.069	-10.958
ABCA2	-4.835	-5.466	-5.037
ABCA3	-4.926	-7.509	-7.463
ABCA4	-3.391	-4.051	0.572
ABCA5	-8.813	-5.435	-6.929
ABCA6	-14.772	-9.808	-6.776
ABCA7	-16.523	-4.217	-1.858
ABCA8	-7.235	-6.004	-9.393
ABCA9	-13.523	-5.437	-9.452
ABCB1	-9.168	-2.767	-7.433
ABCB10	1.385	5.402	2.449
ABCB11	-13.307	-2.946	-1.954
ABCB4	-1.493	-4.709	-2.409
ABCB5	-0.771	-1.822	-1.506
ABCB6	-3.579	-4.568	-4.622
ABCB7	24.739	14.016	9.173
ABCB8	-8.424	-3.566	-5.005
ABCB9	-13.254	-7.569	-10.969
ABCC1	-8.107	-3.853	-1.437
ABCC10	-6.342	-2.16	-3.599
ABCC11	-16.38	-6.952	-1.016
ABCC12	-9.42	-4.586	-7.454
ABCC2	0.505	-2.706	2.619
ABCC3	-3.215	-0.917	1.174
ABCC4	-8.016	-2.248	1.76
ABCC5	-13.752	-6.047	-4.449
ABCC6	-8.15	-2.731	-4.281
ABCC8	-9.578	-3.476	-3.553
ABCC9	-2.878	-1.515	-1.605
ABCD1	-7.216	-11.504	0.378
ABCD2	-11.141	-7.509	-3.11
ABCD3	-8.06	-8.78	-0.369
ABCD4	-16.817	-2.215	-6.359
ABCE1	7.048	11.601	10.872
ABCF1	-7.7	-0.575	-2.171
ABCF2	-0.112	-2.936	-0.721
ABCF3	-5.207	-4.052	-1.56
ABCG1	-9.634	-2.78	-4.556
ABCG2	-5.127	-7.363	-1.769
ABCG4	-0.325	-0.721	-3.83
ABCG5	-1.875	-1.458	0.605
ABCG8	-3.536	-2.633	-0.986
ABHD1	-10.802	-0.181	-6.347
ABHD10	-8.836	-7.303	-9.278
ABHD11	-6.38	-4.494	-4.81
ABHD12	-3.064	-2.692	-10.502
ABHD12B	-9.372	-8.62	-6.285
ABHD13	-20.357	-10.915	-10.99
ABHD14A	-11.801	-0.613	-3.515
ABHD14B	-25.208	-14.192	-12.424
ABHD15	-17.581	-7.266	-7.253
ABHD16A	-3.023	-4.308	-2.828
ABHD16B	-9.258	-11.068	-9.7
ABHD17A	-7.126	-10.185	-11.367
ABHD17B	-18.641	-8.101	-4.596
ABHD17C	-10.634	-6.232	-8.555
ABHD2	-8.755	-6.409	-8.841
ABHD3	-2.371	-7.152	-5.894
ABHD4	-8.654	-5.942	-1.583
ABHD5	-3.244	-5.358	-2.82
ABHD6	-8.594	-5.83	-14.573
ABHD8	-5.504	-5.275	-4.63
ABI1	-3.405	-5.188	1.348
ABI2	-11.399	-0.679	-4.022
ABI3	-3.99	-2.548	1.396
ABI3BP	-8.999	-6.791	-5.222
ABL1	2.178	-1.641	1.727
ABL2	-9.275	-4.554	-7.919
ABLIM1	-14.049	-5.695	-3.574
ABLIM2	-8.659	-6.516	1.744
ABLIM3	-13.129	-8.061	-9.47
ABO	-20.571	-5.196	-7.908
ABR	-9.752	1.24	-0.888
ABRA	-16.611	-4.59	-3.023
ABRACL	-6.874	-1.397	-0.421
ABT1	7.064	6.422	3.874
ABTB1	-9.114	-10.58	-9.798
ABTB2	-12.648	-9.309	-7.414
ACAA1	-6.839	-6.599	-3.23
ACAA2	-4.074	-3.206	-0.641
ACACA	-3.314	-2.632	2.723
ACACB	0.36	-4.86	0.411
ACAD10	-14.724	-2.153	-0.545
ACAD11	-6.13	-3.436	-3.654
ACAD8	-11.371	-5.737	-6.767
ACAD9	-16.778	-1.3	-3.254
ACADL	-10.755	-4.633	-4.545
ACADM	-7.146	-2.508	-1.381
ACADS	-13.099	-5.319	-7.924
ACADSB	-10.089	-4.28	-5.159
ACADVL	-9.547	-3.691	-3.429
ACAN	-2.513	-0.901	-0.9
ACAP1	-22.333	-4.212	-4.983
ACAP2	-16.354	-4.942	-5.944
ACAP3	-12.21	-9.17	-6.721
ACAT1	-3.461	0.215	-1.673
ACAT2	-3.243	-2.382	-2.187
ACBD3	-0.767	-1.444	1.356
ACBD4	-23.738	-3.389	-13.879
ACBD5	-14.016	-9.721	-6.498
ACBD6	-5.561	-10.334	-6.052
ACBD7	-5.496	-11.086	-6.002
ACCS	-10.104	-5.246	-1.784
ACCSL	-2.655	-4.06	-1.149
ACD	-6.427	2.324	0.335
ACE	-15.183	-8.761	-7.48
ACE2	-11.312	-2.054	-9.232
ACER1	-11.002	-7.632	-10.465
ACER2	-8.438	-8.686	-9.381
ACER3	-9.837	-7.905	-5.393
ACHE	-23.434	-9.191	-8.983
ACIN1	-8.473	-6.894	0.935
ACKR2	-5.799	-2.191	-2.233
ACKR3	-14.498	-3.775	-7.421
ACKR4	-12.534	-5.795	-6.096
ACLY	8.817	6.078	6.546
ACMSD	-15.368	-5.325	-6.432
ACN9	-19.057	-3.286	-0.658
ACO1	0.385	-0.434	0.427
ACO2	-11.315	0.205	2.889
ACOT1	-12.983	-11.086	-12.192
ACOT11	-12.322	-9.872	-9.614
ACOT12	-9.408	-3.65	-10.474
ACOT13	-14.165	-4.617	-1.525
ACOT2	-7.129	-10.008	-3.426
ACOT4	-7.025	-3.048	-6.62
ACOT6	-12.551	-7.306	-7
ACOT7	-16.258	-11.357	-6.97
ACOT8	-8.137	-0.84	-6.048
ACOT9	-18.056	-7.309	-8.63
ACOX1	2.437	-3.911	5.15
ACOX2	-6.419	-18.208	-7.14
ACOX3	-24.507	-4.232	-6.657
ACOXL	-8.102	-6.183	-4.196
ACP1	1.03	1.265	-3.761
ACP2	-8.306	-5.098	-2.939
ACP5	-12.624	-10.19	-9.594
ACP6	-3.779	-4.823	-1.519
ACPL2	-4.774	-2.486	-1.277
ACPP	-2.684	-6.301	-5.333
ACPT	-9.94	-1.219	-11.146
ACR	-9.211	-8.597	-10.743
ACRBP	-11.51	-10.39	-11.061
ACRC	-5.204	-9.562	-5.521
ACRV1	-13.782	-8.134	-5.739
ACSBG1	-17.684	-4.114	-3.953
ACSBG2	-6.92	-4.345	-2.193
ACSF2	-12.912	-4.425	-4.989
ACSF3	-12.818	-7.779	-7.424
ACSL1	-4.231	-3.361	-2.102
ACSL3	-10.31	-3.161	-2.506
ACSL4	-5.709	-3.65	-4.858
ACSL5	-9.841	-8.756	-8.425
ACSL6	-18.669	-7.499	-6.205
ACSM1	-5.725	-8.774	-6.797
ACSM2A	-21.574	-9.174	-9.19
ACSM2B	-18.552	-8.524	-8.044
ACSM3	-21.695	-10.62	-5.331
ACSM4	-13.862	-8.979	-6.979
ACSM5	-13.502	-10.427	-10.008
ACSS1	-2.327	-4.553	-6.535
ACSS2	-6.731	-6.309	-8.93
ACSS3	-14.177	-5.302	-7.3
ACTA1	-15.122	0.025	-6.683
ACTA2	-14.304	0.961	0.437
ACTB	-3.561	7.35	0.702
ACTBL2	-8.768	-1.571	2.27
ACTC1	-10.936	-1.196	-2.349
ACTG1	-6.214	3.82	-3.404
ACTG2	0.706	-10.489	2.722
ACTL10	2.992	1.078	-1.053
ACTL6A	19.208	11.876	6.754
ACTL6B	-8.792	2.352	-5.171
ACTL7A	-9.515	0.541	-0.956
ACTL7B	2.711	-8.25	2.594
ACTL8	0.645	-0.749	3.191
ACTL9	-0.593	-3.265	0.484
ACTN1	-1.478	1.335	-0.99
ACTN2	1.245	-5.223	-3.711
ACTN3	-9.308	-6.044	-2.359
ACTN4	-9.113	-1.782	-2.846
ACTR10	12.293	8.753	12.735
ACTR1A	6.89	-1.661	2.546
ACTR1B	-3.349	-0.935	2.031
ACTR2	5.858	2.751	6.619
ACTR3	7.735	1.838	4.65
ACTR3B	0.248	-0.305	0.65
ACTR3C	-13.113	0.304	-7.126
ACTR5	3.208	4.16	4.873
ACTR6	10.615	12.896	10.555
ACTR8	15.805	11.937	7.117
ACTRT1	-7.697	-4.416	-0.371
ACTRT2	-8.898	-4.328	-0.205
ACTRT3	4.982	0.18	-0.712
ACVR1	0.846	-2.283	-0.096
ACVR1B	-16.341	-1.762	-6.047
ACVR1C	-11.594	-1.094	-0.678
ACVR2A	-8.679	-3.657	-6.473
ACVR2B	-13.267	-4.001	-5.092
ACVRL1	-11.115	-1.975	-4.095
ACY1	-7.002	-5.522	-3.908
ACY3	-13.243	-8.053	-14.115
ACYP1	-9.053	-11.273	-7.535
ACYP2	-16.578	-5.744	-7.245
ADA	-9.917	4.49	2.591
ADAD1	-13.659	-5.423	-6.803
ADAD2	-12.431	-8.09	-7.529
ADAL	5.831	6.631	4.365
ADAM10	-6.639	-0.424	-4
ADAM11	-21.251	-8.979	-8.42
ADAM12	-3.729	-6.673	-4.91
ADAM15	1.268	-3.066	-0.155
ADAM17	-14.868	1.3	-1.467
ADAM18	-7.281	0.438	-1.802
ADAM19	-7.38	0.971	-1.313
ADAM2	-3.813	-6.403	-4.929
ADAM20	-7.412	-5.812	-5.59
ADAM21	-14.849	-3.427	-0.447
ADAM22	-5.093	-4.456	-9.141
ADAM23	-17.07	-8.968	-7.551
ADAM28	-9.511	-8.434	-7.175
ADAM29	-15.279	-8.142	-8.125
ADAM30	-15.44	-4.672	-4.968
ADAM32	-19.667	-10.315	-8.636
ADAM33	-8.908	-7.999	-7.46
ADAM7	-11.27	-13.601	-12.313
ADAM8	-6.147	-5.758	-3.548
ADAM9	-0.962	-1.679	-2.677
ADAMDEC1	-14.792	-7.129	-5.614
ADAMTS1	-32.027	-12.79	-9.066
ADAMTS10	-10.13	-12.143	-8.623
ADAMTS12	-11.709	-10.419	-6.519
ADAMTS13	-19.844	-5.94	-6.576
ADAMTS14	-11.51	-9.258	-7.533
ADAMTS15	-14.225	-7.412	-8.757
ADAMTS16	-28.37	-10.322	-12.984
ADAMTS17	-13.161	-9.376	-14.088
ADAMTS18	-9.504	-3.885	-13.31
ADAMTS19	-18.853	-4.62	-3.23
ADAMTS2	-10.399	-4.97	-2.646
ADAMTS20	-2.762	-9.955	-10.151
ADAMTS3	-9.392	-4.088	-5.388
ADAMTS4	-15.367	-10.242	-4.727
ADAMTS5	-20.762	-4.4	-5.648
ADAMTS6	-7.296	-3.689	-10.174
ADAMTS7	-6.882	-9.11	-5.159
ADAMTS8	-7.724	-10.318	-9.928
ADAMTS9	-8.174	-4.139	-3.072
ADAMTSL1	-22.203	-6.923	-4.159
ADAMTSL2	-14.13	-5.039	-6.561
ADAMTSL3	-10.263	-5.851	-11.309
ADAMTSL4	-10.533	-4.345	-9.881
ADAMTSL5	-23.735	-5.497	-17.454
ADAP1	-4.35	-7.532	-4.309
ADAP2	-10.505	-2.003	-4.334
ADAR	0.584	-5.079	-1.611
ADARB1	-14.008	-5.449	-4.794
ADARB2	-5.031	-2.489	-6.054
ADAT1	-17.897	-3.375	-3.682
ADAT2	12.137	5.899	4.007
ADAT3	8.182	6.478	3.557
ADC	-22.228	-0.878	-0.04
ADCK1	-15.874	-8.959	-7.72
ADCK2	-15.827	-11.32	-9.099
ADCK3	-17.756	-3.777	-3.861
ADCK4	-3.378	0.403	-3.101
ADCK5	-9.953	-2.652	-7.743
ADCY1	-18.975	-0.223	-2.937
ADCY10	-1.957	0.587	-5.876
ADCY2	-4.077	1.741	1.672
ADCY3	-8.522	-4.954	3.222
ADCY4	-0.02	4.05	-1.436
ADCY5	1.206	5.451	-1.602
ADCY6	-15.663	1.734	-6.614
ADCY7	-7.311	2.682	-5.163
ADCY8	-7.976	-0.014	-0.331
ADCY9	-0.084	1.647	-3.441
ADCYAP1	-5.921	-6.919	-2.046
ADCYAP1R1	-9.56	-0.575	-3.196
ADD1	-5.301	-2.408	-6.039
ADD2	-9.208	-2.576	-2.936
ADD3	-3.814	-2.23	-1.039
ADGB	-1.188	-4.284	-3.097
ADH1A	-13.244	-6.096	-7.436
ADH1B	-10.104	-3.771	-2.332
ADH1C	1.739	-2.132	-2.034
ADH4	-8.142	-4.652	-7.041
ADH5	-10.467	-6.714	-6.809
ADH6	-13.491	-4.009	-4.559
ADH7	-16.322	-9.171	-5.999
ADHFE1	-10.013	-7.618	-13.32
ADI1	-10.606	-9.413	-6.767
ADIG	-2.361	-2.887	-5.056
ADIPOQ	-3.044	1.965	-0.589
ADIPOR1	-10.905	-2.586	-3.388
ADIPOR2	-11.698	-8.231	-7.401
ADIRF	-9.441	-3.532	-7.483
ADK	-27.49	-5.363	-10.248
ADM	-3.299	-9.955	-2.526
ADM2	-2.372	-3.781	-0.694
ADM5	-12.248	-10.231	-5.347
ADNP	-4.337	-2.508	-3.271
ADNP2	-8.479	-5.083	-7.131
ADO	-1.786	-0.836	-4.355
ADORA1	-10.368	-5.688	-4.7
ADORA2A	-20.51	-4.692	-3.327
ADORA2B	-11.537	-4.167	1.872
ADORA3	-20.48	-10.282	-4.945
ADPGK	-10.751	-1.301	-2.691
ADPRH	-6.846	-6.748	-7.899
ADPRHL1	-9.569	-4.794	-10.912
ADPRHL2	-8.593	-3.551	-11.422
ADPRM	-3.557	-5.882	-4.294
ADRA1A	-7.426	-6.959	-2.439
ADRA1B	-8.286	-6.586	-7.216
ADRA1D	-16.336	-3.458	-2.803
ADRA2A	-10.57	-2.503	-0.546
ADRA2B	-1.393	0.932	4.408
ADRA2C	-8.423	-3.908	-6.877
ADRB1	-4.623	-3.861	-6.081
ADRB2	-13.304	-4.586	-6.903
ADRB3	-11.855	-7.121	-4.168
ADRBK1	-17.13	-3.085	-8.821
ADRBK2	-7.799	-3.033	0.111
ADRM1	-0.703	-1.788	0.926
ADSL	-3.963	-10.143	-0.863
ADSS	-3.579	-7.943	-4.228
ADSSL1	-14.318	-5.553	-8.477
ADTRP	-4.803	-2.87	-4.348
AEBP1	-9.838	-5.076	-10.861
AEBP2	-11.966	-7.478	-2.773
AEN	1.825	4.192	2.366
AES	-9.813	-4.243	-0.508
AFAP1	-5.44	-5.718	-7.562
AFAP1L1	-4.426	-6.376	-7.905
AFAP1L2	-8.903	-9.392	-5.873
AFF1	-4.129	-1.497	-6.678
AFF2	-5.568	-6.381	-8.318
AFF3	-10.315	0.145	-3.901
AFF4	-15.185	-5.513	-5.463
AFG3L2	7.878	11.701	9.814
AFM	-12.813	-12.02	-9.478
AFMID	-2.238	-10.113	-2.077
AFP	-12.062	-4.144	-11.84
AFTPH	-3.636	-3.015	2.442
AGA	-12.489	-9.413	-7.419
AGAP1	-9.147	-6.981	-6.95
AGAP10	-28.153	-2.505	-3.247
AGAP11	-8.096	-0.253	-0.698
AGAP2	-10.314	-0.214	-4.354
AGAP3	-7.862	-4.196	-10.674
AGAP9	-31.692	-3.523	-4.756
AGBL1	-21.327	-3.405	-6.863
AGBL2	-2.951	-3.667	-2.955
AGBL3	-3.958	-5.191	-4.217
AGBL4	-17.411	-8.381	-11.004
AGBL5	-8.743	-8.692	-9.803
AGER	-15.416	-7.83	-2.497
AGFG1	-6.629	-3.925	-3.739
AGFG2	-14.898	-7.845	-5.44
AGGF1	-12.541	1.874	-2.468
AGK	-4.878	-5.052	-3.859
AGL	-17.962	-7.255	-3.259
AGMAT	-8.339	-4.212	-6.395
AGMO	-13.403	-5.392	-9.76
AGO1	-9.028	-0.053	-1.417
AGO2	-10.741	-0.037	-0.351
AGO3	-9.995	-2.285	-2.664
AGO4	-2.373	-0.125	1.515
AGPAT1	-12.729	-4.215	0.718
AGPAT2	-3.82	-4.403	1.193
AGPAT3	-7.375	-4.067	-0.515
AGPAT4	-1.905	-5.208	-10.805
AGPAT5	-18.105	-5.701	-6.936
AGPAT6	-8.44	-4.775	-1.738
AGPAT9	-14.487	-5.189	-2.854
AGPS	-3.034	1.297	-5.337
AGR2	-9.955	-11.554	-5.231
AGR3	-9.182	-8.084	-8.507
AGRN	-18.85	-5.453	-5.007
AGRP	-4.703	-1.329	-1.97
AGT	-4.876	-3.379	-0.457
AGTPBP1	-4.755	-4.128	-4.71
AGTR1	-5.419	-10.749	-1.924
AGTR2	-6.35	-3.805	-2.366
AGTRAP	-12.548	-4.363	-6.008
AGXT	-13.136	-2.538	-5.953
AGXT2	-10.058	-5.67	-5.161
AHCTF1	1.462	2.48	4.302
AHCY	-3.048	-0.156	-6.687
AHCYL1	-5.287	-5.199	-3.536
AHCYL2	-2.23	-3.025	-4.475
AHDC1	-19.651	-6.702	-6.412
AHI1	-8.603	-3.212	-5.269
AHNAK	-16.581	-8.603	-7.565
AHNAK2	-19.609	-8.76	-6.149
AHR	-9.713	-5.643	-6.191
AHRR	-24.504	-8.897	-7.934
AHSA1	-1.857	-3.514	-3.347
AHSA2	-8.343	-5.877	-1.668
AHSG	-12.008	-5.393	-7.355
AHSP	-17.301	-8.273	-11.949
AICDA	-8.537	-1.322	-1.618
AIDA	-10.039	-6.57	-3.406
AIF1	-9.122	-12.361	-11.18
AIF1L	-8.222	-0.331	-2.506
AIFM1	8.782	3.367	3.464
AIFM2	-12.829	-6.29	-11.471
AIFM3	-12.511	2.252	0.859
AIG1	-14.832	-7.178	-8.478
AIM1	-10.638	-1.311	-3.878
AIM1L	-7.505	-1.691	-0.429
AIM2	-14.722	-8.751	-9.239
AIMP1	2.366	-1.98	2.846
AIMP2	-8.012	-0.239	0.268
AIP	-4.748	0.144	-3.787
AIPL1	-9.072	-6.373	-5.117
AIRE	-5.315	-3.008	-7.274
AJAP1	-7.503	-5.958	-9.414
AJUBA	-5.006	1.334	-2.526
AK1	-5.804	-0.505	3.737
AK2	-0.282	0.987	2.484
AK3	-7.686	0.746	1.964
AK4	-2.019	2.308	0.276
AK5	-12.132	0.832	1.793
AK7	-0.308	5.009	6.316
AK8	-13.374	3.291	-0.506
AK9	1.629	3.225	4.098
AKAP1	-9.362	-7.468	-4.357
AKAP10	-11.189	-3.937	-6.926
AKAP11	-6.335	-5.387	-3.837
AKAP12	-14.765	-4.079	-5.633
AKAP13	-3.559	-5.571	0.227
AKAP14	-8.971	-5.908	-7.59
AKAP17A	-8.635	-4.663	-9.379
AKAP2	-0.805	-0.197	-1.744
AKAP3	-9.749	-5.078	-7.126
AKAP4	2.478	1.322	-0.3
AKAP5	-6.487	-4.7	-5.836
AKAP6	-19.497	-4.183	-8.651
AKAP7	-13.112	-5.958	-11.943
AKAP8	-6.74	-5.026	0.984
AKAP8L	-5.106	-5.672	-2.656
AKAP9	-2.942	1.132	1.633
AKIP1	-3.44	-3.295	-2.543
AKIRIN1	-12.44	-9.085	-3.38
AKIRIN2	-6.835	-6.48	-5.303
AKNA	-15.768	-3.334	-13.674
AKNAD1	-10.524	-1.539	0.323
AKR1A1	-16.515	-5.171	-5.754
AKR1B1	-3.449	-4.511	-1.762
AKR1B10	-7.285	-2.259	-4.639
AKR1B15	-11.676	-9.962	-7.559
AKR1C1	-9.701	-10.769	-6.926
AKR1C2	-22.853	-14.3	-11.155
AKR1C3	-11.073	-7.861	-6.242
AKR1C4	-15.856	-7.234	-8.114
AKR1D1	-11.584	-12.904	-8.089
AKR1E2	-7.553	-7.701	-0.766
AKR7A2	-10.983	-2.449	-2.31
AKR7A3	-12.743	-6.149	-10.209
AKT1	4.056	3.689	0.083
AKT1S1	-2.368	0.532	0.386
AKT2	-11.333	2.806	4.548
AKT3	-5.056	-3.63	-0.041
AKTIP	-6.172	-1.303	-1.799
ALAD	-3.165	-10.018	0.387
ALAS1	-4.954	-1.972	-3.294
ALAS2	-7.429	-0.635	-1.888
ALB	-16.639	-1.482	-1.211
ALCAM	-12.584	-7.439	-7.945
ALDH16A1	-10.161	-5.566	-4.868
ALDH18A1	2.106	3.751	2.259
ALDH1A1	-7.425	-7.9	-5.074
ALDH1A2	-7.425	1.559	-1.537
ALDH1A3	-8.029	-0.108	-8.118
ALDH1B1	-16.745	-3.634	-3.585
ALDH1L1	-15.4	-4.763	-8.911
ALDH1L2	-8.085	-4.078	-5.112
ALDH2	-12.251	-6.046	-5.575
ALDH3A1	-3.614	-7.957	-5.008
ALDH3A2	-12.636	-3.206	-3.275
ALDH3B1	-6.586	-3.235	-2.468
ALDH3B2	-11.746	-5.442	-5.267
ALDH4A1	-6.902	-3.018	-6.81
ALDH5A1	-22.076	-2.961	-4.907
ALDH6A1	-4.284	-8.343	-3.375
ALDH7A1	-7.662	-4.196	-6.268
ALDH8A1	-13.706	-4.453	-5.705
ALDH9A1	-12.945	-4.652	-6.155
ALDOA	-11.661	-1.947	0.874
ALDOB	-31.516	-5.765	-3.687
ALDOC	-6.681	-4.581	-5.051
ALG1	15.327	11.407	13.756
ALG10	-6.281	-0.468	-0.54
ALG10B	-17.266	-3.835	-2.595
ALG11	9.781	11.85	7.262
ALG12	-0.404	3.593	-0.794
ALG13	4.417	7.182	6.33
ALG14	2.787	4.21	-1.223
ALG1L	-5.515	-1.805	1.379
ALG2	-4.124	1.616	1.491
ALG3	5.853	3.053	4.819
ALG5	3.432	-0.022	7.354
ALG6	10.389	2.567	8.23
ALG8	3.782	0.455	7.946
ALG9	2.363	-2.063	1.369
ALK	-6.809	-3.749	-3.857
ALKBH1	-9.576	-1.637	-3.822
ALKBH2	-15.476	-3.793	-4.956
ALKBH3	-10.819	-8.147	-5.209
ALKBH4	-6.349	-9.154	-8.49
ALKBH5	-2.726	-1.239	-2.22
ALKBH6	-20.059	-7.299	-6.46
ALKBH7	-19.851	-2.391	-7.716
ALKBH8	0.447	1.809	0.12
ALLC	-9.091	-5.503	-6.329
ALMS1	0.235	-1.794	0.959
ALOX12	-3.01	-4.293	-3.713
ALOX12B	-6.543	-7.415	-4.526
ALOX15	-26.265	-6.047	-2.471
ALOX15B	-8.729	-6.183	-5.348
ALOX5	-10.99	-5.772	-4.511
ALOX5AP	-14.991	-3.66	-4.206
ALOXE3	-8.127	-10.138	-12.574
ALPI	-10.904	-4.23	-6.735
ALPK1	-6.165	-5.107	-8.951
ALPK2	0.033	-3.368	-1.756
ALPK3	-14.262	-7.826	-5.791
ALPL	-17.725	-11.176	-4.345
ALPP	-6.052	0.794	-9.787
ALPPL2	-7.487	-12.04	-7.515
ALS2	-4.026	-4.709	-5.204
ALS2CL	-18.661	-9.279	-11.01
ALS2CR11	-13.474	-3.175	-4.28
ALS2CR12	-7.251	-3.591	-5.885
ALX1	-4.944	-2.835	-4.804
ALX3	-12.356	-5.482	-6.081
ALX4	-9.072	-7.289	-9.125
ALYREF	-3.081	0.424	3.377
AMACR	-4.773	-9.636	-4.438
AMBN	-1.036	-3.253	-4.83
AMBP	-5.782	1.447	-3.829
AMBRA1	-6.184	-6.564	-4.354
AMD1	-14.152	-9.467	-1.809
AMDHD1	-14.309	-9.467	-7.276
AMDHD2	-11.408	-5.166	-10.411
AMELX	0.015	-3.486	-3.364
AMELY	-1.996	-5.582	-5.066
AMER1	-30.311	-10.37	-11.903
AMER2	-13.179	-7.541	-11.628
AMER3	-14.833	-10.904	-6.805
AMFR	-1.325	1.702	-0.94
AMH	-0.652	0.831	-1.971
AMHR2	-19.33	-5.194	-6.228
AMICA1	-0.098	-2.075	0.489
AMIGO1	-11.243	-7.441	-7.408
AMIGO2	-3.357	-4.764	-3.55
AMIGO3	-13.404	-4.612	-7.933
AMMECR1	-3.726	-3.632	-1.666
AMMECR1L	0.174	-0.952	2.128
AMN	-15.186	-8.462	-20.665
AMN1	-21.809	-7.442	-7.449
AMOT	-15.891	-5.816	-6.813
AMOTL1	-6.283	-3.595	-5.597
AMOTL2	-10.945	-4.794	-7.273
AMPD1	-9.81	-6.198	-8.922
AMPD2	-29.625	-5.616	-10.265
AMPD3	-2.492	-6.398	-3.411
AMPH	-6.539	-4.827	-3.278
AMT	-6.274	-4.316	-2.06
AMTN	-4.79	-8.647	-6.591
AMY1B	-16.729	-9.55	-6.787
AMY2A	-4.555	-5.193	-4.848
AMY2B	-12.879	-2.266	-5.729
AMZ1	-4.461	-1.929	-2.623
AMZ2	-19.488	-3.413	-3.405
ANAPC1	8.715	8.215	7.29
ANAPC10	1.986	6.145	8.983
ANAPC11	-0.629	2.887	1.811
ANAPC13	8.259	10.082	12.632
ANAPC15	2.289	3.475	-0.357
ANAPC16	0.687	0.713	2.943
ANAPC2	13.276	12.559	11.259
ANAPC4	13.367	12.406	10.594
ANAPC5	16.075	10.904	8.104
ANAPC7	-5.289	2.441	1.194
ANG	-16.996	-4.349	-5.628
ANGEL1	-10.937	0.176	-3.729
ANGEL2	-5.846	-5.042	-2.15
ANGPT1	-6.161	-4.674	-7.987
ANGPT2	-6.217	-5.813	-5.733
ANGPT4	-5.231	-8.488	-7.234
ANGPTL1	-5.971	-8.886	-7.247
ANGPTL2	-7.661	-3.862	-7.949
ANGPTL3	-6.461	-5.96	-5.944
ANGPTL4	-3.249	-2.223	2.436
ANGPTL5	-10.903	-12.212	-7.484
ANGPTL6	-11.026	-6.99	-8.248
ANGPTL7	-14.067	-4.822	-7.776
ANHX	-11.203	-3.74	-6.718
ANK1	-8.104	-4.421	-14.79
ANK2	-14.794	-2.883	-6.998
ANK3	-18.207	-6.403	-6.698
ANKAR	-8.931	-7.064	-7.829
ANKDD1A	-2.402	-1.853	-8.775
ANKDD1B	-11.54	-9.753	-12.598
ANKEF1	-12.905	-6.754	-13.285
ANKFN1	-6.021	-10.703	-6.391
ANKFY1	1.441	0.158	-2.707
ANKH	-10.035	-8.131	-9.201
ANKHD1	-17.972	-9.292	-8.065
ANKHD1-EIF4EBP3	-14.753	-6.082	-6.736
ANKIB1	-4.804	-2.644	-3.661
ANKK1	-7.298	-9.411	-4.985
ANKLE1	-8.193	-5.231	-3.05
ANKLE2	0.708	-3.209	-0.694
ANKMY1	-16.916	-5.37	-6.814
ANKMY2	-9.384	-8.278	-11.956
ANKRA2	-5.302	-6.344	-3.107
ANKRD1	-15.651	-7.161	-8.51
ANKRD10	-19.526	-6.868	-3.309
ANKRD11	-8.312	-4.707	-1.059
ANKRD12	-11.215	-9.218	-8.122
ANKRD13A	-10.532	-10.908	-5.64
ANKRD13B	-18.101	-6.78	-11.092
ANKRD13C	-8.905	-9.179	-10.311
ANKRD13D	-9.24	-6.56	-7.314
ANKRD16	-11.35	-10.693	-10.458
ANKRD17	-16.2	-3.308	-7.722
ANKRD18A	-12.513	-9.647	-6.901
ANKRD18B	-7.544	-5.853	-6.973
ANKRD2	-18.158	-5.796	-7.529
ANKRD22	-13.065	-9.263	-10.398
ANKRD23	-26.579	-12.438	-6.942
ANKRD24	-7.758	-1.803	-6.447
ANKRD26	-7.724	-12.499	-9.253
ANKRD27	-19.829	-6.73	-6.389
ANKRD28	-5.24	-5.787	0.011
ANKRD29	-14.321	-8.587	-6.058
ANKRD30A	-18.415	-9.418	-8.712
ANKRD30B	-11.73	-9.53	-12.397
ANKRD31	-4.649	-2.588	-8.123
ANKRD32	-6.358	-0.362	-1.217
ANKRD33	-16.308	-6.724	-4.37
ANKRD33B	-8.386	-8.371	-7.798
ANKRD34A	-13.501	-5.282	0.392
ANKRD34B	-5.264	-5.496	-9.964
ANKRD34C	-11.892	-1.989	-1.004
ANKRD35	-14.54	-9.904	-9.721
ANKRD36	-15.884	-7.441	-10.65
ANKRD36C	-10.785	-11.274	-13.58
ANKRD37	-11.357	-5.908	-8.802
ANKRD39	-9.085	-10.333	-7.43
ANKRD40	-5.086	-5.628	-10.158
ANKRD42	-16.834	-2.69	-2.216
ANKRD44	-12.97	-13.764	-16.573
ANKRD45	7.079	-0.3	0.217
ANKRD46	-10.86	-8.578	-8.659
ANKRD49	-2.38	-2.033	-0.019
ANKRD50	-7.756	-9.106	-11.069
ANKRD52	-4.662	-0.07	-4.811
ANKRD53	-7.286	-13.377	-3.729
ANKRD54	-19.959	-7.057	-2.334
ANKRD55	-10.06	-6.256	-9.231
ANKRD6	-12.921	-8.994	-8.849
ANKRD60	-15.704	-4.329	-9.942
ANKRD61	-7.978	-4.617	-9.799
ANKRD62	-3.361	-1.516	-2.745
ANKRD63	-7.18	-5.724	-5.67
ANKRD65	-9.35	-7.254	-1.956
ANKRD66	-11.819	-7.086	-3.179
ANKRD7	-27.256	-11.49	-10.472
ANKRD9	-19.529	-8.205	-4.416
ANKS1A	-6.153	-11.179	-4.953
ANKS1B	-14.265	-9.164	-6.232
ANKS3	-26.243	-6.865	-11.358
ANKS4B	-4.072	-1.777	-5.076
ANKS6	-13.483	-7.245	-9.923
ANKUB1	-4.752	-10.493	-11.571
ANKZF1	-6.681	-5.397	-7.814
ANLN	7.238	4.6	6.406
ANO1	-2.579	-0.625	1.486
ANO10	-21.533	-4.065	-4.614
ANO2	-4.409	-7.669	2.484
ANO3	-10.556	-5.798	-2.197
ANO4	-12.738	-10.363	-6.772
ANO5	-7.4	-3.773	-8.53
ANO6	-7.256	-3.641	-4.175
ANO7	-3.518	-8.225	-7.314
ANO8	-1.472	-0.361	-1.444
ANO9	-5.072	-5.932	-1.363
ANP32A	-1.85	1.53	4.896
ANP32B	-0.756	0.015	-1.421
ANP32D	-1.234	-3.402	-1.421
ANP32E	-15.078	-3.108	-2.981
ANPEP	-8.535	-2.94	-4.224
ANTXR1	-3.927	2.094	-3.056
ANTXR2	-7.572	1.388	-4.048
ANXA1	-9.338	-1.399	-5.245
ANXA10	-14.567	-11.333	-6.799
ANXA11	-11.981	-7.001	-7.476
ANXA13	-8.326	-2.828	-7.498
ANXA2	-7.875	-2.229	0.671
ANXA3	-9.156	-9.916	-5.831
ANXA4	-14.629	-5.643	-16.5
ANXA5	-10.074	-4.451	-5.33
ANXA6	-7.008	-0.531	-4.69
ANXA7	-11.263	-1.97	-5.198
ANXA8	-6.691	-3.31	-2.207
ANXA8L1	-9.566	-1.329	-5.44
ANXA9	-12.114	-6.615	-4.397
AOAH	-17	-3.077	-0.791
AOC1	-14.147	-3.091	-5.984
AOC2	-8.819	-6.337	-6.512
AOC3	-9.418	-3.728	-4.343
AOX1	-23.401	-6.019	-9.763
AP1AR	-9.003	0.563	-10.179
AP1B1	-15.624	1.494	-6.379
AP1G1	-11.965	-2.186	0.1
AP1G2	-1.018	-6.894	-2.607
AP1M1	-7.576	0.331	-0.658
AP1M2	-2.365	-7.146	1.325
AP1S1	-8.12	-3.531	-2.341
AP1S2	-4.576	-5.16	-4.777
AP1S3	-6.214	-2.11	-2.604
AP2A1	-4.272	-3.756	-2.125
AP2A2	-8.996	-0.84	0.541
AP2B1	-13.775	0.559	-5.403
AP2M1	-7.715	-3.461	-12.6
AP2S1	-15.849	-3.008	-15.73
AP3B1	-6.142	-1.677	-4.855
AP3B2	-5.109	0.672	-5.204
AP3D1	2.359	-0.823	-7.646
AP3M1	-13.126	-1.444	-3.622
AP3M2	-10.537	-1.111	-9.681
AP3S1	-19.283	-5.229	-2.819
AP3S2	-6.003	-3.218	-5.677
AP4B1	-10.639	-2.672	0.582
AP4E1	-10.13	-1.401	-4.481
AP4M1	-4.901	-1.437	-0.401
AP4S1	-6.905	-2.858	-6.078
AP5B1	-11.132	0.649	-4.886
AP5M1	-1	-2.77	-2.074
AP5S1	-11.009	-3.332	-7.238
AP5Z1	-18.785	-4.079	-5.751
APAF1	-0.059	0.267	-2.882
APBA1	-11.126	-5.052	-10.534
APBA2	-4.721	-2.114	-0.699
APBA3	-1.797	-1.464	-4.617
APBB1	-7.733	-2.922	-2.074
APBB1IP	-8.361	-4.33	-3.89
APBB2	-13.083	-7.818	-7.773
APBB3	-19.117	-2.916	-3.472
APC	-6.656	0.136	-5.479
APC2	-11.619	-4.951	2.555
APCDD1	-2.503	-4.722	-2.806
APCDD1L	-9.725	-4.131	-11.872
APCS	-11.321	-1.787	-6.032
APEH	-11.5	-5.036	-10.282
APEX1	-5.654	-2.144	5.244
APEX2	2.181	0.637	3.606
APH1A	-13.246	-5.957	-7.844
APH1B	-11.366	-7.804	-8.18
API5	-9.726	-2.36	-1.778
APIP	-11.841	-5.133	-9.66
APITD1	-13.568	-7.244	-1.492
APITD1-CORT	-14.07	-6.838	-2.132
APLF	-13.654	-0.844	-2.681
APLN	-15.647	-2.086	0.104
APLNR	-18.161	1.338	-9.97
APLP1	-6.218	-0.422	-3.516
APLP2	-15.822	-5.087	-5.079
APMAP	-9.518	-2.423	-6.441
APOA1	-1.66	-0.752	-2.86
APOA1BP	-8.166	-3.156	-3.347
APOA2	-12.795	-5.505	-5.754
APOA4	-13.49	-6.083	-6.955
APOA5	-10.765	-5.426	-2.382
APOB	-7.31	-1.455	0.668
APOBEC1	-7.84	-5.935	-5.403
APOBEC2	-5.611	-4.405	-2.759
APOBEC3A	-18.48	-12.164	-11.976
APOBEC3B	-6.283	-7.849	-4.419
APOBEC3C	-10.123	-5.256	-4.886
APOBEC3D	-12.686	-7.635	-7.996
APOBEC3F	-7.897	-5.119	-9.948
APOBEC3G	-11.152	-6.98	-8.44
APOBEC3H	-7.306	-6.352	-4.682
APOBEC4	-7.899	-9.151	-3.693
APOBR	-16.699	-2.906	-10.597
APOC1	-7.046	-2.755	-5.127
APOC2	-11.148	-5.159	-5.886
APOC3	-12.57	-6.604	-3.167
APOC4	-14.21	-6.65	-10.085
APOD	-6.15	-2.896	-1.966
APOE	-7.124	0.769	1.461
APOF	-11.409	-6.078	-2.43
APOH	-13.385	-6.522	-6.884
APOL1	-9.123	-11.328	-12.112
APOL2	-11.529	-10.251	-7.66
APOL3	-18.733	-1.849	-0.435
APOL4	-8.89	-8.862	-6.035
APOL5	-8.078	-9.582	-9.272
APOL6	-14.552	-10.638	-9.189
APOLD1	-9.547	-9.038	-6.456
APOM	-10.517	-7.956	-12.055
APOO	-17.121	-13.819	-8.671
APOOL	-16.617	-9.164	-11.92
APOPT1	-10.483	-9.394	1.012
APP	-7.097	3.063	3.375
APPBP2	0.368	-0.702	-0.801
APPL1	-3.999	-8.774	-2.35
APPL2	-4.211	-3.184	-1.456
APRT	-9.325	-0.023	-1.125
APTX	-6.768	-1.738	-1.033
AQP1	-16.481	-8.439	-3.159
AQP10	-15.011	-5.331	-5.33
AQP11	-11.082	-7.92	-6.29
AQP12A	-7.83	-7.105	-7.134
AQP12B	-5.385	-6.997	-7.437
AQP2	-13.514	-5.402	-4.662
AQP3	-8.534	-6.034	-4.44
AQP4	-2.12	-3.159	-2.302
AQP5	-12.637	-1.935	-6.983
AQP6	-8.671	-12.699	-7.321
AQP7	-14.089	-6.658	-7.775
AQP8	-8.458	-7.95	-7.44
AQP9	-9.535	-8.906	-5.629
AQPEP	-5.155	-5.589	-2.795
AQR	21.734	10.53	8.988
AR	-5.23	1.789	3.17
ARAF	-15.225	-0.782	-6.816
ARAP1	-15.145	-4.439	-0.948
ARAP2	-1.036	3.114	2.006
ARAP3	-10.996	-2.309	-0.13
ARC	-15.692	-5.879	-7.405
ARCN1	9.825	5.563	8.197
AREG	-2.554	-2.638	-4.525
AREL1	-6.89	-6.564	-4.26
ARF1	0.051	2.907	0.956
ARF3	0.665	-4.263	-1.254
ARF4	5.957	-2.908	3.019
ARF5	-10.252	-3.734	-9.2
ARF6	-5.232	-1.882	2.175
ARFGAP1	0.088	-2.474	-0.734
ARFGAP2	-10.397	-0.651	-5.488
ARFGAP3	-11.338	0.371	-5.115
ARFGEF1	-8.613	-4.114	2.932
ARFGEF2	-6.667	-4.788	-1.562
ARFIP1	-8.033	-4.48	-5.935
ARFIP2	-14.711	-5.228	-4.519
ARFRP1	-7.001	-5.435	-1.108
ARG1	-4.161	-0.053	-3.68
ARG2	-1.497	-1.739	-2.066
ARGFX	-13.819	-2.319	-12.924
ARGLU1	2.887	0.908	-2.947
ARHGAP1	-0.704	-1.593	-0.891
ARHGAP10	-2.141	-2.811	-1.261
ARHGAP11A	-19.756	-4.485	-4.647
ARHGAP11B	-2.524	-0.697	0.123
ARHGAP12	-3.044	-1.237	-1.421
ARHGAP15	-10.295	-3.587	-5.014
ARHGAP17	-0.531	2.121	-1.742
ARHGAP18	-13.37	-4.629	0.412
ARHGAP19	-14.177	-3.143	1.002
ARHGAP20	-4.827	-3.487	-6.965
ARHGAP21	-10.995	-5.859	-4.093
ARHGAP22	-6.752	-3.316	-3.034
ARHGAP23	-17.503	-4.666	-4.685
ARHGAP24	-2.972	-5.082	-1.783
ARHGAP25	-1.618	-2.744	-0.851
ARHGAP26	-2.897	0.963	2.614
ARHGAP27	-21.06	-7.853	-12.463
ARHGAP28	-5.049	-4.307	-0.437
ARHGAP29	-4.717	-7.611	-1.343
ARHGAP30	-16.786	-2.383	-4.435
ARHGAP31	-8.149	-2.573	0.935
ARHGAP32	-4.214	-3.317	-1.833
ARHGAP33	0.39	-0.738	1.374
ARHGAP35	-6.238	-1.804	-6.011
ARHGAP36	-3.789	2.485	-2.6
ARHGAP39	-11.908	-4.896	-1.309
ARHGAP4	-0.644	-5.936	3.98
ARHGAP40	-2.304	-4.279	-5.943
ARHGAP42	-15.034	-6.844	-5.65
ARHGAP44	-6.445	-2.268	-1.401
ARHGAP5	-1.439	-1.345	1.755
ARHGAP6	-11.543	-4.682	-7.726
ARHGAP8	-14.77	-4.328	-6.162
ARHGAP9	-2.498	-1.053	0.094
ARHGDIA	-2.351	-3.59	-2.423
ARHGDIB	-5.582	-4.73	-0.919
ARHGDIG	-10.241	-5.2	-2.58
ARHGEF1	-16.838	-6.022	-0.386
ARHGEF10	-12.273	-7.672	-5.474
ARHGEF10L	-10.793	-2.785	-4.159
ARHGEF11	-3.325	3.693	-1.983
ARHGEF12	0.898	-0.554	0.908
ARHGEF15	-7.003	-8.27	-7.11
ARHGEF16	0.323	-2.331	-0.659
ARHGEF17	-7.822	-3.7	-1.455
ARHGEF18	-7.019	-2.481	-6.614
ARHGEF19	-10.372	0.66	-9.993
ARHGEF2	-7.207	2.451	0.117
ARHGEF25	-2.332	-6.728	-3.872
ARHGEF26	-6.952	-6.569	-5.934
ARHGEF28	-5.829	-0.102	4.175
ARHGEF3	-3.686	-1.668	0.839
ARHGEF33	-4.973	-1.222	-3.972
ARHGEF35	-24.131	-10.917	-18.146
ARHGEF37	-9.683	-3.882	-10.09
ARHGEF38	-7.171	-2.97	-3.917
ARHGEF39	-5.589	-7.462	-14.038
ARHGEF4	-0.831	-4.198	-3.655
ARHGEF40	-18.888	-7.72	-7.669
ARHGEF5	-8.611	-3.759	-6.576
ARHGEF6	2.465	0.375	-1.287
ARHGEF7	3.691	-1.477	-0.582
ARHGEF9	-10.459	-4.037	-3.001
ARID1A	-9.638	-2.374	-4.532
ARID1B	-7.788	-10.39	-8.984
ARID2	-8.979	-4.541	-8.701
ARID3A	-5.173	2.382	-3.569
ARID3B	-3.852	-5.695	-5.091
ARID3C	-13.223	-3.774	-5.732
ARID4A	1.885	-2.807	2.347
ARID4B	-8.864	-1.837	0.95
ARID5A	-6.526	-6.048	-7.681
ARID5B	-7.034	-7.439	-9.039
ARIH1	-11.304	-1.142	-2.407
ARIH2	-15.084	-9.364	-5.939
ARIH2OS	-4.603	-1.267	-3.293
ARL1	-11.452	-5.477	-4.362
ARL10	-6.352	-9.906	-3.052
ARL11	-11.112	-3.945	-5.103
ARL13A	-1.236	-0.707	-2.053
ARL13B	-9.641	-4.186	-4.116
ARL14	-3.092	-7.248	-9.509
ARL14EP	-16.553	-7.221	-9.59
ARL14EPL	-9.959	-4.848	-5.262
ARL15	-16.931	-7.437	-8.876
ARL16	-11.157	-3.254	-4.621
ARL17A	-2.448	-4.378	-3.311
ARL17B	-10.688	-5.429	-2.833
ARL2	9.387	14.583	7.201
ARL2BP	-12.024	-1.963	-9.025
ARL3	-1.759	-1.311	0.658
ARL4A	0.963	-3.022	-4.228
ARL4C	-9.36	0.242	-3.011
ARL4D	-2.519	-4.647	-8.714
ARL5A	-4.329	-3.675	-5.27
ARL5B	-0.741	-6.818	-7.333
ARL5C	-6.325	-3.673	-4.558
ARL6	-8.782	0.269	-6.504
ARL6IP1	-1.018	-2.878	1.021
ARL6IP4	-10.541	-7.647	-10.418
ARL6IP5	-4.743	-3.886	-4.486
ARL6IP6	-13.932	-0.058	-10.132
ARL8A	1.327	-0.029	0.266
ARL8B	-3.486	-3.603	-5.502
ARL9	-10.183	-2.664	-4.314
ARMC1	-6.907	-7.843	-6.05
ARMC10	-16.122	-9.525	-5.969
ARMC12	-8.322	-9.889	-8.071
ARMC2	-10.83	-7.609	-5.187
ARMC3	-10.97	-1.541	-6.259
ARMC4	-3.198	-4.076	-4.764
ARMC5	-21.004	-8.553	-4.368
ARMC6	-18.33	-6.848	-10.158
ARMC7	-6.488	-4.412	-4.978
ARMC8	-10.885	-4.032	-6.836
ARMC9	-7.405	-5.967	-9.262
ARMCX1	1.473	-4.309	0.431
ARMCX2	-2.272	-5.156	-0.155
ARMCX3	-8.774	-6.561	-9.506
ARMCX4	-8.809	-9.375	-10.16
ARMCX5	-10.93	-3.299	-6.694
ARMCX5-GPRASP2	-4.42	-3.447	-6.42
ARMCX6	-10.022	-4.766	-4.65
ARMS2	-8.787	-6.897	-8.555
ARNT	-10.671	-1.963	-11.23
ARNT2	-5.38	-1.624	-2.532
ARNTL	-8.341	-5.105	-4.343
ARNTL2	-12.853	-5.561	-5.55
ARPC1A	-7.892	-2.463	-0.375
ARPC1B	-0.983	-4.405	-2.155
ARPC2	-1.293	2.652	1.222
ARPC3	4.379	2.269	4.234
ARPC4	-3.804	0.539	1.193
ARPC4-TTLL3	-9.548	-0.738	-4.879
ARPC5	-3.511	0.79	-1.255
ARPC5L	-8.72	-3.209	-6.799
ARPP19	0.911	-4.355	-1.195
ARPP21	-15.256	-9.354	-9.208
ARR3	-9.439	1.711	-6.151
ARRB1	-4.787	-7.683	1.317
ARRB2	-4.228	-0.472	0.941
ARRDC1	-13.038	-6.099	-5.667
ARRDC2	-8.629	-9.9	-9.214
ARRDC3	-7.021	-6.792	-4.06
ARRDC4	-4.067	-6.634	-1.706
ARRDC5	-7.117	-7.236	-10.272
ARSA	-13.473	-6.94	-6.886
ARSB	-8.687	-1.819	-7.609
ARSD	-9.054	-4.448	-3.982
ARSE	-6.821	0.577	-2.135
ARSF	-8.655	-4.723	-10.874
ARSG	-12.021	-3.308	-5.991
ARSH	-3.341	2.406	-9.099
ARSI	-7.794	0.744	-9.053
ARSJ	-11.547	-4.711	-5.793
ARSK	-4.293	-2.118	-5.313
ART1	-20.647	-6.957	-11.272
ART3	-4.722	-8.717	-9.566
ART4	-15.57	-7.645	-5.411
ART5	-9.766	-9.166	-10.803
ARTN	-13.552	-12.853	-13.461
ARV1	-7.346	-6.492	-6.552
ARVCF	-12.214	-10.632	-10.908
ARX	-27.927	-5.459	-8.272
AS3MT	-7.837	-5.949	-4.996
ASAH1	-9.971	-4.585	-6.226
ASAH2	-10.145	-3.794	-8.667
ASAH2B	-17.022	-7.485	-7.882
ASAP1	-11.081	-2.667	-4.462
ASAP2	-3.013	-4.076	-5.236
ASAP3	-8.343	-7.733	-6.799
ASB1	-13.513	-2.807	-5.914
ASB10	-5.622	-8.957	-6.077
ASB11	-18.758	-12.83	-7.286
ASB12	-25.122	-17.351	-12.985
ASB13	-12.199	-10.143	-8.496
ASB14	-4.892	-2.594	-3.017
ASB15	-10.541	-7.988	-12.885
ASB16	-17.184	-9.987	-7.885
ASB17	-13.208	-8.605	-7.319
ASB18	-16.667	-7.425	-10.19
ASB2	-19.642	-6.282	-6.651
ASB3	-16.92	-0.913	-5.624
ASB4	-16.079	-3.134	-10.589
ASB5	-10.258	-7.834	-5.783
ASB6	-7.188	-6.81	-7.197
ASB7	-15.984	-8.891	-5.68
ASB8	-10.931	-5.823	-7.909
ASB9	-13.259	-1.963	-6.102
ASCC1	-8.016	-4.997	-1.793
ASCC2	-7.154	-4.938	-8.426
ASCC3	12.281	7.009	10.039
ASCL1	-3.827	-1.101	-3.459
ASCL2	-9.451	-7.016	-6.595
ASCL3	-6.128	-2.947	-0.617
ASCL4	-8.906	-12.515	-5.551
ASCL5	-6.148	-6.674	-9.751
ASF1A	6.834	-0.955	-0.445
ASF1B	6.791	-2.565	0.736
ASGR1	-7.903	-1.409	-8.027
ASGR2	-6.734	-0.02	-3.45
ASH1L	2.851	-3.421	-0.998
ASH2L	-0.858	6.537	2.794
ASIC1	-9.505	-2.314	-5.098
ASIC2	-8.093	-10.959	-6.769
ASIC3	-6.858	-1.74	-5.92
ASIC4	-3.501	-8.655	-4.032
ASIC5	-7.896	-8.53	-8.064
ASIP	-4.326	-5.942	-7.494
ASL	-1.974	-4.859	-5.418
ASMT	-5.869	-4.592	-7.033
ASMTL	-17.843	-4.968	-1.774
ASNA1	0.879	1.901	1.333
ASNS	-8.723	2.395	0.648
ASNSD1	-12.761	-8.776	-3.656
ASPA	-6.347	-8.824	-4.704
ASPDH	-7.431	-10.342	-6.35
ASPG	-7.381	-6.957	-4.563
ASPH	-3.624	-0.6	-2.16
ASPHD1	-12.776	-7.385	-7.953
ASPHD2	-6.34	-8.635	-8.852
ASPM	-3.07	0.24	0.45
ASPN	-15.073	-2.155	-2.597
ASPRV1	-16.403	-10.956	-6.106
ASPSCR1	-10.559	-0.156	1.623
ASRGL1	-13.673	-8.938	-6.167
ASS1	-14.714	-7.194	-1.144
ASTE1	-12.642	-7.637	-10.687
ASTL	-19.42	-8.86	-8.482
ASTN1	-19.239	-4.548	-5.648
ASTN2	-11.561	-3.314	-7.906
ASUN	-6.718	-4.296	-7.389
ASXL1	-6.267	-4.22	-5.648
ASXL2	-7.291	-2.918	-7.05
ASXL3	-11.097	-2.799	-4.789
ASZ1	-16.588	-2.041	-7.946
ATAD1	-8.495	-5.184	-1.751
ATAD2	2.304	-4.382	0.71
ATAD2B	2.482	1.227	-0.214
ATAD3A	-2.791	-3.652	-8.549
ATAD3B	-1.314	-3.8	1.197
ATAD3C	-9.447	-4.451	-8.888
ATAD5	4.532	2.63	1.924
ATAT1	-6.847	-5.685	-7.338
ATCAY	-9.742	-8.459	-5.094
ATE1	-3.125	-5.398	-5.12
ATF1	-5.71	-3.539	-5.153
ATF2	-6.887	-1.262	-1.316
ATF3	-3.516	-3.394	-2.514
ATF4	-2.739	1.385	1.414
ATF5	10.024	5.578	1.134
ATF6	-2.87	-0.173	-2.545
ATF6B	-9.815	-4.843	-4.54
ATF7	-4.193	-0.978	2.02
ATF7IP	-16.607	-4.715	-4.969
ATF7IP2	-8.575	-4.845	-5.75
ATG10	-5.293	-5.738	-5.807
ATG12	0.503	-0.388	2.674
ATG13	-8.436	-2.749	-1.168
ATG14	1.368	-0.567	-0.583
ATG16L1	-2.704	-3.796	1.975
ATG16L2	-8.361	-8.747	-8.073
ATG2A	-8.977	-1.966	-5.842
ATG2B	-7.081	-4.949	-2.195
ATG3	-0.164	2.676	0.281
ATG4A	-7.271	-6.97	-5.083
ATG4B	-4.907	-7.147	-7.893
ATG4C	-5.133	-4.096	-0.318
ATG4D	-11.551	-6.616	-7.564
ATG5	-2.072	4.165	1.648
ATG7	-0.088	-0.093	0.836
ATG9A	-4.675	-3.346	-5.157
ATG9B	-10.762	-1.664	-3.314
ATHL1	-14.387	-3.881	-2.864
ATIC	-10.505	6.218	0.449
ATL1	-3.725	-4.499	-7.317
ATL2	-11.228	-7.911	-7.358
ATL3	-11.812	-8.193	-7.746
ATM	1.19	5.353	4.866
ATMIN	-15.713	-7.964	-6.826
ATN1	-13.69	-5.05	-10.792
ATOH1	-9.661	-3.642	-4.144
ATOH7	-9.474	-0.604	-4.173
ATOH8	-14.525	-10.404	-12.521
ATOX1	-4.843	-6.555	-3.394
ATP10A	-0.854	-2.788	-1.589
ATP10B	-5.598	-7.421	-5.078
ATP10D	-5.685	-6.839	-8.409
ATP11A	-3.192	0.734	-1.675
ATP11B	0.685	1.192	-2.614
ATP11C	-8.797	-5.054	-5.889
ATP12A	-9.491	2.21	-5.541
ATP13A1	-20.623	-6.438	-3.162
ATP13A2	-9.623	-5.495	-5.458
ATP13A3	-3.006	-1.119	-0.173
ATP13A4	-8.98	-8.691	-4.47
ATP13A5	-10.831	-7.616	-3.232
ATP1A1	-4.305	1.108	-0.532
ATP1A2	-23.934	-5.357	-15.161
ATP1A3	-12.91	-3.645	-3.378
ATP1A4	-14.355	-4.142	-11.281
ATP1B1	-8.723	-5.313	-3.488
ATP1B2	-6.302	-1.161	-3.273
ATP1B3	-10.11	-3.316	-3.071
ATP1B4	-4.711	-2.684	-4.084
ATP2A1	-4.385	-3.674	-5.212
ATP2A2	-7.814	-1.567	-2.194
ATP2A3	-3.928	-0.527	-3.414
ATP2B1	-7.424	-3.029	-8.585
ATP2B2	-12.873	-1.954	-5.548
ATP2B3	-5.566	-6.789	-5.618
ATP2B4	-3.354	-2.593	-3.711
ATP2C1	-16.184	-8.06	-6.116
ATP2C2	-6.635	-3.034	-4.228
ATP4A	-21.187	-1.469	-12.786
ATP4B	-10.245	-4.422	-1.091
ATP5A1	-14.809	-4.503	1.441
ATP5B	-4.695	3.263	5.971
ATP5C1	2.597	5.501	16.284
ATP5D	-2.568	0.999	1.315
ATP5E	-2.104	2.349	2.289
ATP5F1	2.358	-0.635	8.26
ATP5G1	-5.498	-2.864	0.3
ATP5G2	-3.407	-6.503	-1.221
ATP5G3	4.121	-2.019	-0.754
ATP5H	-1.343	-2.004	-0.743
ATP5I	-3.254	-1.859	0.156
ATP5J	-11.765	-6.823	-4.778
ATP5J2	0.769	-0.914	2.948
ATP5J2-PTCD1	-3.791	-0.703	-4.718
ATP5L	1.594	-1.765	5.507
ATP5L2	-12.063	-1.127	-0.286
ATP5O	2.742	-0.002	1.586
ATP5S	-9.881	-7.152	-1.909
ATP5SL	-9.748	-4.185	-4.98
ATP6AP1	-15.409	-0.536	3.542
ATP6AP1L	-22.502	-4.971	-4.662
ATP6AP2	-9.726	2.432	-1.755
ATP6V0A1	-0.277	-2.135	0.084
ATP6V0A2	-13.067	-3.826	1.105
ATP6V0A4	-14.888	-6.255	-5.675
ATP6V0B	-12.747	-0.816	0.71
ATP6V0C	10.843	6.264	7.792
ATP6V0D1	4.782	-3.823	4.309
ATP6V0D2	-11.463	-5.726	-2.572
ATP6V0E1	-21.158	-4.117	-2.68
ATP6V0E2	-8.735	5.627	0.942
ATP6V1A	12.311	7.723	9.01
ATP6V1B1	-3.117	-1.873	1.109
ATP6V1B2	9.828	5.814	11.82
ATP6V1C1	3.883	6.424	6.977
ATP6V1C2	-3.185	-1.744	-6.282
ATP6V1D	2.922	-0.477	0.858
ATP6V1E1	-15.108	2.534	4.656
ATP6V1E2	-8.996	1.085	-1.958
ATP6V1F	2.964	-2.071	4.914
ATP6V1G1	-1.155	-3.712	-1.509
ATP6V1G2	-0.059	-4.515	-1.586
ATP6V1G3	-9.489	-0.977	2.089
ATP6V1H	0.018	-1.287	8.405
ATP7A	-5.91	0.478	-0.704
ATP7B	10.906	6.784	2.925
ATP8A1	-19.471	-6.44	-8.359
ATP8A2	-12.086	-4.675	-9.105
ATP8B1	-10.29	-4.037	-9.014
ATP8B2	-23.364	-13.301	-12.437
ATP8B3	-11.215	-12.877	-5.733
ATP8B4	-5.067	-9.326	-3.673
ATP9A	-9.965	-6.393	-3.917
ATP9B	-19.719	-9.38	-7.919
ATPAF1	-4.586	-9.389	-1.149
ATPAF2	-7.903	-2.333	-4.072
ATPIF1	-17.931	-4.266	-5.121
ATR	12.97	11.147	10.674
ATRAID	-8.132	-7.87	-6.159
ATRIP	2.579	5.949	14.347
ATRN	0.968	-9.988	-1.371
ATRNL1	-17.192	-7.976	-6.381
ATRX	5.142	0.476	4.357
ATXN1	-17.426	-0.502	-2.751
ATXN10	-2.949	0.71	-2.972
ATXN1L	-15.874	-8.385	-12.6
ATXN2	-4.265	-4.732	-4.866
ATXN2L	-7.019	-3.584	-4.994
ATXN3	1.35	3.11	-0.291
ATXN3L	-7.5	-5.131	-4.501
ATXN7	-3.846	-4.391	-4.653
ATXN7L1	-2.747	-3.234	-3.845
ATXN7L2	-9.584	-1.937	-0.911
ATXN7L3	-5.831	1.428	2.128
ATXN7L3B	-13.714	-6.257	-8.537
AUH	-4.027	-3.743	2.439
AUNIP	-10.299	-7.606	-7.372
AUP1	-9.841	3.935	-3.246
AURKA	9.09	6.865	7.356
AURKAIP1	-17.429	-9.372	-10.63
AURKB	19.121	13.234	5.985
AURKC	-0.924	2.373	1.621
AUTS2	-3.351	-3.193	-8.198
AVEN	-7.447	-0.593	-2.242
AVIL	-9.761	-5.869	-3.058
AVL9	-8.676	-5.234	-9.889
AVP	-2.598	0.593	-5.89
AVPI1	-21.515	-5.217	-6.146
AVPR1A	-11.544	-6.38	-5.613
AVPR1B	-13.916	-8.867	-9.952
AVPR2	-12.302	-10.9	-3.712
AWAT1	-20.937	-7.871	-12.963
AWAT2	-9.53	-7.409	-7.49
AXDND1	-4.926	-6.161	-7.254
AXIN1	-10.359	1.675	0.647
AXIN2	-4.417	-2.905	0.21
AXL	-11.612	-0.477	2.617
AZGP1	-19.408	-4.058	-4.524
AZI1	-5.856	-3.488	-2.519
AZI2	-9.02	-4.659	-9.296
AZIN1	-7.114	-0.196	1.378
AZU1	-18.165	-1.687	-3.477
B2M	-16.178	-5.718	-5.557
B3GALNT1	-5.737	-4.621	-0.386
B3GALNT2	-10.894	-7.761	-9.56
B3GALT1	-18.154	-5.396	-6.269
B3GALT2	-8.809	-4.433	-3.897
B3GALT4	-15.342	-3.696	-6.148
B3GALT5	-28.83	-14.918	-17.307
B3GALT6	-16.205	-6.247	-8.705
B3GALTL	-10.875	-2.221	-2.388
B3GAT1	-14.183	-7.902	-4.221
B3GAT2	-9.412	-7.189	-5.155
B3GAT3	-12.187	-6.911	-5.459
B3GNT1	-17.099	-5.321	-2.426
B3GNT2	-14.98	-6.245	-9.232
B3GNT3	-12.185	-5.661	-7.41
B3GNT4	-16.974	-3.298	-6.676
B3GNT5	-20.824	-3.314	-5.454
B3GNT6	-6.102	-6.239	-8.216
B3GNT7	-5.398	-5.36	-7.101
B3GNT8	-6.489	-2.535	-4.555
B3GNT9	-1.44	-1.116	-2.584
B3GNTL1	-11.995	-3.779	-2.587
B4GALNT1	-2.991	2.642	-5.735
B4GALNT2	-3.131	-3.039	-2.812
B4GALNT3	-8.257	-5.492	-8.272
B4GALNT4	-16.16	-6.707	-12.003
B4GALT1	-5.301	-6.056	-2.921
B4GALT2	-21.835	-7.39	-5.405
B4GALT3	-5.308	-6.151	-3.737
B4GALT4	-15.878	-6.651	-7.439
B4GALT5	-5.948	-7.181	-7.013
B4GALT6	-7.051	-6.039	-6.808
B4GALT7	-8.928	-2.072	-0.512
B9D1	-25.899	-2.849	-7.28
B9D2	-3.833	3.86	-1.03
BAALC	-7.424	-10.596	-8.557
BAAT	-26.615	-8.724	-11.331
BABAM1	-4.586	-2.655	-2.388
BACE1	-14.13	-2.819	-3.783
BACE2	-10.88	-6.121	-4.834
BACH1	-4.37	-6.34	-6.05
BACH2	-8.249	-3.382	-8.85
BAD	-8.546	-7.773	-3.462
BAG1	-4.493	-2.509	-2.814
BAG2	-14.609	-4.771	-2.386
BAG3	-8.603	-1.46	-3.156
BAG4	-12.466	-5.263	-9.906
BAG5	-6.301	-4.622	-5.776
BAG6	-7.732	-5.635	-6.721
BAGE	-14.643	-4.302	-2.143
BAGE3	-18.693	-3.733	-3.09
BAGE4	-19.812	-3.71	-4.179
BAGE5	-20.09	-3.773	-3.287
BAHCC1	-19.014	-9.717	-12.628
BAHD1	-12.705	-8.601	-6.39
BAI1	-5.653	-1.397	-0.526
BAI2	-0.024	0.067	0.903
BAI3	-12.068	-3.771	1.169
BAIAP2	-13.495	-7.065	-2.667
BAIAP2L1	-5.871	-8.172	-5.695
BAIAP2L2	-26.205	-7.524	-6.127
BAIAP3	-9.916	-3.868	-10.104
BAK1	-19.297	3.052	-2.655
BAMBI	-10.149	-5.98	-6.451
BANF1	-3.007	-2.653	-0.227
BANF2	-10.636	-8.07	-5.275
BANK1	-7.071	-4.454	-11.012
BANP	-1.658	-3.085	-3.357
BAP1	-0.951	2.36	0.87
BARD1	2.208	0.356	3.669
BARHL1	-17.589	-9.547	-4.429
BARHL2	-17.989	-11.508	-8.698
BARX1	-16.143	-11.147	-9.348
BARX2	-12.71	-7.083	-7.974
BASP1	-15.678	-4.284	-6.495
BATF	-7.927	-3.177	-5.622
BATF2	-2.503	-5.444	-6.825
BATF3	-4.679	-2.695	-2.584
BAX	-0.781	0.795	-3.574
BAZ1A	0.045	-9.212	-2.77
BAZ1B	-5.717	-4.351	-4.701
BAZ2A	-12.038	-9.468	-5.634
BAZ2B	-13.098	-4.674	-11.234
BBC3	-2.267	-2.018	-4.158
BBIP1	-4.227	-4.651	-3.32
BBOX1	-2.962	1.352	-1.786
BBS1	-6.398	-5.256	-3.618
BBS10	-2.521	-0.622	1.363
BBS12	-7.618	-4.283	-1.255
BBS2	-3.482	-6.672	-3.301
BBS4	-2.481	-2.415	-8.419
BBS5	-3.024	-4.902	-3.562
BBS7	-5.511	-3.002	-0.805
BBS9	-5.421	-4.885	-8.566
BBX	-14.347	-11.444	-9.119
BCAM	-8.43	-7.519	-5.447
BCAN	-6.73	0.522	-5.751
BCAP29	-6.305	-6.188	-4.552
BCAP31	-0.272	-0.019	6.922
BCAR1	-9.905	-2.773	-1.703
BCAR3	-16.27	-5.198	-9.505
BCAS1	-14.051	-5.738	-2.69
BCAS2	8.371	13.283	11.987
BCAS3	-7.941	-0.378	-4.903
BCAS4	-17.281	-9.87	-6.12
BCAT1	-9.148	-4.598	-5.157
BCAT2	-5.528	-4.145	-1.559
BCCIP	2.12	8.696	7.825
BCDIN3D	-17.637	-1.689	-5.87
BCHE	-6.471	-6.262	-5.904
BCKDHA	-12.338	-4.465	-0.759
BCKDHB	-14.317	-6.662	-4.822
BCKDK	-8.551	-8.269	-12.107
BCL10	-9.94	-0.891	0.479
BCL11A	-14.96	-5.336	-7.229
BCL11B	-18.311	-4.701	-11.382
BCL2	3.98	-1.207	0.214
BCL2A1	-7.302	-6.259	-3.659
BCL2L1	1.129	-7.932	-4.901
BCL2L10	-7.097	-5.784	-4.745
BCL2L11	-0.681	1.581	-5.802
BCL2L12	-5.085	-6.301	-8.432
BCL2L13	-13.253	-10.422	-5.915
BCL2L14	-13.335	-5.8	-6.795
BCL2L15	-16.524	-10.309	-12.351
BCL2L2	-9.037	-2.812	-3.133
BCL2L2-PABPN1	-5.323	-2.229	-3.18
BCL3	-4.877	0.624	-2.933
BCL6	-5.6	-2.197	-2.419
BCL6B	-7.159	-7.508	-9.029
BCL7A	-15.514	-5.822	-9.962
BCL7B	-6.025	-6.35	-6.781
BCL7C	-16.383	-7.768	-6.11
BCL9	-3.35	-7.591	-3.965
BCL9L	-2.015	-0.164	-5.459
BCLAF1	-4.842	5.727	1.61
BCMO1	-6.194	-2.61	-1.722
BCO2	-5.643	-8.389	-7.382
BCOR	-16.524	-7.54	-9.894
BCORL1	-11.702	-8.626	-10.186
BCR	-16.11	-1.602	-4.725
BCS1L	-6.392	-1.077	-1.664
BDH1	-18.105	-13.117	-7.745
BDH2	-11.501	-9.005	-4.81
BDKRB1	-16.978	-5.261	-1.573
BDKRB2	1.489	-1.271	0.999
BDNF	-6.659	-0.824	1.726
BDP1	8.693	13.254	2.684
BEAN1	-8.72	-8.153	-6.412
BECN1	-4.619	3.904	5.501
BEGAIN	-17.782	-8.327	-9.254
BEND2	-11.206	-7.089	-6.229
BEND3	-9.924	-6.645	-5.645
BEND4	-8.659	-6.019	-6.698
BEND5	-10.771	-4.464	-10.104
BEND6	-7.482	-6.708	-6.156
BEND7	-8.993	-7.175	-5.451
BEST1	-7.391	-5.419	-6.856
BEST2	-8.643	-2.782	-3.727
BEST3	-16.871	-4.199	-2.678
BEST4	-7.136	-5.536	-4.718
BET1	4.571	6.572	4.622
BET1L	-4.073	1.738	1.965
BEX1	-11.37	-6.369	-7.542
BEX2	-5.525	-6.049	-2.052
BEX4	-9.67	-8.336	-5.592
BEX5	-5.975	-3.118	-3.578
BFAR	-5.8	-7.546	-8.444
BFSP1	-28.047	-6.039	-9.499
BFSP2	-6.276	-9.083	-11.066
BGLAP	14.23	8.876	0.254
BGN	-9.477	-3.935	-3.458
BHLHA15	-15.289	-5.036	-13.241
BHLHA9	-24.497	-2.809	-9.011
BHLHB9	-7.077	-8.371	-6.406
BHLHE22	-12.757	-5.441	-5.373
BHLHE23	-12.942	-7.467	-5.993
BHLHE40	-8.812	-3.925	-4.112
BHLHE41	-4.501	-5.055	-3.646
BHMT	-7.343	-5.458	-9.312
BHMT2	-1.733	-8.387	-3.686
BICC1	-4.729	3.094	2.548
BICD1	-10.395	-2.833	2.095
BICD2	-0.875	3.335	-3.857
BID	-8.865	-3.858	-4.216
BIK	-8.104	-6.047	-6.823
BIN1	-8.927	-2.554	-0.503
BIN2	-13.439	-8.431	-3.379
BIN3	-15.422	-9.082	-5.294
BIRC2	-6.707	-3.887	-3.02
BIRC3	-6.285	-1.078	-1.248
BIRC5	10.741	5.72	7.369
BIRC6	5.631	3.717	1.63
BIRC7	-6.618	1.393	-4.129
BIRC8	-6.018	-6.858	-4.678
BIVM	-22.65	-12.997	-10.222
BIVM-ERCC5	-0.768	-1.921	-2.382
BLCAP	-1.45	0.581	-5.89
BLID	-20.64	-15.433	-10.825
BLK	-7.421	-1.051	-0.593
BLM	4.264	4.801	2.92
BLMH	0.422	2.661	0.611
BLNK	-9.509	-4.011	-4.05
BLOC1S1	-10.203	-2.569	0.505
BLOC1S2	-3.695	1.078	-0.716
BLOC1S3	-27.725	-7.067	2.586
BLOC1S4	-2.496	-4.636	-4.945
BLOC1S5	-11.218	-8.843	-4.936
BLOC1S6	-5.355	-3.816	-9.684
BLVRA	-28.148	-14.467	-11.948
BLVRB	-16.627	-10.766	-9.16
BLZF1	-14.141	-8.706	-9.191
BMF	-12.045	-9.866	-6.424
BMI1	1.068	-4.786	3.372
BMP1	-24.501	-7.408	-11.156
BMP10	-10.367	-5.595	-5.193
BMP15	-8.316	-5.167	-1.712
BMP2	-5.308	-9.828	-4.96
BMP2K	-1.309	-1.982	-0.624
BMP3	-7.606	-2.542	-7.678
BMP4	-16.131	-5.738	-8.419
BMP5	-19.679	-5.98	-7.076
BMP6	-13.839	-8.072	-6.915
BMP7	-5.937	-2.721	1.877
BMP8A	-11.096	-5.082	-8.574
BMP8B	-7.18	-0.265	-6.216
BMPER	-3.728	-1.293	-3.458
BMPR1A	-6.402	-2.686	-7.612
BMPR1B	-10.531	-4.614	-2.598
BMPR2	-9.334	-4.926	-6.314
BMS1	10.799	12.03	14.005
BMX	-2.742	-1.469	-5.417
BNC1	-12.641	-12.152	-6.606
BNC2	-12.727	-5.783	-3.475
BNIP1	18.659	6.796	10.467
BNIP2	-4.317	-6.105	-3.21
BNIP3	-4.414	-3.192	0.967
BNIP3L	-5.892	-2.944	-5.829
BNIPL	-9.834	-3.11	-0.745
BOC	-6.165	-1.608	-4.109
BOD1	-9.888	-14.596	-7.674
BOD1L1	-15.131	-5.24	-5.603
BOD1L2	-7.902	-1.474	-3.119
BOK	-7.59	-2.092	-1.154
BOLA1	-10.253	-9.424	-8.854
BOLA2	-6.887	-2.468	-4.391
BOLA2B	-2.042	-2.574	-3.487
BOLA3	-5.428	-3.803	-4.819
BOLL	-2.258	-0.253	-1.253
BOP1	-15.573	1.198	-7.117
BORA	6.12	7.689	6.54
BPGM	-5.062	-4.382	-4.339
BPHL	-12.948	-4.007	-10.459
BPI	-5.511	-7.315	-6.42
BPIFA1	-11.841	-12.79	-6.678
BPIFA2	-15.427	-9.465	-10.239
BPIFA3	-7.947	-9.766	-10.746
BPIFB1	-12.601	-9.313	-4.461
BPIFB2	-14.436	-8.7	-6.517
BPIFB3	-13.429	-7.04	-6.448
BPIFB4	-16.496	-8.913	-10.62
BPIFB6	-13.569	-5.902	-8.291
BPIFC	-7.932	-7.991	-9.19
BPNT1	0.533	-5.17	-0.657
BPTF	6.08	4.057	2.979
BPY2	-12.323	-9.014	-9.945
BPY2B	-17.789	-8.768	-7.956
BPY2C	-19.37	-8.84	-8.816
BRAF	-1.887	1.577	-5.691
BRAP	-9.825	-4.019	-8.023
BRAT1	3.268	1.175	-3.537
BRCA1	9.957	7.42	3.96
BRCA2	13.685	9.36	4.903
BRCC3	-8.008	3.559	-0.245
BRD1	-12.555	-1.463	-3.943
BRD2	-5.304	-6.608	-2.276
BRD3	-17.617	-5.279	-6.999
BRD4	-1.604	3.57	0.14
BRD7	-10.764	-4.469	-5.501
BRD8	-2.622	2.893	5.246
BRD9	-16.68	-7.539	-7.147
BRDT	-2.653	-3.122	-0.46
BRE	-3.73	-1.582	-3.076
BRF1	8.631	8.083	7.403
BRF2	4.613	3.816	-2.266
BRI3	-5.377	-6.867	-5.915
BRI3BP	-3.91	-3.498	0.152
BRICD5	-2.973	-5.368	-1.497
BRINP1	-6.208	-4.492	-6.515
BRINP2	-2.297	-1.563	-1.97
BRINP3	-19.005	-12.176	-8.275
BRIP1	0.532	1.52	5.896
BRIX1	14.055	10.863	8.865
BRK1	-0.754	-0.344	2.446
BRMS1	-9.074	-4.255	-4.575
BRMS1L	-14.069	-3.749	-7.654
BROX	-9.099	-8.579	-8.054
BRPF1	-0.051	3.74	-1.96
BRPF3	-4.489	-2.071	-1.309
BRS3	-8.714	-3.919	-8.076
BRSK1	-6.943	-0.964	-2.728
BRSK2	-7.903	-1.523	0.586
BRWD1	-25.951	-12.007	-8.223
BRWD3	-11.604	-5.287	-5.846
BSCL2	-19.729	-7.164	0.241
BSDC1	-10.999	-6.858	-10.012
BSG	-5.96	-0.144	-3.892
BSN	-5.633	-6.059	-4.279
BSND	-6.912	-0.725	0.328
BSPH1	-5.22	-3.592	-5.888
BSPRY	-7.689	-8.72	-6.368
BST1	-11.137	-9.046	-7.049
BST2	-4.454	-3.504	-3.65
BSX	-8.497	-7.751	-4.962
BTAF1	-4.293	3.143	-5.689
BTBD1	-10.306	-4.199	-1.367
BTBD10	-10.624	-9.674	-17.825
BTBD11	-11.956	-14.744	-11.636
BTBD16	-23.486	-4.858	-3.869
BTBD17	-10.856	-6.492	-5.516
BTBD18	-22.102	-15.509	-12.306
BTBD19	-5.095	-3.989	-4.1
BTBD2	-13.194	-6.097	-0.819
BTBD3	-11.47	-9.567	-6.743
BTBD6	-7.456	-10.136	-5.93
BTBD7	-18.122	-8.468	-13.958
BTBD8	-7.482	-3.794	-9.659
BTBD9	-12.178	-10.442	-7.869
BTC	-10.354	-7.457	-7.31
BTD	-11.862	-3.559	-6.927
BTF3	6.81	3.192	8.612
BTF3L4	1.264	0.504	-0.674
BTG1	-8.067	-6.25	-0.544
BTG2	-9.662	-1.183	-4.248
BTG3	-16.084	-4.541	-13.244
BTG4	-14.986	-9.619	-11.57
BTK	-8.162	-4.357	-2.717
BTLA	-9.314	-10.404	-5.776
BTN1A1	-6.76	-6.97	-4.054
BTN2A1	-10.707	-7.253	-8.611
BTN2A2	-6.795	-12.084	-5.784
BTN3A1	-9.841	-8.037	-2.952
BTN3A2	-3.477	-4.34	-8.267
BTN3A3	-15.218	-9.353	-6.812
BTNL2	-2.938	-1.703	-2.649
BTNL3	-10.04	-7.999	-10.033
BTNL8	-0.815	-2.202	-0.899
BTNL9	-8.808	-7.681	-1.896
BTRC	-1.345	4.943	4.382
BUB1	8.958	10.048	9.744
BUB1B	25.937	9.565	8.297
BUB3	16.694	8.702	9.759
BUD13	12.135	9.511	6.257
BUD31	-12.974	3.888	-0.138
BVES	-14.021	-6.159	-0.563
BYSL	7.267	9.365	5.172
BZRAP1	-10.662	-0.906	-1.535
BZW1	-10.992	-3.543	-3.876
BZW2	-21.36	-9.236	-7.832
C10orf10	-11.302	-6.479	-4.077
C10orf105	-3.88	-3.335	0.072
C10orf107	-13.574	-4.325	-3.94
C10orf11	3.417	1.756	-2.028
C10orf111	4.598	3.04	4.781
C10orf112	-6.46	-5.643	0.103
C10orf113	-4.088	-5.6	-1.594
C10orf118	-8.171	-3.429	-5.696
C10orf12	-0.377	4.068	-1.266
C10orf120	-4.745	-1.664	-5.986
C10orf126	-11.919	0.151	-2.133
C10orf128	-0.205	-1.395	-1.523
C10orf129	-4	-5.387	-0.482
C10orf131	-14.543	-0.584	-4.78
C10orf137	-8.878	-0.979	-5.283
C10orf2	-1.561	-5.421	0.673
C10orf25	-6.255	-1.127	0.019
C10orf32	-5.131	-2.626	-0.407
C10orf35	-14.509	-6.792	-9.468
C10orf53	-15.667	-10.219	-13.03
C10orf54	-5.738	-5.231	-10.248
C10orf55	-9.485	-7.035	-6.428
C10orf62	-4.203	-6.327	-4.021
C10orf67	-14.513	-8.211	-4.554
C10orf71	-2.133	-1.698	-3.664
C10orf76	1.815	-7.429	-3.059
C10orf82	-0.798	1.543	-0.94
C10orf88	-0.024	2.918	-1.515
C10orf90	-7.889	-5.856	-6.207
C10orf91	-2.132	-1.033	0.641
C10orf95	-4.98	-6.391	-2.818
C10orf99	-4.732	-8.892	-9.572
C11orf1	-5.905	-4.034	0.627
C11orf16	-7.881	-8.578	-7.351
C11orf21	-2.602	-2.21	-1.835
C11orf24	-10.885	-6.888	-11.534
C11orf30	-1.381	0.595	-4.795
C11orf31	-4.536	-1.801	-2.47
C11orf34	-3.149	-2.456	-2.246
C11orf35	-5.729	-2.049	-1.484
C11orf40	-21.514	-9.764	-8.44
C11orf42	-1.044	5.59	0.964
C11orf44	-6.297	-2.975	-3.684
C11orf45	-0.574	3.146	-5.834
C11orf48	-17.991	4.366	-4.046
C11orf49	-13.816	-7.752	-11.472
C11orf52	-21.524	-13.611	-7.367
C11orf53	-14.67	-8.8	-10.389
C11orf54	-20.669	-3.798	-5.638
C11orf57	-5.039	-5.96	-6.65
C11orf58	-1.733	-2.5	-2.334
C11orf63	-2.746	-1.818	-2.21
C11orf65	-9.192	-8.999	-9.296
C11orf68	-8.191	-6.636	-4.729
C11orf70	-11.173	-7.986	-7.338
C11orf71	-4.484	-4.446	-4.315
C11orf73	-2.568	-4.705	0.484
C11orf74	-9.964	-4.942	-3.871
C11orf80	-8.069	1.724	-0.252
C11orf82	-2.368	-2.063	0.193
C11orf83	-12.614	-3.135	-4.238
C11orf84	-13.943	-8.47	-10.009
C11orf85	-1.353	3.209	1.41
C11orf86	-3.936	-3.427	-3.991
C11orf87	-12.098	-7.047	-12.838
C11orf88	-12.328	-3.226	-6.242
C11orf91	-5.449	-2.012	-3.62
C11orf94	-7.644	-1.22	-2.004
C11orf95	-8.214	-0.513	-1.842
C11orf96	-5.931	-9.894	-4.743
C12orf10	6.081	-1.35	0.616
C12orf23	-5.043	-2.184	-3.653
C12orf29	-11.214	-6.956	-6.639
C12orf39	-7.547	0.203	-6.163
C12orf4	-8.399	-6.432	-9.422
C12orf40	-22.269	-9.578	-7.696
C12orf42	-5.544	1.58	-4.925
C12orf43	-14.466	-1.906	-3.003
C12orf44	-17.391	-1.628	-9.406
C12orf45	4.681	10.442	5.952
C12orf49	-18.078	-6.566	-6.992
C12orf5	-6.073	-2.184	-1.509
C12orf50	-3.126	-6.174	-2.293
C12orf52	-1.895	0.162	-2.805
C12orf54	-4.754	-0.627	-0.441
C12orf55	-7.922	-0.295	-4.771
C12orf56	-12.164	-7.625	-8.484
C12orf57	-14.086	-5.886	-12.809
C12orf60	-6.64	-6.493	-2.054
C12orf61	-11.182	-4.631	-0.73
C12orf65	-5.519	0.571	5.146
C12orf66	-7.367	-9.164	-4.422
C12orf68	-7.502	-4.466	2.504
C12orf71	-17.179	-6.2	-6.902
C12orf73	-20.012	-6.26	-9.942
C12orf74	-6.175	-0.35	0.576
C12orf75	-12.834	-10.108	-7.483
C12orf76	1.843	-1.783	1.3
C12orf77	1.249	-1.758	-0.766
C12orf79	3.64	-0.014	3.687
C12orf80	-0.144	0.182	-0.756
C13orf35	-0.329	0.462	-0.298
C13orf45	-9.536	-0.786	-5.396
C14orf1	-11.112	-9.005	-3.225
C14orf105	-8.48	-8.485	-9.57
C14orf119	-14.82	-9.013	-9.996
C14orf132	2.011	-0.712	2.746
C14orf142	-6.01	-3.704	-2.827
C14orf159	-4.523	-4.6	-5.055
C14orf164	-8.367	-2.363	-0.527
C14orf166	15.495	10.693	9.684
C14orf166B	-7.772	-1.979	0.792
C14orf169	-6.829	1.16	-0.36
C14orf177	-6.056	-8.072	-2.849
C14orf178	5.256	2.42	4.576
C14orf180	-4.189	-2.34	-6.107
C14orf182	-0.597	-1.122	-0.513
C14orf183	-4.058	-1.454	-2.908
C14orf2	-10.558	-1.52	-2.992
C14orf28	-3.448	0.23	-2.127
C14orf37	-4.657	-6.878	-5.106
C14orf39	-15.263	-11.004	-7.321
C14orf79	-7.991	-0.754	-0.515
C14orf80	-7.039	-0.395	-2.651
C14orf93	-13.471	-6.852	-11.112
C15orf26	-3.284	0.365	-2.828
C15orf27	-5.58	-3.254	-1.905
C15orf32	-1.11	0.13	1.256
C15orf38	-4.666	-5.528	0.481
C15orf38-AP3S2	-15.466	-2.716	-3.836
C15orf39	-12.92	-7.465	-7.993
C15orf40	-7.849	-8.654	-8.149
C15orf41	5.545	-1.301	-2.886
C15orf43	-7.457	-2.012	0.766
C15orf48	-5.64	-8.877	-1.934
C15orf52	-1.534	-0.66	-7.219
C15orf53	-2.682	-4.513	-9.068
C15orf54	-10.035	-5.261	-2.843
C15orf56	-3.241	-8.417	0.863
C15orf57	-19.303	-9.952	-14.251
C15orf59	-2.622	-3.092	-3.93
C15orf60	0.046	-1.812	0.766
C15orf61	-6.09	-4.605	-6.993
C15orf62	-10.732	-1.807	-0.444
C15orf65	-3.585	0.206	1.725
C16orf11	-6.506	-0.34	-4.42
C16orf13	-0.215	-6.197	-2.749
C16orf3	-7.103	-1.875	-2.881
C16orf45	-8.655	-7.992	-7.947
C16orf46	-6.192	-6.922	-3.037
C16orf47	-2.001	-2.569	-0.534
C16orf52	-13.487	-4.979	-4.97
C16orf54	-23.381	-9.207	-12.339
C16orf58	-10.109	-4.596	-3.652
C16orf59	-2.868	1.874	-3.499
C16orf62	-9.365	-1.375	-2.74
C16orf70	-10.244	-7.03	-5.734
C16orf71	-12.836	-11.289	-10.853
C16orf72	-28.122	-2.966	-7.347
C16orf74	-5.838	-11.16	-6.362
C16orf78	-2.33	0.168	-1.007
C16orf80	0.556	6.491	-1.619
C16orf82	0.43	-2.236	-0.914
C16orf86	-11.777	-0.702	1.344
C16orf87	-8.601	-7.081	-5.204
C16orf89	-2.226	-4.116	-5.615
C16orf90	-10.405	-6.574	-5.724
C16orf91	-8.407	-2.754	-3.197
C16orf92	-5.936	-7.076	-6.366
C16orf93	4.045	-1.322	1.471
C16orf95	-25.687	-5.723	-7.778
C16orf96	-4.845	-4.053	0.536
C16orf97	-11.417	-10.709	-6.892
C17orf100	0.099	1.754	2.33
C17orf102	-2.578	-2.264	-4.419
C17orf103	-5.019	-1.203	-1.025
C17orf104	-5.323	-3.096	-4.351
C17orf105	-15.49	-8.226	-8.781
C17orf107	-9.928	0.506	0.945
C17orf112	-17.088	-5.949	-0.424
C17orf47	-4.225	-2.695	-4.244
C17orf49	-5.294	-7.889	2.817
C17orf50	-8.98	2.236	-2.078
C17orf51	-8.938	-10.182	-5.821
C17orf53	-4.766	-6.065	-4.646
C17orf58	-3.385	3.242	-3.859
C17orf59	0.114	-0.506	-0.952
C17orf62	-3.299	-0.207	-3.346
C17orf64	-1.863	-2.051	-3.313
C17orf66	-0.825	0.366	-6.418
C17orf67	-2.082	-1.044	-1.07
C17orf70	-7.261	1.01	-5.344
C17orf72	-4.579	-0.78	-1.795
C17orf74	-11.029	0.041	-2.461
C17orf75	-10.106	-10.358	-8.159
C17orf77	-16.077	-2.751	-6.313
C17orf78	-3.49	-3.577	-1.172
C17orf80	-3.382	-4.176	-2.786
C17orf82	-1.663	-3.655	-8.272
C17orf85	-3.401	-1.822	0.879
C17orf89	-6.583	-7.338	1.318
C17orf96	-18.668	-4.505	-5.539
C17orf97	-6.979	-0.236	-3.322
C17orf98	-5.093	-0.075	-3.732
C17orf99	-16.002	-8.79	-10.821
C18orf21	-3.05	-1.57	-0.136
C18orf25	-8.73	-1.366	-2.973
C18orf32	-11.105	-6.114	-6.09
C18orf42	0.769	-0.361	0.058
C18orf54	-11.668	-5.349	-4.434
C18orf56	-1.191	1.084	-4.784
C18orf63	-21.049	-6.126	-0.553
C18orf8	-8.776	-5.249	-5.16
C19orf10	0.012	-2.756	0.599
C19orf12	-6.751	-6.376	-5.749
C19orf18	-11.528	-12.125	-10.527
C19orf24	-4.821	-1.56	-0.45
C19orf25	-7.696	-2.822	-6.256
C19orf26	-2.52	-1.098	-2.118
C19orf33	-16.665	-9.209	-11.255
C19orf35	-6.186	-7.691	-3.217
C19orf38	-1.408	-1.674	-2.504
C19orf40	-8.181	1.072	-1.608
C19orf43	-5.24	-4.011	-5.032
C19orf44	1.048	-0.768	-0.85
C19orf45	-9.601	-10.957	-6.827
C19orf47	-10.374	-7.228	-12.691
C19orf48	-13.44	-8.337	-6.233
C19orf52	-7.599	-5.364	-1.521
C19orf53	0.626	2.347	2.739
C19orf54	-18.393	-11.354	-9.061
C19orf55	-2.476	-2.838	-1.753
C19orf57	-11.986	-3.711	-12.041
C19orf59	-25.048	-1.3	-0.952
C19orf60	-10.172	-6.679	-9.114
C19orf66	-9.489	-8.52	-8.441
C19orf67	-3.515	-1.962	1.446
C19orf68	-3.761	-7.425	-3.564
C19orf69	-6.769	-1.168	0.808
C19orf70	-10.369	-4.098	-10.287
C19orf71	-5.133	-1.408	0.721
C19orf73	-2.314	-1.08	-7.078
C19orf77	-5.405	-5.46	-3.862
C19orf80	-11.331	1.857	-0.234
C19orf81	-1.881	-0.298	-1.732
C19orf82	-7.738	-3.886	-1.183
C1D	-3.182	2.526	-1.469
C1GALT1	-8.48	-8.108	-6.352
C1GALT1C1	-24.557	-8.975	-6.722
C1orf100	-13.428	-0.091	-8.503
C1orf101	-13.534	-8.488	-6.472
C1orf105	-8.299	6.671	2.374
C1orf106	-13.424	-7.054	-6.037
C1orf109	-14.621	-4.551	-2.291
C1orf110	-8.495	-2.055	-3.754
C1orf111	-12.68	-5.833	-5.887
C1orf112	-13.009	-6.631	-2.014
C1orf115	-0.55	-4.111	-6.4
C1orf116	-8.906	-7.908	-8.887
C1orf122	1.571	-6.874	-7.544
C1orf123	-29.808	-9.778	-6.702
C1orf127	-13.87	-7.507	-5.208
C1orf131	1.843	-7.515	-6.127
C1orf134	-4.039	-1.088	-0.975
C1orf137	-2.693	-9.797	-9.083
C1orf141	-9.004	-4.871	-6.342
C1orf146	-3.904	1.973	-2.196
C1orf158	-7.729	-5.132	-6.726
C1orf159	-3.374	-7.837	-5.923
C1orf162	-8.12	-4.461	-5.105
C1orf167	-3.112	-6.012	-5.637
C1orf168	-5.917	-5.951	-5.573
C1orf172	-0.745	-3.864	-5.023
C1orf173	-4.907	-3.008	-8.573
C1orf174	-10.965	-10.821	-10.545
C1orf177	-3.281	-3.254	-5.574
C1orf185	-12.495	0.126	-1.565
C1orf186	0.154	-2.844	-2.743
C1orf189	-13.874	-3.969	-1.024
C1orf192	-7.275	-4.721	-9.929
C1orf194	-15.286	-1.289	0.452
C1orf195	-1.171	-10.301	-15.175
C1orf198	-11.136	-6.276	-6.87
C1orf204	-13.354	6.013	0.326
C1orf21	-3.634	-1.666	-4.377
C1orf210	-8.488	-2.951	-3.338
C1orf216	-16.144	-5.545	-6.313
C1orf222	-0.053	-7.641	-5.54
C1orf226	-7.508	-3.349	-4.669
C1orf227	0.727	-8.211	-10.24
C1orf228	-11.785	-5.56	-3.083
C1orf229	0.901	-3.941	-3.914
C1orf233	-7.227	-3.544	-10.412
C1orf234	-11.532	5.923	-0.911
C1orf27	-14.896	-7.154	2.894
C1orf35	-1.017	-5.171	-10.218
C1orf43	-16.973	1.265	-3.397
C1orf50	-14.864	-4.569	-4.651
C1orf51	-3.854	-1.897	-2.621
C1orf52	-11.154	-8.123	-3.371
C1orf53	-12.885	-3.412	-0.716
C1orf54	-9.785	-6.929	-9.624
C1orf56	-11.58	-2.329	-2.56
C1orf61	-18.298	-7.695	-10.702
C1orf63	-2.127	-0.365	1.926
C1orf64	-7.985	-6.204	-9.032
C1orf65	-12.084	-1.187	-0.462
C1orf68	-3.36	-7.9	-8.745
C1orf74	-1.178	0.641	-2.306
C1orf85	-24.703	-2.875	-7.725
C1orf86	-4.132	1.798	-5.201
C1orf87	-8.767	-10.106	-5.653
C1orf94	-20.672	-4.05	0.033
C1orf95	-0.264	-1.724	-10.174
C1QA	-9.412	-2.071	-2.447
C1QB	-13.288	-6.569	-4.35
C1QBP	-5.287	0.312	-6.219
C1QC	-13.476	-7.493	-6.523
C1QL1	-2.83	-6.578	-12.623
C1QL2	-7.437	-2.217	-5.201
C1QL3	-5.783	-3.574	-7.529
C1QTNF1	-15.6	-9.603	-6.741
C1QTNF2	-11.263	-4.423	-5.238
C1QTNF3	-8.174	-7.474	-6.389
C1QTNF4	-9.127	-4.696	-9.624
C1QTNF5	-4.59	-0.609	-3.828
C1QTNF6	-10.129	-7.172	-10.617
C1QTNF7	-20.969	-4.837	-2.947
C1QTNF8	-0.68	-3.738	-3.193
C1QTNF9	-34.577	-4.24	3.305
C1QTNF9B	-24.487	-6.414	-8.897
[truncated: 16,887 more rows]

## Sheet: RPE1_p53null_dOB_zscores
GENE	BoostedBF_WT	BoostedBF_dOB*&**	BF_dOB-BF_WT	zscore(BF_dOB-BF_WT)		RPE1 p53 null cells
C1QTNF9	-34.577	3.305	37.882	5.71371		0.669233	Average BF scores difference
ERCC6L2	-13.197	11.933	25.13	3.75575		6.51289	Standard deviation BF scores difference
TSR1	-17.852	6.329	24.181	3.61004
CXorf21	-14.487	9.629	24.116	3.60006		* min T0 read counts per sgRNA > 25
SENP7	-17.281	6.252	23.533	3.51054		** z-score for all genes with BF_dOB > 3
MCM8	-17.806	5	22.806	3.39892
SPCS1	-16.671	5.597	22.268	3.31631
ENO4	-17.6	3.851	21.451	3.19087
MTHFD2	-18.33	3.085	21.415	3.18534
ATP6V1E1	-15.108	4.656	19.764	2.93184
SPCS3	-15.298	4.172	19.47	2.8867
ATP6AP1	-15.409	3.542	18.951	2.80701
TP53BP1	-10.021	8.497	18.518	2.74053
PSMA3	-7.44	10.712	18.152	2.68433
EIF4B	-14.757	3.148	17.905	2.64641
LOC100288524	-12.56	4.385	16.945	2.49901
CCNO	-13.053	3.675	16.728	2.46569
SKA2	-1.651	14.55	16.201	2.38477
AKT2	-11.333	4.548	15.881	2.33564
RPN2	-5.823	9.865	15.688	2.30601
DDX42	-9.175	6.113	15.288	2.24459
GAPDH	-4.794	10.428	15.222	2.23446
EEF1A1	-9.024	5.699	14.723	2.15784
PLCG1	-10.598	3.899	14.497	2.12314
REV3L	-9.071	5.068	14.139	2.06817
EIF2S2	-4.389	9.56	13.949	2.039
SRFBP1	-5.798	8.076	13.874	2.02748
SENP2	-10.14	3.67	13.81	2.01766
RAD18	-10.37	3.436	13.806	2.01704
DLST	-10.639	3.167	13.806	2.01704
RPS25	-9.449	4.307	13.756	2.00936
MTRF1	-9.385	4.362	13.747	2.00798
ATP5C1	2.597	16.284	13.687	1.99877
RBBP7	-6.833	6.847	13.68	1.99769
FKBP2	-10.397	3.084	13.481	1.96714
GUCY1A3	-10.207	3.273	13.48	1.96699
TSPO	-7.983	5.463	13.446	1.96177
RAB1A	-8.842	4.491	13.333	1.94442
DYNC1H1	-6.441	6.883	13.324	1.94303
ING2	-10.258	3.028	13.286	1.9372
SRSF7	-8.076	5.205	13.281	1.93643
FBXO6	-7.634	5.589	13.223	1.92753
NR4A1	-8.408	4.158	12.566	1.82665
LPAR1	-8.519	3.914	12.433	1.80623
RPP14	-2.994	9.345	12.339	1.7918
FANCG	-9.235	3.086	12.321	1.78903
GPR149	-7.503	4.672	12.175	1.76661
NSUN5	-8.71	3.262	11.972	1.73545
COMMD3-BMI1	-8.458	3.402	11.86	1.71825
GMPR	-8.223	3.569	11.792	1.70781
POLR3A	-0.446	11.335	11.781	1.70612
ATRIP	2.579	14.347	11.768	1.70412
ADCY3	-8.522	3.222	11.744	1.70044
MOCS1	-5.558	6.144	11.702	1.69399
U2AF2	-5.436	6.2	11.636	1.68386
RHOC	-7.319	4.311	11.63	1.68293
DICER1	-4.437	7.186	11.623	1.68186
PSME3	-2.479	9.071	11.55	1.67065
GRPEL1	-2.404	9.139	11.543	1.66958
NME3	-7.941	3.581	11.522	1.66635
CTNNA2	-8.086	3.397	11.483	1.66036
SPPL2B	-5.239	6.237	11.476	1.65929
COPS2	-7.35	4.121	11.471	1.65852
CALM2	-7.774	3.682	11.456	1.65622
RPL13A	-8.148	3.293	11.441	1.65391
CHD9	-3.708	7.685	11.393	1.64654
ZNF143	-6.31	5.056	11.366	1.6424
RPL28	-7.158	4.187	11.345	1.63917
CENPW	-8.125	3.176	11.301	1.63242
NME6	-7.22	4.068	11.288	1.63042
NRIP1	-8.215	3.021	11.236	1.62244
EIF1	-5.348	5.877	11.225	1.62075
CAD	-0.771	10.45	11.221	1.62014
EXOSC3	-7.763	3.278	11.041	1.5925
NDUFA6	-6.72	4.296	11.016	1.58866
CRCP	-1.038	9.955	10.993	1.58513
RAB44	-7.767	3.208	10.975	1.58236
TAF1D	-4.967	5.987	10.954	1.57914
APEX1	-5.654	5.244	10.898	1.57054
ENTPD3	-7.305	3.588	10.893	1.56977
EIF3F	-3.253	7.611	10.864	1.56532
RRAGB	-7.696	3.128	10.824	1.55918
ATP5B	-4.695	5.971	10.666	1.53492
C12orf65	-5.519	5.146	10.665	1.53477
SMG9	-4.063	6.59	10.653	1.53292
DOLPP1	-1.354	9.271	10.625	1.52862
RRAGC	-4.652	5.94	10.592	1.52356
MRRF	-0.596	9.954	10.55	1.51711
POLR3B	0.615	11.163	10.548	1.5168
LAMTOR4	0.283	10.807	10.524	1.51312
CWC15	-4.424	6.069	10.493	1.50836
NFYC	-3.578	6.899	10.477	1.5059
DDX3X	-3.008	7.466	10.474	1.50544
APP	-7.097	3.375	10.472	1.50513
RBBP4	-5.583	4.864	10.447	1.50129
EXOC5	-2.917	7.492	10.409	1.49546
NCOA6	-6.533	3.871	10.404	1.49469
PAK4	-6.531	3.838	10.369	1.48932
ZBTB16	-5.3	5.051	10.351	1.48655
MBTPS2	-4.983	5.367	10.35	1.4864
POLE4	-0.368	9.933	10.301	1.47888
PRDX4	-3.94	6.348	10.288	1.47688
MAPK6	-6.35	3.915	10.265	1.47335
HUS1	-1.921	8.299	10.22	1.46644
TUBGCP6	-5.169	5.033	10.202	1.46368
RPL35	-3.655	6.535	10.19	1.46183
SNRPB	-1.188	8.972	10.16	1.45723
NDUFV2	-6.178	3.962	10.14	1.45416
RRP7A	0.598	10.733	10.135	1.45339
POT1	-1.037	9.094	10.131	1.45278
BECN1	-4.619	5.501	10.12	1.45109
PRMT1	0.084	10.188	10.104	1.44863
RPL3L	-5.455	4.573	10.028	1.43696
ARHGEF28	-5.829	4.175	10.004	1.43328
IARS	2.73	12.727	9.997	1.4322
CENPL	-4.818	5.113	9.931	1.42207
NDUFA2	1.608	11.507	9.899	1.41715
IK	-3.656	6.15	9.806	1.40287
RGPD5	-5.973	3.826	9.799	1.4018
ELAC2	0.844	10.595	9.751	1.39443
EIF4A1	-3.892	5.772	9.664	1.38107
TUBA3E	-6.53	3.127	9.657	1.38
MAPRE1	5.611	15.26	9.649	1.37877
SMURF1	-5.157	4.435	9.592	1.37002
RPL18A	-0.416	9.14	9.556	1.36449
AK1	-5.804	3.737	9.541	1.36219
NDUFAF5	-5.881	3.641	9.522	1.35927
DHX9	-0.863	8.629	9.492	1.35466
RPS27L	-6.353	3.11	9.463	1.35021
MCPH1	-4.024	5.394	9.418	1.3433
LTV1	-0.841	8.559	9.4	1.34054
VCP	-2.384	6.957	9.341	1.33148
NOP58	7.307	16.605	9.298	1.32488
UPF3A	-3.937	5.353	9.29	1.32365
CDK5RAP3	-5.711	3.532	9.243	1.31643
ZCCHC10	-6.192	3.027	9.219	1.31275
RGPD8	-5.783	3.361	9.144	1.30123
RPS7	3.612	12.741	9.129	1.29893
SMC3	-2.527	6.596	9.123	1.29801
TIAL1	-3.347	5.732	9.079	1.29125
POP4	-2.696	6.316	9.012	1.28096
CTBP1	-4.86	4.101	8.961	1.27313
RPL22	-1.525	7.364	8.889	1.26208
SMARCA2	-5.765	3.106	8.871	1.25931
COX5A	-4.802	4.056	8.858	1.25732
PREB	-2.09	6.761	8.851	1.25624
PSMC3IP	-4.633	4.217	8.85	1.25609
NME2	-3.149	5.677	8.826	1.2524
DNHD1	-4.592	4.222	8.814	1.25056
EDC4	-4.044	4.736	8.78	1.24534
CLASRP	-4.512	4.254	8.766	1.24319
ERCC5	-4.113	4.64	8.753	1.24119
TRAPPC8	-1.389	7.31	8.699	1.2329
EIF5A2	-1.918	6.78	8.698	1.23275
NPR1	-3.883	4.794	8.677	1.22953
TAF12	2.077	10.745	8.668	1.22814
MRPL9	-5.586	3.058	8.644	1.22446
MTIF3	-5.07	3.543	8.613	1.2197
MRPS16	-4.548	4.043	8.591	1.21632
RBM25	-1.47	7.109	8.579	1.21448
MED8	-3.771	4.784	8.555	1.21079
NUDC	5.154	13.692	8.538	1.20818
DLG5	-5.07	3.462	8.532	1.20726
URM1	-3.563	4.965	8.528	1.20665
KRAS	-1.326	7.194	8.52	1.20542
DOT1L	-2.079	6.418	8.497	1.20189
DPYD	-4.397	4.095	8.492	1.20112
NOM1	-4.647	3.845	8.492	1.20112
PFN1	2.074	10.55	8.476	1.19866
MSH5	-3.714	4.744	8.458	1.1959
RBM34	0.579	9.021	8.442	1.19344
AR	-5.23	3.17	8.4	1.18699
ATP6V1H	0.018	8.405	8.387	1.185
FANCE	-2.769	5.617	8.386	1.18485
XPC	-1.116	7.256	8.372	1.1827
TBCC	-1.856	6.513	8.369	1.18223
CCP110	-1.086	7.239	8.325	1.17548
XPO1	-2.303	6.019	8.322	1.17502
NUP210	-3.128	5.177	8.305	1.17241
POLB	-4.919	3.368	8.287	1.16964
MRPS12	-2.53	5.728	8.258	1.16519
TINF2	-0.703	7.547	8.25	1.16396
RALA	-5.207	3.025	8.232	1.1612
LSM14A	-4.806	3.408	8.214	1.15844
NIPBL	-4.883	3.315	8.198	1.15598
SNRNP70	1.757	9.923	8.166	1.15107
UTP3	-3.914	4.249	8.163	1.15061
PELP1	3.775	11.915	8.14	1.14707
CENPF	0.498	8.622	8.124	1.14462
SRRM2	-4.822	3.283	8.105	1.1417
RBM48	-5.039	3.06	8.099	1.14078
CMSS1	-4.453	3.602	8.055	1.13402
RAB10	-3.212	4.829	8.041	1.13187
UQCRB	-1.762	6.229	7.991	1.1242
POP1	6.059	14.018	7.959	1.11928
PGM2	-3.109	4.834	7.943	1.11683
POP5	8.6	16.542	7.942	1.11667
NOP9	-1.554	6.367	7.921	1.11345
POTEI	-3.929	3.963	7.892	1.109
TBCA	1.2	9.071	7.871	1.10577
BRD8	-2.622	5.246	7.868	1.10531
C5orf17	-4.539	3.301	7.84	1.10101
WARS	-4.31	3.512	7.822	1.09825
SSR2	2.616	10.434	7.818	1.09763
WDR82	-1.661	6.156	7.817	1.09748
DNAJB4	-4.432	3.35	7.782	1.09211
TRNT1	-2.608	5.118	7.726	1.08351
CPSF4	-1.596	6.091	7.687	1.07752
RHOV	-4.569	3.064	7.633	1.06923
GNA12	-2.196	5.418	7.614	1.06631
OBFC1	-3.385	4.191	7.576	1.06048
KAT8	-1.735	5.818	7.553	1.05694
KDELR1	-3.453	4.038	7.491	1.04743
MRPL32	-0.844	6.618	7.462	1.04297
SKA1	3.589	11.04	7.451	1.04128
CHEK2	-4.267	3.171	7.438	1.03929
NCBP1	-0.444	6.973	7.417	1.03606
COG1	-1.647	5.76	7.407	1.03453
RAB15	-2.804	4.601	7.405	1.03422
FKBP3	-4.12	3.27	7.39	1.03192
RPL15	8.717	16.107	7.39	1.03192
EGFR	-4.248	3.137	7.385	1.03115
OXCT1	-4.118	3.234	7.352	1.02608
ERCC6	-4.326	3.004	7.33	1.02271
PA2G4	-2.479	4.842	7.321	1.02132
PSME2	-4.112	3.179	7.291	1.01672
PIH1D1	-2.672	4.601	7.273	1.01395
RP1	-2.828	4.41	7.238	1.00858
F2RL2	-2.916	4.287	7.203	1.00321
BCAP31	-0.272	6.922	7.194	1.00182
SRP54	-2.552	4.616	7.168	0.997831
JUN	-3.195	3.97	7.165	0.997371
NUP153	0.004	7.148	7.144	0.994146
WDR4	-0.472	6.668	7.14	0.993532
SRSF10	-1.448	5.603	7.051	0.979867
POLR3F	0.831	7.856	7.025	0.975875
ANAPC10	1.986	8.983	6.997	0.971576
OGT	-3.464	3.523	6.987	0.97004
CCDC22	-3.716	3.256	6.972	0.967737
GMPS	-1.959	4.961	6.92	0.959753
PPIL3	-3.39	3.475	6.865	0.951308
DDX54	-0.841	5.993	6.834	0.946548
DNAJB2	-3.615	3.162	6.777	0.937797
UBA2	-2.191	4.584	6.775	0.93749
RPS29	1.959	8.714	6.755	0.934419
ANP32A	-1.85	4.896	6.746	0.933037
GPR146	-2.273	4.439	6.712	0.927816
NSA2	2.853	9.55	6.697	0.925513
PRKRA	0.385	7.079	6.694	0.925053
SNRNP27	2.553	9.244	6.691	0.924592
GGPS1	-1.411	5.214	6.625	0.914458
AK7	-0.308	6.316	6.624	0.914305
DHDDS	1.758	8.357	6.599	0.910466
MRPS7	-1.166	5.431	6.597	0.910159
YIPF5	0.466	7.056	6.59	0.909084
NCBP2	-2.097	4.476	6.573	0.906474
MRPL30	-2.999	3.549	6.548	0.902636
RPS3	-1.411	5.126	6.537	0.900947
HAUS1	-1.542	4.993	6.535	0.90064
CHERP	-1.443	5.077	6.52	0.898336
MDC1	-2.185	4.334	6.519	0.898183
TMEM215	-3.489	3.029	6.518	0.898029
COG2	2.291	8.804	6.513	0.897262
SEPT7	-2.642	3.867	6.509	0.896647
HAUS2	3.592	10.084	6.492	0.894037
POLD2	8.129	14.596	6.467	0.890199
CEACAM4	-3.249	3.215	6.464	0.889738
ALYREF	-3.081	3.377	6.458	0.888817
CCT6B	-0.62	5.798	6.418	0.882675
SET	-1.86	4.551	6.411	0.8816
NCAPG	3.247	9.634	6.387	0.877915
DCTN4	0.866	7.239	6.373	0.875766
CLP1	-3.273	3.065	6.338	0.870392
UBA6	0.66	6.987	6.327	0.868703
TCEB2	-2.694	3.631	6.325	0.868396
NPM1	-2.194	4.126	6.32	0.867628
PCSK7	-2.563	3.74	6.303	0.865018
EIF2B2	5.535	11.802	6.267	0.85949
RPL17	10.782	17.022	6.24	0.855345
POLR2L	3.442	9.645	6.203	0.849664
UBE2I	-1.157	5.027	6.184	0.846746
SSR3	-2.485	3.678	6.163	0.843522
RPS27	6.009	12.153	6.144	0.840605
RPL36AL	-1.476	4.655	6.131	0.838609
MAGOH	1.814	7.939	6.125	0.837687
SRP9	-0.436	5.675	6.111	0.835538
DYNC2LI1	-2.252	3.852	6.104	0.834463
POLR1A	4.914	10.996	6.082	0.831085
TAF1B	3.117	9.103	5.986	0.816345
DYNC1LI1	1.738	7.714	5.976	0.81481
RPL9	8.739	14.682	5.943	0.809743
PYROXD1	0.295	6.235	5.94	0.809282
SRPRB	0.988	6.915	5.927	0.807286
DDX11	-1.773	4.151	5.924	0.806826
MEMO1	-1.644	4.268	5.912	0.804983
SEC22C	-2.745	3.164	5.909	0.804522
ATP5F1	2.358	8.26	5.902	0.803448
NUMA1	-0.163	5.729	5.892	0.801912
RBM17	-2.078	3.773	5.851	0.795617
RAB14	-2.16	3.681	5.841	0.794082
PSMD5	-2.565	3.254	5.819	0.790704
TRMT11	-1.875	3.938	5.813	0.789782
ADRA2B	-1.393	4.408	5.801	0.78794
GNB1L	-2.395	3.392	5.787	0.78579
DTL	3.506	9.292	5.786	0.785637
IRS1	-2.293	3.478	5.771	0.783334
TBPL1	-2.252	3.497	5.749	0.779956
BTRC	-1.345	4.382	5.727	0.776578
BCCIP	2.12	7.825	5.705	0.7732
PLK5	-0.433	5.272	5.705	0.7732
GPHN	-2.604	3.099	5.703	0.772893
POLG	0.299	5.993	5.694	0.771511
GTF2F1	4.149	9.837	5.688	0.77059
MRPL2	0.139	5.806	5.667	0.767365
DHX33	-2.111	3.541	5.652	0.765062
TAF7	-1.879	3.751	5.63	0.761684
SPAG5	-2.04	3.58	5.62	0.760149
CDIPT	-1.837	3.781	5.618	0.759842
RHOT2	-0.551	5.057	5.608	0.758306
SRF	-1.189	4.395	5.584	0.754621
GEMIN6	-2.341	3.241	5.582	0.754314
ING3	-2.014	3.551	5.565	0.751704
USP5	-1.77	3.742	5.512	0.743566
DNAH5	-1.704	3.808	5.512	0.743566
RPLP0	1.119	6.629	5.51	0.743259
ENO1	-0.881	4.626	5.507	0.742799
XRCC2	-1.387	4.109	5.496	0.74111
CENPN	1.411	6.897	5.486	0.739574
CMPK1	4.016	9.478	5.462	0.735889
INTS7	-1.491	3.952	5.443	0.732972
PDS5B	0.617	6.055	5.438	0.732204
NACA	5.345	10.782	5.437	0.732051
IPO11	-2.289	3.138	5.427	0.730515
NDUFB6	-0.027	5.396	5.423	0.729901
SERBP1	-1.058	4.358	5.416	0.728826
ERC1	-2.051	3.34	5.391	0.724988
GTF3C2	-1.578	3.793	5.371	0.721917
BRIP1	0.532	5.896	5.364	0.720842
RBM28	10.145	15.508	5.363	0.720689
INO80C	0.425	5.779	5.354	0.719307
RPP38	7.504	12.849	5.345	0.717925
EWSR1	-1.199	4.121	5.32	0.714086
AAAS	4.801	10.119	5.318	0.713779
DDX59	-1.701	3.615	5.316	0.713472
NUP88	0.782	6.089	5.307	0.71209
SART1	1.49	6.782	5.292	0.709787
LAMTOR2	4.895	10.18	5.285	0.708712
TIMM13	-1.675	3.6	5.275	0.707177
PRKDC	-1.598	3.656	5.254	0.703953
URB1	-1.274	3.904	5.178	0.692283
SETD7	-1.777	3.383	5.16	0.68952
METAP2	5.132	10.283	5.151	0.688138
CEP70	-1.786	3.357	5.143	0.68691
TERF2	2.549	7.676	5.127	0.684453
TRMT1L	-0.64	4.476	5.116	0.682764
MDN1	11.878	16.971	5.093	0.679232
RNF20	2.142	7.208	5.066	0.675087
TPT1	3.281	8.316	5.035	0.670327
FAM83A	-1.531	3.485	5.016	0.66741
EIF3K	-0.012	4.997	5.009	0.666335
EXOC6	-1.021	3.98	5.001	0.665107
DCDC1	-1.087	3.896	4.983	0.662343
CSTF3	0.56	5.538	4.978	0.661575
EXOC8	0.52	5.48	4.96	0.658811
RPF2	3.739	8.694	4.955	0.658044
E4F1	-1.164	3.76	4.924	0.653284
CDC26	3.133	8.036	4.903	0.65006
TYW1	-0.492	4.407	4.899	0.649445
LMNB1	-0.988	3.87	4.858	0.64315
CHD4	0.969	5.796	4.827	0.63839
HTATSF1	-1.161	3.663	4.824	0.63793
GLE1	7.949	12.756	4.807	0.63532
SAE1	3.134	7.931	4.797	0.633784
SUGP1	0.443	5.227	4.784	0.631788
DPY30	7.65	12.429	4.779	0.63102
MSH3	-0.834	3.936	4.77	0.629639
ILF3	-0.437	4.3	4.737	0.624572
VAMP2	-0.678	4.054	4.732	0.623804
RNF4	1.493	6.212	4.719	0.621808
SSB	7.958	12.672	4.714	0.62104
COG6	1.843	6.553	4.71	0.620426
CCNF	3.19	7.893	4.703	0.619351
RPL37	7.917	12.612	4.695	0.618123
TDRD12	-1.071	3.617	4.688	0.617048
PFAS	2.632	7.305	4.673	0.614745
CNBP	-1.592	3.077	4.669	0.614131
TAF3	-0.158	4.504	4.662	0.613056
ZRANB2	-0.888	3.773	4.661	0.612902
WDR74	5.081	9.71	4.629	0.607989
ARHGAP4	-0.644	3.98	4.624	0.607221
QARS	10.289	14.877	4.588	0.601694
WBSCR22	1.796	6.372	4.576	0.599851
HBS1L	6.512	11.076	4.564	0.598009
NACA2	-0.652	3.91	4.562	0.597702
NSUN4	0.383	4.944	4.561	0.597548
PRMT8	1.481	6.038	4.557	0.596934
MRPL24	0.87	5.427	4.557	0.596934
RANBP1	0.693	5.243	4.55	0.595859
IKBKB	-1.164	3.373	4.537	0.593863
HIST2H3D	-0.932	3.604	4.536	0.59371
CASC5	0.461	4.996	4.535	0.593556
TFPT	3.541	8.073	4.532	0.593096
TRAPPC5	1.077	5.575	4.498	0.587875
GTF2H1	-0.163	4.323	4.486	0.586033
RPS2	14.454	18.938	4.484	0.585726
RPP21	2.711	7.171	4.46	0.582041
CCDC168	-1.201	3.259	4.46	0.582041
TRMT112	-0.167	4.288	4.455	0.581273
CSRP2BP	-1.275	3.178	4.453	0.580966
TTF2	-0.768	3.682	4.45	0.580505
EEF1A2	-1.24	3.188	4.428	0.577127
CLASP2	1.913	6.288	4.375	0.56899
MYO1C	0.279	4.652	4.373	0.568682
ANAPC13	8.259	12.632	4.373	0.568682
RAD51C	6.502	10.873	4.371	0.568375
EIF4A3	7.285	11.655	4.37	0.568222
TUBB	3.601	7.964	4.363	0.567147
SGOL1	-0.893	3.45	4.343	0.564076
PPA2	-1.289	3.043	4.332	0.562387
PABPC1	0.041	4.364	4.323	0.561005
XRCC3	1.337	5.658	4.321	0.560698
GLMN	1.375	5.663	4.288	0.555631
RRN3	2.802	7.049	4.247	0.549336
PPP2R5D	0.464	4.703	4.239	0.548108
VCL	-1.123	3.116	4.239	0.548108
SPCS2	1.022	5.229	4.207	0.543195
PARP1	-1.022	3.18	4.202	0.542427
MRPS10	-0.833	3.353	4.186	0.53997
KDM4A	0.683	4.868	4.185	0.539817
STRIP1	0.591	4.771	4.18	0.539049
HSP90B1	-1.162	3.013	4.175	0.538281
DYNLL1	5.44	9.61	4.17	0.537514
ALG8	3.782	7.946	4.164	0.536592
PABPC4	-0.81	3.343	4.153	0.534903
NOC2L	8.753	12.896	4.143	0.533368
CENPQ	-0.667	3.472	4.139	0.532754
FARS2	1.171	5.284	4.113	0.528762
ORC3	-0.678	3.428	4.106	0.527687
MZT1	1.076	5.162	4.086	0.524616
NUTF2	-0.758	3.318	4.076	0.523081
EEF2	6.422	10.492	4.07	0.522159
MRPL34	3.535	7.587	4.052	0.519396
RPS16	5.646	9.659	4.013	0.513407
GEMIN7	5.272	9.274	4.002	0.511719
FGF1	-0.518	3.483	4.001	0.511565
DCTN6	8.407	12.404	3.997	0.510951
RTCA	0.021	4.015	3.994	0.51049
USP19	1.495	5.483	3.988	0.509569
H2AFX	3.659	7.619	3.96	0.50527
MLF2	-0.268	3.689	3.957	0.504809
PMS2	0.084	4.013	3.929	0.50051
DDOST	6.795	10.724	3.929	0.50051
ALG5	3.432	7.354	3.922	0.499435
CCT5	3.743	7.664	3.921	0.499282
DDX51	0.896	4.816	3.92	0.499128
ATP5L	1.594	5.507	3.913	0.498053
CHM	2.123	6.033	3.91	0.497593
DDX39A	-0.367	3.541	3.908	0.497286
ESCO1	0.635	4.54	3.905	0.496825
USP39	9.522	13.425	3.903	0.496518
SEPSECS	1.483	5.371	3.888	0.494215
PIK3CB	0.157	4.035	3.878	0.492679
TIMM22	-0.687	3.179	3.866	0.490837
FEN1	-0.084	3.764	3.848	0.488073
POLH	-0.706	3.124	3.83	0.485309
ABCE1	7.048	10.872	3.824	0.484388
RAD51D	6.917	10.731	3.814	0.482853
TFB1M	1.572	5.38	3.808	0.481931
CDK19	-0.125	3.674	3.799	0.48055
PNO1	7.196	10.988	3.792	0.479475
FBL	14.078	17.864	3.786	0.478554
ISG20	-0.11	3.672	3.782	0.477939
EIF4E	10.005	13.781	3.776	0.477018
SEC61G	1.981	5.73	3.749	0.472872
RIPPLY2	-0.301	3.399	3.7	0.465349
UEVLD	1.87	5.565	3.695	0.464581
ATM	1.19	4.866	3.676	0.461664
RPLP1	7.132	10.807	3.675	0.46151
PARS2	-0.366	3.308	3.674	0.461357
TOP2B	0.681	4.35	3.669	0.460589
YLPM1	0.878	4.541	3.663	0.459668
GTF2H5	-0.185	3.455	3.64	0.456136
KNTC1	2.053	5.693	3.64	0.456136
CHMP1A	0.369	3.986	3.617	0.452605
BCAS2	8.371	11.987	3.616	0.452451
RAB43	-0.401	3.205	3.606	0.450916
CCNI2	1.5	5.09	3.59	0.448459
RAC3	0.488	4.053	3.565	0.444621
TSFM	0.35	3.861	3.511	0.43633
LAMTOR3	0.8	4.305	3.505	0.435408
POP7	0.119	3.622	3.503	0.435101
STRAP	2.183	5.681	3.498	0.434334
IL17RE	-0.114	3.368	3.482	0.431877
RUVBL1	10.904	14.371	3.467	0.429574
FRG1	0.25	3.712	3.462	0.428806
KTI12	8.309	11.759	3.45	0.426964
MARS2	3.021	6.468	3.447	0.426503
DR1	1.969	5.415	3.446	0.426349
POLR3D	4.867	8.292	3.425	0.423125
MRPS6	3.077	6.502	3.425	0.423125
COIL	4.6	8.024	3.424	0.422971
MRPS21	-0.115	3.305	3.42	0.422357
TELO2	8.197	11.613	3.416	0.421743
RAB1B	0.733	4.138	3.405	0.420054
RAD17	9.525	12.928	3.403	0.419747
DNAJA3	5.988	9.386	3.398	0.418979
LAGE3	7.475	10.868	3.393	0.418212
CCDC130	6.278	9.667	3.389	0.417597
RPL41	1.769	5.145	3.376	0.415601
PRPF18	2.262	5.623	3.361	0.413298
MOB4	0.606	3.961	3.355	0.412377
NSUN7	0.54	3.884	3.344	0.410688
DDX24	6.322	9.66	3.338	0.409767
DPAGT1	4.187	7.503	3.316	0.406389
RCHY1	0.357	3.673	3.316	0.406389
RAB6A	0.122	3.43	3.308	0.405161
ORC6	0.137	3.444	3.307	0.405007
PSMC5	3.576	6.878	3.302	0.404239
GTF3C6	2.627	5.92	3.293	0.402857
POLN	1.959	5.228	3.269	0.399172
POLR3K	7.971	11.224	3.253	0.396716
MRPL20	0.882	4.119	3.237	0.394259
TPR	3.568	6.797	3.229	0.393031
MRPL27	3.256	6.477	3.221	0.391802
DDX31	3.372	6.593	3.221	0.391802
NDUFA7	1.816	5.034	3.218	0.391342
TCTE3	2.501	5.717	3.216	0.391035
BMS1	10.799	14.005	3.206	0.389499
TCEA1	0.482	3.684	3.202	0.388885
VMA21	-0.15	3.05	3.2	0.388578
SIRT1	1.601	4.795	3.194	0.387657
NDUFAB1	9.319	12.496	3.177	0.385047
RPL30	11.701	14.865	3.164	0.383051
UBE3C	1.422	4.571	3.149	0.380747
TUFM	5.412	8.559	3.147	0.38044
HCFC1	2.797	5.937	3.14	0.379366
SPDL1	2.716	5.828	3.112	0.375066
GYS1	2.579	5.689	3.11	0.374759
CTU2	1.101	4.205	3.104	0.373838
SMG8	6.727	9.827	3.1	0.373224
ATP6V1C1	3.883	6.977	3.094	0.372303
PPP1R11	0.56	3.645	3.085	0.370921
NSUN2	0.137	3.203	3.066	0.368004
MTG1	0.437	3.49	3.053	0.366007
EIF1B	0.182	3.219	3.037	0.363551
UBE2D1	0.122	3.159	3.037	0.363551
CASC3	2.714	5.747	3.033	0.362937
LDHA	2.037	5.066	3.029	0.362322
PPP4R2	0.698	3.712	3.014	0.360019
WDR59	2.094	5.083	2.989	0.356181
SMG5	6.769	9.732	2.963	0.352189
PRKAG2	0.164	3.118	2.954	0.350807
TUBA1B	1.477	4.415	2.938	0.34835
TGFBR1	0.186	3.119	2.933	0.347582
OSBP	1.388	4.307	2.919	0.345433
GTF3C1	6.642	9.551	2.909	0.343897
SRP68	2.611	5.519	2.908	0.343744
RANGAP1	4.633	7.54	2.907	0.34359
GPX4	1.856	4.758	2.902	0.342823
RANBP2	2.146	5.006	2.86	0.336374
SMC2	6.982	9.836	2.854	0.335453
LIG3	2.226	5.072	2.846	0.334224
SCYL1	1.418	4.264	2.846	0.334224
RAB3GAP2	0.642	3.488	2.846	0.334224
YAE1D1	0.6	3.441	2.841	0.333457
AHCTF1	1.462	4.302	2.84	0.333303
CUL2	4.539	7.374	2.835	0.332535
PRPF8	6.788	9.614	2.826	0.331154
NOL12	0.782	3.606	2.824	0.330846
PARD6A	0.224	3.04	2.816	0.329618
DYNC1I2	10.486	13.288	2.802	0.327469
GEMIN8	5.874	8.654	2.78	0.324091
METAP1	5.991	8.758	2.767	0.322095
RAD1	0.502	3.257	2.755	0.320252
ACOX1	2.437	5.15	2.713	0.313803
ZC3H18	0.812	3.523	2.711	0.313496
UBE2B	2.11	4.783	2.673	0.307662
SNRPD2	1.989	4.646	2.657	0.305205
RRP1	7.395	10.021	2.626	0.300445
DCP2	0.438	3.045	2.607	0.297528
TMED10	5.515	8.1	2.585	0.29415
CDS2	5.691	8.272	2.581	0.293536
PAK1IP1	7.976	10.555	2.579	0.293229
DGCR8	4.319	6.897	2.578	0.293075
RBM39	0.556	3.134	2.578	0.293075
AAMP	7.951	10.516	2.565	0.291079
TUBA4A	2.401	4.957	2.556	0.289697
ACTL8	0.645	3.191	2.546	0.288162
NUF2	3.625	6.16	2.535	0.286473
RAD50	2.873	5.398	2.525	0.284937
THG1L	1.688	4.212	2.524	0.284784
DPM2	1.302	3.826	2.524	0.284784
CD3EAP	2.822	5.342	2.52	0.28417
RSRC1	0.905	3.401	2.496	0.280485
RRM2B	0.534	3.029	2.495	0.280331
KIAA0895	2.349	4.842	2.493	0.280024
PRIM2	1.416	3.903	2.487	0.279103
CARS2	2.121	4.607	2.486	0.278949
FUBP1	1.378	3.852	2.474	0.277107
CEP135	4.827	7.296	2.469	0.276339
AK9	1.629	4.098	2.469	0.276339
METTL1	1.682	4.148	2.466	0.275879
DDX55	6.952	9.417	2.465	0.275725
LDLR	0.919	3.381	2.462	0.275264
SYVN1	6.744	9.187	2.443	0.272347
CPSF1	8.286	10.726	2.44	0.271886
SOD1	7.636	10.066	2.43	0.270351
NLE1	15.359	17.766	2.407	0.26682
HSPA13	1.656	4.053	2.397	0.265284
MRPS2	5.238	7.63	2.392	0.264516
ELP2	4.921	7.296	2.375	0.261906
NENF	3.577	5.907	2.33	0.254997
NUFIP1	5.717	8.039	2.322	0.253769
BMI1	1.068	3.372	2.304	0.251005
GTF2H2	4.178	6.474	2.296	0.249776
KARS	5.041	7.337	2.296	0.249776
SNRPD3	2.987	5.282	2.295	0.249623
MRPL33	7.295	9.58	2.285	0.248087
RNF40	4.801	7.071	2.27	0.245784
TUBA1C	6.708	8.977	2.269	0.245631
NUPL2	4.251	6.502	2.251	0.242867
KANSL1	2.026	4.273	2.247	0.242253
SAP18	1.006	3.249	2.243	0.241639
DLD	1.652	3.872	2.22	0.238107
RBM14	3.432	5.642	2.21	0.236572
PPP2R2D	2.219	4.409	2.19	0.233501
PSMA7	1.153	3.343	2.19	0.233501
MAD2L2	14.036	16.219	2.183	0.232426
GNB2L1	4.018	6.182	2.164	0.229509
YTHDC2	3.455	5.617	2.162	0.229202
PPP1CC	7.3	9.449	2.149	0.227206
RPP40	6.261	8.374	2.113	0.221678
DPM1	2.142	4.249	2.107	0.220757
GNPAT	6.257	8.357	2.1	0.219682
KIF23	6.013	8.113	2.1	0.219682
EXO1	1.823	3.919	2.096	0.219068
MRPL36	3.603	5.687	2.084	0.217226
HNRNPK	3.348	5.427	2.079	0.216458
DIS3	1.025	3.097	2.072	0.215383
RPS4Y1	1.21	3.277	2.067	0.214615
DDX52	6.308	8.356	2.048	0.211698
RRM2	5.143	7.158	2.015	0.206631
PLK4	11.187	13.201	2.014	0.206478
LRR1	1.691	3.702	2.011	0.206017
PFDN1	8.326	10.333	2.007	0.205403
ATP6V1B2	9.828	11.82	1.992	0.2031
EIF1AX	8.994	10.969	1.975	0.20049
MYC	4.903	6.866	1.963	0.198647
VPS53	3.961	5.921	1.96	0.198186
YEATS4	1.991	3.949	1.958	0.197879
ATP6V1F	2.964	4.914	1.95	0.196651
RPL29	3.663	5.608	1.945	0.195883
AFG3L2	7.878	9.814	1.936	0.194501
ALG13	4.417	6.33	1.913	0.19097
MNAT1	6.44	8.324	1.884	0.186517
TRAIP	3.027	4.909	1.882	0.18621
GPN1	5.327	7.181	1.854	0.181911
CTC1	6.58	8.434	1.854	0.181911
COPZ1	8.275	10.128	1.853	0.181757
ZWINT	9.69	11.541	1.851	0.18145
EXOC1	13.133	14.979	1.846	0.180683
TSEN2	3.189	5.035	1.846	0.180683
RPA2	7.637	9.458	1.821	0.176844
FAU	8.704	10.525	1.821	0.176844
INO80	4.811	6.625	1.814	0.175769
STX5	3.659	5.47	1.811	0.175309
CEP63	2.794	4.603	1.809	0.175002
POLR1B	8.589	10.398	1.809	0.175002
BTF3	6.81	8.612	1.802	0.173927
ORAOV1	4.756	6.546	1.79	0.172084
ZNHIT1	7.053	8.83	1.777	0.170088
CEP192	5.704	7.481	1.777	0.170088
UBL5	5.466	7.243	1.777	0.170088
UPF1	4.423	6.194	1.771	0.169167
RPL8	8.541	10.307	1.766	0.168399
NUP35	1.938	3.695	1.757	0.167017
TOP1	2.297	4.049	1.752	0.16625
NCL	11.852	13.6	1.748	0.165636
SNAPC2	1.581	3.326	1.745	0.165175
TUBB6	3.688	5.425	1.737	0.163947
MED6	2.841	4.577	1.736	0.163793
ZFYVE20	2.193	3.919	1.726	0.162258
TEN1	2.45	4.152	1.702	0.158573
LSM11	3.042	4.726	1.684	0.155809
UFC1	2.841	4.524	1.683	0.155655
TRMT1	4.626	6.303	1.677	0.154734
SLBP	2.453	4.124	1.671	0.153813
ACTR5	3.208	4.873	1.665	0.152892
MCM3AP	6.294	7.951	1.657	0.151663
KIAA1731	7.768	9.422	1.654	0.151203
KDM1A	1.84	3.494	1.654	0.151203
GTF2B	2.143	3.765	1.622	0.146289
EIF3CL	12.855	14.47	1.615	0.145215
FBXO5	1.576	3.174	1.598	0.142604
SARNP	2.642	4.234	1.592	0.141683
HSPA14	1.471	3.052	1.581	0.139994
CALM1	3.722	5.293	1.571	0.138459
RAD21	3.209	4.771	1.562	0.137077
NAPA	6.263	7.823	1.56	0.13677
CTR9	3.933	5.475	1.542	0.134006
RTEL1	3.869	5.411	1.542	0.134006
NUP214	9.164	10.705	1.541	0.133852
PSMG4	2.19	3.717	1.527	0.131703
WEE1	2.513	4.037	1.524	0.131242
NBN	5.053	6.572	1.519	0.130475
TTC4	7.589	9.095	1.506	0.128479
PRPF4B	2.729	4.231	1.502	0.127864
GMNN	7.765	9.24	1.475	0.123719
PRDM10	1.779	3.25	1.471	0.123105
BARD1	2.208	3.669	1.461	0.121569
CHEK1	3.433	4.876	1.443	0.118805
MED11	3.853	5.29	1.437	0.117884
PPIL2	2.335	3.77	1.435	0.117577
APEX2	2.181	3.606	1.425	0.116042
GTF2E2	7.705	9.126	1.421	0.115427
PSMB3	4.685	6.092	1.407	0.113278
SPAG9	2.349	3.755	1.406	0.113124
NARS	3.976	5.377	1.401	0.112357
MRPS18C	3.748	5.136	1.388	0.110361
RBM22	7.217	8.594	1.377	0.108672
DCAF13	6.458	7.83	1.372	0.107904
KIF2B	2.55	3.881	1.331	0.101609
WDR43	7.741	9.07	1.329	0.101302
SENP6	4.694	6.02	1.326	0.100841
GOSR1	2.522	3.838	1.316	0.0993056
C12orf45	4.681	5.952	1.271	0.0923962
TUBB2A	3.633	4.889	1.256	0.0900931
RNMT	2.377	3.607	1.23	0.086101
NSUN3	2.643	3.871	1.228	0.085794
RPS15	4.189	5.415	1.226	0.0854869
NOP14	10.707	11.928	1.221	0.0847192
STXBP3	2.197	3.399	1.202	0.0818019
UBC	3.783	4.966	1.183	0.0788846
NOC4L	5.633	6.811	1.178	0.0781169
RPL26L1	2.787	3.965	1.178	0.0781169
COPS5	9.092	10.249	1.157	0.0748925
EBNA1BP2	9.064	10.221	1.157	0.0748925
UNC45A	5.363	6.518	1.155	0.0745854
MED27	3.001	4.149	1.148	0.0735106
CSE1L	6.882	8.015	1.133	0.0712075
MFAP1	5.547	6.66	1.113	0.0681367
KIF4A	7.924	9.024	1.1	0.0661406
MUTYH	5.223	6.32	1.097	0.06568
DDX1	2.202	3.296	1.094	0.0652194
NRF1	3.378	4.47	1.092	0.0649123
UTP18	6.13	7.217	1.087	0.0641446
RPL11	13.812	14.892	1.08	0.0630698
TGS1	6.152	7.22	1.068	0.0612273
CDK3	7.115	8.162	1.047	0.0580029
SEC61A1	11.578	12.604	1.026	0.0547785
YES1	2.439	3.462	1.023	0.0543179
DCTN3	12.107	13.123	1.016	0.0532431
CCT8L2	4.312	5.326	1.014	0.052936
WDR55	7.403	8.415	1.012	0.052629
MRP63	4.722	5.726	1.004	0.0514006
EIF3C	4.79	5.785	0.995	0.0500187
EIF2S1	10.365	11.352	0.987	0.0487904
ZWILCH	2.999	3.944	0.945	0.0423417
NUP98	7.154	8.095	0.941	0.0417275
TUBE1	2.289	3.215	0.926	0.0394244
PPP4C	6.622	7.544	0.922	0.0388102
MRPL17	2.893	3.812	0.919	0.0383496
UBE2C	5.25	6.162	0.912	0.0372748
DOHH	7.343	8.253	0.91	0.0369677
RIOK1	8.37	9.272	0.902	0.0357394
WDR31	4.88	5.782	0.902	0.0357394
PAX6	6.593	7.491	0.898	0.0351252
XAB2	11.231	12.115	0.884	0.0329756
MRE11A	2.144	3.021	0.877	0.0319008
INTS9	6.108	6.968	0.86	0.0292906
NR2E1	3.226	4.078	0.852	0.0280623
DAD1	6.997	7.845	0.848	0.0274481
FDPS	4.251	5.096	0.845	0.0269875
KITLG	2.564	3.384	0.82	0.023149
DDRGK1	9.194	10.014	0.82	0.023149
SETD1A	5.959	6.75	0.791	0.0186962
BUB1	8.958	9.744	0.786	0.0179285
DYNC1LI2	2.561	3.333	0.772	0.015779
PDCL3	3.809	4.576	0.767	0.0150112
CENPJ	7.279	8.041	0.762	0.0142435
ACTR2	5.858	6.619	0.761	0.01409
KAT7	2.299	3.054	0.755	0.0131687
PTPN23	2.562	3.312	0.75	0.012401
DUT	3.921	4.668	0.747	0.0119404
NAA10	6.418	7.114	0.696	0.00410979
NOB1	8.024	8.719	0.695	0.00395625
SRPR	6.395	7.078	0.683	0.00211375
PWP1	5.275	5.954	0.679	0.00149958
NDC1	7.325	7.994	0.669	-3.58329e-05
PNMAL2	3.533	4.199	0.666	-0.000496458
HSPE1	5.141	5.766	0.625	-0.00679167
XRCC5	8.146	8.75	0.604	-0.010016
KANSL2	4.036	4.624	0.588	-0.0124727
MRPL22	9.615	10.176	0.561	-0.0166183
ERCC3	4.706	5.267	0.561	-0.0166183
NUPL1	7.675	8.235	0.56	-0.0167719
LAMTOR1	4.21	4.762	0.552	-0.0180002
TIMM9	4.594	5.137	0.543	-0.0193821
SHOC2	8.162	8.697	0.535	-0.0206104
SRSF1	4.887	5.42	0.533	-0.0209175
RPS12	6.364	6.894	0.53	-0.0213781
RPL14	8.437	8.955	0.518	-0.0232206
MMS22L	7.132	7.645	0.513	-0.0239883
FYN	3.242	3.753	0.511	-0.0242954
CASP8AP2	5.416	5.911	0.495	-0.0267521
EXOSC5	5.752	6.246	0.494	-0.0269056
LSG1	6.946	7.423	0.477	-0.0295158
DNAJC8	2.666	3.141	0.475	-0.0298229
NUBP2	2.618	3.093	0.475	-0.0298229
PSMA2	5.669	6.134	0.465	-0.0313583
CENPM	10.74	11.192	0.452	-0.0333544
DDX47	6.554	7.006	0.452	-0.0333544
TIMM50	8.758	9.205	0.447	-0.0341221
RFC3	12.69	13.132	0.442	-0.0348898
ACTR10	12.293	12.735	0.442	-0.0348898
NOL10	4.417	4.848	0.431	-0.0365787
BORA	6.12	6.54	0.42	-0.0382677
PFDN4	4.435	4.849	0.414	-0.039189
UTP15	10.338	10.75	0.412	-0.039496
TCERG1	6.679	7.089	0.41	-0.0398031
UTP14A	12.06	12.442	0.382	-0.0441023
ELAVL1	4.451	4.825	0.374	-0.0453306
RPL35A	9.493	9.853	0.36	-0.0474802
RPP25L	3.437	3.786	0.349	-0.0491692
UQCRFS1	3.43	3.773	0.343	-0.0500904
TTF1	5.53	5.87	0.34	-0.050551
FAM73A	5.858	6.178	0.32	-0.0536219
THOC5	7.014	7.332	0.318	-0.053929
PSIP1	3.105	3.409	0.304	-0.0560785
DDX20	6.255	6.554	0.299	-0.0568462
PGGT1B	4.349	4.64	0.291	-0.0580746
TARS	4.425	4.715	0.29	-0.0582281
PNPT1	7.326	7.588	0.262	-0.0625273
NSL1	6.796	7.051	0.255	-0.0636021
POLR2I	6.331	6.578	0.247	-0.0648304
PGK1	4.661	4.895	0.234	-0.0668265
CREB1	4.379	4.608	0.229	-0.0675942
NUP155	6.27	6.498	0.228	-0.0677477
ERCC4	4.529	4.742	0.213	-0.0700508
LONP1	8.983	9.187	0.204	-0.0714327
RPL39	5.699	5.899	0.2	-0.0720469
SNRPA1	10.914	11.113	0.199	-0.0722004
SOCS3	3.646	3.84	0.194	-0.0729681
C10orf111	4.598	4.781	0.183	-0.0746571
MRPL4	3.837	4.013	0.176	-0.0757319
TIMM10	5.503	5.672	0.169	-0.0768067
MRPL11	7.357	7.52	0.163	-0.0777279
MED24	3.308	3.464	0.156	-0.0788027
MRPL3	7.739	7.882	0.143	-0.0807987
PSMD2	3.206	3.323	0.117	-0.0847908
RPN1	9.736	9.825	0.089	-0.08909
EIF3G	15.135	15.197	0.062	-0.0932356
THOC2	4.924	4.981	0.057	-0.0940033
BET1	4.571	4.622	0.051	-0.0949246
C12orf79	3.64	3.687	0.047	-0.0955387
GFM1	7.348	7.393	0.045	-0.0958458
ZNRD1	13.972	14.01	0.038	-0.0969206
MLST8	5.352	5.381	0.029	-0.0983025
POLD3	13.232	13.26	0.028	-0.098456
ELOF1	3.33	3.358	0.028	-0.098456
NAPG	5.283	5.307	0.024	-0.0990702
KIAA1324L	3.061	3.046	-0.015	-0.105058
GFM2	4.587	4.567	-0.02	-0.105826
FANCF	3.632	3.599	-0.033	-0.107822
TUBG1	6.535	6.495	-0.04	-0.108897
CDK12	3.787	3.733	-0.054	-0.111046
ACTR6	10.615	10.555	-0.06	-0.111968
NUP107	10.97	10.883	-0.087	-0.116113
PAFAH1B1	9.226	9.113	-0.113	-0.120105
ARPC3	4.379	4.234	-0.145	-0.125019
RPS24	13.675	13.5	-0.175	-0.129625
CDK7	13.602	13.422	-0.18	-0.130393
NCAPH	8.119	7.93	-0.189	-0.131775
MCM4	5.572	5.375	-0.197	-0.133003
MATR3	3.518	3.314	-0.204	-0.134078
CLASP1	5.032	4.819	-0.213	-0.13546
HNRNPU	4.617	4.404	-0.213	-0.13546
CCNA2	7.585	7.364	-0.221	-0.136688
LAS1L	6.764	6.533	-0.231	-0.138223
MRPS15	7.93	7.693	-0.237	-0.139145
KIF11	4.98	4.743	-0.237	-0.139145
CDK4	8.824	8.578	-0.246	-0.140526
WDR5	14.668	14.415	-0.253	-0.141601
ISG20L2	7.078	6.813	-0.265	-0.143444
NUP54	13.873	13.597	-0.276	-0.145133
GNL1	5.183	4.887	-0.296	-0.148204
PFDN6	4.052	3.746	-0.306	-0.149739
EXOC3	6.898	6.555	-0.343	-0.15542
SPC25	12.755	12.405	-0.35	-0.156495
SEH1L	14.51	14.105	-0.405	-0.16494
WDR18	5.811	5.405	-0.406	-0.165093
RAE1	6.091	5.661	-0.43	-0.168778
XRN1	6.485	6.049	-0.436	-0.169699
ZNF883	5.215	4.749	-0.466	-0.174306
ATP6V0D1	4.782	4.309	-0.473	-0.17538
INTS8	9.382	8.899	-0.483	-0.176916
SIRT7	4.24	3.745	-0.495	-0.178758
PIK3C3	6.989	6.485	-0.504	-0.18014
NHP2	12.192	11.673	-0.519	-0.182443
NAA20	7.142	6.62	-0.522	-0.182904
SART3	6.661	6.128	-0.533	-0.184593
RPLP2	9.95	9.391	-0.559	-0.188585
DONSON	4.353	3.794	-0.559	-0.188585
RPL4	18.817	18.257	-0.56	-0.188739
NOP16	7.881	7.299	-0.582	-0.192116
MED22	9.264	8.676	-0.588	-0.193038
RFC1	8.159	7.554	-0.605	-0.195648
LAMTOR5	8.289	7.67	-0.619	-0.197797
PDCD5	3.69	3.062	-0.628	-0.199179
RPL13	6.969	6.339	-0.63	-0.199486
PKN2	7.658	7.019	-0.639	-0.200868
SSR1	6.443	5.801	-0.642	-0.201329
GRWD1	9.496	8.836	-0.66	-0.204093
NAT10	17.076	16.411	-0.665	-0.20486
C14orf178	5.256	4.576	-0.68	-0.207164
IARS2	4.963	4.281	-0.682	-0.207471
CPSF3	5.605	4.908	-0.697	-0.209774
HARS2	4.988	4.284	-0.704	-0.210849
CDC7	5.587	4.879	-0.708	-0.211463
MCM7	8.413	7.704	-0.709	-0.211616
NAA50	6.027	5.303	-0.724	-0.213919
CCNT1	4.496	3.769	-0.727	-0.21438
HARS	8.061	7.323	-0.738	-0.216069
KANSL3	11.676	10.929	-0.747	-0.217451
C3orf17	6.452	5.703	-0.749	-0.217758
RPL10	7.795	7.024	-0.771	-0.221136
RPS3A	7.43	6.649	-0.781	-0.222671
NOLC1	14.027	13.242	-0.785	-0.223285
ATRX	5.142	4.357	-0.785	-0.223285
PI4KB	5.991	5.203	-0.788	-0.223746
MRPS18A	9.003	8.214	-0.789	-0.2239
MRPL23	7.311	6.498	-0.813	-0.227585
CHCHD4	5.176	4.361	-0.815	-0.227892
RPS28	10.012	9.188	-0.824	-0.229274
MAD1L1	10.345	9.519	-0.826	-0.229581
ANLN	7.238	6.406	-0.832	-0.230502
NR2C2AP	8.402	7.508	-0.894	-0.240021
RPL18	9.242	8.342	-0.9	-0.240943
NOL9	4.67	3.761	-0.909	-0.242325
SUPT16H	12.844	11.921	-0.923	-0.244474
TBL3	7.515	6.589	-0.926	-0.244935
CDC5L	12.614	11.677	-0.937	-0.246624
LUC7L3	5.88	4.941	-0.939	-0.246931
CDK1	6.82	5.876	-0.944	-0.247699
TFB2M	4.947	4.002	-0.945	-0.247852
SLC35B1	7.576	6.622	-0.954	-0.249234
TMEM174	3.97	3.011	-0.959	-0.250002
CDC14B	4.222	3.258	-0.964	-0.250769
SYMPK	8.682	7.711	-0.971	-0.251844
TARS2	11.199	10.211	-0.988	-0.254454
IPO5	4.576	3.576	-1	-0.256297
MRPL49	4.987	3.987	-1	-0.256297
RIOK2	14.7	13.688	-1.012	-0.258139
SMARCA5	5.996	4.98	-1.016	-0.258754
RPAP1	10.095	9.077	-1.018	-0.259061
ALG3	5.853	4.819	-1.034	-0.261517
SRP19	9.339	8.303	-1.036	-0.261824
DNAJC3	4.78	3.741	-1.039	-0.262285
MRPL16	8.741	7.686	-1.055	-0.264742
RPL10L	5.498	4.437	-1.061	-0.265663
SNRPC	7.112	6.047	-1.065	-0.266277
NUP133	15.005	13.937	-1.068	-0.266738
PLRG1	9.652	8.582	-1.07	-0.267045
RPL36	9.953	8.881	-1.072	-0.267352
POLR1C	5.88	4.802	-1.078	-0.268273
MRPL15	6.246	5.164	-1.082	-0.268887
POMP	6.761	5.678	-1.083	-0.269041
PEX1	4.553	3.453	-1.1	-0.271651
INTS3	13.676	12.571	-1.105	-0.272419
TAF2	6.995	5.871	-1.124	-0.275336
RNGTT	11.966	10.837	-1.129	-0.276104
EP400	7.364	6.228	-1.136	-0.277179
EIF3D	13.162	12.017	-1.145	-0.27856
PSMD14	11.187	10.037	-1.15	-0.279328
TARDBP	5.429	4.274	-1.155	-0.280096
HMGCR	7.179	6.018	-1.161	-0.281017
CCT3	8.196	7.025	-1.171	-0.282552
PHF5A	7.386	6.212	-1.174	-0.283013
PRPF6	11.661	10.481	-1.18	-0.283934
ETF1	6.861	5.665	-1.196	-0.286391
OAS1	6.093	4.882	-1.211	-0.288694
WRAP53	8.743	7.521	-1.222	-0.290383
SRP72	12.281	11.059	-1.222	-0.290383
MKI67IP	4.54	3.317	-1.223	-0.290537
POLE	9.503	8.278	-1.225	-0.290844
BRF1	8.631	7.403	-1.228	-0.291304
EAF1	7.388	6.15	-1.238	-0.29284
SUPT6H	7.308	6.067	-1.241	-0.2933
SMG6	4.351	3.109	-1.242	-0.293454
NUP62	15.296	14.022	-1.274	-0.298367
RABGGTA	10.389	9.111	-1.278	-0.298981
EIF3A	9.997	8.718	-1.279	-0.299135
SSBP1	7.765	6.464	-1.301	-0.302513
ZW10	7.504	6.197	-1.307	-0.303434
RPL7	10.09	8.771	-1.319	-0.305277
GTF2H3	14.759	13.437	-1.322	-0.305737
MRPS9	13.951	12.601	-1.35	-0.310036
CDK5	5.877	4.513	-1.364	-0.312186
GEMIN2	18.169	16.803	-1.366	-0.312493
WARS2	9.772	8.402	-1.37	-0.313107
ESCO2	8.545	7.164	-1.381	-0.314796
UFL1	6.792	5.403	-1.389	-0.316025
DNA2	8.447	7.057	-1.39	-0.316178
RPL22L1	4.814	3.411	-1.403	-0.318174
RPAP3	14.321	12.906	-1.415	-0.320017
DBR1	13.332	11.915	-1.417	-0.320324
ANAPC1	8.715	7.29	-1.425	-0.321552
KRI1	6.021	4.589	-1.432	-0.322627
CSDE1	6.762	5.318	-1.444	-0.324469
POLR1D	10.819	9.374	-1.445	-0.324623
DENR	8.09	6.641	-1.449	-0.325237
ADAL	5.831	4.365	-1.466	-0.327847
CEBPZ	6.834	5.365	-1.469	-0.328308
UBA5	7.078	5.589	-1.489	-0.331379
CCDC84	5.182	3.693	-1.489	-0.331379
RPF1	18.512	17.009	-1.503	-0.333528
MVD	5.722	4.216	-1.506	-0.333989
SEC13	16.317	14.81	-1.507	-0.334142
CPSF2	11.085	9.575	-1.51	-0.334603
CPSF6	4.625	3.104	-1.521	-0.336292
MRTO4	5.815	4.28	-1.535	-0.338442
CHAF1A	9.515	7.96	-1.555	-0.341512
RPS9	13.389	11.832	-1.557	-0.34182
DDX56	17.282	15.721	-1.561	-0.342434
ALG1	15.327	13.756	-1.571	-0.343969
U2AF1	10.439	8.837	-1.602	-0.348729
ARCN1	9.825	8.197	-1.628	-0.352721
TOMM22	4.965	3.317	-1.648	-0.355792
SON	7.345	5.691	-1.654	-0.356713
FNTA	6.945	5.285	-1.66	-0.357634
XRN2	11.707	10.03	-1.677	-0.360245
SKIV2L2	5.477	3.768	-1.709	-0.365158
TBCE	16.854	15.144	-1.71	-0.365311
RPL6	14.918	13.197	-1.721	-0.367
PRPF3	8.659	6.937	-1.722	-0.367154
CSTF1	8.437	6.711	-1.726	-0.367768
AATF	9.168	7.436	-1.732	-0.368689
AURKA	9.09	7.356	-1.734	-0.368996
TRMT6	5.373	3.621	-1.752	-0.37176
VARS	15.354	13.592	-1.762	-0.373296
SRRT	11.041	9.275	-1.766	-0.37391
SF3B5	7.302	5.535	-1.767	-0.374063
RPL23	13.794	12.02	-1.774	-0.375138
EXOSC10	12.011	10.218	-1.793	-0.378055
RAN	5.52	3.713	-1.807	-0.380205
PRIM1	13.232	11.41	-1.822	-0.382508
ECT2	13.418	11.589	-1.829	-0.383583
EIF6	12.047	10.208	-1.839	-0.385118
LOC388849	6.999	5.149	-1.85	-0.386807
PDRG1	7.358	5.507	-1.851	-0.386961
CDC25B	7.749	5.875	-1.874	-0.390492
NBAS	10.545	8.664	-1.881	-0.391567
DSCC1	5.502	3.602	-1.9	-0.394484
CDK2	7.744	5.84	-1.904	-0.395099
TUBGCP2	12.079	10.167	-1.912	-0.396327
NDUFA1	9.262	7.35	-1.912	-0.396327
COG8	10.141	8.219	-1.922	-0.397862
EXOSC1	5.525	3.574	-1.951	-0.402315
PSMC1	8.61	6.647	-1.963	-0.404157
HSPA8	8.763	6.795	-1.968	-0.404925
SKIV2L	6.089	4.111	-1.978	-0.406461
SKP1	5.542	3.555	-1.987	-0.407842
MRPS14	14.319	12.329	-1.99	-0.408303
ANAPC2	13.276	11.259	-2.017	-0.412449
COPG1	5.995	3.949	-2.046	-0.416901
EXOC7	5.469	3.415	-2.054	-0.41813
RPS26	16.245	14.165	-2.08	-0.422122
POLR2B	15.641	13.55	-2.091	-0.423811
BYSL	7.267	5.172	-2.095	-0.424425
PPP2CA	12.53	10.429	-2.101	-0.425346
RPL26	7.443	5.319	-2.124	-0.428878
TCP1	16.598	14.462	-2.136	-0.43072
PRPF19	13.986	11.832	-2.154	-0.433484
GSPT1	10.149	7.994	-2.155	-0.433637
ALG6	10.389	8.23	-2.159	-0.434252
CLTC	6.658	4.486	-2.172	-0.436248
TTC27	18.208	16.027	-2.181	-0.43763
ARL2	9.387	7.201	-2.186	-0.438397
UBA52	8.77	6.576	-2.194	-0.439626
EIF3M	14.658	12.463	-2.195	-0.439779
MMS19	6.127	3.924	-2.203	-0.441007
RPS8	9.552	7.331	-2.221	-0.443771
MIS18BP1	16.239	14.006	-2.233	-0.445614
ASCC3	12.281	10.039	-2.242	-0.446996
TAF4	9.617	7.37	-2.247	-0.447763
NUP43	14.011	11.759	-2.252	-0.448531
ACLY	8.817	6.546	-2.271	-0.451448
WDR33	11.282	9.011	-2.271	-0.451448
RPS19BP1	7.672	5.392	-2.28	-0.45283
GTPBP4	7.993	5.711	-2.282	-0.453137
ATR	12.97	10.674	-2.296	-0.455287
ZNF622	5.583	3.278	-2.305	-0.456669
PDCL	8.88	6.555	-2.325	-0.45974
IPO7	9.23	6.895	-2.335	-0.461275
CENPE	11.125	8.784	-2.341	-0.462196
FAM96B	11.182	8.841	-2.341	-0.462196
TAF9	8.628	6.285	-2.343	-0.462503
DDA1	6.09	3.728	-2.362	-0.465421
SF3A2	8.934	6.57	-2.364	-0.465728
EIF5B	10.4	8.022	-2.378	-0.467877
RUVBL2	13.329	10.941	-2.388	-0.469413
GFER	13.986	11.597	-2.389	-0.469566
HYPK	13.974	11.561	-2.413	-0.473251
NPSR1	5.707	3.25	-2.457	-0.480007
RPTOR	8.938	6.468	-2.47	-0.482003
RPL32	11.508	9.031	-2.477	-0.483078
VRK1	9.369	6.888	-2.481	-0.483692
EXOC4	9.203	6.72	-2.483	-0.483999
RPL37A	10.047	7.563	-2.484	-0.484153
SRP14	10.908	8.403	-2.505	-0.487377
ALG11	9.781	7.262	-2.519	-0.489527
PDCD11	14.428	11.908	-2.52	-0.48968
POLR1E	16.977	14.424	-2.553	-0.494747
CCDC86	11.213	8.631	-2.582	-0.4992
POLA1	16.423	13.823	-2.6	-0.501964
MED12	9.431	6.824	-2.607	-0.503038
NARS2	6.682	4.073	-2.609	-0.503345
PPP2R2A	7.255	4.631	-2.624	-0.505649
PRMT6	6.784	4.148	-2.636	-0.507491
RRP12	13.126	10.489	-2.637	-0.507645
UTP11L	9.606	6.952	-2.654	-0.510255
NFS1	9.68	7.015	-2.665	-0.511944
ZFYVE19	7.264	4.599	-2.665	-0.511944
SMNDC1	8.494	5.827	-2.667	-0.512251
GOSR2	6.415	3.722	-2.693	-0.516243
MRPL39	8.828	6.134	-2.694	-0.516396
DKC1	11.866	9.154	-2.712	-0.51916
IMP4	17.505	14.791	-2.714	-0.519467
ZC3H8	15.976	13.231	-2.745	-0.524227
ANAPC4	13.367	10.594	-2.773	-0.528526
ENY2	6.333	3.549	-2.784	-0.530215
CDC42	15.981	13.186	-2.795	-0.531904
OXA1L	10.159	7.345	-2.814	-0.534821
HSCB	7.979	5.161	-2.818	-0.535436
MRPL13	13.799	10.98	-2.819	-0.535589
UTP6	16.295	13.475	-2.82	-0.535743
MED23	6.438	3.615	-2.823	-0.536203
VPS72	13.744	10.894	-2.85	-0.540349
DNMT1	11.287	8.437	-2.85	-0.540349
RPL12	8.741	5.887	-2.854	-0.540963
ITGAV	7.21	4.356	-2.854	-0.540963
GTF2H2C	13.906	11.036	-2.87	-0.54342
ILK	12.415	9.539	-2.876	-0.544341
FDXR	6.507	3.619	-2.888	-0.546184
EIF3J	9.654	6.736	-2.918	-0.55079
SLC35F2	8.02	5.101	-2.919	-0.550943
PSMB7	12.74	9.818	-2.922	-0.551404
ARF4	5.957	3.019	-2.938	-0.553861
SF3B2	10.529	7.586	-2.943	-0.554628
YARS	10.182	7.214	-2.968	-0.558467
INTS4	10.575	7.584	-2.991	-0.561998
PUS3	7.537	4.526	-3.011	-0.565069
MCM2	15.797	12.78	-3.017	-0.56599
TWISTNB	12.09	9.071	-3.019	-0.566297
DSN1	11.306	8.28	-3.026	-0.567372
MED7	7.13	4.085	-3.045	-0.57029
ATP6V0C	10.843	7.792	-3.051	-0.571211
RABGGTB	12.76	9.703	-3.057	-0.572132
PFDN5	9.967	6.885	-3.082	-0.575971
ACTR3	7.735	4.65	-3.085	-0.576431
WDR44	12.648	9.543	-3.105	-0.579502
RARS	17.449	14.342	-3.107	-0.579809
CDC45	9.694	6.577	-3.117	-0.581345
MED21	9.733	6.611	-3.122	-0.582112
HMGCS1	9.001	5.869	-3.132	-0.583648
KRR1	12.239	9.069	-3.17	-0.589482
DARS	10.417	7.24	-3.177	-0.590557
INTS5	8.279	5.094	-3.185	-0.591785
ABT1	7.064	3.874	-3.19	-0.592553
ERH	7.872	4.652	-3.22	-0.597159
PPP2R1A	7.265	4.011	-3.254	-0.60238
IWS1	8.119	4.836	-3.283	-0.606832
MEAF6	10.079	6.79	-3.289	-0.607754
COPB2	8.458	5.169	-3.289	-0.607754
CHMP6	14.184	10.886	-3.298	-0.609136
ATP6V1A	12.311	9.01	-3.301	-0.609596
WDR24	10.924	7.621	-3.303	-0.609903
SNIP1	14.077	10.77	-3.307	-0.610517
DNAJC24	7.244	3.926	-3.318	-0.612206
NUP85	11.182	7.863	-3.319	-0.61236
DIMT1	14.484	11.161	-3.323	-0.612974
RPS19	11.901	8.568	-3.333	-0.61451
ELP4	13.381	10.036	-3.345	-0.616352
PARVA	7.469	4.121	-3.348	-0.616813
IGBP1	14.732	11.374	-3.358	-0.618348
BIRC5	10.741	7.369	-3.372	-0.620498
RBM8A	8.875	5.448	-3.427	-0.628942
TOPBP1	7.938	4.511	-3.427	-0.628942
POLR2C	12.966	9.535	-3.431	-0.629557
EIF2S3	14.185	10.745	-3.44	-0.630939
SNUPN	7.193	3.731	-3.462	-0.634316
RRP15	10.852	7.38	-3.472	-0.635852
GTF3C5	13.776	10.303	-3.473	-0.636005
DDX49	9.872	6.383	-3.489	-0.638462
HAUS7	13.754	10.257	-3.497	-0.63969
XRCC6	7.245	3.748	-3.497	-0.63969
PCNA	9.205	5.699	-3.506	-0.641072
MPHOSPH10	13.922	10.398	-3.524	-0.643836
HJURP	13.528	9.997	-3.531	-0.644911
RPL31	12.594	9.062	-3.532	-0.645064
EIF2B1	7.059	3.519	-3.54	-0.646293
MIS12	15.798	12.253	-3.545	-0.64706
NUP37	8.294	4.73	-3.564	-0.649978
NCAPG2	6.727	3.159	-3.568	-0.650592
WDR77	7.162	3.584	-3.578	-0.652127
MED31	12.069	8.466	-3.603	-0.655966
UXT	8.769	5.162	-3.607	-0.65658
MTOR	17.532	13.909	-3.623	-0.659037
PRPF40A	12.871	9.231	-3.64	-0.661647
ESF1	11.401	7.754	-3.647	-0.662722
HEATR1	17.504	13.857	-3.647	-0.662722
IER3IP1	7.771	4.116	-3.655	-0.66395
WDR36	15.924	12.214	-3.71	-0.672395
STIL	7.62	3.903	-3.717	-0.67347
PSMA5	12.036	8.3	-3.736	-0.676387
NUTM1	10.171	6.43	-3.741	-0.677155
STRN4	6.994	3.186	-3.808	-0.687442
SURF6	18.419	14.609	-3.81	-0.687749
RFC5	15.323	11.506	-3.817	-0.688824
TEX10	12.415	8.591	-3.824	-0.689898
CDC23	15.641	11.808	-3.833	-0.69128
GPN2	13.549	9.696	-3.853	-0.694351
EIF3I	13.865	9.986	-3.879	-0.698343
DHX8	13.566	9.686	-3.88	-0.698497
RBBP5	8.918	5.036	-3.882	-0.698804
NOP10	17.97	14.084	-3.886	-0.699418
PARK2	7.612	3.712	-3.9	-0.701568
RFC4	18.781	14.88	-3.901	-0.701721
PSMD11	11.701	7.794	-3.907	-0.702642
NCAPD3	8.107	4.194	-3.913	-0.703564
PPP1CB	11.352	7.431	-3.921	-0.704792
IMP3	14.002	10.075	-3.927	-0.705713
MED9	10.159	6.222	-3.937	-0.707249
CSNK2A1	9.56	5.619	-3.941	-0.707863
GPATCH1	7.467	3.518	-3.949	-0.709091
GTF2H2D	12.915	8.924	-3.991	-0.71554
FTSJ3	10.353	6.328	-4.025	-0.72076
SKA3	10.544	6.5	-4.044	-0.723678
DDX39B	10.971	6.911	-4.06	-0.726134
POLR2D	10.139	6.051	-4.088	-0.730433
UTP14C	15.595	11.505	-4.09	-0.730741
MRGBP	7.226	3.122	-4.104	-0.73289
RPP30	15.895	11.785	-4.11	-0.733811
SEC61B	12.469	8.331	-4.138	-0.738111
SF3A1	8.531	4.361	-4.17	-0.743024
EIF4G1	7.455	3.281	-4.174	-0.743638
MED17	12.326	8.146	-4.18	-0.744559
PSMC4	9.617	5.436	-4.181	-0.744713
POLG2	9.641	5.449	-4.192	-0.746402
ZNHIT6	8.811	4.604	-4.207	-0.748705
PSMC2	9.487	5.273	-4.214	-0.74978
RBM42	14.323	10.1	-4.223	-0.751162
TAMM41	10.183	5.953	-4.23	-0.752236
TUBD1	9.463	5.218	-4.245	-0.75454
NUDT21	12.955	8.686	-4.269	-0.758225
RPS23	14.823	10.531	-4.292	-0.761756
TAF1A	14.607	10.291	-4.316	-0.765441
GNL3L	16.945	12.602	-4.343	-0.769587
PDGFRA	7.506	3.159	-4.347	-0.770201
NOL8	8.248	3.852	-4.396	-0.777724
RPS21	12.627	8.227	-4.4	-0.778338
GTF2E1	11.758	7.357	-4.401	-0.778492
AARS2	13.362	8.958	-4.404	-0.778953
NSF	9.838	5.405	-4.433	-0.783405
GTF2H4	7.775	3.331	-4.444	-0.785094
COG3	10.846	6.395	-4.451	-0.786169
MED18	9.701	5.237	-4.464	-0.788165
RPL21	14.62	10.119	-4.501	-0.793846
RACGAP1	9.727	5.224	-4.503	-0.794153
RARS2	7.639	3.128	-4.511	-0.795382
CENPC	14.888	10.349	-4.539	-0.799681
TOP2A	20.817	16.245	-4.572	-0.804748
MED1	10.016	5.428	-4.588	-0.807204
RFC2	10.24	5.647	-4.593	-0.807972
RPS5	16.888	12.276	-4.612	-0.810889
WDHD1	12.623	7.999	-4.624	-0.812732
ADAT3	8.182	3.557	-4.625	-0.812885
FCF1	22.876	18.227	-4.649	-0.81657
SDAD1	19.086	14.41	-4.676	-0.820716
DDX18	12.249	7.571	-4.678	-0.821023
PSMG1	11.718	7.014	-4.704	-0.825015
GINS1	13.641	8.91	-4.731	-0.829161
HSD17B12	8.683	3.889	-4.794	-0.838834
DMAP1	13.632	8.81	-4.822	-0.843133
GNL3	12.212	7.36	-4.852	-0.847739
PWP2	11.304	6.429	-4.875	-0.851271
EIF3H	11.335	6.446	-4.889	-0.85342
SF3B4	13.427	8.531	-4.896	-0.854495
NUP160	11.516	6.593	-4.923	-0.858641
CCT8	15.8	10.874	-4.926	-0.859101
RPL34	20.852	15.923	-4.929	-0.859562
TMEM167A	12.633	7.673	-4.96	-0.864322
MARS	15.711	10.749	-4.962	-0.864629
LARS	15.06	10.031	-5.029	-0.874916
ZMAT2	8.382	3.325	-5.057	-0.879215
POLD1	16.612	11.543	-5.069	-0.881058
RFT1	10.738	5.657	-5.081	-0.8829
EXOC2	15.11	10.021	-5.089	-0.884129
SNRPD1	12.532	7.413	-5.119	-0.888735
DNAJC11	10.071	4.944	-5.127	-0.889963
KPNB1	10.901	5.744	-5.157	-0.89457
RPS14	15.321	10.141	-5.18	-0.898101
BRIX1	14.055	8.865	-5.19	-0.899636
SRSF3	11.467	6.277	-5.19	-0.899636
NOC3L	15.721	10.479	-5.242	-0.907621
RPL36A-HNRNPH2	9.623	4.38	-5.243	-0.907774
SNRNP35	9.584	4.329	-5.255	-0.909617
RSL1D1	11.81	6.504	-5.306	-0.917447
PSMA1	19.01	13.697	-5.313	-0.918522
AIFM1	8.782	3.464	-5.318	-0.91929
UTP20	21.834	16.506	-5.328	-0.920825
TBCB	8.974	3.609	-5.365	-0.926506
GEMIN4	12.647	7.274	-5.373	-0.927735
CDC27	14.635	9.26	-5.375	-0.928042
NCAPD2	12.498	7.122	-5.376	-0.928195
SH3GLB2	8.828	3.436	-5.392	-0.930652
LARS2	12.41	7.015	-5.395	-0.931112
THOC1	13.616	8.205	-5.411	-0.933569
RRS1	10.567	5.148	-5.419	-0.934797
EIF5A	15.928	10.506	-5.422	-0.935258
EFTUD2	16.403	10.975	-5.428	-0.936179
ZNF335	12.627	7.164	-5.463	-0.941553
RPA3	16.493	11.025	-5.468	-0.942321
EEF1G	17.336	11.85	-5.486	-0.945085
TAF10	9.947	4.44	-5.507	-0.948309
SF3A3	12.097	6.555	-5.542	-0.953683
USP8	13.205	7.651	-5.554	-0.955526
DDX23	13.566	7.988	-5.578	-0.959211
CDC20	9.931	4.327	-5.604	-0.963203
LIN52	9.769	4.093	-5.676	-0.974258
CENPK	11.594	5.901	-5.693	-0.976868
RPL19	18.265	12.506	-5.759	-0.987002
DCTN2	21.654	15.867	-5.787	-0.991301
RRM1	16.563	10.77	-5.793	-0.992222
EIF3E	16.72	10.915	-5.805	-0.994065
C14orf166	15.495	9.684	-5.811	-0.994986
RCC1	15.834	9.978	-5.856	-1.0019
BUD13	12.135	6.257	-5.878	-1.00527
TAF1	11.353	5.41	-5.943	-1.01525
RRP36	13.078	7.097	-5.981	-1.02109
BRCA1	9.957	3.96	-5.997	-1.02354
CDC73	11.576	5.571	-6.005	-1.02477
CHMP7	11.845	5.827	-6.018	-1.02677
PES1	12.211	6.178	-6.033	-1.02907
NARFL	10.741	4.694	-6.047	-1.03122
ZNF830	9.278	3.209	-6.069	-1.0346
PSMC6	15.092	9.001	-6.091	-1.03798
CLSPN	15.892	9.778	-6.114	-1.04151
PPIE	14.449	8.334	-6.115	-1.04166
COPA	13.83	7.697	-6.133	-1.04443
NOL11	14.978	8.84	-6.138	-1.04519
MCM3	20.451	14.29	-6.161	-1.04873
RPS17	14.079	7.866	-6.213	-1.05671
PSMB2	17.934	11.714	-6.22	-1.05778
DDX27	14.81	8.587	-6.223	-1.05824
EIF2B5	15.687	9.443	-6.244	-1.06147
COPS6	13.532	7.279	-6.253	-1.06285
NDC80	12.13	5.859	-6.271	-1.06561
TTI2	11.987	5.664	-6.323	-1.0736
TCOF1	11.742	5.41	-6.332	-1.07498
GINS2	19.037	12.687	-6.35	-1.07774
NEDD1	12.101	5.748	-6.353	-1.07821
SNRPE	12.488	6.129	-6.359	-1.07913
CCND1	13.439	7.067	-6.372	-1.08112
UPF2	11.342	4.97	-6.372	-1.08112
ELP3	12.177	5.754	-6.423	-1.08895
RPL10A	16.545	10.027	-6.518	-1.10354
EEFSEC	16.187	9.534	-6.653	-1.12427
RTF1	13.421	6.748	-6.673	-1.12734
RPS10	13.074	6.373	-6.701	-1.13164
NGDN	16.025	9.314	-6.711	-1.13317
RPL27A	18.853	12.136	-6.717	-1.13409
RPL36A	17.76	11.018	-6.742	-1.13793
STX18	13.197	6.445	-6.752	-1.13947
VPS28	13.868	6.995	-6.873	-1.15805
CFDP1	16.387	9.469	-6.918	-1.16496
BUB3	16.694	9.759	-6.935	-1.16757
MAK16	19.999	12.964	-7.035	-1.18292
DHX36	11.461	4.405	-7.056	-1.18615
EFTUD1	12.035	4.976	-7.059	-1.18661
RAD51	16.204	9.125	-7.079	-1.18968
TAF1C	12.439	5.31	-7.129	-1.19735
POLR2H	13.18	6.046	-7.134	-1.19812
RPSA	19.063	11.921	-7.142	-1.19935
PSMD4	19.293	12.144	-7.149	-1.20042
CWC22	11.007	3.835	-7.172	-1.20396
UVRAG	15.825	8.549	-7.276	-1.21992
MRPS33	13.101	5.81	-7.291	-1.22223
DYNLRB1	12.343	5.037	-7.306	-1.22453
POLA2	13.525	6.185	-7.34	-1.22975
MYBBP1A	22.416	15.073	-7.343	-1.23021
SHFM1	19.261	11.869	-7.392	-1.23774
ILF2	18.928	11.514	-7.414	-1.24111
PRPF31	16.213	8.746	-7.467	-1.24925
DNTTIP2	12.706	5.222	-7.484	-1.25186
GEMIN5	22.464	14.931	-7.533	-1.25938
DROSHA	20.796	13.205	-7.591	-1.26829
SNRNP200	15.903	8.312	-7.591	-1.26829
ORC5	17.75	10.143	-7.607	-1.27075
ERCC2	12.073	4.459	-7.614	-1.27182
GTF3C3	15.873	8.254	-7.619	-1.27259
CCT2	25.171	17.52	-7.651	-1.2775
RHOA	14.92	7.265	-7.655	-1.27812
SUPT5H	19.384	11.697	-7.687	-1.28303
CCNH	20.084	12.392	-7.692	-1.2838
ZNF259	17.862	10.133	-7.729	-1.28948
USE1	16.932	9.13	-7.802	-1.30069
RPS18	26.403	18.54	-7.863	-1.31005
RPS13	17.275	9.409	-7.866	-1.31051
MRPS5	13.031	5.112	-7.919	-1.31865
EXOSC9	14.201	6.267	-7.934	-1.32095
PPAN	16.802	8.862	-7.94	-1.32188
DIEXF	16.96	9.005	-7.955	-1.32418
PFDN2	26.733	18.773	-7.96	-1.32495
RPL5	17.727	9.763	-7.964	-1.32556
ANAPC5	16.075	8.104	-7.971	-1.32664
MAD2L1	18.47	10.497	-7.973	-1.32694
TTC1	13.625	5.65	-7.975	-1.32725
RNPC3	15.873	7.896	-7.977	-1.32756
CTDP1	13.329	5.284	-8.045	-1.338
WDR46	13.045	4.996	-8.049	-1.33861
RAD9A	17.267	9.21	-8.057	-1.33984
PSMA4	20.863	12.799	-8.064	-1.34092
EPRS	19.212	11.111	-8.101	-1.3466
FXN	16.734	8.605	-8.129	-1.3509
ADAT2	12.137	4.007	-8.13	-1.35105
BNIP1	18.659	10.467	-8.192	-1.36057
SARS	19.17	10.937	-8.233	-1.36686
CARS	14.002	5.735	-8.267	-1.37208
ZNHIT3	12.3	3.971	-8.329	-1.3816
HYOU1	17.703	9.362	-8.341	-1.38345
PSMC3	12.676	4.325	-8.351	-1.38498
MCM5	14.523	6.146	-8.377	-1.38897
FDX1L	14.467	6.063	-8.404	-1.39312
RPL38	23.788	15.361	-8.427	-1.39665
INCENP	13.314	4.862	-8.452	-1.40049
COPB1	14.48	5.963	-8.517	-1.41047
PPAN-P2RY11	15.795	7.272	-8.523	-1.41139
FARSA	11.672	3.101	-8.571	-1.41876
RPL24	18.19	9.519	-8.671	-1.43411
ACTR8	15.805	7.117	-8.688	-1.43673
LEO1	15	6.311	-8.689	-1.43688
TUBGCP4	19.055	10.36	-8.695	-1.4378
DHX16	17.702	8.989	-8.713	-1.44056
CDC16	18.046	9.276	-8.77	-1.44932
BRCA2	13.685	4.903	-8.782	-1.45116
RINT1	20.4	11.608	-8.792	-1.45269
SEC22B	18.781	9.969	-8.812	-1.45576
NVL	23.682	14.85	-8.832	-1.45884
RPL23A	15.784	6.941	-8.843	-1.46052
CCT7	18.9	10.052	-8.848	-1.46129
SNRPG	19.649	10.791	-8.858	-1.46283
FZR1	14.317	5.448	-8.869	-1.46452
ZCCHC9	12.587	3.714	-8.873	-1.46513
DNAJC17	13.596	4.712	-8.884	-1.46682
AARS	18.569	9.673	-8.896	-1.46866
PSMB5	15.124	6.207	-8.917	-1.47189
NKAP	15.663	6.714	-8.949	-1.4768
RBM19	19	10.015	-8.985	-1.48233
SUGT1	17.929	8.935	-8.994	-1.48371
FARSB	16.005	7.01	-8.995	-1.48386
NUP205	18.697	9.632	-9.065	-1.49461
CHMP3	13.453	4.372	-9.081	-1.49707
VPS36	15.925	6.841	-9.084	-1.49753
CENPP	13.596	4.512	-9.084	-1.49753
CENPI	19.307	10.204	-9.103	-1.50044
NUDCD3	14.186	5.064	-9.122	-1.50336
MED30	17.35	8.182	-9.168	-1.51043
COPS4	14.569	5.401	-9.168	-1.51043
MED10	16.916	7.723	-9.193	-1.51426
NMD3	21.964	12.753	-9.211	-1.51703
RPS15A	16.632	7.413	-9.219	-1.51826
PLK1	13.773	4.54	-9.233	-1.52041
CKAP5	22.778	13.485	-9.293	-1.52962
POLE2	21.018	11.723	-9.295	-1.52992
PPP1R12A	12.726	3.416	-9.31	-1.53223
RPL7A	21.374	12.019	-9.355	-1.53914
RPS20	20.207	10.824	-9.383	-1.54344
WDR75	20.902	11.452	-9.45	-1.55372
INTS2	19.708	10.13	-9.578	-1.57338
TREX2	20.548	10.812	-9.736	-1.59764
RPL27	18.56	8.818	-9.742	-1.59856
HSPA5	16.241	6.44	-9.801	-1.60762
ORC1	16.161	6.322	-9.839	-1.61345
MIS18A	19.281	9.275	-10.006	-1.63909
WDR3	13.901	3.822	-10.079	-1.6503
TIMM44	19.869	9.579	-10.29	-1.6827
EIF2B4	17.039	6.695	-10.344	-1.69099
TUBGCP3	17.099	6.744	-10.355	-1.69268
URI1	15.443	5.066	-10.377	-1.69606
DHX15	17.565	7.156	-10.409	-1.70097
EXOSC4	13.578	3.103	-10.475	-1.7111
TIPIN	15.338	4.796	-10.542	-1.72139
CDC40	16.01	5.419	-10.591	-1.72891
SPC24	17.236	6.643	-10.593	-1.72922
INO80B	16.81	6.207	-10.603	-1.73076
PSMA6	19.981	9.282	-10.699	-1.7455
SAMM50	19.956	9.177	-10.779	-1.75778
NEDD8	15.285	4.443	-10.842	-1.76745
CCT4	25.024	14.161	-10.863	-1.77068
NSMCE1	15.787	4.882	-10.905	-1.77713
LSM2	17.342	6.263	-11.079	-1.80384
RBMX	20.294	9.166	-11.128	-1.81137
RSL24D1	16.727	5.461	-11.266	-1.83256
PSMD7	18.324	6.884	-11.44	-1.85927
RPS6	21.692	10.198	-11.494	-1.86756
PSMB1	15.883	4.345	-11.538	-1.87432
RTCB	17.768	6.18	-11.588	-1.882
CHAF1B	19.906	8.279	-11.627	-1.88798
GINS3	19.128	7.451	-11.677	-1.89566
PAM16	19.28	7.511	-11.769	-1.90979
VARS2	22.674	10.808	-11.866	-1.92468
GAR1	21.23	9.288	-11.942	-1.93635
CLNS1A	23.746	11.801	-11.945	-1.93681
SNRPF	25.034	13.013	-12.021	-1.94848
PSMB6	16.666	4.535	-12.131	-1.96537
PSMD12	21.83	9.64	-12.19	-1.97443
NUP93	18.133	5.838	-12.295	-1.99055
CCT6A	27.084	14.751	-12.333	-1.99638
TTK	19.418	7.062	-12.356	-1.99992
ACTL6A	19.208	6.754	-12.454	-2.01496
SLMO2	16.335	3.803	-12.532	-2.02694
CHMP2A	17.188	4.655	-12.533	-2.02709
NOL6	21.951	9.368	-12.583	-2.03477
LSM10	22.091	9.484	-12.607	-2.03845
WDR12	25.13	12.48	-12.65	-2.04506
AQR	21.734	8.988	-12.746	-2.0598
SRBD1	16.01	3.059	-12.951	-2.09127
NUBP1	21.484	8.517	-12.967	-2.09373
TSR2	20.013	6.913	-13.1	-2.11415
AURKB	19.121	5.985	-13.136	-2.11968
NOP2	24.166	11	-13.166	-2.12428
DHX35	17.755	4.364	-13.391	-2.15883
NIP7	25.909	12.36	-13.549	-2.18309
KIF20A	22.269	8.663	-13.606	-2.19184
RPS4X	18.151	4.411	-13.74	-2.21242
CENPA	17.106	3.29	-13.816	-2.22409
TNPO3	21.265	7.432	-13.833	-2.2267
RRP9	27.356	13.449	-13.907	-2.23806
ESPL1	28.713	14.804	-13.909	-2.23837
SNRPB2	18.998	5.084	-13.914	-2.23913
CDCA8	17.529	3.581	-13.948	-2.24435
SMC1A	20.757	6.318	-14.439	-2.31974
PSMD6	20.689	6.235	-14.454	-2.32205
TBCD	21.63	6.817	-14.813	-2.37717
SMN2	20.405	5.446	-14.959	-2.39958
RPS11	22.951	7.852	-15.099	-2.42108
DDX10	23.199	7.66	-15.539	-2.48864
ABCB7	24.739	9.173	-15.566	-2.49278
PTTG1	21.273	5.59	-15.683	-2.51075
EXOSC2	20.825	4.858	-15.967	-2.55435
MCM6	29.247	13.231	-16.016	-2.56188
GNL2	22.412	6.313	-16.099	-2.57462
VBP1	27.503	10.964	-16.539	-2.64218
LSM7	24.633	8.084	-16.549	-2.64372
RCL1	28.106	11.452	-16.654	-2.65984
SMN1	22.578	5.561	-17.017	-2.71557
DHX37	26.619	9.6	-17.019	-2.71588
RPS27A	25.426	7.937	-17.489	-2.78805
BUB1B	25.937	8.297	-17.64	-2.81123
SSRP1	24.192	6.135	-18.057	-2.87526
SCFD1	27.785	9.086	-18.699	-2.97383
LSM6	27.387	8.52	-18.867	-2.99963
GINS4	27.653	4.557	-23.096	-3.64895

## Sheet: RPE1_p53null_K90E_zscores
GENE_WT	BoostedBF_WT	BoostedBF_K90E* & **	BF_K90E-BF_WT	zscore(BF_K90E-BF_WT)		RPE1 p53 null cells
POLRMT	-26.187	5.533	31.72	4.70436		1.25948	Average BF scores difference
CXorf49B	-23.341	7.256	30.597	4.53092		6.47496	Standard deviation BF scores difference
HDAC6	-22.753	6.658	29.411	4.34775
TMEM200B	-21.995	3.015	25.01	3.66806
ERCC6L2	-13.197	10.467	23.664	3.46018		* min T0 read counts per sgRNA > 25
C11orf48	-17.991	4.366	22.357	3.25833		** z-score for all genes with BF_K90E > 3
BAK1	-19.297	3.052	22.349	3.25709
CXorf21	-14.487	6.198	20.685	3.0001
ENTPD8	-15.863	4.761	20.624	2.99068
EIF4B	-14.757	5.817	20.574	2.98296
MYO3A	-16.624	3.796	20.42	2.95917
DNAJC10	-14.66	5.637	20.297	2.94018
PPP3R1	-16.713	3.418	20.131	2.91454
E2F3	-14.428	5.082	19.51	2.81863
C1orf204	-13.354	6.013	19.367	2.79655
GSK3B	-15.22	3.238	18.458	2.65616
CDH1	-12.016	6.326	18.342	2.63824
USP12	-14.171	3.448	17.619	2.52658
SUB1	-13.164	4.415	17.579	2.52041
USP50	-14.527	3.007	17.534	2.51346
C1orf234	-11.532	5.923	17.455	2.50125
DYNLT1	-13.567	3.649	17.216	2.46434
BUD31	-12.974	3.888	16.862	2.40967
RGPD6	-11.794	4.997	16.791	2.39871
FAM71C	-11.159	5.623	16.782	2.39732
ATIC	-10.505	6.218	16.723	2.3882
AK8	-13.374	3.291	16.665	2.37925
DDX46	-12.708	3.949	16.657	2.37801
TCIRG1	-13.435	3.162	16.597	2.36874
GTF2A2	-9.442	7.093	16.535	2.35917
DHX38	-9.983	6.329	16.312	2.32473
MPND	-11.717	4.578	16.295	2.3221
NSFL1C	-10.039	6.174	16.213	2.30944
P2RX2	-12.569	3.584	16.153	2.30017
DDX17	-12.826	3.037	15.863	2.25538
TRAP1	-12.538	3.221	15.759	2.23932
METTL14	-11.122	4.588	15.71	2.23176
IRAK2	-10.658	5.043	15.701	2.23037
PHAX	-12.107	3.59	15.697	2.22975
SNW1	-10.174	5.441	15.615	2.21708
PSMA3	-7.44	8.032	15.472	2.195
MED8	-3.771	11.4	15.171	2.14851
GUCY2F	-10.865	4.286	15.151	2.14542
HIF1A	-11.683	3.412	15.095	2.13677
C1orf105	-8.299	6.671	14.97	2.11747
USP10	-10.42	4.056	14.476	2.04117
ADA	-9.917	4.49	14.407	2.03052
ATP6V0E2	-8.735	5.627	14.362	2.02357
CCNL1	-10.753	3.584	14.337	2.01971
GUCY1A3	-10.207	3.938	14.145	1.99005
PMVK	-10.062	4.023	14.085	1.98079
MAPK8	-8.452	5.38	13.832	1.94171
AUP1	-9.841	3.935	13.776	1.93307
TOP3B	-10.501	3.27	13.771	1.93229
SNX15	-6.432	7.26	13.692	1.92009
OR2G2	-9.33	4.122	13.452	1.88303
RBM15	-10.1	3.311	13.411	1.8767
CUL4B	-6.009	7.235	13.244	1.8509
RBM17	-2.078	11.122	13.2	1.84411
UTP3	-3.914	9.277	13.191	1.84272
LTV1	-0.841	12.285	13.126	1.83268
GIGYF2	-6.25	6.814	13.064	1.8231
CPT1A	-7.88	5.014	12.894	1.79685
GTPBP1	-8.328	4.402	12.73	1.77152
NSUN5	-8.71	3.994	12.704	1.76751
MTRF1	-9.385	3.287	12.672	1.76256
H2AFZ	-4.935	7.65	12.585	1.74913
UBE2K	-5.922	6.658	12.58	1.74835
EEF1A1	-9.024	3.481	12.505	1.73677
PRMT5	-4.328	8.167	12.495	1.73523
CEP164	-8.37	4.001	12.371	1.71608
GCK	-8.868	3.402	12.27	1.70048
EXOSC3	-7.763	4.485	12.248	1.69708
TUBGCP6	-5.169	7.079	12.248	1.69708
OR5C1	-7.324	4.842	12.166	1.68442
CCNE2	-8.185	3.98	12.165	1.68426
HCK	-8.903	3.222	12.125	1.67808
RPS3	-1.411	10.634	12.045	1.66573
RPA1	2.808	14.846	12.038	1.66465
TSPO	-7.983	3.985	11.968	1.65384
DYNC1H1	-6.441	5.471	11.912	1.64519
PSME3	-2.479	9.395	11.874	1.63932
MELK	-8.199	3.671	11.87	1.6387
MBTPS2	-4.983	6.879	11.862	1.63747
HIST1H4E	-7.662	4.198	11.86	1.63716
CEP57	-6.407	5.453	11.86	1.63716
DERL3	-8.221	3.567	11.788	1.62604
SREBF1	-8.318	3.398	11.716	1.61492
SRSF7	-8.076	3.613	11.689	1.61075
DCP1B	-7.09	4.572	11.662	1.60658
MRPL43	-6.325	5.333	11.658	1.60596
COPS2	-7.35	4.307	11.657	1.60581
GTF2F2	-3.718	7.901	11.619	1.59994
BRCC3	-8.008	3.559	11.567	1.59191
URM1	-3.563	7.965	11.528	1.58588
NFIA	-7.889	3.637	11.526	1.58557
RNASEH1	-7.769	3.689	11.458	1.57507
KAT6B	-5.803	5.635	11.438	1.57198
HNRNPF	-4.062	7.354	11.416	1.56859
RPN2	-5.823	5.529	11.352	1.5587
METTL3	-5.591	5.745	11.336	1.55623
KCTD19	-6.612	4.612	11.224	1.53893
POLD4	-6.677	4.518	11.195	1.53445
POLR3H	-5.376	5.816	11.192	1.53399
CD8A	-5.905	5.224	11.129	1.52426
POLR3A	-0.446	10.607	11.053	1.51252
IK	-3.656	7.34	10.996	1.50372
KBTBD3	-4.221	6.759	10.98	1.50125
SMC3	-2.527	8.427	10.954	1.49723
CEP192	5.704	16.654	10.95	1.49662
ACTB	-3.561	7.35	10.911	1.49059
POLR2E	1.509	12.405	10.896	1.48828
CDCA5	-6.057	4.683	10.74	1.46418
RBBP7	-6.833	3.875	10.708	1.45924
NINL	-7.225	3.356	10.581	1.43963
BCLAF1	-4.842	5.727	10.569	1.43777
TCEB2	-2.694	7.847	10.541	1.43345
STAM2	-6.363	4.172	10.535	1.43252
CLASP2	1.913	12.42	10.507	1.4282
TIMM21	-4.423	6.059	10.482	1.42434
MOCS1	-5.558	4.756	10.314	1.39839
RRAGC	-4.652	5.583	10.235	1.38619
KHDRBS1	-3.412	6.778	10.19	1.37924
PMPCB	-6.055	4.12	10.175	1.37692
HUS1	-1.921	8.249	10.17	1.37615
APP	-7.097	3.063	10.16	1.37461
MCPH1	-4.024	6.131	10.155	1.37383
ECD	-6.48	3.594	10.074	1.36133
TIMM22	-0.687	9.368	10.055	1.35839
TIAL1	-3.347	6.695	10.042	1.35638
SRRM1	-5.721	4.316	10.037	1.35561
ACTG1	-6.214	3.82	10.034	1.35515
SEPSECS	1.483	11.477	9.994	1.34897
FAM211A	-5.12	4.857	9.977	1.34634
ZNF207	-6.251	3.695	9.946	1.34156
RHOG	-5.519	4.419	9.938	1.34032
PTCHD1	-6.827	3.033	9.86	1.32827
ETNPPL	-6.233	3.601	9.834	1.32426
NDUFA2	1.608	11.437	9.829	1.32349
SACM1L	-4.792	5.026	9.818	1.32179
WBP11	-4.586	5.164	9.75	1.31129
DDX3X	-3.008	6.732	9.74	1.30974
SRP68	2.611	12.323	9.712	1.30542
SNF8	-2.249	7.456	9.705	1.30434
SRFBP1	-5.798	3.906	9.704	1.30418
PSMD2	3.206	12.875	9.669	1.29878
SNRNP70	1.757	11.401	9.644	1.29492
RFWD2	-3.306	6.326	9.632	1.29306
PSMC3IP	-4.633	4.962	9.595	1.28735
RAC1	-3.146	6.399	9.545	1.27963
SFI1	-6.094	3.441	9.535	1.27808
TRMT2A	-4.901	4.602	9.503	1.27314
RPF2	3.739	13.206	9.467	1.26758
PET117	-4.942	4.487	9.429	1.26171
TBC1D20	-2.386	7.011	9.397	1.25677
CSTF3	0.56	9.949	9.389	1.25553
NUDC	5.154	14.505	9.351	1.24966
MTIF2	-1.297	8.044	9.341	1.24812
RPL35	-3.655	5.68	9.335	1.24719
NACA	5.345	14.673	9.328	1.24611
WBSCR16	-5.395	3.918	9.313	1.2438
NOP9	-1.554	7.745	9.299	1.24163
SNRPA	-6.084	3.202	9.286	1.23963
EWSR1	-1.199	8.075	9.274	1.23777
YBX1	-5.082	4.188	9.27	1.23715
LOC100130880	-3.431	5.816	9.247	1.2336
VCP	-2.384	6.859	9.243	1.23298
IARS	2.73	11.952	9.222	1.22974
LSM3	-5.339	3.824	9.163	1.22063
SMARCA2	-5.765	3.359	9.124	1.21461
CCDC12	-5.251	3.855	9.106	1.21183
GEMIN6	-2.341	6.756	9.097	1.21044
CWC15	-4.424	4.672	9.096	1.21028
MYH14	-3.944	5.131	9.075	1.20704
NOP58	7.307	16.356	9.049	1.20302
XPO1	-2.303	6.72	9.023	1.19901
DICER1	-4.437	4.571	9.008	1.19669
DDX59	-1.701	7.267	8.968	1.19051
TAF12	2.077	11.039	8.962	1.18959
NELFE	-1.063	7.859	8.922	1.18341
RRP7A	0.598	9.516	8.918	1.18279
RPL3	-0.972	7.929	8.901	1.18017
DNA2	8.447	17.327	8.88	1.17692
TAF1D	-4.967	3.907	8.874	1.176
EQTN	-4.329	4.539	8.868	1.17507
TRNT1	-2.608	6.247	8.855	1.17306
PHB2	-0.681	8.167	8.848	1.17198
LOC388813	-5.182	3.628	8.81	1.16611
PRC1	-5.54	3.246	8.786	1.1624
ZCCHC18	-5.356	3.385	8.741	1.15546
DCTN4	0.866	9.572	8.706	1.15005
DHRS9	-5.592	3.082	8.674	1.14511
SRPK2	-5.664	3.007	8.671	1.14464
EIF1	-5.348	3.305	8.653	1.14186
DUS1L	-4.573	4.023	8.596	1.13306
COG4	-4.744	3.784	8.528	1.12256
BECN1	-4.619	3.904	8.523	1.12179
TOP3A	-2.034	6.474	8.508	1.11947
PPP1R10	-4.649	3.857	8.506	1.11916
PARS2	-0.366	8.111	8.477	1.11468
UBE2I	-1.157	7.298	8.455	1.11128
DDX28	-4.761	3.668	8.429	1.10727
SPCS2	1.022	9.411	8.389	1.10109
PELP1	3.775	12.084	8.309	1.08874
DDX5	-2.217	6.073	8.29	1.0858
PIK3C2A	-2.611	5.623	8.234	1.07715
ZNF598	-4.671	3.555	8.226	1.07592
POLB	-4.919	3.296	8.215	1.07422
RPL18A	-0.416	7.782	8.198	1.07159
EIF2S2	-4.389	3.792	8.181	1.06897
CPN1	-3.224	4.913	8.137	1.06217
DNAJC30	-3.044	5.058	8.102	1.05677
KMT2A	0.445	8.544	8.099	1.0563
MRPS16	-4.548	3.467	8.015	1.04333
DOLPP1	-1.354	6.634	7.988	1.03916
ATP5B	-4.695	3.263	7.958	1.03453
EXOC6	-1.021	6.895	7.916	1.02804
OGT	-3.464	4.443	7.907	1.02665
RBM14-RBM4	0.384	8.265	7.881	1.02264
HSP90AA1	-3.129	4.75	7.879	1.02233
PCF11	1.038	8.904	7.866	1.02032
CBX7	-2.989	4.864	7.853	1.01831
HSPD1	-0.922	6.915	7.837	1.01584
SNRPD3	2.987	10.815	7.828	1.01445
BICC1	-4.729	3.094	7.823	1.01368
CLP1	-3.273	4.536	7.809	1.01152
GART	-3.69	4.111	7.801	1.01028
GUCY1A2	-3.212	4.579	7.791	1.00874
E4F1	-1.164	6.588	7.752	1.00271
OPA1	-3.892	3.854	7.746	1.00179
PSME2	-4.112	3.633	7.745	1.00163
TERF2	2.549	10.292	7.743	1.00132
RNF20	2.142	9.87	7.728	0.999006
MRPS12	-2.53	5.195	7.725	0.998543
NSA2	2.853	10.576	7.723	0.998234
SPTLC1	-3.135	4.577	7.712	0.996535
CYCS	-4.195	3.509	7.704	0.9953
EIF3F	-3.253	4.447	7.7	0.994682
B9D2	-3.833	3.86	7.693	0.993601
PREB	-2.09	5.574	7.664	0.989122
FANCC	-4.262	3.396	7.658	0.988195
SUV39H2	-4.388	3.267	7.655	0.987732
NFYC	-3.578	4.058	7.636	0.984798
RPL36AL	-1.476	6.145	7.621	0.982481
RAB15	-2.804	4.81	7.614	0.9814
ESR2	-1.916	5.653	7.569	0.97445
ITGA5	-3.056	4.503	7.559	0.972906
LSM4	6.202	13.741	7.539	0.969817
DHX9	-0.863	6.648	7.511	0.965492
WDR70	-0.551	6.956	7.507	0.964875
OR1D2	-3.949	3.536	7.485	0.961477
HAUS1	-1.542	5.929	7.471	0.959315
TOMM7	-2.205	5.259	7.464	0.958234
G3BP1	-2.641	4.802	7.443	0.95499
SNRPB	-1.188	6.254	7.442	0.954836
BTAF1	-4.293	3.143	7.436	0.953909
NAA15	-3.145	4.29	7.435	0.953755
RPS16	5.646	13.063	7.417	0.950975
SAE1	3.134	10.546	7.412	0.950203
POLD2	8.129	15.54	7.411	0.950048
EVI5	-4.19	3.218	7.408	0.949585
QRICH2	0.12	7.523	7.403	0.948813
PCBP1	2.758	10.153	7.395	0.947577
ASH2L	-0.858	6.537	7.395	0.947577
CRCP	-1.038	6.338	7.376	0.944643
PYROXD1	0.295	7.64	7.345	0.939855
RAB7A	-3.012	4.323	7.335	0.938311
POLR3F	0.831	8.143	7.312	0.934759
SNRPC	7.112	14.412	7.3	0.932905
MRPL46	-3.198	4.098	7.296	0.932288
INSRR	-3.944	3.327	7.271	0.928427
TMEM209	-4.122	3.104	7.226	0.921477
TPR	3.568	10.732	7.164	0.911901
CAPZA1	-4.104	3.026	7.13	0.90665
CEP72	-2.62	4.464	7.084	0.899546
OR52H1	-3.488	3.548	7.036	0.892133
ARHGEF11	-3.325	3.693	7.018	0.889353
GRPEL1	-2.404	4.599	7.003	0.887036
TRIP4	-3.935	3.067	7.002	0.886882
SPDL1	2.716	9.711	6.995	0.885801
METTL1	1.682	8.659	6.977	0.883021
SRSF1	4.887	11.838	6.951	0.879005
PRR7	-2.224	4.72	6.944	0.877924
POLR3B	0.615	7.516	6.901	0.871283
TXNL4A	-1.338	5.538	6.876	0.867422
TUBA3C	-3.27	3.596	6.866	0.865878
CLPP	-2.656	4.203	6.859	0.864797
EXOC5	-2.917	3.928	6.845	0.862635
DIAPH3	-3.162	3.675	6.837	0.861399
UTP23	-2.946	3.861	6.807	0.856766
NELFA	-0.726	6.076	6.802	0.855994
GTF3C2	-1.578	5.223	6.801	0.855839
ILF3	-0.437	6.362	6.799	0.85553
DDX1	2.202	8.996	6.794	0.854758
DECR1	-3.567	3.225	6.792	0.854449
MRM1	1.186	7.951	6.765	0.850279
GNB1L	-2.395	4.369	6.764	0.850125
LEMD2	-2.754	3.995	6.749	0.847808
PCSK4	-1.754	4.967	6.721	0.843484
TBCA	1.2	7.88	6.68	0.837152
SGK1	-1.808	4.867	6.675	0.83638
KAT5	-3.278	3.395	6.673	0.836071
POLR2I	6.331	12.993	6.662	0.834372
C11orf42	-1.044	5.59	6.634	0.830048
C17orf58	-3.385	3.242	6.627	0.828966
SNRPD2	1.989	8.6	6.611	0.826495
PRPF4B	2.729	9.34	6.611	0.826495
EXOSC8	3.724	10.333	6.609	0.826187
RB1	-1.354	5.245	6.599	0.824642
DPH1	-3.182	3.397	6.579	0.821553
VPS35	-3.083	3.494	6.577	0.821244
BCCIP	2.12	8.696	6.576	0.82109
VAPB	-2.898	3.641	6.539	0.815376
USP37	1.564	8.081	6.517	0.811978
LUC7L	-2.819	3.693	6.512	0.811206
TUFM	5.412	11.913	6.501	0.809507
ING3	-2.014	4.487	6.501	0.809507
TXN	-2.654	3.832	6.486	0.80719
CEP63	2.794	9.262	6.468	0.80441
RPGR	-1.223	5.244	6.467	0.804256
KLC2	-2.908	3.548	6.456	0.802557
RBL1	-0.828	5.582	6.41	0.795453
TRAF6	-1.755	4.647	6.402	0.794217
MAGOH	1.814	8.203	6.389	0.79221
SEPT7	-2.642	3.74	6.382	0.791128
PRPF18	2.262	8.642	6.38	0.79082
NAPG	5.283	11.646	6.363	0.788194
PUM1	-2.781	3.568	6.349	0.786032
OR56A4	-1.88	4.461	6.341	0.784796
WDR4	-0.472	5.856	6.328	0.782789
SKA2	-1.651	4.651	6.302	0.778773
DNAH3	-2.726	3.567	6.293	0.777383
BTRC	-1.345	4.943	6.288	0.776611
POP1	6.059	12.342	6.283	0.775839
TBCC	-1.856	4.418	6.274	0.774449
DOT1L	-2.079	4.168	6.247	0.770279
ATG5	-2.072	4.165	6.237	0.768734
SLBP	2.453	8.685	6.232	0.767962
SUGP1	0.443	6.672	6.229	0.767499
OPTN	3.044	9.265	6.221	0.766263
SPATA5L1	-1.527	4.675	6.202	0.763329
PIH1D1	-2.672	3.503	6.175	0.759159
RBM25	-1.47	4.698	6.168	0.758078
GTF2B	2.143	8.302	6.159	0.756688
CUL4A	-3.142	3.014	6.156	0.756225
SLC25A28	-2.337	3.817	6.154	0.755916
EIF3B	1.431	7.573	6.142	0.754063
SEC11A	-2.881	3.26	6.141	0.753908
EXOSC5	5.752	11.881	6.129	0.752055
RAB1B	0.733	6.829	6.096	0.746958
CHERP	-1.443	4.616	6.059	0.741244
SCD	-0.448	5.59	6.038	0.738001
RGPD4	-1.201	4.836	6.037	0.737846
SMG7	0.826	6.838	6.012	0.733985
NCBP2	-2.097	3.9	5.997	0.731669
NUP98	7.154	13.115	5.961	0.726109
OAZ3	-2.654	3.302	5.956	0.725337
CHD1L	-2.236	3.719	5.955	0.725182
SRF	-1.189	4.756	5.945	0.723638
C16orf80	0.556	6.491	5.935	0.722093
UBASH3B	-2.106	3.792	5.898	0.716379
TUBB	3.601	9.469	5.868	0.711746
CCAR1	2.643	8.494	5.851	0.70912
PA2G4	-2.479	3.337	5.816	0.703715
USP14	-0.379	5.411	5.79	0.699699
MAF1	-2.38	3.407	5.787	0.699236
SRCAP	-2.682	3.103	5.785	0.698927
GEMIN7	5.272	11.047	5.775	0.697383
C12orf45	4.681	10.442	5.761	0.69522
RRN3	2.802	8.554	5.752	0.693831
EIF3L	0.19	5.938	5.748	0.693213
GUCY1B3	-2.616	3.113	5.729	0.690278
EP300	-2.577	3.141	5.718	0.68858
NUP153	0.004	5.673	5.669	0.681012
MDC1	-2.185	3.483	5.668	0.680857
TRMT11	-1.875	3.792	5.667	0.680703
NPM1	-2.194	3.455	5.649	0.677923
NCBP1	-0.444	5.201	5.645	0.677305
GMPS	-1.959	3.665	5.624	0.674062
KRR1	12.239	17.863	5.624	0.674062
HAUS2	3.592	9.191	5.599	0.670201
ZC3H13	0.11	5.706	5.596	0.669738
MRPS24	-2.581	3.012	5.593	0.669274
SERBP1	-1.058	4.533	5.591	0.668965
MECR	-0.857	4.728	5.585	0.668039
USP36	-1.301	4.271	5.572	0.666031
INTS6	0.169	5.731	5.562	0.664487
CEP250	-1.793	3.767	5.56	0.664178
RPA2	7.637	13.189	5.552	0.662942
MED28	0.867	6.402	5.535	0.660317
THOC2	4.924	10.452	5.528	0.659236
NUP88	0.782	6.31	5.528	0.659236
MTRF1L	1.267	6.79	5.523	0.658464
TIMM9	4.594	10.107	5.513	0.656919
PSMB3	4.685	10.195	5.51	0.656456
UBA2	-2.191	3.265	5.456	0.648116
TUBB4A	-1.504	3.944	5.448	0.64688
POLD3	13.232	18.669	5.437	0.645182
REL	-1.792	3.63	5.422	0.642865
MRPL33	7.295	12.678	5.383	0.636842
POLE3	-2.193	3.179	5.372	0.635143
AK7	-0.308	5.009	5.317	0.626649
PLK5	-0.433	4.874	5.307	0.625104
NDUFS8	-1.955	3.343	5.298	0.623714
CPSF4	-1.596	3.694	5.29	0.622479
CPS1	2.022	7.309	5.287	0.622015
DYNC1I2	10.486	15.771	5.285	0.621707
POT1	-1.037	4.242	5.279	0.62078
KAT8	-1.735	3.539	5.274	0.620008
DNAJC2	2.729	7.969	5.24	0.614757
ARL2	9.387	14.583	5.196	0.607961
WRN	0.007	5.202	5.195	0.607807
MLLT1	-1.108	4.084	5.192	0.607343
YAE1D1	0.6	5.789	5.189	0.60688
TINF2	-0.703	4.484	5.187	0.606571
BRD4	-1.604	3.57	5.174	0.604564
RPS29	1.959	7.118	5.159	0.602247
FEN1	-0.084	5.059	5.143	0.599776
SET	-1.86	3.272	5.132	0.598077
IMMP1L	-0.222	4.886	5.108	0.59437
RPS4Y1	1.21	6.318	5.108	0.59437
SRSF10	-1.448	3.657	5.105	0.593907
COPS8	-2.047	3.032	5.079	0.589892
FUBP1	1.378	6.425	5.047	0.58495
RTCA	0.021	5.055	5.034	0.582942
POLE4	-0.368	4.642	5.01	0.579235
FKBP1A	-1.777	3.211	4.988	0.575838
MRPL55	-0.286	4.697	4.983	0.575065
ENTPD2	-0.93	3.998	4.928	0.566571
UBQLN4	-0.78	4.146	4.926	0.566262
LARP7	-1.634	3.29	4.924	0.565953
MRPS21	-0.115	4.801	4.916	0.564718
BCAS2	8.371	13.283	4.912	0.5641
SGOL1	-0.893	4.014	4.907	0.563328
STT3A	-1.131	3.77	4.901	0.562401
RPTOR	8.938	13.804	4.866	0.556996
STRAP	2.183	7.048	4.865	0.556841
CNOT1	1.877	6.741	4.864	0.556687
SNRPA1	10.914	15.776	4.862	0.556378
PDCD5	3.69	8.528	4.838	0.552671
CNBP	-1.592	3.246	4.838	0.552671
SRPRB	0.988	5.818	4.83	0.551436
CCNA1	-0.634	4.192	4.826	0.550818
RPS27	6.009	10.781	4.772	0.542478
NUP35	1.938	6.709	4.771	0.542324
OSBP	1.388	6.152	4.764	0.541243
SEC61G	1.981	6.74	4.759	0.54047
GPKOW	-0.699	4.029	4.728	0.535683
TAF1B	3.117	7.817	4.7	0.531358
MED21	9.733	14.413	4.68	0.52827
TSFM	0.35	5.023	4.673	0.527189
MRPS10	-0.833	3.836	4.669	0.526571
DPH3	-0.12	4.546	4.666	0.526107
CARM1	2.614	7.279	4.665	0.525953
DDOST	6.795	11.458	4.663	0.525644
MNAT1	6.44	11.1	4.66	0.525181
INTS9	6.108	10.765	4.657	0.524717
YEATS4	1.991	6.645	4.654	0.524254
PSMC5	3.576	8.224	4.648	0.523328
EIF3K	-0.012	4.634	4.646	0.523019
CENPN	1.411	6.017	4.606	0.516841
NSUN2	0.137	4.742	4.605	0.516687
CNOT3	0.867	5.439	4.572	0.51159
C11orf85	-1.353	3.209	4.562	0.510046
BDP1	8.693	13.254	4.561	0.509891
CAD	-0.771	3.783	4.554	0.50881
ABCE1	7.048	11.601	4.553	0.508656
HSPA4	0.039	4.569	4.53	0.505103
DCLRE1B	-0.365	4.164	4.529	0.504949
YARS2	-0.31	4.217	4.527	0.50464
COG6	1.843	6.364	4.521	0.503714
RANBP2	2.146	6.639	4.493	0.499389
HOXA9	0.63	5.116	4.486	0.498308
PPP2R2C	-0.91	3.56	4.47	0.495837
GTF3C1	6.642	11.11	4.468	0.495528
SF3B5	7.302	11.747	4.445	0.491976
C10orf12	-0.377	4.068	4.445	0.491976
USP39	9.522	13.954	4.432	0.489968
RGPD2	1.972	6.403	4.431	0.489814
TXNDC15	-0.578	3.838	4.416	0.487497
SAFB	1.126	5.532	4.406	0.485953
LSM12	-0.23	4.161	4.391	0.483636
TRMT1L	-0.64	3.734	4.374	0.481011
FANCM	-0.795	3.576	4.371	0.480547
PRIM2	1.416	5.775	4.359	0.478694
USP34	-0.255	4.1	4.355	0.478076
RAD1	0.502	4.853	4.351	0.477459
MRPL2	0.139	4.477	4.338	0.475451
CKS2	-1.084	3.226	4.31	0.471126
ORC3	-0.678	3.605	4.283	0.466957
NOL10	4.417	8.695	4.278	0.466184
DDX6	1.097	5.372	4.275	0.465721
SIN3B	1.467	5.73	4.263	0.463868
CSNK1D	-0.712	3.545	4.257	0.462941
ADCY5	1.206	5.451	4.245	0.461088
HAUS8	0.149	4.392	4.243	0.460779
RBM14	3.432	7.668	4.236	0.459698
POLR2D	10.139	14.375	4.236	0.459698
XPC	-1.116	3.113	4.229	0.458617
CHTOP	-0.927	3.296	4.223	0.45769
MRPS17	2.808	7.019	4.211	0.455837
BICD2	-0.875	3.335	4.21	0.455682
DDX20	6.255	10.46	4.205	0.45491
COG2	2.291	6.49	4.199	0.453983
NHP2L1	-0.864	3.328	4.192	0.452902
CEP152	-0.648	3.538	4.186	0.451976
LCK	-1.16	3.022	4.182	0.451358
CCT3	8.196	12.361	4.165	0.448732
UBA1	2.349	6.514	4.165	0.448732
ATM	1.19	5.353	4.163	0.448424
TUBG1	6.535	10.697	4.162	0.448269
POLR2C	12.966	17.126	4.16	0.44796
ANAPC10	1.986	6.145	4.159	0.447806
ARAP2	-1.036	3.114	4.15	0.446416
NARS	3.976	8.116	4.14	0.444871
ZNF473	2.109	6.246	4.137	0.444408
TMEM105	-0.391	3.722	4.113	0.440702
ADCY4	-0.02	4.05	4.07	0.434061
PGK1	4.661	8.702	4.041	0.429582
CRK	1.288	5.328	4.04	0.429427
ABCB10	1.385	5.402	4.017	0.425875
GTF2H2	4.178	8.192	4.014	0.425412
ALG12	-0.404	3.593	3.997	0.422786
GEMIN4	12.647	16.626	3.979	0.420006
PHB	5.219	9.195	3.976	0.419543
PNN	9.072	13.044	3.972	0.418925
GLTSCR2	8.269	12.221	3.952	0.415837
POLR1A	4.914	8.83	3.916	0.410277
CSE1L	6.882	10.795	3.913	0.409813
QKI	-0.762	3.133	3.895	0.407033
EBNA1BP2	9.064	12.942	3.878	0.404408
RNF40	4.801	8.648	3.847	0.39962
DRG1	0.352	4.192	3.84	0.398539
AFG3L2	7.878	11.701	3.823	0.395914
GEMIN8	5.874	9.697	3.823	0.395914
NSMCE2	4.489	8.298	3.809	0.393751
POLG	0.299	4.104	3.805	0.393134
FLII	0.416	4.208	3.792	0.391126
WDR43	7.741	11.532	3.791	0.390971
BRPF1	-0.051	3.74	3.791	0.390971
PRMT1	0.084	3.85	3.766	0.38711
NOC4L	5.633	9.392	3.759	0.386029
ISG20	-0.11	3.624	3.734	0.382168
TBP	3.884	7.606	3.722	0.380315
C11orf45	-0.574	3.146	3.72	0.380006
GLMN	1.375	5.046	3.671	0.372439
RHOT2	-0.551	3.116	3.667	0.371821
RBM34	0.579	4.245	3.666	0.371666
RBBP5	8.918	12.579	3.661	0.370894
PSMA7	1.153	4.807	3.654	0.369813
EIF4A3	7.285	10.933	3.648	0.368886
SKIV2L2	5.477	9.115	3.638	0.367342
MCM4	5.572	9.208	3.636	0.367033
RPP40	6.261	9.879	3.618	0.364253
TBL3	7.515	11.125	3.61	0.363018
CASC5	0.461	4.068	3.607	0.362554
RNMT	2.377	5.977	3.6	0.361473
CHMP1A	0.369	3.942	3.573	0.357303
MED24	3.308	6.879	3.571	0.356994
PRPF8	6.788	10.346	3.558	0.354987
MRPL3	7.739	11.292	3.553	0.354215
UPF1	4.423	7.969	3.546	0.353133
TP53RK	3.677	7.222	3.545	0.352979
DNM1L	0.425	3.955	3.53	0.350662
MMS19	6.127	9.64	3.513	0.348037
TUBA1B	1.477	4.98	3.503	0.346492
TOMM22	4.965	8.464	3.499	0.345875
SART1	1.49	4.964	3.474	0.342014
MRPL36	3.603	7.069	3.466	0.340778
PLK4	11.187	14.652	3.465	0.340624
EXO1	1.823	5.28	3.457	0.339388
ELAC2	0.844	4.29	3.446	0.337689
HNRNPA3	1.443	4.881	3.438	0.336454
NUBP2	2.618	6.044	3.426	0.3346
CARS2	2.121	5.515	3.394	0.329658
ELP2	4.921	8.315	3.394	0.329658
RPL15	8.717	12.106	3.389	0.328886
SNRNP27	2.553	5.926	3.373	0.326415
ATRIP	2.579	5.949	3.37	0.325952
ORAOV1	4.756	8.124	3.368	0.325643
SHH	2.136	5.493	3.357	0.323944
RANBP1	0.693	4.026	3.333	0.320237
HSPA13	1.656	4.979	3.323	0.318693
CD3EAP	2.822	6.136	3.314	0.317303
RBMXL1	0.758	4.064	3.306	0.316068
PDLIM1	-0.091	3.208	3.299	0.314986
CHEK1	3.433	6.726	3.293	0.31406
PSMD10	2.829	6.094	3.265	0.309735
OCRL	0.629	3.892	3.263	0.309427
RAB6A	0.122	3.37	3.248	0.30711
SUPT6H	7.308	10.556	3.248	0.30711
WBSCR22	1.796	5.016	3.22	0.302786
ZW10	7.504	10.722	3.218	0.302477
SF3B1	2.595	5.81	3.215	0.302013
RPL41	1.769	4.976	3.207	0.300778
KLHL5	-0.021	3.185	3.206	0.300623
GTF2H4	7.775	10.98	3.205	0.300469
CASC3	2.714	5.917	3.203	0.30016
FANCD2	2.279	5.481	3.202	0.300006
INO80C	0.425	3.616	3.191	0.298307
DDX23	13.566	16.755	3.189	0.297998
PPP4R2	0.698	3.877	3.179	0.296454
PINX1	0.888	4.048	3.16	0.293519
GAMT	-0.09	3.064	3.154	0.292592
POP5	8.6	11.751	3.151	0.292129
NUP188	4.673	7.815	3.142	0.290739
EXOC3	6.898	10.039	3.141	0.290585
RNF4	1.493	4.632	3.139	0.290276
CIAPIN1	1.783	4.878	3.095	0.28348
ETF1	6.861	9.955	3.094	0.283326
MOB4	0.606	3.69	3.084	0.281782
POLN	1.959	5.038	3.079	0.281009
TPD52L2	-0.032	3.035	3.067	0.279156
ITPA	1.26	4.323	3.063	0.278538
ERH	7.872	10.925	3.053	0.276994
POP7	0.119	3.172	3.053	0.276994
KDM6B	2.84	5.89	3.05	0.276531
MAX	0.425	3.464	3.039	0.274832
RSL1D1	11.81	14.835	3.025	0.27267
KIF2B	2.55	5.57	3.02	0.271897
VMP1	1.159	4.177	3.018	0.271589
DDX24	6.322	9.34	3.018	0.271589
H3F3A	2.307	5.31	3.003	0.269272
ECHS1	1.009	3.967	2.958	0.262322
SURF4	0.689	3.633	2.944	0.26016
PUF60	1.776	4.72	2.944	0.26016
METAP1	5.991	8.925	2.934	0.258615
PIK3CA	1.36	4.293	2.933	0.258461
IARS2	4.963	7.89	2.927	0.257534
RBM4	5.523	8.449	2.926	0.25738
CHCHD4	5.176	8.102	2.926	0.25738
RPS10-NUDT3	4.111	7.035	2.924	0.257071
RAC3	0.488	3.407	2.919	0.256299
SARNP	2.642	5.556	2.914	0.255527
NHP2	12.192	15.102	2.91	0.254909
ATP5C1	2.597	5.501	2.904	0.253982
ORC6	0.137	3.04	2.903	0.253828
SMG5	6.769	9.667	2.898	0.253056
TRAPPC3	0.891	3.779	2.888	0.251511
CCT5	3.743	6.627	2.884	0.250893
PARN	0.734	3.615	2.881	0.25043
DCP2	0.438	3.306	2.868	0.248422
CCNE1	2.355	5.189	2.834	0.243171
RAD51D	6.917	9.732	2.815	0.240237
MEN1	1.616	4.426	2.81	0.239465
TPP2	2.938	5.723	2.785	0.235604
MTG1	0.437	3.217	2.78	0.234832
ALG13	4.417	7.182	2.765	0.232515
RBM39	0.556	3.321	2.765	0.232515
SF3B2	10.529	13.285	2.756	0.231125
LIX1L	0.74	3.479	2.739	0.228499
NDUFA7	1.816	4.546	2.73	0.227109
LSG1	6.946	9.674	2.728	0.226801
TGS1	6.152	8.878	2.726	0.226492
KANSL1	2.026	4.733	2.707	0.223557
RUVBL1	10.904	13.605	2.701	0.222631
LSM5	1.636	4.291	2.655	0.215526
EMG1	0.575	3.217	2.642	0.213519
LUC7L3	5.88	8.514	2.634	0.212283
PRPF6	11.661	14.265	2.604	0.20765
SNRNP25	1.614	4.213	2.599	0.206878
NOL12	0.782	3.377	2.595	0.20626
PSMC2	9.487	12.074	2.587	0.205024
ATP6V1C1	3.883	6.424	2.541	0.19792
RRAS	1.088	3.626	2.538	0.197457
PAF1	7.147	9.677	2.53	0.196221
SLX4	1.134	3.645	2.511	0.193287
DGCR8	4.319	6.829	2.51	0.193132
MZT1	1.076	3.584	2.508	0.192824
PWP1	5.275	7.781	2.506	0.192515
RPL37	7.917	10.422	2.505	0.19236
NUP155	6.27	8.755	2.485	0.189271
SAP18	1.006	3.487	2.481	0.188654
PNO1	7.196	9.677	2.481	0.188654
USP19	1.495	3.973	2.478	0.18819
SMC6	1.829	4.302	2.473	0.187418
LRR1	1.691	4.157	2.466	0.186337
SNAPC2	1.581	4.034	2.453	0.184329
RAD51C	6.502	8.954	2.452	0.184175
CCNA2	7.585	10.036	2.451	0.18402
PAPOLA	4.284	6.708	2.424	0.17985
COPE	2.543	4.966	2.423	0.179696
FAM50A	1.562	3.969	2.407	0.177225
PPP2R5C	1.597	4.002	2.405	0.176916
UTP15	10.338	12.735	2.397	0.175681
AEN	1.825	4.192	2.367	0.171047
NCAPG	3.247	5.59	2.343	0.167341
POLR2L	3.442	5.766	2.324	0.164406
ENTPD1	0.748	3.063	2.315	0.163016
SNRNP200	15.903	18.217	2.314	0.162862
SYVN1	6.744	9.053	2.309	0.16209
KPNA6	3.64	5.949	2.309	0.16209
PRIM1	13.232	15.538	2.306	0.161626
HSPA14	1.471	3.777	2.306	0.161626
H2AFX	3.659	5.948	2.289	0.159001
RBM22	7.217	9.5	2.283	0.158074
UPF3B	1.826	4.108	2.282	0.15792
ACTR6	10.615	12.896	2.281	0.157765
PFN1	2.074	4.345	2.271	0.156221
DNTTIP2	12.706	14.968	2.262	0.154831
RPL30	11.701	13.959	2.258	0.154213
TAF5	5.089	7.339	2.25	0.152978
POLR3K	7.971	10.217	2.246	0.15236
DCTN6	8.407	10.648	2.241	0.151588
DARS2	1.272	3.511	2.239	0.151279
COG5	3.31	5.548	2.238	0.151124
TUBB2A	3.633	5.86	2.227	0.149426
SAC3D1	0.939	3.158	2.219	0.14819
FDXR	6.507	8.722	2.215	0.147572
ESF1	11.401	13.603	2.202	0.145565
KIF23	6.013	8.207	2.194	0.144329
POLR2F	5.685	7.878	2.193	0.144175
ZNRD1	13.972	16.165	2.193	0.144175
MMP2	1.284	3.47	2.186	0.143093
EIF2S1	10.365	12.55	2.185	0.142939
TAF6	1.758	3.935	2.177	0.141704
MED14	5.281	7.432	2.151	0.137688
GTF3C6	2.627	4.757	2.13	0.134445
DNAJB8	0.926	3.043	2.117	0.132437
UFD1L	0.899	3.004	2.105	0.130584
BYSL	7.267	9.365	2.098	0.129503
PET112	2.807	4.889	2.082	0.127032
TNFAIP3	1.036	3.11	2.074	0.125796
ALG11	9.781	11.85	2.069	0.125024
PIM2	1.743	3.806	2.063	0.124097
U2AF1	10.439	12.498	2.059	0.123479
SNRNP40	4.627	6.678	2.051	0.122244
UTP14A	12.06	14.102	2.042	0.120854
RPL26	7.443	9.483	2.04	0.120545
XRN1	6.485	8.519	2.034	0.119618
COPS5	9.092	11.124	2.032	0.11931
WDR18	5.811	7.841	2.03	0.119001
MED11	3.853	5.871	2.018	0.117147
DPY30	7.65	9.653	2.003	0.114831
BET1	4.571	6.572	2.001	0.114522
MRPL18	5.238	7.232	1.994	0.113441
CCNB1	4.666	6.64	1.974	0.110352
TUBA4A	2.401	4.36	1.959	0.108035
TUBE1	2.289	4.24	1.951	0.1068
VPS53	3.961	5.904	1.943	0.105564
SNRPD1	12.532	14.459	1.927	0.103093
SRSF4	2.076	3.968	1.892	0.0976878
GMNN	7.765	9.641	1.876	0.0952167
WEE1	2.513	4.358	1.845	0.0904291
MCM10	7.46	9.286	1.826	0.0874947
SSB	7.958	9.782	1.824	0.0871858
ANAPC13	8.259	10.082	1.823	0.0870314
PHF5A	7.386	9.205	1.819	0.0864136
DDX52	6.308	8.126	1.818	0.0862592
INO80	4.811	6.616	1.805	0.0842514
CTR9	3.933	5.719	1.786	0.081317
FTSJ3	10.353	12.136	1.783	0.0808537
TFB1M	1.572	3.352	1.78	0.0803904
ATXN3	1.35	3.11	1.76	0.0773016
DUT	3.921	5.676	1.755	0.0765294
RPS14	15.321	17.075	1.754	0.0763749
PNPT1	7.326	9.079	1.753	0.0762205
TARDBP	5.429	7.17	1.741	0.0743672
DPAGT1	4.187	5.927	1.74	0.0742128
SDE2	5.207	6.936	1.729	0.0725139
SEC63	2.71	4.416	1.706	0.0689618
NEDD4	2.404	4.083	1.679	0.0647918
NOC2L	8.753	10.431	1.678	0.0646374
TEN1	2.45	4.119	1.669	0.0632474
CHMP6	14.184	15.849	1.665	0.0626297
ELOF1	3.33	4.995	1.665	0.0626297
MFAP1	5.547	7.202	1.655	0.0610853
CABP7	1.592	3.242	1.65	0.0603131
ALDH18A1	2.106	3.751	1.645	0.0595408
SLC25A5	2.719	4.353	1.634	0.057842
PIK3C3	6.989	8.619	1.63	0.0572242
TOP1	2.297	3.911	1.614	0.0547532
AK9	1.629	3.225	1.596	0.0519732
RANGAP1	4.633	6.221	1.588	0.0507377
BORA	6.12	7.689	1.569	0.0478033
CCT8L2	4.312	5.871	1.559	0.0462589
DHDDS	1.758	3.296	1.538	0.0430156
STXBP3	2.197	3.72	1.523	0.040699
FANCF	3.632	5.134	1.502	0.0374558
PMF1-BGLAP	8.236	9.724	1.488	0.0352936
CTU1	2.119	3.586	1.467	0.0320503
DIMT1	14.484	15.947	1.463	0.0314326
SOD1	7.636	9.088	1.452	0.0297337
THG1L	1.688	3.134	1.446	0.0288071
CCNF	3.19	4.629	1.439	0.027726
RAD17	9.525	10.962	1.437	0.0274171
RPL6	14.918	16.347	1.429	0.0261816
RBM19	19	20.427	1.427	0.0258727
ALG14	2.787	4.21	1.423	0.0252549
SART3	6.661	8.078	1.417	0.0243283
GTF3C5	13.776	15.157	1.381	0.0187684
TOE1	4.28	5.655	1.375	0.0178417
NOL9	4.67	6.039	1.369	0.0169151
SON	7.345	8.712	1.367	0.0166062
UNC45A	5.363	6.727	1.364	0.0161429
DNM2	2.878	4.238	1.36	0.0155251
TSEN2	3.189	4.544	1.355	0.0147529
NUPL2	4.251	5.605	1.354	0.0145985
GNB2L1	4.018	5.368	1.35	0.0139807
SAP30BP	3.396	4.745	1.349	0.0138263
DCTN3	12.107	13.435	1.328	0.010583
RNF113A	4.294	5.62	1.326	0.0102741
COG3	10.846	12.169	1.323	0.00981081
VPS13D	5.872	7.175	1.303	0.00672199
TRMT10C	4.951	6.254	1.303	0.00672199
CTNNB1	3.243	4.541	1.298	0.00594978
GTF2E1	11.758	13.056	1.298	0.00594978
ISG20L2	7.078	8.367	1.289	0.00455981
RBX1	4.577	5.862	1.285	0.00394205
MRPL4	3.837	5.122	1.285	0.00394205
BMS1	10.799	12.03	1.231	-0.00439777
CEP76	3.204	4.416	1.212	-0.00733216
DNAJC8	2.666	3.874	1.208	-0.00794992
KIAA0947	3.284	4.488	1.204	-0.00856768
MED6	2.841	4.035	1.194	-0.0101121
CDK20	2.053	3.245	1.192	-0.010421
NME5	3.343	4.53	1.187	-0.0111932
ANAPC15	2.289	3.475	1.186	-0.0113476
CTNNBL1	4.927	6.102	1.175	-0.0130465
EIF3C	4.79	5.956	1.166	-0.0144364
MED4	8.682	9.815	1.133	-0.019533
GFER	13.986	15.117	1.131	-0.0198419
ERCC4	4.529	5.654	1.125	-0.0207685
MYC	4.903	6.008	1.105	-0.0238574
EIF3A	9.997	11.101	1.104	-0.0240118
BUB1	8.958	10.048	1.09	-0.026174
TCERG1	6.679	7.768	1.089	-0.0263284
HDAC3	3.128	4.208	1.08	-0.0277184
HMGCR	7.179	8.241	1.062	-0.0304983
TUBB6	3.688	4.737	1.049	-0.0325061
MED27	3.001	4.049	1.048	-0.0326605
CDC26	3.133	4.168	1.035	-0.0346682
RPL12	8.741	9.759	1.018	-0.0372937
TGFB1	3.768	4.783	1.015	-0.0377571
VPS72	13.744	14.755	1.011	-0.0383748
TMED2	2.494	3.503	1.009	-0.0386837
KIF11	4.98	5.985	1.005	-0.0393015
UBC	3.783	4.786	1.003	-0.0396103
NUPL1	7.675	8.654	0.979	-0.0433169
NUTM1	10.171	11.128	0.957	-0.0467146
RPS12	6.364	7.317	0.953	-0.0473324
POLR3E	4.301	5.254	0.953	-0.0473324
ACTR5	3.208	4.16	0.952	-0.0474868
MRPL34	3.535	4.478	0.943	-0.0488768
WNT3A	3.686	4.626	0.94	-0.0493401
GLRX3	5.333	6.269	0.936	-0.0499579
LARS	15.06	15.992	0.932	-0.0505757
CDK4	8.824	9.754	0.93	-0.0508846
NUP62	15.296	16.205	0.909	-0.0541278
DKC1	11.866	12.768	0.902	-0.0552089
CACTIN	8.427	9.322	0.895	-0.05629
PRPF19	13.986	14.878	0.892	-0.0567533
NUF2	3.625	4.509	0.884	-0.0579888
RAD23A	3.111	3.995	0.884	-0.0579888
HBS1L	6.512	7.383	0.871	-0.0599966
RPL37A	10.047	10.916	0.869	-0.0603055
NBAS	10.545	11.409	0.864	-0.0610777
ZNHIT1	7.053	7.9	0.847	-0.0637032
CUL2	4.539	5.371	0.832	-0.0660198
PPIL2	2.335	3.137	0.802	-0.070653
ADAL	5.831	6.631	0.8	-0.0709619
POLR1B	8.589	9.386	0.797	-0.0714252
EIF4E	10.005	10.801	0.796	-0.0715797
KIF4A	7.924	8.718	0.794	-0.0718885
POLR1E	16.977	17.768	0.791	-0.0723519
RHBDL3	2.858	3.648	0.79	-0.0725063
RPL39	5.699	6.477	0.778	-0.0743596
MTPAP	2.682	3.453	0.771	-0.0754407
TRRAP	6.488	7.254	0.766	-0.0762129
MARS2	3.021	3.767	0.746	-0.0793017
RPS17	14.079	14.825	0.746	-0.0793017
RPS7	3.612	4.348	0.736	-0.0808461
RARS2	7.639	8.37	0.731	-0.0816183
UTP14C	15.595	16.316	0.721	-0.0831627
SKP2	2.582	3.286	0.704	-0.0857882
VPS25	3.287	3.99	0.703	-0.0859427
EIF2B2	5.535	6.225	0.69	-0.0879504
RPL9	8.739	9.426	0.687	-0.0884137
RPL39L	5.803	6.482	0.679	-0.0896493
RPL14	8.437	9.103	0.666	-0.091657
MAD1L1	10.345	10.98	0.635	-0.0964447
MKI67IP	4.54	5.129	0.589	-0.103549
HNRNPC	2.513	3.096	0.583	-0.104476
NSUN3	2.643	3.205	0.562	-0.107719
BLM	4.264	4.801	0.537	-0.11158
POLR3D	4.867	5.403	0.536	-0.111734
FDPS	4.251	4.783	0.532	-0.112352
LIN28B	3.534	4.056	0.522	-0.113897
ZWILCH	2.999	3.511	0.512	-0.115441
RBM28	10.145	10.656	0.511	-0.115595
DONSON	4.353	4.855	0.502	-0.116985
SMG6	4.351	4.852	0.501	-0.11714
NARS2	6.682	7.163	0.481	-0.120229
AARS2	13.362	13.837	0.475	-0.121155
GFM1	7.348	7.812	0.464	-0.122854
HNRNPK	3.348	3.811	0.463	-0.123009
CTC1	6.58	7.035	0.455	-0.124244
NENF	3.577	4.03	0.453	-0.124553
TARS	4.425	4.841	0.416	-0.130267
CDH2	2.787	3.202	0.415	-0.130422
MRPL41	4.054	4.454	0.4	-0.132738
NOB1	8.024	8.417	0.393	-0.133819
PGGT1B	4.349	4.735	0.386	-0.134901
CCNT1	4.496	4.877	0.381	-0.135673
SRSF5	3.359	3.728	0.369	-0.137526
ZNF830	9.278	9.634	0.356	-0.139534
ZNF622	5.583	5.939	0.356	-0.139534
EXOSC7	7.839	8.182	0.343	-0.141541
MLF1IP	2.808	3.133	0.325	-0.144321
SYF2	3.844	4.166	0.322	-0.144785
TUBB1	4.761	5.067	0.306	-0.147256
RPL18	9.242	9.54	0.298	-0.148491
DCAF13	6.458	6.741	0.283	-0.150808
SEC24C	2.839	3.111	0.272	-0.152507
ZMAT2	8.382	8.65	0.268	-0.153125
MED20	3.789	4.057	0.268	-0.153125
CCDC94	5.259	5.522	0.263	-0.153897
THOC1	13.616	13.87	0.254	-0.155287
KANSL3	11.676	11.924	0.248	-0.156213
RRP15	10.852	11.097	0.245	-0.156677
PDRG1	7.358	7.592	0.234	-0.158376
PTBP1	3.434	3.661	0.227	-0.159457
MVD	5.722	5.949	0.227	-0.159457
RAD50	2.873	3.098	0.225	-0.159766
MRTO4	5.815	6.007	0.192	-0.164862
ELAVL1	4.451	4.642	0.191	-0.165017
UQCRFS1	3.43	3.601	0.171	-0.168105
TICRR	7.445	7.606	0.161	-0.16965
RPL13	6.969	7.127	0.158	-0.170113
NACAD	4.648	4.789	0.141	-0.172739
SF3A2	8.934	9.065	0.131	-0.174283
PSMD3	9.509	9.638	0.129	-0.174592
CDK2	7.744	7.869	0.125	-0.17521
SMNDC1	8.494	8.612	0.118	-0.176291
PSMC4	9.617	9.732	0.115	-0.176754
THOC7	4.556	4.662	0.106	-0.178144
NXF1	4.679	4.709	0.03	-0.189882
TP53	6.287	6.315	0.028	-0.19019
EIF3I	13.865	13.886	0.021	-0.191272
HARS2	4.988	5.001	0.013	-0.192507
RPS23	14.823	14.834	0.011	-0.192816
MED23	6.438	6.446	0.008	-0.193279
YTHDC2	3.455	3.462	0.007	-0.193434
DAD1	6.997	6.972	-0.025	-0.198376
TNKS2	3.036	3.01	-0.026	-0.19853
MRPL27	3.256	3.229	-0.027	-0.198685
RTEL1	3.869	3.837	-0.032	-0.199457
TELO2	8.197	8.148	-0.049	-0.202082
COPA	13.83	13.778	-0.052	-0.202546
PAK1	3.343	3.289	-0.054	-0.202855
RAB28	3.868	3.811	-0.057	-0.203318
PFDN6	4.052	3.99	-0.062	-0.20409
NRF1	3.378	3.316	-0.062	-0.20409
AATF	9.168	9.096	-0.072	-0.205635
PPAPDC1A	3.697	3.616	-0.081	-0.207025
GPN1	5.327	5.245	-0.082	-0.207179
RPS3A	7.43	7.347	-0.083	-0.207333
CSTF1	8.437	8.353	-0.084	-0.207488
DDX55	6.952	6.858	-0.094	-0.209032
NUP133	15.005	14.905	-0.1	-0.209959
CPSF6	4.625	4.523	-0.102	-0.210268
MRPL22	9.615	9.5	-0.115	-0.212276
DDX47	6.554	6.438	-0.116	-0.21243
TFPT	3.541	3.422	-0.119	-0.212893
RPS15	4.189	4.068	-0.121	-0.213202
GFM2	4.587	4.464	-0.123	-0.213511
RIOK1	8.37	8.245	-0.125	-0.21382
NDNL2	5.975	5.847	-0.128	-0.214283
MRPS18A	9.003	8.871	-0.132	-0.214901
FBL	14.078	13.933	-0.145	-0.216909
ORC2	9.496	9.321	-0.175	-0.221542
NKAP	15.663	15.487	-0.176	-0.221696
GOSR2	6.415	6.227	-0.188	-0.22355
PTPN1	6.598	6.407	-0.191	-0.224013
RPN1	9.736	9.539	-0.197	-0.22494
IPO5	4.576	4.343	-0.233	-0.2305
FAU	8.704	8.467	-0.237	-0.231117
RRP1	7.395	7.155	-0.24	-0.231581
RAN	5.52	5.238	-0.282	-0.238067
EIF3G	15.135	14.82	-0.315	-0.243164
RPS19	11.901	11.567	-0.334	-0.246098
LAS1L	6.764	6.428	-0.336	-0.246407
SUPV3L1	3.593	3.248	-0.345	-0.247797
AKT1	4.056	3.689	-0.367	-0.251195
UXT	8.769	8.397	-0.372	-0.251967
CLASP1	5.032	4.648	-0.384	-0.25382
ELP3	12.177	11.781	-0.396	-0.255673
LARS2	12.41	12.009	-0.401	-0.256446
MED7	7.13	6.728	-0.402	-0.2566
ERCC3	4.706	4.302	-0.404	-0.256909
SLC7A6OS	4.011	3.597	-0.414	-0.258453
SHQ1	4.357	3.924	-0.433	-0.261388
SRSF3	11.467	11.013	-0.454	-0.264631
PLRG1	9.652	9.197	-0.455	-0.264785
MAD2L2	14.036	13.572	-0.464	-0.266175
SKP1	5.542	5.064	-0.478	-0.268338
RPS28	10.012	9.531	-0.481	-0.268801
SMARCA5	5.996	5.507	-0.489	-0.270036
NR3C1	5.993	5.497	-0.496	-0.271118
ANAPC1	8.715	8.215	-0.5	-0.271735
LONP1	8.983	8.479	-0.504	-0.272353
FAM32A	9.447	8.941	-0.506	-0.272662
CEBPZ	6.834	6.324	-0.51	-0.27328
INTS8	9.382	8.85	-0.532	-0.276677
MED12	9.431	8.896	-0.535	-0.277141
HARS	8.061	7.526	-0.535	-0.277141
MPHOSPH10	13.922	13.381	-0.541	-0.278067
SOCS3	3.646	3.103	-0.543	-0.278376
BRF1	8.631	8.083	-0.548	-0.279149
PPP1CC	7.3	6.74	-0.56	-0.281002
PDS5A	5.416	4.85	-0.566	-0.281928
RAE1	6.091	5.513	-0.578	-0.283782
KANSL2	4.036	3.439	-0.597	-0.286716
SLU7	7.671	7.062	-0.609	-0.288569
RPL22L1	4.814	4.202	-0.612	-0.289033
DSCC1	5.502	4.888	-0.614	-0.289342
PPP2R1A	7.265	6.645	-0.62	-0.290268
NOP10	17.97	17.34	-0.63	-0.291813
CCNT2	4.259	3.629	-0.63	-0.291813
ABT1	7.064	6.422	-0.642	-0.293666
CSNK2A1	9.56	8.907	-0.653	-0.295365
HNRNPD	4.799	4.132	-0.667	-0.297527
RIOK2	14.7	14.023	-0.677	-0.299071
CENPP	13.596	12.911	-0.685	-0.300307
CENPK	11.594	10.906	-0.688	-0.30077
DDX21	8.182	7.476	-0.706	-0.30355
MRPL23	7.311	6.597	-0.714	-0.304786
ANAPC2	13.276	12.559	-0.717	-0.305249
MRPL11	7.357	6.592	-0.765	-0.312662
CCDC174	4.214	3.447	-0.767	-0.312971
SNRPB2	18.998	18.226	-0.772	-0.313743
MRPL39	8.828	8.047	-0.781	-0.315133
BRF2	4.613	3.816	-0.797	-0.317604
PSMD14	11.187	10.366	-0.821	-0.321311
TAF9	8.628	7.786	-0.842	-0.324554
KARS	5.041	4.197	-0.844	-0.324863
NSF	9.838	8.979	-0.859	-0.32718
PABPN1	9.488	8.621	-0.867	-0.328415
HUWE1	5.217	4.31	-0.907	-0.334593
RPL7L1	5.936	5.028	-0.908	-0.334747
AAAS	4.801	3.892	-0.909	-0.334902
XPO5	4.598	3.688	-0.91	-0.335056
CRNKL1	9.175	8.239	-0.936	-0.339072
DBR1	13.332	12.388	-0.944	-0.340307
ANAPC4	13.367	12.406	-0.961	-0.342933
PRPF4	7.973	7.008	-0.965	-0.34355
GSPT1	10.149	9.182	-0.967	-0.343859
COG8	10.141	9.171	-0.97	-0.344323
RIF1	5.553	4.577	-0.976	-0.345249
RRS1	10.567	9.573	-0.994	-0.348029
CENPJ	7.279	6.266	-1.013	-0.350964
ZNHIT6	8.811	7.79	-1.021	-0.352199
CDC73	11.576	10.553	-1.023	-0.352508
MLST8	5.352	4.326	-1.026	-0.352971
RPL23	13.794	12.743	-1.051	-0.356832
METAP2	5.132	4.071	-1.061	-0.358377
NCAPD3	8.107	7.041	-1.066	-0.359149
TRMT1	4.626	3.551	-1.075	-0.360539
KIAA1731	7.768	6.654	-1.114	-0.366562
CTCF	6.104	4.99	-1.114	-0.366562
DDX18	12.249	11.131	-1.118	-0.36718
NARFL	10.741	9.606	-1.135	-0.369805
SF3A1	8.531	7.388	-1.143	-0.371041
SNRPE	12.488	11.327	-1.161	-0.373821
CEP135	4.827	3.622	-1.205	-0.380616
TFB2M	4.947	3.74	-1.207	-0.380925
CDAN1	6.328	5.088	-1.24	-0.386022
RBM8A	8.875	7.618	-1.257	-0.388647
RPS8	9.552	8.293	-1.259	-0.388956
PPA1	4.921	3.625	-1.296	-0.39467
PSMC1	8.61	7.3	-1.31	-0.396833
PARVA	7.469	6.155	-1.314	-0.39745
NUFIP1	5.717	4.399	-1.318	-0.398068
QARS	10.289	8.969	-1.32	-0.398377
GEMIN2	18.169	16.849	-1.32	-0.398377
NLE1	15.359	14.034	-1.325	-0.399149
DPH2	5.686	4.35	-1.336	-0.400848
ZNF593	5.301	3.951	-1.35	-0.40301
MED18	9.701	8.341	-1.36	-0.404555
MRPS15	7.93	6.567	-1.363	-0.405018
NCAPH	8.119	6.754	-1.365	-0.405327
THOC5	7.014	5.638	-1.376	-0.407026
DNAJA3	5.988	4.612	-1.376	-0.407026
MED9	10.159	8.721	-1.438	-0.416601
COIL	4.6	3.153	-1.447	-0.417991
EEF2	6.422	4.975	-1.447	-0.417991
UTP18	6.13	4.672	-1.458	-0.41969
RPL10	7.795	6.327	-1.468	-0.421234
WDR5	14.668	13.195	-1.473	-0.422007
NSL1	6.796	5.323	-1.473	-0.422007
DNAJC24	7.244	5.767	-1.477	-0.422624
TAF4	9.617	8.136	-1.481	-0.423242
PDCL	8.88	7.395	-1.485	-0.42386
SASS6	5.958	4.467	-1.491	-0.424786
TSG101	11.149	9.657	-1.492	-0.424941
HAUS7	13.754	12.256	-1.498	-0.425868
GNL1	5.183	3.68	-1.503	-0.42664
TUBGCP2	12.079	10.569	-1.51	-0.427721
HEATR1	17.504	15.993	-1.511	-0.427875
CLTC	6.658	5.138	-1.52	-0.429265
NOP14	10.707	9.177	-1.53	-0.43081
SRPR	6.395	4.863	-1.532	-0.431119
CSDE1	6.762	5.229	-1.533	-0.431273
WDR77	7.162	5.617	-1.545	-0.433126
TMED10	5.515	3.964	-1.551	-0.434053
MRPL42	10.176	8.62	-1.556	-0.434825
C10orf111	4.598	3.04	-1.558	-0.435134
SSBP1	7.765	6.204	-1.561	-0.435597
DDX41	10.465	8.898	-1.567	-0.436524
MOCS3	6.169	4.598	-1.571	-0.437142
MED1	10.016	8.435	-1.581	-0.438686
HAUS4	5.799	4.218	-1.581	-0.438686
DOHH	7.343	5.745	-1.598	-0.441312
SRP19	9.339	7.722	-1.617	-0.444246
POLG2	9.641	8.02	-1.621	-0.444864
MED22	9.264	7.613	-1.651	-0.449497
MRPS2	5.238	3.579	-1.659	-0.450733
POLR2B	15.641	13.973	-1.668	-0.452123
RRM2	5.143	3.46	-1.683	-0.454439
SHOC2	8.162	6.474	-1.688	-0.455211
MMS22L	7.132	5.442	-1.69	-0.45552
ADAT3	8.182	6.478	-1.704	-0.457682
DNAJC11	10.071	8.363	-1.708	-0.4583
PRPF3	8.659	6.938	-1.721	-0.460308
PSMA2	5.669	3.915	-1.754	-0.465405
DENR	8.09	6.328	-1.762	-0.46664
POLR1D	10.819	9.057	-1.762	-0.46664
RPS10	13.074	11.311	-1.763	-0.466794
PDCD11	14.428	12.656	-1.772	-0.468184
ATR	12.97	11.147	-1.823	-0.476061
HSPE1	5.141	3.296	-1.845	-0.479459
PKN2	7.658	5.81	-1.848	-0.479922
NOL11	14.978	13.12	-1.858	-0.481466
ITGAV	7.21	5.345	-1.865	-0.482547
TTC4	7.589	5.704	-1.885	-0.485636
GPI	5.063	3.17	-1.893	-0.486872
BIRC6	5.631	3.717	-1.914	-0.490115
PSMD8	10.654	8.735	-1.919	-0.490887
DHX8	13.566	11.644	-1.922	-0.491351
CARS	14.002	12.041	-1.961	-0.497374
WDR3	13.901	11.925	-1.976	-0.49969
SEC61B	12.469	10.49	-1.979	-0.500154
CLSPN	15.892	13.912	-1.98	-0.500308
PCNA	9.205	7.206	-1.999	-0.503243
BPTF	6.08	4.057	-2.023	-0.506949
TFIP11	10.082	8.056	-2.026	-0.507412
INTS5	8.279	6.25	-2.029	-0.507876
SMU1	7.936	5.906	-2.03	-0.50803
PMF1	14.896	12.849	-2.047	-0.510656
TARS2	11.199	9.15	-2.049	-0.510965
DDX49	9.872	7.798	-2.074	-0.514826
EP400	7.364	5.288	-2.076	-0.515135
SKA3	10.544	8.466	-2.078	-0.515443
IPO13	17.475	15.366	-2.109	-0.520231
ZMAT5	9.836	7.725	-2.111	-0.52054
RAB18	7.521	5.382	-2.139	-0.524864
GRWD1	9.496	7.353	-2.143	-0.525482
CPSF2	11.085	8.942	-2.143	-0.525482
MRGBP	7.226	5.081	-2.145	-0.525791
GNL3	12.212	10.046	-2.166	-0.529034
NDC1	7.325	5.141	-2.184	-0.531814
GTPBP4	7.993	5.809	-2.184	-0.531814
SF3B3	12.345	10.145	-2.2	-0.534285
NAA10	6.418	4.205	-2.213	-0.536293
RACGAP1	9.727	7.509	-2.218	-0.537065
AURKA	9.09	6.865	-2.225	-0.538146
RPS9	13.389	11.163	-2.226	-0.538301
HSCB	7.979	5.751	-2.228	-0.53861
RPL10L	5.498	3.259	-2.239	-0.540308
NR2C2AP	8.402	6.14	-2.262	-0.543861
EXOSC1	5.525	3.261	-2.264	-0.544169
PSMB7	12.74	10.469	-2.271	-0.545251
CDC5L	12.614	10.329	-2.285	-0.547413
SSR1	6.443	4.123	-2.32	-0.552818
SEC13	16.317	13.988	-2.329	-0.554208
PPP4C	6.622	4.286	-2.336	-0.555289
MAPRE1	5.611	3.271	-2.34	-0.555907
WDR55	7.403	5.058	-2.345	-0.556679
RNGTT	11.966	9.616	-2.35	-0.557451
TOPBP1	7.938	5.558	-2.38	-0.562085
HSD17B10	9.13	6.745	-2.385	-0.562857
NUP85	11.182	8.781	-2.401	-0.565328
NAA50	6.027	3.624	-2.403	-0.565637
RRP12	13.126	10.708	-2.418	-0.567953
FAM96B	11.182	8.762	-2.42	-0.568262
NSRP1	6.933	4.508	-2.425	-0.569035
NEDD8	15.285	12.858	-2.427	-0.569343
RPL11	13.812	11.3	-2.512	-0.582471
CENPE	11.125	8.608	-2.517	-0.583243
BRCA1	9.957	7.42	-2.537	-0.586332
MDN1	11.878	9.319	-2.559	-0.58973
RPF1	18.512	15.925	-2.587	-0.594054
YARS	10.182	7.592	-2.59	-0.594517
NEDD1	12.101	9.494	-2.607	-0.597143
BUD13	12.135	9.511	-2.624	-0.599768
MCM2	15.797	13.171	-2.626	-0.600077
ENY2	6.333	3.7	-2.633	-0.601158
ANLN	7.238	4.6	-2.638	-0.60193
POLE	9.503	6.77	-2.733	-0.616602
ACLY	8.817	6.078	-2.739	-0.617529
DARS	10.417	7.618	-2.799	-0.626795
ALG3	5.853	3.053	-2.8	-0.62695
USP8	13.205	10.403	-2.802	-0.627259
PFDN5	9.967	7.16	-2.807	-0.628031
MEAF6	10.079	7.269	-2.81	-0.628494
RPLP2	9.95	7.125	-2.825	-0.630811
NDUFA1	9.262	6.429	-2.833	-0.632046
NDUFAB1	9.319	6.475	-2.844	-0.633745
EXOC1	13.133	10.286	-2.847	-0.634209
UPF2	11.342	8.484	-2.858	-0.635908
UTP11L	9.606	6.747	-2.859	-0.636062
CDK3	7.115	4.245	-2.87	-0.637761
RPLP1	7.132	4.259	-2.873	-0.638224
SNRNP35	9.584	6.662	-2.922	-0.645792
CENPH	8.693	5.771	-2.922	-0.645792
KIF18A	8.598	5.673	-2.925	-0.646255
NUP214	9.164	6.198	-2.966	-0.652587
MCM3AP	6.294	3.324	-2.97	-0.653205
COPB2	8.458	5.487	-2.971	-0.653359
CDK1	6.82	3.849	-2.971	-0.653359
MPHOSPH6	7.685	4.707	-2.978	-0.65444
ELP4	13.381	10.4	-2.981	-0.654904
CHTF18	8.236	5.232	-3.004	-0.658456
TNPO1	6.532	3.52	-3.012	-0.659691
GNPAT	6.257	3.237	-3.02	-0.660927
DHX16	17.702	14.677	-3.025	-0.661699
SLC35B1	7.576	4.489	-3.087	-0.671275
DPH5	10.647	7.56	-3.087	-0.671275
KTI12	8.309	5.22	-3.089	-0.671583
SMG8	6.727	3.63	-3.097	-0.672819
ECT2	13.418	10.317	-3.101	-0.673437
POMP	6.761	3.64	-3.121	-0.676526
TUBA1C	6.708	3.584	-3.124	-0.676989
HSD17B12	8.683	5.547	-3.136	-0.678842
NUP160	11.516	8.378	-3.138	-0.679151
RPAP2	6.887	3.739	-3.148	-0.680695
CTDP1	13.329	10.175	-3.154	-0.681622
NDC80	12.13	8.966	-3.164	-0.683166
C3orf17	6.452	3.275	-3.177	-0.685174
TCP1	16.598	13.419	-3.179	-0.685483
NOL8	8.248	5.067	-3.181	-0.685792
BRIX1	14.055	10.863	-3.192	-0.687491
XAB2	11.231	8.031	-3.2	-0.688726
INCENP	13.314	10.091	-3.223	-0.692279
CCT7	18.9	15.665	-3.235	-0.694132
TLN1	7.124	3.863	-3.261	-0.698147
POLD1	16.612	13.31	-3.302	-0.704479
RFC2	10.24	6.932	-3.308	-0.705406
RPL32	11.508	8.176	-3.332	-0.709113
NUP43	14.011	10.674	-3.337	-0.709885
PAK1IP1	7.976	4.636	-3.34	-0.710348
CENPC	14.888	11.536	-3.352	-0.712201
XRCC5	8.146	4.793	-3.353	-0.712356
CWC22	11.007	7.63	-3.377	-0.716062
MTOR	17.532	14.155	-3.377	-0.716062
IWS1	8.119	4.741	-3.378	-0.716217
RPL36A-HNRNPH2	9.623	6.202	-3.421	-0.722858
GPATCH1	7.467	4.016	-3.451	-0.727491
WDR33	11.282	7.821	-3.461	-0.729035
IPO7	9.23	5.749	-3.481	-0.732124
CENPM	10.74	7.255	-3.485	-0.732742
EXOSC10	12.011	8.521	-3.49	-0.733514
SNIP1	14.077	10.578	-3.499	-0.734904
RPS26	16.245	12.732	-3.513	-0.737066
ERCC2	12.073	8.559	-3.514	-0.737221
NCAPG2	6.727	3.209	-3.518	-0.737839
TBCB	8.974	5.453	-3.521	-0.738302
EIF3D	13.162	9.641	-3.521	-0.738302
TAF2	6.995	3.472	-3.523	-0.738611
PES1	12.211	8.678	-3.533	-0.740155
ACTR10	12.293	8.753	-3.54	-0.741236
PSMA5	12.036	8.487	-3.549	-0.742626
CCND1	13.439	9.876	-3.563	-0.744788
RFT1	10.738	7.171	-3.567	-0.745406
NOLC1	14.027	10.452	-3.575	-0.746642
ILK	12.415	8.837	-3.578	-0.747105
STIL	7.62	4.035	-3.585	-0.748186
RPP38	7.504	3.913	-3.591	-0.749113
RPS21	12.627	9.024	-3.603	-0.750966
BTF3	6.81	3.192	-3.618	-0.753283
WDR44	12.648	9.012	-3.636	-0.756063
VRK1	9.369	5.726	-3.643	-0.757144
SYMPK	8.682	5.031	-3.651	-0.758379
WDHD1	12.623	8.955	-3.668	-0.761005
SMN2	20.405	16.725	-3.68	-0.762858
PSMD1	11.974	8.285	-3.689	-0.764248
MARS	15.711	12.013	-3.698	-0.765638
LSM2	17.342	13.629	-3.713	-0.767955
SEC61A1	11.578	7.853	-3.725	-0.769808
RPL8	8.541	4.767	-3.774	-0.777376
ZWINT	9.69	5.899	-3.791	-0.780001
XRN2	11.707	7.91	-3.797	-0.780928
EXOC4	9.203	5.404	-3.799	-0.781237
WDR46	13.045	9.234	-3.811	-0.78309
HSPA8	8.763	4.937	-3.826	-0.785407
TIMM50	8.758	4.931	-3.827	-0.785561
MRPL12	7.589	3.736	-3.853	-0.789576
MRPL16	8.741	4.879	-3.862	-0.790966
ACTR8	15.805	11.937	-3.868	-0.791893
COPZ1	8.275	4.403	-3.872	-0.792511
ZFYVE19	7.264	3.36	-3.904	-0.797453
EIF4G1	7.455	3.55	-3.905	-0.797607
RPS5	16.888	12.97	-3.918	-0.799615
ALG1	15.327	11.407	-3.92	-0.799924
UBA5	7.078	3.136	-3.942	-0.803322
LIG1	7.61	3.657	-3.953	-0.805021
RPS2	14.454	10.492	-3.962	-0.80641
EIF1AX	8.994	5.02	-3.974	-0.808264
ATP6V1B2	9.828	5.814	-4.014	-0.814441
OXA1L	10.159	6.145	-4.014	-0.814441
UBA52	8.77	4.748	-4.022	-0.815677
GTF2H3	14.759	10.736	-4.023	-0.815831
RSL24D1	16.727	12.701	-4.026	-0.816295
DDX56	17.282	13.256	-4.026	-0.816295
MIS18BP1	16.239	12.199	-4.04	-0.818457
RPL24	18.19	14.148	-4.042	-0.818766
IGBP1	14.732	10.653	-4.079	-0.82448
WDR36	15.924	11.831	-4.093	-0.826642
PPIE	14.449	10.355	-4.094	-0.826797
PSMD11	11.701	7.607	-4.094	-0.826797
SUPT16H	12.844	8.743	-4.101	-0.827878
WRAP53	8.743	4.639	-4.104	-0.828341
DCTN2	21.654	17.549	-4.105	-0.828496
LAGE3	7.475	3.365	-4.11	-0.829268
ATP7B	10.906	6.784	-4.122	-0.831121
MED17	12.326	8.182	-4.144	-0.834519
RPL21	14.62	10.472	-4.148	-0.835137
EIF6	12.047	7.881	-4.166	-0.837916
POLA2	13.525	9.355	-4.17	-0.838534
NUP205	18.697	14.504	-4.193	-0.842086
SF3B4	13.427	9.229	-4.198	-0.842859
EIF3CL	12.855	8.653	-4.202	-0.843476
SRRT	11.041	6.838	-4.203	-0.843631
ZNF335	12.627	8.414	-4.213	-0.845175
PPP2CA	12.53	8.311	-4.219	-0.846102
DHX36	11.461	7.242	-4.219	-0.846102
PPP2R2A	7.255	3.035	-4.22	-0.846256
RPL17	10.782	6.557	-4.225	-0.847029
ARCN1	9.825	5.563	-4.262	-0.852743
KPNB1	10.901	6.619	-4.282	-0.855832
TOMM20	9.934	5.641	-4.293	-0.857531
GLE1	7.949	3.651	-4.298	-0.858303
RPL35A	9.493	5.179	-4.314	-0.860774
MCM7	8.413	4.098	-4.315	-0.860928
LIN52	9.769	5.45	-4.319	-0.861546
ESCO2	8.545	4.225	-4.32	-0.8617
BRCA2	13.685	9.36	-4.325	-0.862473
RPS4X	18.151	13.817	-4.334	-0.863863
SHFM1	19.261	14.923	-4.338	-0.86448
RPS19BP1	7.672	3.334	-4.338	-0.86448
EIF3M	14.658	10.304	-4.354	-0.866951
RTF1	13.421	9.037	-4.384	-0.871585
PSMB2	17.934	13.503	-4.431	-0.878843
ATF5	10.024	5.578	-4.446	-0.88116
INTS3	13.676	9.203	-4.473	-0.88533
RPL31	12.594	8.098	-4.496	-0.888882
UBAP1	12.56	8.059	-4.501	-0.889654
DUSP12	11.92	7.408	-4.512	-0.891353
EXOC2	15.11	10.592	-4.518	-0.89228
VARS	15.354	10.822	-4.532	-0.894442
EEFSEC	16.187	11.64	-4.547	-0.896759
RPAP3	14.321	9.771	-4.55	-0.897222
GPN2	13.549	8.986	-4.563	-0.89923
ZNHIT3	12.3	7.734	-4.566	-0.899693
ATP6V0C	10.843	6.264	-4.579	-0.901701
ATP6V1A	12.311	7.723	-4.588	-0.903091
PSMB1	15.883	11.294	-4.589	-0.903245
PWP2	11.304	6.703	-4.601	-0.905098
COPS4	14.569	9.968	-4.601	-0.905098
VPS28	13.868	9.253	-4.615	-0.907261
CHMP2A	17.188	12.57	-4.618	-0.907724
NOC3L	15.721	11.088	-4.633	-0.91004
DDX39B	10.971	6.3	-4.671	-0.915909
LEO1	15	10.326	-4.674	-0.916373
MIS18A	19.281	14.558	-4.723	-0.92394
RFC4	18.781	14.027	-4.754	-0.928728
NFS1	9.68	4.911	-4.769	-0.931044
C14orf166	15.495	10.693	-4.802	-0.936141
RBMX2	15.592	10.782	-4.81	-0.937377
PSMA1	19.01	14.194	-4.816	-0.938303
EIF3J	9.654	4.836	-4.818	-0.938612
MRPL13	13.799	8.955	-4.844	-0.942628
RPS15A	16.632	11.785	-4.847	-0.943091
TUBD1	9.463	4.584	-4.879	-0.948033
CHAF1A	9.515	4.635	-4.88	-0.948187
UTP6	16.295	11.406	-4.889	-0.949577
PSMC3	12.676	7.762	-4.914	-0.953438
IMP4	17.505	12.579	-4.926	-0.955292
RFC1	8.159	3.223	-4.936	-0.956836
CLNS1A	23.746	18.808	-4.938	-0.957145
GEMIN5	22.464	17.507	-4.957	-0.960079
EFTUD1	12.035	7.07	-4.965	-0.961315
FXN	16.734	11.761	-4.973	-0.96255
RFC3	12.69	7.683	-5.007	-0.967801
RPP30	15.895	10.887	-5.008	-0.967956
BIRC5	10.741	5.72	-5.021	-0.969964
TAF1A	14.607	9.543	-5.064	-0.976605
SDAD1	19.086	13.987	-5.099	-0.98201
MAD2L1	18.47	13.365	-5.105	-0.982937
WDR75	20.902	15.788	-5.114	-0.984327
CPSF1	8.286	3.169	-5.117	-0.98479
CIRH1A	8.42	3.291	-5.129	-0.986643
ANAPC5	16.075	10.904	-5.171	-0.99313
RABGGTA	10.389	5.215	-5.174	-0.993593
POLR2G	21.249	16.069	-5.18	-0.99452
LAMTOR5	8.289	3.099	-5.19	-0.996064
RABGGTB	12.76	7.494	-5.266	-1.0078
ASCC3	12.281	7.009	-5.272	-1.00873
CHMP7	11.845	6.562	-5.283	-1.01043
TTI2	11.987	6.649	-5.338	-1.01892
BGLAP	14.23	8.876	-5.354	-1.02139
TBCE	16.854	11.442	-5.412	-1.03035
AIFM1	8.782	3.367	-5.415	-1.03081
TUBGCP4	19.055	13.61	-5.445	-1.03545
CDC40	16.01	10.546	-5.464	-1.03838
SF3A3	12.097	6.607	-5.49	-1.0424
GINS1	13.641	8.14	-5.501	-1.0441
NUDT21	12.955	7.453	-5.502	-1.04425
MRPS5	13.031	7.526	-5.505	-1.04471
RPL27A	18.853	13.345	-5.508	-1.04518
TWISTNB	12.09	6.571	-5.519	-1.04688
PSMD4	19.293	13.762	-5.531	-1.04873
EIF5B	10.4	4.852	-5.548	-1.05135
RBM42	14.323	8.77	-5.553	-1.05213
PRPF40A	12.871	7.285	-5.586	-1.05722
DROSHA	20.796	15.194	-5.602	-1.05969
RPAP1	10.095	4.49	-5.605	-1.06016
NSMCE1	15.787	10.16	-5.627	-1.06355
CDK7	13.602	7.941	-5.661	-1.06881
RINT1	20.4	14.724	-5.676	-1.07112
TUBGCP3	17.099	11.423	-5.676	-1.07112
DSN1	11.306	5.626	-5.68	-1.07174
RTCB	17.768	12.083	-5.685	-1.07251
RPS6	21.692	16.003	-5.689	-1.07313
RPL36	9.953	4.253	-5.7	-1.07483
NDOR1	10.334	4.61	-5.724	-1.07854
RPL7	10.09	4.357	-5.733	-1.07993
MED31	12.069	6.33	-5.739	-1.08085
TTC27	18.208	12.468	-5.74	-1.08101
MRPS14	14.319	8.561	-5.758	-1.08379
PAFAH1B1	9.226	3.453	-5.773	-1.0861
INTS4	10.575	4.8	-5.775	-1.08641
WWTR1	14.102	8.309	-5.793	-1.08919
PLK1	13.773	7.956	-5.817	-1.0929
RRP36	13.078	7.247	-5.831	-1.09506
TIMM44	19.869	14.032	-5.837	-1.09599
NOP2	24.166	18.305	-5.861	-1.09969
TAF1C	12.439	6.577	-5.862	-1.09985
SPC24	17.236	11.361	-5.875	-1.10186
RPL5	17.727	11.849	-5.878	-1.10232
AURKB	19.121	13.234	-5.887	-1.10371
CDC20	9.931	4.001	-5.93	-1.11035
TSR2	20.013	14.063	-5.95	-1.11344
MRPS9	13.951	7.995	-5.956	-1.11437
DNMT1	11.287	5.324	-5.963	-1.11545
TAF1	11.353	5.365	-5.988	-1.11931
NCAPD2	12.498	6.478	-6.02	-1.12425
UVRAG	15.825	9.787	-6.038	-1.12703
DHX35	17.755	11.691	-6.064	-1.13105
RUVBL2	13.329	7.251	-6.078	-1.13321
RAD51	16.204	10.091	-6.113	-1.13861
RPS13	17.275	11.113	-6.162	-1.14618
RRM1	16.563	10.334	-6.229	-1.15653
ADAT2	12.137	5.899	-6.238	-1.15792
GNL3L	16.945	10.653	-6.292	-1.16626
DYNLRB1	12.343	6.037	-6.306	-1.16842
IKBKAP	12.878	6.568	-6.31	-1.16904
GINS2	19.037	12.712	-6.325	-1.17135
RAD9A	17.267	10.931	-6.336	-1.17305
CENPA	17.106	10.755	-6.351	-1.17537
SAMM50	19.956	13.588	-6.368	-1.178
VPS36	15.925	9.532	-6.393	-1.18186
NAT10	17.076	10.678	-6.398	-1.18263
POLR2H	13.18	6.747	-6.433	-1.18803
COPS6	13.532	7.087	-6.445	-1.18989
CFDP1	16.387	9.941	-6.446	-1.19004
HJURP	13.528	7.015	-6.513	-1.20039
CDC6	15.665	9.084	-6.581	-1.21089
TAF10	9.947	3.361	-6.586	-1.21166
MCM5	14.523	7.926	-6.597	-1.21336
DDX10	23.199	16.586	-6.613	-1.21583
IMP3	14.002	7.359	-6.643	-1.22047
TIMELESS	13.976	7.316	-6.66	-1.22309
CHMP3	13.453	6.758	-6.695	-1.2285
INO80B	16.81	10.078	-6.732	-1.23421
RPL36A	17.76	11.028	-6.732	-1.23421
EIF2S3	14.185	7.441	-6.744	-1.23607
ORC5	17.75	10.99	-6.76	-1.23854
CCT8	15.8	9.001	-6.799	-1.24456
MED10	16.916	10.071	-6.845	-1.25166
SMN1	22.578	15.673	-6.905	-1.26093
COPB1	14.48	7.563	-6.917	-1.26278
RPL4	18.817	11.895	-6.922	-1.26356
CDC16	18.046	11.023	-7.023	-1.27915
SLMO2	16.335	9.29	-7.045	-1.28255
MRPS33	13.101	5.995	-7.106	-1.29197
MIS12	15.798	8.691	-7.107	-1.29213
FARSB	16.005	8.893	-7.112	-1.2929
CENPI	19.307	12.172	-7.135	-1.29645
NUP107	10.97	3.806	-7.164	-1.30093
EIF3E	16.72	9.537	-7.183	-1.30387
KIF20A	22.269	15.069	-7.2	-1.30649
TOP2A	20.817	13.603	-7.214	-1.30865
NUDCD3	14.186	6.864	-7.322	-1.32533
ACTL6A	19.208	11.876	-7.332	-1.32688
TEX10	12.415	5.076	-7.339	-1.32796
PPAN	16.802	9.462	-7.34	-1.32811
EIF3H	11.335	3.988	-7.347	-1.32919
NIP7	25.909	18.555	-7.354	-1.33027
NGDN	16.025	8.621	-7.404	-1.338
DMAP1	13.632	6.214	-7.418	-1.34016
NUP54	13.873	6.41	-7.463	-1.34711
SURF6	18.419	10.945	-7.474	-1.34881
MCM3	20.451	12.969	-7.482	-1.35004
DIEXF	16.96	9.473	-7.487	-1.35082
ZNF259	17.862	10.351	-7.511	-1.35452
EXOSC9	14.201	6.674	-7.527	-1.35699
PPP1CB	11.352	3.774	-7.578	-1.36487
RFC5	15.323	7.743	-7.58	-1.36518
FARSA	11.672	4.092	-7.58	-1.36518
NMD3	21.964	14.329	-7.635	-1.37367
RPL19	18.265	10.617	-7.648	-1.37568
EIF5A	15.928	8.247	-7.681	-1.38078
NOL6	21.951	14.231	-7.72	-1.3868
WDR24	10.924	3.158	-7.766	-1.3939
PSMA4	20.863	13.087	-7.776	-1.39545
RARS	17.449	9.648	-7.801	-1.39931
EFTUD2	16.403	8.576	-7.827	-1.40333
UTP20	21.834	13.995	-7.839	-1.40518
GNL2	22.412	14.558	-7.854	-1.4075
PRPF31	16.213	8.358	-7.855	-1.40765
WDR12	25.13	17.263	-7.867	-1.4095
DDX27	14.81	6.929	-7.881	-1.41167
SPC25	12.755	4.853	-7.902	-1.41491
HSPA5	16.241	8.323	-7.918	-1.41738
RPS24	13.675	5.726	-7.949	-1.42217
SEH1L	14.51	6.542	-7.968	-1.4251
BUB3	16.694	8.702	-7.992	-1.42881
LSM10	22.091	14.092	-7.999	-1.42989
HYPK	13.974	5.961	-8.013	-1.43205
VHL	13.784	5.767	-8.017	-1.43267
GTF2H2C	13.906	5.847	-8.059	-1.43916
NVL	23.682	15.62	-8.062	-1.43962
RPL10A	16.545	8.435	-8.11	-1.44703
RPSA	19.063	10.925	-8.138	-1.45136
VPS51	13.798	5.634	-8.164	-1.45537
EEF1G	17.336	9.112	-8.224	-1.46464
EIF2B4	17.039	8.785	-8.254	-1.46927
CCNH	20.084	11.779	-8.305	-1.47715
GTF3C3	15.873	7.462	-8.411	-1.49352
SLC38A6	11.667	3.249	-8.418	-1.4946
PFDN2	26.733	18.303	-8.43	-1.49645
EXOSC4	13.578	5.058	-8.52	-1.51035
SMC1A	20.757	12.233	-8.524	-1.51097
RCC1	15.834	7.303	-8.531	-1.51205
RBMX	20.294	11.752	-8.542	-1.51375
PSMG1	11.718	3.17	-8.548	-1.51468
GAR1	21.23	12.676	-8.554	-1.5156
HSPA9	20.618	12.027	-8.591	-1.52132
GTF2H2D	12.915	4.304	-8.611	-1.52441
SNRPG	19.649	10.974	-8.675	-1.53429
RPA3	16.493	7.79	-8.703	-1.53862
ZC3H8	15.976	7.218	-8.758	-1.54711
TTK	19.418	10.624	-8.794	-1.55267
SRBD1	16.01	7.192	-8.818	-1.55638
FDX1L	14.467	5.637	-8.83	-1.55823
CDCA8	17.529	8.665	-8.864	-1.56348
SARS	19.17	10.239	-8.931	-1.57383
CDC27	14.635	5.688	-8.947	-1.5763
MED30	17.35	8.298	-9.052	-1.59252
TTC1	13.625	4.524	-9.101	-1.60008
PTTG1	21.273	12.129	-9.144	-1.60672
SUGT1	17.929	8.603	-9.326	-1.63483
PSMD12	21.83	12.453	-9.377	-1.64271
TMEM167A	12.633	3.24	-9.393	-1.64518
EXOSC2	20.825	11.426	-9.399	-1.64611
LSM6	27.387	17.954	-9.433	-1.65136
CDC42	15.981	6.529	-9.452	-1.65429
EPRS	19.212	9.714	-9.498	-1.6614
MYBBP1A	22.416	12.889	-9.527	-1.66588
USE1	16.932	7.395	-9.537	-1.66742
RHOA	14.92	5.356	-9.564	-1.67159
TIPIN	15.338	5.723	-9.615	-1.67947
POLE2	21.018	11.388	-9.63	-1.68178
RRP9	27.356	17.702	-9.654	-1.68549
ORC1	16.161	6.404	-9.757	-1.7014
STX18	13.197	3.316	-9.881	-1.72055
RNPC3	15.873	5.94	-9.933	-1.72858
RCL1	28.106	18.109	-9.997	-1.73846
PSMB6	16.666	6.603	-10.063	-1.74866
TREX2	20.548	10.453	-10.095	-1.7536
PSMC6	15.092	4.982	-10.11	-1.75591
SEC22B	18.781	8.652	-10.129	-1.75885
NUP93	18.133	7.921	-10.212	-1.77167
PPAN-P2RY11	15.795	5.511	-10.284	-1.78279
LSM7	24.633	14.33	-10.303	-1.78572
POLA1	16.423	6.06	-10.363	-1.79499
PSMD7	18.324	7.942	-10.382	-1.79792
CDC23	15.641	5.255	-10.386	-1.79854
SUPT5H	19.384	8.965	-10.419	-1.80364
TNPO3	21.265	10.787	-10.478	-1.81275
DGCR14	16.299	5.811	-10.488	-1.81429
TBCD	21.63	11.128	-10.502	-1.81646
CCT2	25.171	14.669	-10.502	-1.81646
DHX37	26.619	16.107	-10.512	-1.818
VARS2	22.674	12.138	-10.536	-1.82171
RPS20	20.207	9.666	-10.541	-1.82248
MAK16	19.999	9.435	-10.564	-1.82603
AARS	18.569	7.945	-10.624	-1.8353
PSMB5	15.124	4.417	-10.707	-1.84812
ABCB7	24.739	14.016	-10.723	-1.85059
RPL34	20.852	9.893	-10.959	-1.88703
RPS18	26.403	15.43	-10.973	-1.8892
WDR73	14.236	3.233	-11.003	-1.89383
PSMA6	19.981	8.859	-11.122	-1.91221
EIF2B5	15.687	4.506	-11.181	-1.92132
AQR	21.734	10.53	-11.204	-1.92487
GINS3	19.128	7.866	-11.262	-1.93383
RPL23A	15.784	4.502	-11.282	-1.93692
URI1	15.443	4.105	-11.338	-1.94557
DHX15	17.565	6.132	-11.433	-1.96024
RPS27A	25.426	13.913	-11.513	-1.9726
BNIP1	18.659	6.796	-11.863	-2.02665
NUBP1	21.484	9.42	-12.064	-2.05769
RPL27	18.56	6.416	-12.144	-2.07005
FCF1	22.876	10.614	-12.262	-2.08827
INTS2	19.708	6.926	-12.782	-2.16858
RPS11	22.951	10.039	-12.912	-2.18866
HYOU1	17.703	4.732	-12.971	-2.19777
RPL7A	21.374	8.396	-12.978	-2.19885
EIF2B3	23.029	10.015	-13.014	-2.20441
VBP1	27.503	13.401	-14.102	-2.37244
GINS4	27.653	12.758	-14.895	-2.49492
ILF2	18.928	3.491	-15.437	-2.57862
CCT6A	27.084	11.529	-15.555	-2.59685
CCT4	25.024	9.401	-15.623	-2.60735
CKAP5	22.778	7.105	-15.673	-2.61507
CHAF1B	19.906	4.184	-15.722	-2.62264
BUB1B	25.937	9.565	-16.372	-2.72302
MCM6	29.247	12.573	-16.674	-2.76967
RPL38	23.788	6.981	-16.807	-2.79021
SNRPF	25.034	7.877	-17.157	-2.84426
PSMD6	20.689	3.204	-17.485	-2.89492
ESPL1	28.713	11.147	-17.566	-2.90743
SSRP1	24.192	6.328	-17.864	-2.95345
GBF1	25.131	7.203	-17.928	-2.96334
SCFD1	27.785	9.488	-18.297	-3.02032

## Sheet: HT1080_BF_scores
GENE	BoostedBF_WT	BoostedBF_K90E	BoostedBF_dOB		HT1080
A1BG	-8.873	-16.329	-13.81		Minimum read counts T0 per sgRNA > 25
A1CF	-14.426	-15.045	-13.686
A2M	-9.688	-8.723	-8.18
A2ML1	-7.03	-7.828	-11.517
A3GALT2	-5.771	-5.617	-0.519
A4GALT	-10.897	-13.615	-7.761
A4GNT	-4.383	-4.051	-6.402
AAAS	10.247	6.059	4.879
AACS	-14.325	-5.918	-7.899
AADAC	-9.549	-10.674	-11.169
AADACL2	-10.678	-9.736	-6.273
AADACL3	-10.345	-9.946	-8.381
AADACL4	-8.181	-5.089	-10.041
AADAT	-7.064	-10.889	-11.14
AAED1	-9.085	-8.377	-6.538
AAGAB	-3.541	-2.868	-6.199
AAK1	-11.346	-9.535	-7.729
AAMDC	-6.184	-5.305	-4.808
AAMP	2.31	6.456	5.504
AANAT	-11.908	-8.007	-6.156
AAR2	5.252	3.098	3.613
AARD	-7.925	-6.446	-7.607
AARS	22.815	26.378	22.02
AARS2	-3.664	-2.73	-2.856
AARSD1	-18.232	-18.378	-11.815
AASDH	-12.782	-12.043	-8.081
AASDHPPT	-3.993	-6.374	-8.891
AASS	-5.463	-6.597	-6.039
AATF	1.026	-3.88	-0.565
AATK	-13.224	-9.644	-9.922
ABAT	-14.624	-10.716	-9.908
ABCA1	-2.748	-3.487	-5.797
ABCA10	-8.354	-7.868	-9.086
ABCA12	-11.263	-15.868	-9.749
ABCA13	-9.057	-11.065	-11.595
ABCA2	-13.583	-10.817	-6.35
ABCA3	-7.871	-9.299	-6.449
ABCA4	-5.823	0.657	-1.491
ABCA5	-6.763	-14.075	-9.889
ABCA6	-11.177	-6.352	-7.121
ABCA7	-12.264	-8.468	-18.465
ABCA8	-6.576	-11.27	-9.341
ABCA9	-13.229	-10.76	-13.169
ABCB1	-7.314	-4.217	-5.69
ABCB10	36.553	28.588	29.283
ABCB11	-4.942	-7.227	-8.393
ABCB4	-9.08	-7.496	-5.154
ABCB5	-7.377	-6.527	-2.652
ABCB6	-8.282	-3.401	-3.513
ABCB7	49.631	64.044	37.832
ABCB8	-7.353	-3.547	-2.951
ABCB9	-20.066	-18.426	-14.381
ABCC1	-5.74	-9.981	-1.785
ABCC10	-7.343	-5.875	-6.865
ABCC11	-13.663	-14.532	-9.065
ABCC12	-10.314	-9.891	-12.177
ABCC2	-1.185	0.254	-2.888
ABCC3	-2.453	-8.804	-4.408
ABCC4	-10.686	-8.046	-6.747
ABCC5	-13.023	-8.721	-8.357
ABCC6	-6.282	-3.645	-4.022
ABCC8	-5.528	-5.399	-4.648
ABCC9	-12.758	-14.085	-12.288
ABCD1	-17.513	-13.856	-9.306
ABCD2	-10.756	-7.299	-9.331
ABCD3	-11.462	-7.201	-9.794
ABCD4	-5.229	-3.503	-4.942
ABCE1	26.15	44.285	40.753
ABCF1	-9.025	-1.143	-0.044
ABCF2	-7.026	-2.263	-4.187
ABCF3	-6.973	-7.815	-4.644
ABCG1	-11.614	-12.147	-8.774
ABCG2	-10.991	-8.72	-8.399
ABCG4	-3.908	-3.365	-4.805
ABCG5	-5.258	-3.17	-3.602
ABCG8	-6.154	-5.428	-3.372
ABHD1	-9.965	-9.873	-5.513
ABHD10	-10.468	-10.697	-11.943
ABHD11	-9.208	-10.204	-12.775
ABHD12	-11.047	-7.026	-2.399
ABHD12B	-9.973	-5.983	-9.801
ABHD13	-10.958	-8.159	-9.128
ABHD14A	-8.973	-8.002	-6.82
ABHD14B	-22.463	-19.042	-15.805
ABHD15	-4.905	-5.637	-7.112
ABHD16A	-7.444	-5.86	-6.603
ABHD16B	-5.577	-12.187	-11.178
ABHD17A	-9.318	-7.089	-2.279
ABHD17B	-10.627	-8.57	-7.982
ABHD17C	-6.227	-12.409	-10.634
ABHD2	-9.018	-10.389	-8.32
ABHD3	-0.441	-10.829	-3.482
ABHD4	-16.173	-9.793	-8.039
ABHD5	-5.358	-3.806	-4.443
ABHD6	-13.758	-10.256	-11.304
ABHD8	-7.827	-3.986	-8.349
ABI1	6.582	4.636	2.442
ABI2	-9.873	-6.567	-6.46
ABI3	-6.704	-3.61	-6.2
ABI3BP	-5.765	-11.129	-8.246
ABL1	-4.241	-4.811	-2.32
ABL2	-11.248	-11.51	-11.918
ABLIM1	-9.609	-7.653	-3.757
ABLIM2	-13.136	-7.321	-4.104
ABLIM3	-13.488	-10.906	-8.421
ABO	-16.749	-16.718	-9.235
ABR	-12.691	-3.601	6.126
ABRA	-12.066	-9.756	-7.321
ABRACL	-6.299	-5.844	-2.676
ABT1	4.243	4.523	0.092
ABTB1	-8.691	-13.757	-9.242
ABTB2	-24.629	-22.181	-18.522
ACAA1	-10.2	-10.179	-7.427
ACAA2	-8.107	-10.28	-11.662
ACACA	-12.676	-9.887	-7.077
ACACB	-6.08	-7.151	2.788
ACAD10	-0.149	-4.301	-10.874
ACAD11	-14.166	-9.717	-9.046
ACAD8	-9.634	-9.99	-10.131
ACAD9	-4.96	-7	-9.451
ACADL	-9.075	-9.029	-8.529
ACADM	-5.201	-10.976	-6.075
ACADS	-18.345	-19.012	-15.622
ACADSB	-11.437	-9.34	-9.561
ACADVL	-10.062	-10.427	-8.809
ACAN	-1.739	-1.592	-2.237
ACAP1	-7.155	-7.647	-7.652
ACAP2	-9.096	-6.769	-10.006
ACAP3	-9.723	-9.242	-8.545
ACAT1	-3.802	-2.711	-4.22
ACAT2	-4.828	-4.099	-7.256
ACBD3	0.478	1.555	-5.549
ACBD4	-18.717	-8.594	-15.09
ACBD5	-8.182	-11.773	-9.125
ACBD6	-12.014	-9.114	-17.213
ACBD7	-8.716	-7.984	-8.793
ACCS	-2.727	-5.448	-6.257
ACCSL	-6.509	-3.784	-2.577
ACD	-3.644	-1.446	1.415
ACE	-16.793	-16.869	-11.785
ACE2	-10.046	-9.455	-9.294
ACER1	-8.407	-10.364	-7.137
ACER2	-13.04	-12.738	-11.638
ACER3	-13.368	-12.818	-8.301
ACHE	-17.85	-15.103	-11.388
ACIN1	-11.465	-11.227	-6.61
ACKR2	-2.093	-3.694	-1.861
ACKR3	-9.892	-13.417	-7.237
ACKR4	-5.908	-8.135	-5.556
ACLY	9.187	13.643	6.286
ACMSD	-12.079	-12.966	-10.737
ACN9	-5.427	-7.757	-5.269
ACO1	-4.384	-3.498	-3.731
ACO2	-10.34	-10.046	-9.01
ACOT1	-7.848	-9.225	-7.309
ACOT11	-26.801	-10.093	-15.474
ACOT12	-11.13	-8.015	-7.165
ACOT13	-10.332	-10.027	-11.125
ACOT2	-10.575	-18.865	-3.44
ACOT4	-10.239	-14.269	-11.811
ACOT6	-14.327	-6.658	-9.738
ACOT7	-9.153	-12.722	-8.819
ACOT8	-1.992	-9.045	-2.009
ACOT9	-6.897	-11.563	-8.883
ACOX1	-10.93	-9.555	-8.468
ACOX2	-15.713	-13.136	-14.442
ACOX3	-13.922	-17.423	-15.419
ACOXL	-12.604	-10.747	-7.786
ACP1	6.994	10.424	4.513
ACP2	-12.825	-11.475	-6.763
ACP5	-15.331	-12.574	-10.051
ACP6	-9.035	-8.971	-5.966
ACPL2	-3.91	-4.893	-2.582
ACPP	-6.49	-5.577	-4.485
ACPT	-5.381	-7.464	-6.85
ACR	-4.97	-5.738	-3.213
ACRBP	-13.801	-12.17	-9.362
ACRC	-11.35	-11.384	-4.768
ACRV1	-9.302	-10.814	-11.033
ACSBG1	-14.937	-7.839	-10.612
ACSBG2	-6.835	-5.075	-4.658
ACSF2	-13.33	-10.415	-12.304
ACSF3	-11.85	-8.123	-10.134
ACSL1	-5.761	-10.768	-8.611
ACSL3	-10.696	-13.416	-11.698
ACSL4	-8.996	-9.147	-8.857
ACSL5	-15.83	-15.774	-11.893
ACSL6	-4.694	-4.566	-5.489
ACSM1	-12.828	-10.647	-8.746
ACSM2A	-9.421	-8.295	-7.378
ACSM2B	-9.067	-12.458	-10.216
ACSM3	-4.175	-11.158	-13.152
ACSM4	-13.258	-9.694	-9.697
ACSM5	-13.142	-16.799	-13.701
ACSS1	-8.435	-3.355	-4.449
ACSS2	-7.594	-6.432	-8.606
ACSS3	-9.154	-11.476	-4.889
ACTA1	-9.823	-15.478	-9.831
ACTA2	-7.554	-7.719	2.226
ACTB	8.601	8.733	11.918
ACTBL2	-3.21	-4.042	-1.264
ACTC1	-6.378	-1.555	-1.231
ACTG1	13.862	13.143	13.772
ACTG2	-10.274	-13.683	-6.469
ACTL10	-0.069	-1.977	-4.282
ACTL6A	5.184	4.162	3.22
ACTL6B	-6.986	-8.649	-4.842
ACTL7A	0.749	-4.867	-0.792
ACTL7B	-1.195	-1.702	-5.268
ACTL8	-14.144	-14.572	-9.091
ACTL9	2.236	-2.945	1.712
ACTN1	-2.522	7.559	-2.996
ACTN2	-1.54	-3.666	-3.966
ACTN3	-5.613	-3.601	-6.323
ACTN4	-3.504	-6.071	-5.602
ACTR10	18.423	22.115	15.413
ACTR1A	-0.26	3.223	2.961
ACTR1B	2.053	-0.08	2.544
ACTR2	6.061	10.692	6.651
ACTR3	10.467	9.106	8.248
ACTR3B	-0.888	-0.375	2.308
ACTR3C	-9.187	-6.862	-3.331
ACTR5	5.014	4.979	5.327
ACTR6	2.992	4.896	0.171
ACTR8	3.037	10.81	1.857
ACTRT1	-6.558	-6.858	-5.881
ACTRT2	-3.969	0.298	2.095
ACTRT3	-2.515	-3.541	4.171
ACVR1	-8.733	-6.75	-6.927
ACVR1B	-13.554	-14.269	-7.788
ACVR1C	-8.813	-9.928	-4.063
ACVR2A	-8.292	-8.766	-7.247
ACVR2B	-7.035	-10.297	-6.609
ACVRL1	-7.66	-8.407	-6.727
ACY1	-12.13	-5.15	-7.277
ACY3	-10.755	-18.027	-6.975
ACYP1	-17.456	-18.079	-12.024
ACYP2	-10.554	-10.629	-8.669
ADA	6.275	1.523	-0.041
ADAD1	-6.324	-5.901	-6.682
ADAD2	-8.655	-10.709	-10.377
ADAL	3.033	2.658	2.462
ADAM10	1.757	4.195	-1.922
ADAM11	-2.906	-8.265	-9.221
ADAM12	-7.689	-8.304	-7.908
ADAM15	-14.056	-14.305	-9.268
ADAM17	-10.555	2.708	-10.194
ADAM18	-3.562	-5.084	-3.406
ADAM19	-2.139	0.555	-1.074
ADAM2	-9.208	-9.393	-10.823
ADAM20	-8.214	-12.054	-8.808
ADAM21	-6.752	-9.111	-7.611
ADAM22	-5.91	-10.227	-9.909
ADAM23	-11.409	-13.743	-11.42
ADAM28	-11.988	-10.593	-10.527
ADAM29	-8.54	0.471	-12.404
ADAM30	-5.732	-8.203	-7.908
ADAM32	-15.815	-13.683	-9.866
ADAM33	-11.259	-7.03	-7.841
ADAM7	-13.032	-9.745	-13.803
ADAM8	-12.347	-8.431	-9.519
ADAM9	-15.045	-7.377	-10.091
ADAMDEC1	-7.991	-7.053	-13.619
ADAMTS1	-14.751	-16.556	-12.204
ADAMTS10	-10.835	-12.493	-8.614
ADAMTS12	-16.293	-14.072	-10.157
ADAMTS13	-11.86	-9.209	-6.117
ADAMTS14	-17.245	-9.933	-10.655
ADAMTS15	-10.628	-9.881	-9.755
ADAMTS16	-7.563	-14.211	-6.749
ADAMTS17	-10.033	-13.498	-9.572
ADAMTS18	-8.762	-8.039	-14.633
ADAMTS19	-7.267	-8.372	-6.239
ADAMTS2	-8.886	-7.44	-8.52
ADAMTS20	-9.751	-6.131	-7.319
ADAMTS3	-8.632	-13.337	-11.035
ADAMTS4	-12.257	-11.617	-7.695
ADAMTS5	-11.697	-10.263	-10.925
ADAMTS6	-17.676	-4.037	-8.214
ADAMTS7	-9.962	-5.508	-6.674
ADAMTS8	-11.8	-9.667	-12.655
ADAMTS9	-9.256	-3.688	-7.511
ADAMTSL1	-13.081	-9.917	-15.63
ADAMTSL2	-9.961	-13.021	-11.222
ADAMTSL3	-6.483	-12.948	-8.834
ADAMTSL4	-9.229	-8.575	-7.194
ADAMTSL5	-9.917	-8.625	-9.643
ADAP1	0.753	-0.119	-3.947
ADAP2	-4.175	-3.639	-2.364
ADAR	-6.229	-4.612	-7.529
ADARB1	-9.612	-10.844	-9.206
ADARB2	-10.752	-14.992	-9.283
ADAT1	-8.233	-8.392	-13.38
ADAT2	1.502	1.936	-1.658
ADAT3	3.075	-2.523	-4.517
ADC	-5.091	-7.081	-1.038
ADCK1	-14.637	-10.7	-15.047
ADCK2	-12.983	-15.559	-8.238
ADCK3	-6.483	-6.518	-6.545
ADCK4	-6.301	-5.979	-1.078
ADCK5	-11.971	-10.412	-6.544
ADCY1	-5.605	-7.33	-7.889
ADCY10	-8.103	-4.327	-3
ADCY2	-4.78	-3.329	-2.66
ADCY3	-0.501	-6.897	0.063
ADCY4	-2.086	-1.948	1.702
ADCY5	2.616	5.249	-2.915
ADCY6	-8.225	10.248	-7.925
ADCY7	10.345	3.029	4.562
ADCY8	-5.87	-5.141	-3.265
ADCY9	-7.348	-5.029	-2.669
ADCYAP1	-9.522	-11.279	-7.32
ADCYAP1R1	-5.353	-13.24	-10.208
ADD1	-11.714	-16.917	-12.225
ADD2	-6.714	-7.404	-8.818
ADD3	-11.858	-13.73	-10.311
ADGB	-8.188	-4.395	-1.044
ADH1A	-10.275	-7.679	-14.213
ADH1B	-13.68	-7.792	-4.334
ADH1C	-3.478	-3.137	-2.386
ADH4	-5.15	-5.616	-4.1
ADH5	-11.393	-8.621	-7.994
ADH6	-4.533	-9.203	-6.094
ADH7	-12.008	-12.458	-8.62
ADHFE1	-9.234	-12.136	-11.172
ADI1	-7.265	-14.969	-11.516
ADIG	-5.675	-6.092	-1.421
ADIPOQ	-0.865	-3.925	-1.783
ADIPOR1	3.301	-1.58	-8.416
ADIPOR2	-10.828	-8.5	-12.474
ADIRF	-6.138	-8.163	-8.877
ADK	-8.869	-8.192	-12.003
ADM	-8.524	-9.087	-11.016
ADM2	-10.104	-4.874	-9.168
ADM5	-7.842	-11.063	-8.412
ADNP	-28.999	-30.648	-26.869
ADNP2	-8.436	-6.482	-11.405
ADO	-11.566	-10.778	-8.21
ADORA1	-6.698	-8.964	-4.559
ADORA2A	-10.625	-11.893	-10.84
ADORA2B	0.636	-14.416	-12.237
ADORA3	-4.576	-8.733	-9.525
ADPGK	-6.088	-5.612	-9.049
ADPRH	-12.18	-11.332	-12.597
ADPRHL1	-11.7	-15.094	-14.753
ADPRHL2	-11.27	-10.564	-7.007
ADPRM	-8.021	-12.887	-6.968
ADRA1A	-6.284	-11.168	-6.365
ADRA1B	-10.091	-10.72	-10.363
ADRA1D	-8.455	-8.703	-7.462
ADRA2A	-6.121	-9.763	2.957
ADRA2B	1.829	7.684	6.7
ADRA2C	-3.39	-4.807	-5.729
ADRB1	-9.088	-7.318	-7.647
ADRB2	-7.057	-6.038	-7.653
ADRB3	-10.055	-7.767	-8.123
ADRBK1	-5.137	-4.224	-1.579
ADRBK2	-6.911	-5.062	-6.491
ADRM1	6.3	6.761	3.967
ADSL	-14.553	-9.981	-4.102
ADSS	-7.285	-7.138	2.127
ADSSL1	-10.346	-6.981	-6.646
ADTRP	-3.938	-8.256	-2.594
AEBP1	-12.468	-14.471	-12.063
AEBP2	-10.847	-8.464	-6.252
AEN	0.671	14.48	3.383
AES	-18.282	-11.742	-10.061
AFAP1	-5.482	-11.301	-6.683
AFAP1L1	-10.743	-10.169	-10.259
AFAP1L2	-17.289	-16.935	-16.259
AFF1	-1.456	-5.843	-4.267
AFF2	-7.101	-8.342	-6.105
AFF3	-9.269	-9.365	-9.124
AFF4	5.505	7.649	1.599
AFG3L2	-0.564	-1.115	-0.356
AFM	-11.55	-11.124	-8.279
AFMID	-7.897	-10.328	-6.451
AFP	-12.215	-13.46	-12.106
AFTPH	4.941	5.206	7.972
AGA	-9.06	-11.504	-10.466
AGAP1	-14.431	-13.772	-12.159
AGAP10	-8.27	-7.534	-4.498
AGAP11	-7.724	-8.521	-6.022
AGAP2	-4.766	-19.798	-10.812
AGAP3	-11.498	-7.232	-8.005
AGAP9	-8.251	-7.515	-4.446
AGBL1	-17.724	-15.334	-17.048
AGBL2	-7.196	-5.194	-2.44
AGBL3	-7.575	-7.199	-8.639
AGBL4	-11.085	-9.25	-8.02
AGBL5	-13.61	-17.396	-11.493
AGER	-3.623	-8.44	-9.419
AGFG1	-3.986	-2.641	-4.042
AGFG2	-8.236	-5.453	-9.658
AGGF1	-4.887	-1.592	2.075
AGK	-4.022	-2.798	-6.159
AGL	-11.013	-11.831	-7.706
AGMAT	-10.211	-7.073	-7.53
AGMO	-12.726	-9.993	-11.976
AGO1	-9.104	-0.457	-4.814
AGO2	3.917	0.699	-2.997
AGO3	-8.459	-6.102	-9.163
AGO4	-12.511	-2.788	-4.763
AGPAT1	-7.787	-16.209	-9.823
AGPAT2	-7.797	-1.999	-8.67
AGPAT3	-4.234	-9.648	0.517
AGPAT4	-9.488	-3.301	-2.28
AGPAT5	-9.422	-11.975	-4.988
AGPAT6	-8.786	-4.247	-6.281
AGPAT9	-5.802	-4.396	-7.563
AGPS	-9.116	-6.491	-3.492
AGR2	-17.134	-9.26	-10.183
AGR3	-8.441	-9.301	-8.463
AGRN	-10.541	-5.809	-9.411
AGRP	-5.898	-4.457	-7.745
AGT	-3.894	-3.532	-4.464
AGTPBP1	-6.87	-9.194	-4.437
AGTR1	-11.453	-10.292	-9.382
AGTR2	0.365	3.179	-6.848
AGTRAP	-11.686	-12.142	-13.011
AGXT	-4.295	-4.032	-10.793
AGXT2	-7.121	-8.187	-10.883
AHCTF1	4.973	2.609	0.58
AHCY	6.735	0.764	-0.312
AHCYL1	-2.579	-2.525	-0.682
AHCYL2	-2.638	4.523	-8.523
AHDC1	-3.228	-3.004	-4.427
AHI1	-5.74	-7.196	-8.483
AHNAK	-10.236	-11.445	-16.202
AHNAK2	-6.646	-13.388	-12.491
AHR	-8.985	-11.522	-11.41
AHRR	-9.53	-10.294	-8.762
AHSA1	-6.397	-2.891	-4.29
AHSA2	-13.077	-8.175	-10.061
AHSG	-11.464	-9.48	-7.418
AHSP	-8.865	-11.324	-11.891
AICDA	-0.754	-3.458	0.937
AIDA	-11.287	-10.85	-5.36
AIF1	-11.729	-13.037	-12.307
AIF1L	-1.728	-2.698	-5.644
AIFM1	-7.204	-3.479	-3.165
AIFM2	-11.836	-7.851	-10.158
AIFM3	-15.199	-11.07	-10.39
AIG1	-13.375	-10.21	-11.087
AIM1	3.773	0.369	-0.787
AIM1L	-9.287	-10.488	-2.024
AIM2	-10.886	-11.246	-12.23
AIMP1	4.211	6.176	-0.399
AIMP2	-1.762	-4.841	-2.735
AIP	-10.221	-8.406	-6.8
AIPL1	-16.164	-10.508	-12.697
AIRE	-10.91	-7.911	-6.139
AJAP1	-5.461	-9.132	-14.674
AJUBA	3.662	-2.713	-5.335
AK1	-0.91	2.97	0.108
AK2	-3.053	-1.611	2.785
AK3	0.475	-0.445	1.842
AK4	-2.617	0.385	-2.99
AK5	0.552	-0.273	-1.404
AK7	-0.571	11.804	6.644
AK8	-1.868	-0.202	-0.706
AK9	6.212	4.322	4.505
AKAP1	-7.641	-3.642	-4.109
AKAP10	-8.971	-5.803	-8.813
AKAP11	-9.451	-6.432	-5.735
AKAP12	-4.296	-7.014	-9.228
AKAP13	-3.462	-3.362	-3.354
AKAP14	-9.775	-10.032	-9.958
AKAP17A	-3.952	-3.272	-2.125
AKAP2	-5.298	-1.605	-0.759
AKAP3	-19.979	-19.779	-11.299
AKAP4	-4.951	-4.315	-3.898
AKAP5	-9.433	-2.36	-5.897
AKAP6	-11.264	-8.543	-5.911
AKAP7	-9.016	-9.548	-9.828
AKAP8	3.979	-0.194	1.939
AKAP8L	-2.397	-3.688	-0.752
AKAP9	-3.757	0.68	-1.105
AKIP1	1.532	-8.55	-2.176
AKIRIN1	-4.869	-6.394	-8.763
AKIRIN2	1.098	2.606	4.555
AKNA	-16.574	-13.869	-10.819
AKNAD1	-5.428	-3.631	-3.823
AKR1A1	-9.699	-17.213	-0.534
AKR1B1	-11.711	-8.701	-9.161
AKR1B10	-5.449	-5.066	-4.745
AKR1B15	-11.28	-9.297	-6.681
AKR1C1	-9.347	-10.882	-9.357
AKR1C2	-13.245	-4.359	-13.94
AKR1C3	-7.348	-9.094	-7.675
AKR1C4	-14.149	-12.068	-11.986
AKR1D1	-11.212	-15.384	-8.983
AKR1E2	-9.493	-4.029	-6.617
AKR7A2	-4.701	-7.745	-9.426
AKR7A3	-5.265	-9.847	-8.421
AKT1	1.089	3.201	4.358
AKT1S1	-6.012	-5.943	-4.781
AKT2	3.862	1.821	2.412
AKT3	-3.768	6.72	0.356
AKTIP	-5.984	-3.99	-7.562
ALAD	-9.878	-9.15	-6.906
ALAS1	-2.748	-1.961	-7.231
ALAS2	-5.051	-5.837	-3.197
ALB	-3.811	-8.565	-7.988
ALCAM	-12.527	-8.073	-11.095
ALDH16A1	-12.042	-2.441	-4.403
ALDH18A1	-2.053	6.202	3.833
ALDH1A1	-13.807	-7.522	-5.893
ALDH1A2	-12.088	-8.14	-8.48
ALDH1A3	-14.726	-8.677	-10.922
ALDH1B1	-13.803	-13.534	-9.298
ALDH1L1	-12.968	-9.579	-5.84
ALDH1L2	-6.504	-12.97	-11.392
ALDH2	-9.309	-5.916	-6.375
ALDH3A1	-7.098	-4.951	-7.999
ALDH3A2	-11.19	-11.746	-4.824
ALDH3B1	-4.985	-2.239	-2.788
ALDH3B2	-11.278	-9.987	-11.572
ALDH4A1	-2.009	-3.019	-6.936
ALDH5A1	-12.348	-11.871	-6.584
ALDH6A1	-5.585	-0.655	-3.928
ALDH7A1	-4.803	-9.428	-5.312
ALDH8A1	-7.697	-10.85	-7.389
ALDH9A1	-6.153	-1.806	-4.53
ALDOA	-5.084	-4.629	-2.275
ALDOB	-18.188	-13.902	-8.223
ALDOC	-9.98	-7.964	-8.641
ALG1	-1.75	-8.862	-4.153
ALG10	-10.671	-4.582	-7.509
ALG10B	-13.399	-11.619	-8.549
ALG11	0.692	-3.573	-2.987
ALG12	-11.601	-15.815	-10.889
ALG13	-8.811	-6.477	-4.835
ALG14	-2.434	-12.062	-10.068
ALG1L	-1.653	-4.348	-5.172
ALG2	-7.119	-10.235	-8.505
ALG3	-7.625	-6.469	-5.914
ALG5	-3.164	-7.45	-6.164
ALG6	-7.784	-4.619	-2.067
ALG8	-10.545	-4.816	-6.502
ALG9	-11.906	-9.752	-11.261
ALK	-4.663	-7.828	-6.243
ALKBH1	-9.334	-2.417	-7.115
ALKBH2	-7.065	-2.387	-4.658
ALKBH3	-12.663	-13.497	-12.748
ALKBH4	-7.999	-7.852	-4.419
ALKBH5	-3.937	-6.349	-3.993
ALKBH6	-13.582	-19.591	-11.723
ALKBH7	-3.739	-12.704	-9.805
ALKBH8	-3.333	-1.502	-4.365
ALLC	-10.204	-3.945	-6.144
ALMS1	-8.661	-7.498	-2.808
ALOX12	-8.635	-7.234	-6.496
ALOX12B	-7.449	-12.317	-10.221
ALOX15	-11.002	-11.173	-10.344
ALOX15B	-5.64	-7.364	-6.587
ALOX5	-3.029	-8.141	-10.443
ALOX5AP	-8.665	-11.049	-3.13
ALOXE3	-10.692	-10.396	-12.728
ALPI	-9.761	-8.276	-7.249
ALPK1	-9.865	-7.589	-3.213
ALPK2	-8.824	-2.934	-2.536
ALPK3	-7.917	-11.277	-8.818
ALPL	-18.32	-11.071	-20.071
ALPP	-8.12	-13.73	-6.197
ALPPL2	-10.066	-8.395	-6.501
ALS2	-8.584	-10.321	-5.606
ALS2CL	-11.014	-9.995	-9.938
ALS2CR11	-7.781	-2.439	-1.479
ALS2CR12	-13.216	-12.3	-7.826
ALX1	-7.741	-10.288	-10.784
ALX3	-8.874	-9.494	-7.795
ALX4	-10.975	-10.243	-8.411
ALYREF	17.03	20.695	14.671
AMACR	-7.054	-10.097	-8.998
AMBN	-5.246	-5.363	-6.187
AMBP	-5.12	-2.451	-4.478
AMBRA1	-1.546	-2.622	0.767
AMD1	-8.831	-6.21	-7.828
AMDHD1	-8.815	-8.736	-8.424
AMDHD2	-11.621	-8.298	-11.238
AMELX	-1.522	-15.816	-3.31
AMELY	-4.248	-5.751	-4.834
AMER1	-6.146	-8.088	-6.78
AMER2	-9.025	-7.41	-13.666
AMER3	-12.779	-13.924	-15.093
AMFR	-0.733	-1.169	-1.44
AMH	-8.63	-6.409	-2.586
AMHR2	-4.45	-5.645	-6.304
AMICA1	-1.388	-2.139	-0.618
AMIGO1	-9.235	-9.452	-7.424
AMIGO2	-7.269	-5.269	-3.83
AMIGO3	3.175	-5.649	-3.368
AMMECR1	-4.476	-6.258	-6.849
AMMECR1L	1.059	-3.454	-2.492
AMN	-23.046	-18.089	-23.905
AMN1	-11.57	-11.4	-9.907
AMOT	-11.516	-11.452	-6.94
AMOTL1	-8.306	-10.363	-8.476
AMOTL2	-12.422	-9.79	-8.684
AMPD1	-7.44	-11.801	-6.811
AMPD2	-21.176	-14.09	-19.434
AMPD3	-8.662	-12.423	-6.732
AMPH	-7.624	-7.258	-7.451
AMT	-9.631	-6.65	-9.53
AMTN	-8.197	-11.281	-7.592
AMY1B	-9.511	-8.971	-7.381
AMY2A	-7.298	-5.904	-6.061
AMY2B	-8.579	-1.22	-4.616
AMZ1	-4.339	-4.869	-9.206
AMZ2	-9.791	-11.479	-10.632
ANAPC1	6.246	15.487	9.865
ANAPC10	17.458	23.78	18.782
ANAPC11	1.501	7.018	5.378
ANAPC13	-4.128	-8.015	-3.86
ANAPC15	-0.826	-0.883	-1.94
ANAPC16	-2.239	-6.336	-6.124
ANAPC2	8.642	13.416	18.012
ANAPC4	26.698	24.649	19.808
ANAPC5	28.011	15.252	11.899
ANAPC7	1.227	-0.806	1.747
ANG	-8.315	-10.034	-8.983
ANGEL1	-6.669	-7.829	-7.644
ANGEL2	-3.945	-3.714	-4.676
ANGPT1	-9.645	-7.943	-8.793
ANGPT2	-10.99	-11.348	-11.28
ANGPT4	-14.911	-14.248	-6.871
ANGPTL1	-12.946	-11.463	-7.835
ANGPTL2	-10.371	-11.038	-7.792
ANGPTL3	-7.223	-10.005	-11.024
ANGPTL4	-5.149	-2.425	-3.201
ANGPTL5	-10.769	-10.178	-10.871
ANGPTL6	-12.526	-9.984	-10.204
ANGPTL7	-5.84	-9.46	-8.297
ANHX	-6.705	-8.256	-6.78
ANK1	-9.888	-7.345	-8.852
ANK2	-11.905	-10.026	-9.182
ANK3	-12.361	-11.723	-7.313
ANKAR	-9.439	-7.753	-6.64
ANKDD1A	-6.158	-9.604	-6.673
ANKDD1B	-6.886	-6.493	-2.229
ANKEF1	-13.476	-13.228	-9.98
ANKFN1	-10.818	-8.328	-6.887
ANKFY1	-6.718	-11.55	-5.854
ANKH	-8.217	-7.834	-9.74
ANKHD1	-13.446	-7.858	-8.89
ANKHD1-EIF4EBP3	-10.836	-4.993	-5.835
ANKIB1	8.23	3.201	4.061
ANKK1	-12.151	-10.201	-9.876
ANKLE1	-10.799	-14.276	-10.503
ANKLE2	-5.051	-1.075	-3.785
ANKMY1	-13.532	-8.73	-11.111
ANKMY2	-14.026	-12.681	-18.972
ANKRA2	-10.882	-10.112	-7.384
ANKRD1	-15.772	-17.788	-12.373
ANKRD10	-12.669	-10.211	-11.475
ANKRD11	-4.877	-2.674	-5.894
ANKRD12	-8.961	-15.898	-8.155
ANKRD13A	-10.333	-15.987	-11.374
ANKRD13B	-12.175	-9.667	-11.112
ANKRD13C	-11.851	-9.402	-6.911
ANKRD13D	-11.07	-8.651	-6.33
ANKRD16	-11.517	-10.862	-10.797
ANKRD17	-2.665	-9.644	-2.764
ANKRD18A	-7.305	-8.807	-9.127
ANKRD18B	-5.172	-9.473	-7.142
ANKRD2	-8.853	-12.054	-6.864
ANKRD22	-14.887	-12.041	-4.298
ANKRD23	-18.367	-7.322	-11.442
ANKRD24	-3.261	-1.477	-2.459
ANKRD26	-5.771	-10.652	-7.913
ANKRD27	-10.588	-11.97	-10.573
ANKRD28	-6.311	-5.101	-6.287
ANKRD29	-3.076	-8.955	-12.943
ANKRD30A	-12.934	-13.238	-10.615
ANKRD30B	-6.233	-8.2	-9.903
ANKRD31	-5.972	-5.514	-5.598
ANKRD32	-4.628	-5.097	-5.178
ANKRD33	-7.671	-11.348	-5.735
ANKRD33B	-16.517	-13.732	-11.964
ANKRD34A	-12.221	-8.875	-9.961
ANKRD34B	-16.47	-14.714	-13.493
ANKRD34C	-11.111	-7.282	-1.799
ANKRD35	-11.648	-10.033	-10.854
ANKRD36	-9.494	-11.447	-10.544
ANKRD36C	-8.614	-13.929	-9.061
ANKRD37	-8.7	-8.891	-8.952
ANKRD39	-5.366	-10.048	-5.303
ANKRD40	-5.604	-12.351	-7.979
ANKRD42	-1.843	-0.861	1.056
ANKRD44	-21.848	-18.274	-13.092
ANKRD45	-4.14	-3.995	-5.422
ANKRD46	-11.643	-14.393	-9.467
ANKRD49	-7.952	-6.582	-8.279
ANKRD50	-7.068	-10.255	-7.29
ANKRD52	-3.31	-4.797	-4.019
ANKRD53	-14.203	-13.268	-15.053
ANKRD54	-14.086	-7.289	-8.836
ANKRD55	-6.765	-7.739	-7.682
ANKRD6	-10.217	-8.049	-12.521
ANKRD60	-9.913	-4.978	-1.426
ANKRD61	-11.815	-12.35	-6.093
ANKRD62	-10.795	-6.033	-5.84
ANKRD63	-10.537	-9.694	-8.128
ANKRD65	-12.392	-4.668	-8.083
ANKRD66	-1.386	-10.274	-8.153
ANKRD7	-18.631	-15.971	-15.24
ANKRD9	-8.679	-11	-8.361
ANKS1A	-10.767	-7.709	-7.558
ANKS1B	-12.187	-10.442	-15.43
ANKS3	-15.282	-10.343	-12
ANKS4B	-5.456	-4.476	-3.627
ANKS6	-7.815	-9.6	-12.789
ANKUB1	-7.856	-6.679	-12.428
ANKZF1	-2.125	-4.611	-5.79
ANLN	45.301	53.049	42.214
ANO1	-1.909	-13.761	-10.198
ANO10	-13.064	-6.88	-7.289
ANO2	2.534	-0.37	-4.934
ANO3	-10.851	-6.382	-3.052
ANO4	-10.1	-10.07	-10.957
ANO5	-8.657	-14.895	-12.1
ANO6	-3.189	-6.125	-1.607
ANO7	-9.087	-8.42	-7.23
ANO8	-9.579	-6.375	-7.509
ANO9	-10.348	-13.316	-12.325
ANP32A	-0.868	-3.588	-3.039
ANP32B	-11.997	-4.97	-12.198
ANP32D	-4.279	-6.143	-3.981
ANP32E	-4.821	-9.349	-6.385
ANPEP	-16.549	-15.659	-12.944
ANTXR1	-8.31	-7.353	-8.332
ANTXR2	-4.015	-21.418	-6.182
ANXA1	0.336	-9.987	-5.786
ANXA10	-11.446	-13.557	-9.747
ANXA11	-10.493	-10.693	-10.146
ANXA13	-13.028	-10.088	-6.922
ANXA2	-0.715	0.399	-7.786
ANXA3	-15.603	-11.661	-9.285
ANXA4	-14.041	-10.925	-15.544
ANXA5	-6.578	-8.391	-3.412
ANXA6	-8.133	-9.183	-8.196
ANXA7	-1.438	-7.697	-1.272
ANXA8	-6.784	-7.602	-3.852
ANXA8L1	-8.054	-8.147	-2.659
ANXA9	-7.784	-6.815	-6.596
AOAH	-3.518	-7.584	-6.278
AOC1	-8.145	-12.303	-9.904
AOC2	-9.131	-15.381	-9.329
AOC3	-7.48	-12.217	-12.394
AOX1	-16.85	-3.618	-8.587
AP1AR	-9.45	-7.23	-9.74
AP1B1	-4.826	-1.954	-0.745
AP1G1	-6.198	-11.083	-5.402
AP1G2	1.189	-0.853	3.08
AP1M1	-4.674	-2.187	-1.596
AP1M2	-0.807	-0.332	0.123
AP1S1	-2.215	-3.351	-0.147
AP1S2	-12.524	-10.193	-9.152
AP1S3	-9.813	-13.027	-2.94
AP2A1	5.924	9.053	5.896
AP2A2	1.219	-1.812	-3.524
AP2B1	-2.384	-3.852	-1.233
AP2M1	2.222	3.109	-3.814
AP2S1	0.841	0.86	-1.54
AP3B1	4.658	8.195	2.684
AP3B2	0.011	-1.734	11.693
AP3D1	-5.404	-3.932	-3.292
AP3M1	-2.566	-1.202	0.047
AP3M2	-10.312	-6.233	-10.263
AP3S1	-4.465	-1.872	-3.009
AP3S2	-9.828	-9.409	0.505
AP4B1	-0.616	-2.607	-2.561
AP4E1	-4.975	-5.998	-5.186
AP4M1	-1.06	-3.787	-4.42
AP4S1	0.572	-2.886	-4.435
AP5B1	-14.177	-10.635	-7.146
AP5M1	-2.422	-1.876	-2.373
AP5S1	-7.052	-11.629	-4.063
AP5Z1	-9.186	-6.427	-3.847
APAF1	-5.064	-8.17	-9.532
APBA1	-12.284	-11.511	-9.487
APBA2	-6.422	-6.98	-10.419
APBA3	-8.614	-5.257	-7.077
APBB1	-8.108	-3.73	-9.165
APBB1IP	-0.189	-4.229	-3.303
APBB2	-7.938	-9.424	-7.82
APBB3	-9.429	-11.274	-9.121
APC	-6.576	-6.605	-6.522
APC2	-7.835	-12.305	-12.663
APCDD1	-8.151	-1.439	-8.285
APCDD1L	-8.819	-10.115	-7.472
APCS	-10.561	-2.33	-10.227
APEH	-7.871	-9.147	-12.308
APEX1	-4.56	-2.54	-4.966
APEX2	3.748	-0.326	-2.092
APH1A	-19.02	-18.033	-16.775
APH1B	-4.144	-4.522	-4.361
API5	-6.584	-8.014	-7.635
APIP	-8.575	-4.85	-6.254
APITD1	-8.759	-8.004	-5.301
APITD1-CORT	-8.758	-8.013	-5.372
APLF	-9.665	-10.024	-8.381
APLN	6.269	-10.508	-4.83
APLNR	-12.092	-8.235	-7.72
APLP1	-8.006	-5.728	-9.29
APLP2	-15.099	-12.794	-8.915
APMAP	-13.341	-13.251	-8.397
APOA1	-8.27	-4.968	-7.761
APOA1BP	-3.768	-9.202	-12.827
APOA2	-9.706	-7.696	-8.231
APOA4	-8.891	-12.302	-12.57
APOA5	-10.748	-9.291	-10.144
APOB	-3.342	0.393	-6.239
APOBEC1	-12.367	-9.851	-8.451
APOBEC2	-10.893	-9.371	-10.85
APOBEC3A	-19.362	-11.812	-14.224
APOBEC3B	-6.601	-5.499	-8.816
APOBEC3C	-7.95	-10.513	-7.885
APOBEC3D	-10.384	-12.953	-10.052
APOBEC3F	-14.111	-6.984	-6.619
APOBEC3G	-8.97	-11.746	-5.494
APOBEC3H	-5.999	-5.237	-3.953
APOBEC4	-8.767	-8.542	-5.688
APOBR	-11.868	-15.417	-14.62
APOC1	-6.396	-9.982	-4.265
APOC2	-10.053	-12.48	-11.415
APOC3	-9.085	-8.552	-8.666
APOC4	-13.792	-14.906	-13.851
APOD	-10.349	-5.097	-5.921
APOE	-2.654	-4.715	-4.658
APOF	-7.543	-10.08	-7.513
APOH	-13.114	-13.003	-20.514
APOL1	-11.21	-11.748	-10.924
APOL2	-11.1	-12.772	-10.325
APOL3	-2.97	-1.061	-5.363
APOL4	-4.372	-6.629	-5.078
APOL5	-7.442	-7.506	-8.511
APOL6	-5.939	-1.561	-3.999
APOLD1	-7.096	-8.504	-13.345
APOM	-16.89	-16.68	-18.478
APOO	-7.094	-8.978	-10.403
APOOL	-10.631	-21.235	-4.333
APOPT1	-15.398	-6.792	-13.612
APP	-7.131	-6.471	-4.878
APPBP2	-5.226	-5.078	-3.909
APPL1	-8.434	-9.1	-6.908
APPL2	-6.04	-0.787	-6.31
APRT	-3.605	-3.71	-3.04
APTX	-7.191	-6.672	-1.261
AQP1	-6.955	-7.963	-9.89
AQP10	-8.171	-9.422	-6.275
AQP11	-7.067	-6.505	-7.624
AQP12A	-8.348	-19.165	-13.881
AQP12B	-7.41	-6.689	-5.756
AQP2	-7.981	-6.22	-7.666
AQP3	-17.537	-13.739	-13.438
AQP4	-4.779	-1.034	-3.342
AQP5	-4.616	-4.678	-4.57
AQP6	-6.335	-8.749	-11.262
AQP7	-8.13	-5.981	-8.004
AQP8	-7.301	-6.224	-8.004
AQP9	-6.878	-17.471	-6.228
AQPEP	-7.138	-6.956	-4.35
AQR	15.516	17.731	15.58
AR	-0.564	6.198	1.392
ARAF	-8.078	-7.481	-3.121
ARAP1	-12.567	-14.217	-22.08
ARAP2	-3.14	-1.846	-3.063
ARAP3	-2.147	-1.736	-1.592
ARC	-7.662	-10.037	-7.729
ARCN1	88.996	86.571	78.034
AREG	-2.247	-1.084	-3.376
AREL1	-7.23	-5.934	-7.373
ARF1	3.266	5.526	-1.271
ARF3	-5.032	-4.541	-5.046
ARF4	-1.078	0.262	-1.117
ARF5	-7.547	-5.538	-2.012
ARF6	-9.221	-9.111	-6.731
ARFGAP1	-1.662	0.401	0.4
ARFGAP2	-2.333	-1.103	0.088
ARFGAP3	-6.527	-4.036	-4.332
ARFGEF1	-0.233	-1.641	4.331
ARFGEF2	-4.155	-6.41	-0.662
ARFIP1	-4.494	-1.1	-10.677
ARFIP2	-10.491	-9.329	-8.707
ARFRP1	-6.964	-4.15	-12.096
ARG1	-6.87	-8.837	-8.093
ARG2	-5.09	-5.646	-5.999
ARGFX	-13.374	-14.493	-10.909
ARGLU1	3.823	7.201	8.267
ARHGAP1	31.861	35.254	36.2
ARHGAP10	-8.657	-4.249	-5.027
ARHGAP11A	10.847	8.713	6.442
ARHGAP11B	-13.369	-10.163	-10.483
ARHGAP12	-3.272	-8.017	-3.14
ARHGAP15	-9.723	-7.456	-4.896
ARHGAP17	-10.152	-10.785	-6.871
ARHGAP18	-7.402	0.372	-3.387
ARHGAP19	-3.24	-6.941	-5.153
ARHGAP20	-10.739	-10.581	-8.833
ARHGAP21	-8.629	-7.478	-9.082
ARHGAP22	-6.924	-6.837	-6.995
ARHGAP23	-7.882	-14.052	-6.632
ARHGAP24	-10.493	-10.111	-4.891
ARHGAP25	-10.934	0.797	-5.394
ARHGAP26	-13.643	-9.801	-8.243
ARHGAP27	-15.051	-15.5	-19.277
ARHGAP28	-5.135	-10.77	-8.103
ARHGAP29	-14.964	-6.466	-7.805
ARHGAP30	-8.776	-4.471	-6.014
ARHGAP31	-10.941	-0.482	-6.023
ARHGAP32	-9.658	-8.385	-7.206
ARHGAP33	-4.817	-9.077	-7.074
ARHGAP35	-6.893	-8.355	-8.739
ARHGAP36	-5.271	-6.835	-6.025
ARHGAP39	-7.109	-4.98	-5.592
ARHGAP4	-9.626	-5.276	-9.911
ARHGAP40	-8.398	-10.237	-10.656
ARHGAP42	-15.272	-8.453	-14.869
ARHGAP44	-9.549	-6.347	-10.056
ARHGAP5	-7.934	-7.439	-6.358
ARHGAP6	-9.583	-6.272	-8.177
ARHGAP8	-20.893	-17.5	-21.702
ARHGAP9	-4.206	-4.62	-1.751
ARHGDIA	-6.091	-4.54	-3.77
ARHGDIB	-8.579	-11.002	-5.395
ARHGDIG	-11.421	-10.834	-7.383
ARHGEF1	9.529	11.533	9.296
ARHGEF10	-10.662	-8.055	-8.386
ARHGEF10L	-7.28	-5.241	-6.067
ARHGEF11	-4.338	-4.355	-11.962
ARHGEF12	-5.317	-1.094	-3.899
ARHGEF15	-6.735	-8.19	-11.429
ARHGEF16	-3.205	-0.175	-3.236
ARHGEF17	-5.615	-6.891	-4.15
ARHGEF18	-0.415	1.693	0.386
ARHGEF19	-11.421	-11.406	-9.02
ARHGEF2	0.593	-2.863	-3.878
ARHGEF25	-7.037	-3.719	-4.784
ARHGEF26	-12.372	-9.856	-11.216
ARHGEF28	1.361	1.066	-0.038
ARHGEF3	2.396	-4.617	-2.969
ARHGEF33	-6.495	-2.376	-3.724
ARHGEF35	-31.44	-24.891	-16.687
ARHGEF37	-21.659	-20.147	-17.157
ARHGEF38	-8.632	-7.747	-9.664
ARHGEF39	-16.194	-10.005	-9.297
ARHGEF4	-8.147	-5.452	-2.163
ARHGEF40	-15.304	-11.311	-13.952
ARHGEF5	-15.913	-11.669	-5.996
ARHGEF6	-0.751	-4.853	-0.867
ARHGEF7	0.985	0.767	3.239
ARHGEF9	-5.88	-9.088	-8.109
ARID1A	9.857	9.904	7.157
ARID1B	-7.071	-7.182	-1.292
ARID2	-10.863	-8.465	-5.448
ARID3A	-9.778	-9.498	-7.866
ARID3B	-13.742	-14.814	-11.122
ARID3C	-10.684	-13.455	-5.994
ARID4A	-10.451	-6.027	0.857
ARID4B	-0.11	-3.144	2.819
ARID5A	-13.017	-12.483	-6.094
ARID5B	-6.967	-3.33	-3.965
ARIH1	-6.614	-6.242	-3.344
ARIH2	-17.091	-21.155	-18.742
ARIH2OS	-7.646	-7.037	-6.017
ARL1	-8.155	-7.314	-9.816
ARL10	-0.991	-9.069	-7.69
ARL11	0.134	0.668	-0.216
ARL13A	-10.442	-9.564	-3.208
ARL13B	-7.257	-9.914	-6.266
ARL14	-5.184	-2.406	-2.645
ARL14EP	-10.84	-13.488	-11.509
ARL14EPL	-4.837	-12.126	-10.81
ARL15	-11.746	-12.04	-11.977
ARL16	-13.118	-8.632	-10.004
ARL17A	-10.415	-0.945	0.001
ARL17B	-10.381	-0.941	-0.108
ARL2	15.646	16.843	14.12
ARL2BP	-8.261	-9.378	-11.379
ARL3	-2.903	0.509	-3.385
ARL4A	-6.051	-1.038	-2.191
ARL4C	-2.712	-1.887	-0.816
ARL4D	0.004	1.241	-1.913
ARL5A	-3.33	-1.912	0.64
ARL5B	-2.365	-2.066	-0.986
ARL5C	-5.869	-3.463	-5.333
ARL6	0.434	0.704	0.104
ARL6IP1	-6.642	-10.18	-3.778
ARL6IP4	-13.486	-9.682	-11.981
ARL6IP5	-5.166	-6.466	-5.14
ARL6IP6	-4.738	-14.865	-8.362
ARL8A	-8.017	-9.023	-6.415
ARL8B	-4.466	-2.277	-4.404
ARL9	-0.807	-7.025	-5.171
ARMC1	-7.085	-10.429	-13.39
ARMC10	-14.7	-17.061	-12.725
ARMC12	-11.992	-13.45	-8.536
ARMC2	-7.029	-6.622	-7.255
ARMC3	-11.979	-14.927	-8.979
ARMC4	-6.627	-6.228	-6.108
ARMC5	-7.269	-10.428	-9.622
ARMC6	-4.766	-10.826	-7.571
ARMC7	-0.251	-1.021	-1.678
ARMC8	-10.755	-13.656	-11.203
ARMC9	-7.978	-8.884	-7.267
ARMCX1	-9.164	-9.85	-10.593
ARMCX2	-7.005	-3.385	-5.192
ARMCX3	-8.553	-7.334	-11.888
ARMCX4	-10.053	-10.689	-8.274
ARMCX5	-6.048	-4.874	-6.16
ARMCX5-GPRASP2	-6.039	-4.875	-6.233
ARMCX6	-7.284	-7.373	-6.418
ARMS2	-12.468	-9.762	-9.199
ARNT	-13.152	-16.17	-14.997
ARNT2	-5.716	-9.329	-9.302
ARNTL	-6.126	-8.445	-5.515
ARNTL2	-7.111	-1.564	-6.729
ARPC1A	-2.742	-2.981	-4.182
ARPC1B	14.108	7.86	9.067
ARPC2	24.096	33.113	25.883
ARPC3	15.227	28.214	10.804
ARPC4	0.839	1.169	0.15
ARPC4-TTLL3	-9.66	-10.5	-6.48
ARPC5	-0.668	4.64	0.494
ARPC5L	-6.09	-10.024	-4.4
ARPP19	-8.572	-8.186	-8.64
ARPP21	-11.007	-12.677	-11.299
ARR3	-10.79	-15.387	-7.317
ARRB1	-2.978	1.696	-2.446
ARRB2	7.215	0.545	-0.144
ARRDC1	-14.185	-7.7	-9.941
ARRDC2	-15.495	-12.126	-12.401
ARRDC3	-12.827	-16.547	-14.217
ARRDC4	-6.933	-7.116	-8.119
ARRDC5	-12.334	-7.746	-7.521
ARSA	-13.087	-9.457	-13.007
ARSB	-9.198	-15.942	-6.359
ARSD	-12.265	-11.556	-4.102
ARSE	-2.915	3.158	-10.077
ARSF	-8.905	-8.152	-6.169
ARSG	-8.31	-10.484	-13.595
ARSH	-5.592	-4.103	-5.084
ARSI	-14.172	-6.753	-9.96
ARSJ	-8.426	-8.973	-7.919
ARSK	-4.609	-4.692	-6.086
ART1	-5.334	-15.679	-12.246
ART3	-13.38	-21.886	-12.509
ART4	-11.827	-13.876	-6.771
ART5	-11.858	-11.193	-10.028
ARTN	-24.222	-18.177	-14.98
ARV1	-12.695	-5.836	-8.585
ARVCF	-22.244	-19.586	-15.146
ARX	-18.268	-5.806	-13.965
AS3MT	-10.619	-8.08	-6.078
ASAH1	-10.282	-13.267	-13.096
ASAH2	-9.961	-14.781	-9.5
ASAH2B	-7.374	-5.082	-8.187
ASAP1	-10.951	-10.317	-4.748
ASAP2	-6.112	-8.094	-8.316
ASAP3	-12.113	-12.007	-8.277
ASB1	-10.265	-13.597	-11.214
ASB10	-3.797	-4.137	-4.575
ASB11	-12.98	-16.482	-12.221
ASB12	-24.987	-17.541	-14.992
ASB13	-3.983	-7.066	-5.198
ASB14	-1.109	-8.604	-5.426
ASB15	-10.732	-12.429	-6.836
ASB16	-14.566	-12.895	-15.517
ASB17	-4.225	-10.64	-9.716
ASB18	-12.234	-11.756	-14.311
ASB2	-8.226	-7.002	-7.333
ASB3	-9.373	-5.481	-8.511
ASB4	-5.45	-10.399	-4.026
ASB5	-7.114	-12.644	-9.971
ASB6	-17.4	-17.034	-10.802
ASB7	-15.97	-21.89	-15.48
ASB8	-1.513	-0.71	-0.652
ASB9	-9.799	-11.193	-8.796
ASCC1	-11.427	-9.758	-9.504
ASCC2	-2.761	-14.419	-1.856
ASCC3	14.717	11.736	10.485
ASCL1	-11.44	-10.063	-9.043
ASCL2	-10.213	-10.056	-9.052
ASCL3	-2.635	-8.699	-6.81
ASCL4	-12.402	-8.856	-13.347
ASCL5	-13.331	-12.133	-11.083
ASF1A	3.91	6.621	7.163
ASF1B	5.984	6.522	4.597
ASGR1	-10.23	-7.287	-9.391
ASGR2	-1.847	-10.154	-7.78
ASH1L	-6.282	-1.995	-1.513
ASH2L	-2.094	2.126	-1.352
ASIC1	-10.864	-12.012	-9.35
ASIC2	-15.185	-13.749	-8.061
ASIC3	-13.258	-9.011	-9.234
ASIC4	-5.7	-11.403	-11.68
ASIC5	-9.775	-13.198	-13.097
ASIP	-7.308	-9.837	-10.586
ASL	-3.624	-3.656	0.378
ASMT	-6.072	-4.737	-5.584
ASMTL	-8.991	-17.729	-8.193
ASNA1	-9.701	-6.547	-1.913
ASNS	-4.986	-11.548	-0.795
ASNSD1	-4.599	-7.647	-10.15
ASPA	-7.755	-6.874	-5.675
ASPDH	-11.126	-10.701	-9.167
ASPG	-15.132	-15.936	-11.617
ASPH	-1.71	-2.175	-1.222
ASPHD1	-11.063	-8.332	-8.746
ASPHD2	-0.056	-3.67	-4.655
ASPM	-4.464	-6.202	1.463
ASPN	-4.529	-8.542	-9.686
ASPRV1	-12.496	-17.826	-10.738
ASPSCR1	-4.898	-6.567	-6.714
ASRGL1	-11.726	-13.027	-12.208
ASS1	-5.873	-5.585	-4.883
ASTE1	-15.094	-18.172	-14.377
ASTL	-12.904	-3.982	-13.046
ASTN1	-3.714	-5	-0.166
ASTN2	-15.336	-8.024	-9.832
ASUN	-4.968	-2.621	-6.143
ASXL1	-8.753	-6.554	-7.05
ASXL2	-4.98	-11.058	-6.562
ASXL3	-6.215	-5.12	-7.848
ASZ1	-5.718	-8.48	-14.361
ATAD1	-8.415	-13.557	-10.304
ATAD2	-13.18	-10.464	-4.612
ATAD2B	-7.697	-10.017	-5.441
ATAD3A	-4.83	-6.051	-8.063
ATAD3B	-6.909	-0.531	-1.98
ATAD3C	-5.015	-7.678	-7.993
ATAD5	1.886	0.642	0.81
ATAT1	-8.426	-8.791	-6.223
ATCAY	-11.253	-11.389	-5.13
ATE1	-5.452	-8.276	-6.5
ATF1	-8.971	-8.12	-9.483
ATF2	-5.088	-5.123	-4.587
ATF3	8.654	2.945	-0.615
ATF4	-0.539	1.24	-3.004
ATF5	75.113	94.609	63.103
ATF6	-4.424	-3.822	-2.63
ATF6B	-7.777	-8.576	-3.683
ATF7	-11.627	-14.457	-7.366
ATF7IP	-12.695	-9.912	-15.537
ATF7IP2	-5.057	-8.618	-7.072
ATG10	-14.303	-11.75	-12.615
ATG12	-5.088	-3.512	-5.236
ATG13	-12.046	-7.17	-6.758
ATG14	-4.864	-1.836	-3.771
ATG16L1	-1.793	1.258	-1.25
ATG16L2	-14.008	-9	-10.024
ATG2A	-9.2	-4.45	-9.195
ATG2B	-7.389	-7.968	-6.448
ATG3	-0.121	2.337	-1.453
ATG4A	-8.518	-12.121	-11.415
ATG4B	-11.289	-12.223	-4.585
ATG4C	-7.989	-4.455	-1.357
ATG4D	-11.465	-8.862	-7.95
ATG5	-8.049	-6.999	-2.223
ATG7	-6.606	-1.289	0.07
ATG9A	-11.795	-7.122	-7.725
ATG9B	-11.585	-8.233	-6.734
ATHL1	-4.378	-5.976	-5.36
ATIC	-2.03	-7.101	-7.186
ATL1	-3.065	-13.209	-6.007
ATL2	-9.664	-8.496	-10.472
ATL3	-8.289	-10.054	-9.685
ATM	-4.112	-1.2	0.619
ATMIN	-10.158	-12.611	-11.981
ATN1	-12.314	-10.889	-9.921
ATOH1	-11.404	-7.781	-12.059
ATOH7	-7.126	-8.474	-12.609
ATOH8	-13.359	-11.887	-8.691
ATOX1	-0.389	-1.557	-4.347
ATP10A	-9.399	0.486	-5.903
ATP10B	-9.161	-7.682	-6.801
ATP10D	-12.235	-8.391	-9.16
ATP11A	-6.354	-4.873	-5.345
ATP11B	0.44	-4.663	-5.688
ATP11C	-8.241	-10.046	-10.364
ATP12A	-14.773	-12.457	-14.344
ATP13A1	-8.801	-8.174	-8.887
ATP13A2	-8.783	-10.94	-3.511
ATP13A3	-1.471	-4.955	-5.008
ATP13A4	-9.001	-7.918	-8.215
ATP13A5	-8.157	-10.131	-8.171
ATP1A1	-4.903	-1.568	-5.052
ATP1A2	-14.089	-22.726	-15.557
ATP1A3	-10.626	-11.737	-11.149
ATP1A4	-16.348	-15.124	-9.607
ATP1B1	-5.438	-8.141	-5.699
ATP1B2	-6.175	-5.46	-3.822
ATP1B3	-8.485	-8.618	-9.475
ATP1B4	-10.433	-13.734	-8.713
ATP2A1	-12.271	-3.439	-6.703
ATP2A2	-3.279	-10.622	-2.618
ATP2A3	-10.289	-11.732	-3.411
ATP2B1	-7.102	-8.565	-12.422
ATP2B2	-5.554	-6.529	-7.572
ATP2B3	-9.927	-10.262	-7.298
ATP2B4	-13.497	-0.727	-3.127
ATP2C1	-16.957	-8.137	-10.929
ATP2C2	-5.551	-11.543	-4.625
ATP4A	-20.599	-16.49	-13.401
ATP4B	-5.396	-7.638	-6.198
ATP5A1	-5.667	-4.817	-5.352
ATP5B	5.555	11.878	8.145
ATP5C1	6.916	6.319	6.969
ATP5D	-7.898	-4.095	-5.953
ATP5E	6.606	4.209	13.712
ATP5F1	-1.905	-1.865	1.806
ATP5G1	-5.461	-3.889	-3.811
ATP5G2	-9.853	-8.425	-6.116
ATP5G3	-11.47	-11.801	-10.592
ATP5H	-0.147	-6.276	-4.967
ATP5I	-7.913	-6.245	-4.305
ATP5J	-11.008	-8.908	-7.953
ATP5J2	-3.104	3.136	-0.596
ATP5J2-PTCD1	-7.587	2.091	-3.766
ATP5L	-3.428	-4.099	-4.083
ATP5L2	-2.878	-7.552	-0.922
ATP5O	-2.434	-1.394	4.089
ATP5S	-7.105	-6.499	-5.279
ATP5SL	-16.809	-1.179	-10.384
ATP6AP1	32.517	30.522	23.052
ATP6AP1L	-12.477	-8.744	-8.77
ATP6AP2	-5.588	-8.268	-8.715
ATP6V0A1	-0.525	-2.588	-2.021
ATP6V0A2	-10.703	-9.989	-8.148
ATP6V0A4	-15.042	-12.907	-13.874
ATP6V0B	-1.882	-1.194	-2.448
ATP6V0C	22.607	15.691	13.22
ATP6V0D1	-7.071	-9.942	-6.371
ATP6V0D2	-6.734	-9.839	-7.428
ATP6V0E1	-11.718	-6.584	-11.503
ATP6V0E2	5.634	7.872	7.778
ATP6V1A	34.711	28.844	25.866
ATP6V1B1	-9.376	-5.939	-3.357
ATP6V1B2	17.337	17.873	13.053
ATP6V1C1	2.95	5.148	0.272
ATP6V1C2	0.851	-3.61	-6.013
ATP6V1D	-5.993	-6.065	-6.099
ATP6V1E1	-5.019	-10.344	-0.922
ATP6V1E2	-0.856	-4.786	-6.886
ATP6V1F	-2.668	-4.022	-3.154
ATP6V1G1	-3.687	-1.827	-5.143
ATP6V1G2	-1.971	-8.363	-7.439
ATP6V1G3	-1.681	-2.89	-2.471
ATP6V1H	-3.079	-7.548	-11.1
ATP7A	-1.253	-0.579	-2.468
ATP7B	-11.088	-13.44	-13.983
ATP8A1	-7.523	-14.401	-12.12
ATP8A2	-9.003	-6.681	-9.353
ATP8B1	-14.714	-14.867	-13.937
ATP8B2	-22.571	-13.765	-18.412
ATP8B3	-12.3	-12.986	-12.665
ATP8B4	-4.965	-9.379	-7.392
ATP9A	-10.203	-9.4	-7.466
ATP9B	-10.334	-6.625	-5.573
ATPAF1	-8.144	-9.492	-8.578
ATPAF2	-8.468	-8.94	-7.991
ATPIF1	-11.731	-12.389	-8.361
ATR	8.874	9.096	5.376
ATRAID	-9.137	-8.963	-7.345
ATRIP	3.709	2.195	4.751
ATRN	-7.807	-9.356	-4.816
ATRNL1	-9.437	-11.764	-5.07
ATRX	-12.835	-10.118	-8.491
ATXN1	-9.331	-7.474	-10.481
ATXN10	-5.156	-5.158	2.393
ATXN1L	-10.528	-8.668	-9.376
ATXN2	-13.994	-11.094	-11.877
ATXN2L	1.719	-5.514	-1.904
ATXN3	-0.34	3.109	-0.134
ATXN3L	0.198	-6.245	-0.858
ATXN7	-20.812	-16.455	-16.529
ATXN7L1	-13.455	-15.393	-9.023
ATXN7L2	-14.019	-14.182	-16.106
ATXN7L3	-16.029	-15.459	-14.423
ATXN7L3B	-12.301	-12	-7.853
AUH	-7.459	-11.71	-8.691
AUNIP	-6.763	-6.193	-5.156
AUP1	-0.891	-1.007	-5.535
AURKA	8.992	15.54	9.722
AURKAIP1	-10.029	-10.808	-10.597
AURKB	60.588	54.903	44.705
AURKC	0.405	1.466	-0.132
AUTS2	-7.767	-9.605	-7.022
AVEN	-4.01	-4.617	-1.042
AVIL	-11.996	-9.772	-9.787
AVL9	-11.625	-11.879	-10.776
AVP	-11.266	-8.441	-4.445
AVPI1	-9.769	-10.554	-11.072
AVPR1A	-9.571	-6.884	-9.23
AVPR1B	-13.147	-12.382	-6.78
AVPR2	-14.946	-11.686	-11.204
AWAT1	-11.11	-11.851	-9.458
AWAT2	-10.223	-6.752	-9.194
AXDND1	-7.405	-9.714	-5.94
AXIN1	13.512	8.669	10.945
AXIN2	1.313	5.961	-1.642
AXL	3.158	17.399	8.311
AZGP1	-10.874	-11.078	-10.62
AZI1	-3.537	-5.22	-2.72
AZI2	-12.109	-7.765	-12.714
AZIN1	-3.118	-2.207	-2.737
AZU1	-22.161	-20.779	-18.324
B2M	-15.809	-12.803	-14.461
B3GALNT1	-6.666	-3.957	-8.172
B3GALNT2	-11.128	-10.108	-10.324
B3GALT1	-9.133	-7.635	-8.785
B3GALT2	-9.384	-7.832	-5.425
B3GALT4	-10.418	-5.593	-6.3
B3GALT5	-22.145	-22.5	-20.028
B3GALT6	-10.178	-10.866	-9.682
B3GALTL	-2.845	-10.548	-8.177
B3GAT1	-7.244	-13.395	-12.449
B3GAT2	-6.365	-7.82	-7.33
B3GAT3	-8.92	-8.844	-10.524
B3GNT1	-11.24	-3.57	-7.236
B3GNT2	-5.592	-9.482	-8.222
B3GNT3	-9.695	-6.841	-8.706
B3GNT4	-12.864	-10.11	-9.165
B3GNT5	-4.827	-15.449	-9.301
B3GNT6	-9.696	-7.698	-4.503
B3GNT7	-12.135	-10.366	-10.192
B3GNT8	-10.232	-4.767	-8.163
B3GNT9	-6.005	-9.18	-3.562
B3GNTL1	-11.035	-14.577	-14.598
B4GALNT1	2.072	-5.354	-5.992
B4GALNT2	-6.267	-7.553	-4.653
B4GALNT3	-8.658	-6.77	-7.841
B4GALNT4	-12.261	-10.455	-11.997
B4GALT1	0.903	0.583	-1.099
B4GALT2	-7.811	-3.621	-4.792
B4GALT3	-13.383	-8.723	-7.79
B4GALT4	-7.135	-5.954	-8.98
B4GALT5	-10.677	-7.61	-7.612
B4GALT6	-6.441	-13.096	-9.304
B4GALT7	-9.76	-10.452	-4.512
B9D1	-10.957	-9.967	-7.453
B9D2	0.891	-1.173	-1.387
BAALC	-8.694	-8.561	-9.269
BAAT	-11.675	-16.51	-10.287
BABAM1	-5.967	-2.409	0.531
BACE1	-0.526	-1.505	-4.494
BACE2	-10.576	-11.076	-11.587
BACH1	-12.08	-9.872	-10.938
BACH2	-12.253	-17.969	-9.067
BAD	-6.38	-8.23	0.107
BAG1	-9.628	-4.656	-5.037
BAG2	-7.006	-8.12	-5.329
BAG3	-5.514	-4.278	-4.023
BAG4	-11.312	-13.99	-10.656
BAG5	-11.79	-8.66	-11.25
BAG6	-11.437	-6.061	-10.31
BAGE	-7.591	-10.123	-9.461
BAGE3	-7.585	-10.124	-9.352
BAGE4	-7.584	-10.091	-9.333
BAGE5	-7.607	-10.102	-9.425
BAHCC1	-8.484	-10.094	-5.817
BAHD1	-9.839	-6.181	-9.581
BAI1	-6.574	-3.91	-7.793
BAI2	-2.175	0.497	-1.412
BAI3	-8.808	-7.546	-6.15
BAIAP2	-11.727	-5.973	-5.493
BAIAP2L1	-9.383	-8.596	-7.913
BAIAP2L2	-14.575	-13.899	-11.328
BAIAP3	-13.372	-9.35	-11.024
BAK1	-9.071	-9.054	-3.274
BAMBI	-6.048	-5.458	-6.473
BANF1	-3.131	-4.666	-3.816
BANF2	-9.71	-11.657	-9.386
BANK1	-7.865	-3.686	-8.326
BANP	-6.978	-4.73	-2.238
BAP1	-4.698	-4.194	-2.57
BARD1	18.98	21.729	18.624
BARHL1	-3.814	-10.032	-9.697
BARHL2	-13.605	-15.009	-9.613
BARX1	-8.291	-5.917	-8.649
BARX2	-11.248	-11.698	-7.023
BASP1	-11.984	-7.169	-11.973
BATF	-7.247	-3.364	-5.31
BATF2	-2.528	-8.479	-7.432
BATF3	-4.009	-1.589	-3.178
BAX	-6.085	-5.688	-7.282
BAZ1A	-9.449	-8.836	-5.049
BAZ1B	-5.727	-8.39	-8.211
BAZ2A	-12.194	-13.189	-11.251
BAZ2B	-9.026	-14.544	-8.019
BBC3	-8.167	-11.66	-10.356
BBIP1	-4.901	-2.864	-4.179
BBOX1	-1.469	-5.968	-5.599
BBS1	-7.337	-7.893	-7.344
BBS10	-0.23	4.179	2.339
BBS12	-8.595	-11.095	-7.874
BBS2	-9.269	-2.528	-6.313
BBS4	-5.563	-7.363	-5.375
BBS5	-8.382	-3.943	3.89
BBS7	-10.823	-5.472	-3.542
BBS9	-8.131	-7.941	-8.167
BBX	-13.456	-12.85	-11.888
BCAM	-12.655	-9.624	-13.498
BCAN	-16.57	-14.04	-19.829
BCAP29	-5.341	-7.618	-9.862
BCAP31	-0.47	-12.451	-4.344
BCAR1	-2.555	-3.671	-0.144
BCAR3	-7.766	-8.406	-4.232
BCAS1	-7.633	-7.218	-8.139
BCAS2	13.616	17.4	13.575
BCAS3	-15.609	-11.719	-10.624
BCAS4	-14.572	-8.277	-9.836
BCAT1	-8.798	-1.956	-7.062
BCAT2	-9.053	-4.666	-6.186
BCCIP	30.686	19.239	25.859
BCDIN3D	-14.291	-12.25	-4.295
BCHE	-6.73	-5.77	-4.436
BCKDHA	-19.366	-15.516	-12.889
BCKDHB	-8.929	-8.322	-3.91
BCKDK	-9.683	-12.445	-9.399
BCL10	-6.524	-5.651	-9.606
BCL11A	-13.081	-7.544	-6.76
BCL11B	-11.634	-12.376	-8.312
BCL2	1.816	-8.556	-0.58
BCL2A1	-9.022	-9.854	-7.71
BCL2L1	9.497	1.215	12.833
BCL2L10	-8.193	-8.305	-7.017
BCL2L11	-18.624	-12.036	-14.608
BCL2L12	-7.012	-6.946	-6.623
BCL2L13	-10.438	-12.016	-11.627
BCL2L14	-15.524	-18.735	-14.539
BCL2L15	-6.054	-11.897	-12.759
BCL2L2	-11.623	-10.543	-8.115
BCL2L2-PABPN1	-8.922	-7.872	-5.671
BCL3	-6.016	-7.799	-8.236
BCL6	11.741	12.768	10.949
BCL6B	-9.401	-8.672	-6.34
BCL7A	-12.394	-9.656	-17.151
BCL7B	-16.576	-5.964	-10.63
BCL7C	-11.216	-9.931	-6.199
BCL9	-5.173	-8.922	-8.352
BCL9L	-13.438	-10.592	-8.153
BCLAF1	-18.836	-16.723	-9.63
BCMO1	-4.297	-2.074	-1.392
BCO2	-10.797	-6.764	-7.759
BCOR	-11.562	-11.652	-9.328
BCORL1	-14.586	-13.371	-11.078
BCR	-10.316	-5.852	-4.396
BCS1L	-2.775	-2.432	-3.346
BDH1	-18.855	-15.404	-15.012
BDH2	-8.013	-8.88	-8.876
BDKRB1	-6.819	-5.724	-7.747
BDKRB2	0.938	-0.791	3.85
BDNF	-7.214	-6.609	-3.948
BDP1	23.369	21.388	13.173
BEAN1	-6.582	-5.075	-7.497
BECN1	-13.773	-9.348	-4.831
BEGAIN	-18.877	-19.444	-17.062
BEND2	-9.201	-9.525	-9.194
BEND3	-8.28	-7.948	-9.305
BEND4	-5.93	-7.171	-7.714
BEND5	-7.955	-8.997	-11.405
BEND6	-6.226	-6.688	-8.105
BEND7	-7.417	-7.239	-11.998
BEST1	-17.569	-14.418	-14.5
BEST2	-11.126	-3.348	-7.798
BEST3	-7.942	-2.635	-10.303
BEST4	-7.766	-10.246	-9.118
BET1	2.813	-0.537	-4.057
BET1L	-4.38	-3.971	-1.23
BEX1	-10.042	-11.94	-7.675
BEX2	-8.572	-7.701	-10.037
BEX4	-7.339	-8.072	-9.306
BEX5	-5.858	-8.504	-3.652
BFAR	-5.012	-11.92	-8.553
BFSP1	-20.379	-20.541	-15.5
BFSP2	-11.175	-11.076	-11.254
BGLAP	63.049	62.612	44.343
BGN	-10.083	-14.107	-10.399
BHLHA15	-10.501	-11.42	-8.505
BHLHA9	-11.505	-13.294	-10.334
BHLHB9	-9.721	-5.889	-5.148
BHLHE22	-10.703	-10.619	-11.356
BHLHE23	-12.143	-9.301	-11.017
BHLHE40	-5.935	-3.543	-2.768
BHLHE41	-6.114	-3.486	-2.382
BHMT	-8.099	-9.645	-6.9
BHMT2	-12.461	-4.345	-5.666
BICC1	-9.107	-1.591	-5.366
BICD1	-8.408	0.933	-12.148
BICD2	-4.315	-4.286	-4.562
BID	-7.121	-6.917	-7.19
BIK	-10.115	-15.162	-11.603
BIN1	-5.592	-2.78	-6.633
BIN2	-12.15	-9.644	-6.539
BIN3	-3.496	-10.945	-7.598
BIRC2	-3.571	-2.508	-3.275
BIRC3	-0.674	1.356	0.802
BIRC5	13.048	15.006	11.583
BIRC6	-0.601	-0.377	-2.658
BIRC7	-1.128	5.491	1.985
BIRC8	-10.183	-3.602	-5.826
BIVM	-18.409	-19.943	-21.412
BIVM-ERCC5	-4.098	-7.764	-7.401
BLCAP	-13.049	-8.309	-7.078
BLID	-10.353	-11.34	-7.565
BLK	-5.717	-4.674	0.083
BLM	2.45	1.106	0.94
BLMH	6.832	-4.051	3.291
BLNK	-10.967	-12.376	-8.722
BLOC1S1	-10.191	-6.369	-8.742
BLOC1S2	-6.738	-4.752	-4.934
BLOC1S3	-16.843	-17.513	-15.048
BLOC1S4	-9.517	0.056	-4.036
BLOC1S5	-9.008	-9.299	-8.178
BLOC1S6	-9.549	-11.168	-8.102
BLVRA	-20.743	-15.289	-15.403
BLVRB	-12.66	-9.417	-10.39
BLZF1	-11.494	-16.345	-10.051
BMF	-6.077	-5.337	-5.909
BMI1	0.837	-0.611	-2.163
BMP1	-16.684	-11.498	-13.538
BMP10	-7.488	-7.823	-6.412
BMP15	-1.866	-5.008	-2.861
BMP2	-10.8	-8.101	-6.55
BMP2K	3.421	2.578	0.969
BMP3	-8.984	-10.062	-9.064
BMP4	-10.566	-11.87	-10.886
BMP5	-7.307	-11.629	-6.283
BMP6	-10.604	-10.594	-9.604
BMP7	-3.426	-9.392	-5.737
BMP8A	-7.806	-8.406	-9.087
BMP8B	-5.066	-13.292	-3.956
BMPER	-8.528	-8.716	-1.817
BMPR1A	-5.762	-11.519	-1.026
BMPR1B	-2.391	-0.126	-1.808
BMPR2	-7.387	-9.027	-9.508
BMS1	39.368	44.542	29.917
BMX	-13.041	-12.583	-5.483
BNC1	-14.727	-7.411	-9.21
BNC2	-5.163	-10.588	-9.136
BNIP1	7.284	8.669	3.894
BNIP2	-15.614	-9.059	-9.609
BNIP3	-5.32	-13.546	-11.515
BNIP3L	-5.662	-5.004	-5.756
BNIPL	-6.003	-5.138	-3.989
BOC	-4.453	-2.852	-6.625
BOD1	-7.065	-2.626	-8.988
BOD1L1	-17.319	-14.418	-16.383
BOD1L2	-2.621	-2.641	-3.706
BOK	-6.94	-6.557	-7.762
BOLA1	-17.958	-19.422	-16.598
BOLA2	-11.258	-11.094	-10.307
BOLA2B	-11.775	-11.618	-10.433
BOLA3	-12.657	-9.824	-9.157
BOLL	-7.32	-6.184	-7.048
BOP1	25.45	29.499	19.625
BORA	12.879	16.714	6.661
BPGM	-5.628	-4.467	-5.694
BPHL	-11.062	-8.472	-10.207
BPI	-7.305	-8.702	-6.683
BPIFA1	-14.14	-14.645	-15.22
BPIFA2	-10.736	-11.536	-10.92
BPIFA3	-11.179	-10.489	-10.367
BPIFB1	-10.897	-11.27	-10.263
BPIFB2	-9.878	-11.421	-9.059
BPIFB3	-10.252	-10.329	-9.995
BPIFB4	-11.549	-13.482	-17.2
BPIFB6	-14.369	-8.905	-8.168
BPIFC	-11.572	-17.99	-14.914
BPNT1	-6.088	-7.315	-3.452
BPTF	4.589	1.65	4.901
BPY2	-9.659	-12.802	-10.063
BPY2B	-8.994	-12.4	-9.629
BPY2C	-9.247	-12.459	-9.761
BRAF	6.522	9.02	5.815
BRAP	-8.665	-6.055	-5.312
BRAT1	-4.52	-4.803	-12.093
BRCA1	14.098	21.11	14.463
BRCA2	17.973	24.373	28.318
BRCC3	-3.206	-12.012	-2.353
BRD1	2.384	-3.049	3.813
BRD2	-19.494	-16.684	-12.611
BRD3	-6.329	-5.235	-5.741
BRD4	1.732	-0.004	5.08
BRD7	-4.751	-4.411	-3.496
BRD8	-2.2	-0.732	-1.689
BRD9	-13.966	-14.036	-11.004
BRDT	-0.964	-7.374	-1.575
BRE	-11.809	-8.736	-7.99
BRF1	1.364	-2.562	-0.7
BRF2	-4.199	-0.722	-6.761
BRI3	0.359	-3.867	-8.538
BRI3BP	-8.544	-8.905	-3.903
BRICD5	-3.391	-2.462	-1.935
BRINP1	-3.792	-3.341	0.837
BRINP2	-5.116	-9.558	-9.034
BRINP3	-16.215	-13.089	-21.819
BRIP1	-2.265	-5.355	-4.822
BRIX1	18.448	15.973	13.687
BRK1	4.181	6.797	4.346
BRMS1	-4.053	-3.541	-3.669
BRMS1L	-2.743	-10.829	-10.878
BROX	-10.639	-7.972	-7.453
BRPF1	-20.351	-15.7	-15.081
BRPF3	-5.551	-1.27	-0.787
BRS3	-3.005	-6.79	-6.585
BRSK1	-4.163	-2.566	-4.204
BRSK2	-1.948	-1.708	-2.038
BRWD1	-10.076	-14.682	-10.583
BRWD3	-7.69	-7.138	-8.291
BSCL2	-18.446	-15.925	-14.5
BSDC1	-10.063	-10.111	-11.622
BSG	-8.273	-8.237	-6.405
BSN	-15.962	-12.523	-10.96
BSND	-14.509	-6.035	-9.79
BSPH1	-11.702	-7.279	-5.1
BSPRY	-10.741	-8.394	-8.359
BST1	-6.853	-15.573	-12.255
BST2	-6.05	10.464	-4.889
BSX	-14.389	-11.166	-11.818
BTAF1	-0.513	-5.745	-6.583
BTBD1	-12.281	-8.428	-7.067
BTBD10	-26.351	-22.815	-17.231
BTBD11	-22.942	-14.571	-16.891
BTBD16	-12.806	-11.163	-11.634
BTBD17	-6.094	-15.232	-10.924
BTBD18	-20.274	-19.174	-11.574
BTBD19	-5.827	-2.997	-5.889
BTBD2	-10.035	-10.249	-10.396
BTBD3	-6.518	-7.072	-5.38
BTBD6	-4.005	-7.977	-10.522
BTBD7	-8.233	-10.786	-6.088
BTBD8	-12.583	-16.191	-10.65
BTBD9	-10.044	-12.676	-5.9
BTC	-9.674	-10.225	-8.638
BTD	-9.027	-8.637	-11.558
BTF3	26.192	33.625	24.442
BTF3L4	4.3	5.725	4.744
BTG1	0.256	-2.482	-1.26
BTG2	-9.634	-4.062	-3.729
BTG3	-12.935	-11.413	-9.786
BTG4	-12.704	-12.741	-14.256
BTK	-3.814	-3.182	-1.72
BTLA	-10.649	-12.03	-12.072
BTN1A1	-8.147	-3.738	-5.623
BTN2A1	0.477	-14.231	-2.623
BTN2A2	-11.413	-10.784	-9.456
BTN3A1	-13.857	-14.13	-3.618
BTN3A2	-9.901	-11.077	-7.338
BTN3A3	-9.789	-7.453	-10.051
BTNL2	-6.955	-9.22	-3.127
BTNL3	-8.653	-5.604	-5.212
BTNL8	0.413	0.662	0.096
BTNL9	-18.849	-18.796	-17.224
BTRC	13.614	30.817	19.62
BUB1	20.387	27.454	18.331
BUB1B	9.033	13.685	8.942
BUB3	17.538	18.107	15.983
BUD13	26.454	33.54	21.595
BUD31	-1.959	-2.6	0.703
BVES	-10.327	-9.846	-1.896
BYSL	25.087	36.199	29.087
BZRAP1	-7.069	-10.884	-11.856
BZW1	-5.503	-6.466	-5.165
BZW2	-7.267	-5.594	-5.309
C10orf10	-9.82	-5.982	-8.114
C10orf105	-6.401	-1.555	-4.838
C10orf107	-7.565	-3.522	-6.129
C10orf11	6.493	7.321	5.347
C10orf111	-2.297	1.01	-6.059
C10orf112	-7.644	-1.304	-7.262
C10orf113	-6.904	-8.52	-5.247
C10orf118	3.209	-3.622	0.442
C10orf12	-2.673	-11.522	-3.253
C10orf120	-3.225	-11.212	-4.731
C10orf126	-5.238	-1.32	-3.812
C10orf128	-0.271	-1.057	-2.492
C10orf129	-6.257	-5.65	-7.365
C10orf131	1.404	-4.317	-0.283
C10orf137	-0.662	-3.612	-1.396
C10orf2	-5.537	-5.536	-4.605
C10orf25	-8.018	-5.514	-6.34
C10orf32	-3.21	1.415	-0.726
C10orf35	-13.421	-11.841	-11.621
C10orf53	-5.312	-6.303	-8.225
C10orf54	-4.282	-5.507	-6.051
C10orf55	-14.033	-0.046	-6.033
C10orf62	-5.701	-5.074	-5.409
C10orf67	-8.128	-9.979	-5.916
C10orf71	-7.411	-11.264	-5.101
C10orf76	-4.18	-6.194	-6.167
C10orf82	-4.969	-5.838	-1.634
C10orf88	-8.66	-5.598	-4.409
C10orf90	-11.639	-10.919	-14.522
C10orf91	-7.307	-6.329	-10.85
C10orf95	-3.642	-5.007	-5.037
C10orf99	-12.404	-14.39	-11.606
C11orf1	-11.088	-10.101	-10.934
C11orf16	-8.942	-4.856	-6.668
C11orf21	-7.13	-7.281	-4.322
C11orf24	-14.107	-19.28	-11.784
C11orf30	-8.541	-9.342	-8.175
C11orf31	-11.875	-13.107	-3.361
C11orf34	-2.764	-4.683	-3.396
C11orf35	-5.772	-6.45	-2.592
C11orf40	-7.159	-10.593	-11.438
C11orf42	-3.119	-4.655	-0.381
C11orf44	-5.907	-3.98	-3.496
C11orf45	18.523	-1.592	-0.746
C11orf48	-8.838	-14.598	-6.181
C11orf49	-12.903	-12.896	-9.951
C11orf52	-15.601	-14.153	-14.45
C11orf53	-9.931	-11.65	-10.478
C11orf54	-4.737	-17.187	-12.525
C11orf57	-6.332	-6.572	-6.612
C11orf58	1.956	-8.486	-5.111
C11orf63	7.001	-10.731	-9.901
C11orf65	-9.705	-7.141	-7.695
C11orf68	-7.433	-7.936	-7.035
C11orf70	-7.493	-6.124	-13.492
C11orf71	-8.482	-5.398	-4.284
C11orf73	-3.656	-3.751	-3.9
C11orf74	-5.052	-2.411	-2.085
C11orf80	-1.39	-2.62	2.774
C11orf82	-4.558	-8.919	-6.117
C11orf83	-11.439	-13.675	-11.603
C11orf84	-9.005	-9.032	-6.624
C11orf85	-2.981	0.824	0.172
C11orf86	-7.587	-8.926	-7.062
C11orf87	-9.518	-8.036	-8.464
C11orf88	-8.026	-12.233	-8.559
C11orf91	-7.181	-1.891	-1.86
C11orf94	-4.652	-1.271	-2.448
C11orf95	-2.416	0.072	1.488
C11orf96	-5.441	-4.796	-4.53
C12orf10	2.101	-8.381	-11.984
C12orf23	-8.289	-7.482	-6.823
C12orf29	-8.498	-6.831	-7.508
C12orf39	-8.257	-5.51	-6.75
C12orf4	-10.918	-13.382	-8.741
C12orf40	-14.446	-7.915	-11.015
C12orf42	-2.493	-6.195	-2.929
C12orf43	-9.538	-6.92	-5.841
C12orf44	-8.855	-11.664	-4.89
C12orf45	35.076	37.286	26.918
C12orf49	-11.36	-6.542	-9.336
C12orf5	-4.499	-7.379	-6.952
C12orf50	-11.974	-9.045	-7.432
C12orf52	-2.744	-6.266	-1.15
C12orf54	-4.3	-4.807	-1.961
C12orf55	-9.036	-7.966	-4.829
C12orf56	-10.526	-8.228	-13.691
C12orf57	-13.038	-10.982	-15.625
C12orf60	-8.009	-5.49	-7.447
C12orf61	-5.096	-4.417	-4.948
C12orf65	0.471	5.476	-0.738
C12orf66	-17.12	-17.811	-10.15
C12orf68	-5.87	-3.329	-4.346
C12orf71	-9.836	-9.542	-5.032
C12orf73	-15.266	-15.767	-14.62
C12orf74	-4.783	-4.995	-4.842
C12orf75	-11.54	-5.385	-7.021
C12orf76	-5.672	-1.537	-4.634
C12orf77	-2.818	-4.118	-2.583
C12orf79	-5.087	-7.088	-4.569
C12orf80	-7.114	-5.163	-8.101
C13orf35	-2.621	-4.462	-5.763
C13orf45	-8.333	-9.025	-6.027
C14orf1	-11.194	-11.086	-10.219
C14orf105	-14.872	-12.377	-12.376
C14orf119	-11.071	-9.1	-9.743
C14orf132	-5.146	-8.983	-2.764
C14orf142	-6.392	-4.92	-4.276
C14orf159	-10.777	-13.89	-11.941
C14orf164	-4.842	-7.364	-3.197
C14orf166	6.531	10.107	6.485
C14orf166B	-2.333	-2.834	-2.168
C14orf169	-7.942	-9.104	-7.398
C14orf177	-12.279	-13.13	-9.012
C14orf178	7.021	11.908	8.672
C14orf180	-12.455	-10.687	-9.32
C14orf182	-1.717	-2.525	-2.372
C14orf183	-2.611	-7.126	-5.782
C14orf2	-10.494	-6.019	-4.522
C14orf28	-4.989	-1.131	-2.337
C14orf37	-6.279	-8.96	-7.003
C14orf39	-11.736	-8.964	-10.493
C14orf79	1.719	-4.014	-2.378
C14orf80	-5.194	-6.196	-6.105
C14orf93	-15.782	-6.286	-9.345
C15orf26	-3.303	-5.151	-1.519
C15orf27	-5.711	-5.749	-5.33
C15orf32	2.907	5.181	1.868
C15orf38	-9.449	-4.394	-5.936
C15orf38-AP3S2	-11.543	-6.296	-6.992
C15orf39	-10.989	-9.846	-5.184
C15orf40	-13.547	-10.108	-10.748
C15orf41	9.066	11.679	11.041
C15orf43	-8.01	-4.597	-4.38
C15orf48	-11.833	-13.025	-3.428
C15orf52	-5.963	-5.48	-5.036
C15orf53	-6.818	-7.226	-9.273
C15orf54	-9.377	-4.633	-2.081
C15orf56	-7.114	-7.942	-6.837
C15orf57	-11.713	-10.632	-12.204
C15orf59	-6.988	-6.274	-2.937
C15orf60	-6.558	-9.828	-3.304
C15orf61	-2.254	0.946	0.711
C15orf62	-7.406	-8.61	-5.541
C15orf65	-5.435	-8.218	-8.68
C16orf11	-6.425	-6.869	-5.287
C16orf13	-3.925	-3.174	-4.857
C16orf3	-6.734	-6.529	-4.06
C16orf45	-4.844	-5.741	-4.063
C16orf46	-6.932	-7.468	-5.596
C16orf47	-4.508	-4.27	-3.037
C16orf52	-4.777	3.049	0.032
C16orf54	-8.646	-8.092	-10.821
C16orf58	-10.929	-10.019	-6.978
C16orf59	15.352	12.233	13.081
C16orf62	-9.587	-4.897	-5.327
C16orf70	-7.823	-6.646	-5.521
C16orf71	-5.744	-6.492	-7.622
C16orf72	-11.872	-15.579	-13.845
C16orf74	-10.337	-10.385	-11.359
C16orf78	-3.28	-1.231	-1.892
C16orf80	9.602	13.122	15.892
C16orf82	-6.545	-1.213	-4.292
C16orf86	-6.697	-3.622	-11.961
C16orf87	-5.691	-1.133	-7.1
C16orf89	-8.278	-8.386	-7.109
C16orf90	-3.145	-5.645	-4.634
C16orf91	-6.527	-8.63	-8.133
C16orf92	-5.801	-9.548	-7.02
C16orf93	-1.426	-1.91	2.043
C16orf95	-13.398	-8.135	-12.599
C16orf96	-8.69	-9.044	-6.849
C16orf97	-16.782	-19.204	-14.871
C17orf100	-7.396	-2.045	-1.139
C17orf102	-5.958	-4.801	-5.135
C17orf103	-1.693	-6.588	-3.332
C17orf104	-6.824	-6.902	-6.557
C17orf105	-10.342	-9.912	-10.006
C17orf107	-5.377	-3.948	-4.225
C17orf112	-2.087	-8.439	-7.704
C17orf47	-3.684	-4.448	-7.456
C17orf49	-3.584	-6.271	0
C17orf50	-9.125	-7.599	-5.664
C17orf51	-13.721	-11.957	-9.996
C17orf53	-6.96	3.922	0.723
C17orf58	-3.914	-5.176	-4.851
C17orf59	-1.009	-0.599	-1.859
C17orf62	-6.287	-1.6	-2.764
C17orf64	-9.579	-10.142	-4.966
C17orf66	-12.791	-9.559	-9.861
C17orf67	-6.252	-3.326	-6.384
C17orf70	-14.166	-6.177	-3.902
C17orf72	-4.839	-0.843	-1.693
C17orf74	-2.418	-1.822	-1.832
C17orf75	-12.179	-15.133	-13.945
C17orf77	-12.084	-17.919	-10.302
C17orf78	-6.226	-10.26	-1.36
C17orf80	-9.134	-11.09	-4.48
C17orf82	-10.942	-15.742	-0.575
C17orf85	0.097	-1.524	-1.068
C17orf89	-4.301	-2.868	-6.71
C17orf96	-5.473	-7.722	-5.882
C17orf97	-5.384	-12.416	-6.568
C17orf98	-4.973	-7.446	-5.3
C17orf99	-13.232	-10.111	-12.36
C18orf21	-6.268	-7.153	-3.908
C18orf25	6.562	-2.158	-2.32
C18orf32	-7.233	-10.377	-14.704
C18orf42	1.589	-5.254	-1.631
C18orf54	5.412	-5.271	-8.296
C18orf56	-3.627	-1.096	-1.692
C18orf63	-4.019	-2.303	-3.222
C18orf8	-6.892	-10.263	-7.244
C19orf10	-0.98	2.274	2.552
C19orf12	-12.708	-4.905	-3.651
C19orf18	-10.28	-15.02	-12.017
C19orf24	-8.088	0.788	0.297
C19orf25	-10.497	-2.619	-4.378
C19orf26	-2.804	-3.313	-1.423
C19orf33	-10.882	-14.791	-12.087
C19orf35	-10.041	-10.505	-8.514
C19orf38	-5.396	-6.292	-6.483
C19orf40	8.028	3.556	4.224
C19orf43	-18.6	-19.995	-18.219
C19orf44	-0.792	-1.559	0.518
C19orf45	-8.848	-11.825	-9.274
C19orf47	-19.698	-19.229	-12.455
C19orf48	-8.991	-10.967	-8.471
C19orf52	-9.805	-10.99	-0.606
C19orf53	1.077	-2.277	0.991
C19orf54	-9.535	-11.84	-10.573
C19orf55	-5.012	0.113	-7.621
C19orf57	-13.589	-10.9	0.442
C19orf59	-10.398	-7.155	-3.661
C19orf60	-14.181	-11.248	-10.052
C19orf66	-8.355	-7.095	-8.075
C19orf67	-9.688	-11.839	1.275
C19orf68	-16.602	-18.231	-14.022
C19orf69	-9.394	-7.159	-8.562
C19orf70	-15.485	-14.724	-10.459
C19orf71	-7.442	-8.765	-7.035
C19orf73	-1.324	-0.439	-3.032
C19orf77	-7.754	-4.09	-2.168
C19orf80	-3.59	-6.14	-2.383
C19orf81	-1.486	-1.136	-1.669
C19orf82	-4.897	-4.568	-6.939
C1D	-5.133	-4.278	-2.517
C1GALT1	-6.391	-0.436	-3.636
C1GALT1C1	-11.503	-9.446	-11.336
C1orf100	-11.124	-16.703	-7.804
C1orf101	-5.441	-8.605	-7.024
C1orf105	-4.031	-6.367	-2.127
C1orf106	-13.917	-9.124	-7.985
C1orf109	-16.673	-17.734	-19.946
C1orf110	-7.343	-6.585	-6.563
C1orf111	-8.571	-5.196	-4.47
C1orf112	-6.715	-8.453	-6.721
C1orf115	-4.372	-5.358	-4.381
C1orf116	-2.374	-5.99	-5.059
C1orf122	-6.838	-4.533	-11.979
C1orf123	-13.13	-11.611	-13.669
C1orf127	-5.919	-7.349	-6.973
C1orf131	9.013	15.172	8.921
C1orf134	-8.965	-7.108	-4.915
C1orf137	-10.73	-0.469	-3.68
C1orf141	-9.193	-9.386	-8.586
C1orf146	-8.251	-6.538	-11.015
C1orf158	-5.387	-2.889	-6.771
C1orf159	-15.979	-17.163	-13.55
C1orf162	-8.122	-13.758	-8.193
C1orf167	-5.64	-7.326	-1.671
C1orf168	-9.092	-12.038	-5.927
C1orf172	-7.421	-4.596	-0.082
C1orf173	-5.415	-1.652	-2.387
C1orf174	-7.59	-8.798	-5.29
C1orf177	-5.154	-3.6	-1.784
C1orf185	-9.686	-8.523	-3.133
C1orf186	-2.98	-6.946	-4.508
C1orf189	-5.965	-10.863	-8.675
C1orf192	-7.698	-2.735	-4.813
C1orf194	-11.752	-12.742	-12.627
C1orf195	-4.028	-5.662	-8.62
C1orf198	-12.191	-17.237	-19.154
C1orf204	-5.166	-5.656	-1.595
C1orf21	-6.57	-7.227	-8.054
C1orf210	-2.75	-8.015	-4.82
C1orf216	-8.844	-9.78	-9.305
C1orf222	-6.686	-6.178	-4.811
C1orf226	-13.967	-11.613	-6.516
C1orf227	-6.888	-3.814	-4.444
C1orf228	-7.216	-11.429	-7.693
C1orf229	-6.203	-3.707	-4.184
C1orf233	-9.639	-6.849	-5.691
C1orf234	-2.632	-5.98	-6.296
C1orf27	-14.57	-5.408	-7.932
C1orf35	-11.438	-10.271	-10.145
C1orf43	-16.746	-13.517	-9.081
C1orf50	-15.182	-12.28	-10.549
C1orf51	-2.203	-5.022	-9.955
C1orf52	-8.929	-8.877	-6.113
C1orf53	-5.261	-2.061	-2.009
C1orf54	-7.102	-6.461	-5.849
C1orf56	-10.436	-8.269	-8.531
C1orf61	-14.443	-13.965	-6.472
C1orf63	-1.052	-5.718	-2.282
C1orf64	-9.863	-9.425	-5.913
C1orf65	-10.73	-7.73	-7.056
C1orf68	-5.384	-4.508	-2.258
C1orf74	-4.93	-4.246	-2.807
C1orf85	-10.157	-10.956	-10.285
C1orf86	-8.325	-2.467	-5.083
C1orf87	-8.539	-12.556	-7.977
C1orf94	-17.536	-16.953	-12.735
C1orf95	-6.22	-3.26	-0.921
C1QA	-9.87	-12.192	-6.575
C1QB	-8.231	-7.656	-8.677
C1QBP	8.757	6.704	9.703
C1QC	-5.869	-5.232	-4.408
C1QL1	-8.438	-7.128	-6.648
C1QL2	-4.676	-6.605	-4.895
C1QL3	-11.088	-8.278	-8.633
C1QTNF1	-9.452	-8.895	-6.095
C1QTNF2	-11.304	-9.322	-5.209
C1QTNF3	2.175	-7.525	-1.285
C1QTNF4	-3.824	-5.995	-6.95
C1QTNF5	-13.936	-19.703	-14.45
C1QTNF6	-13.172	-12.279	-13.445
C1QTNF7	-12.346	-15.802	-10.06
C1QTNF8	-2.636	-2.537	-1.682
C1QTNF9	-14.085	-18.646	-16.497
C1QTNF9B	-15.987	-15.836	-7.086
[truncated: 16,891 more rows]

## Sheet: HT1080_K90E_zscores
GENE_WT	BoostedBF_WT	BoostedBF_K90E* & **	BF_K90E-BF_WT	zscore(BF_K90E-BF_WT)		HT1080
RPL31	74.068	108.367	34.299	5.66283
U2AF1	68.592	98.732	30.14	4.89682
RPL10A	35.328	64.673	29.345	4.7504		3.5529	Average BF scores difference
USP39	78.794	106.957	28.163	4.5327		5.42946	Standard deviation BF scores difference
CCDC86	22.893	51.05	28.157	4.53159
RPS23	45.592	73.453	27.861	4.47708
PHB	36.671	63.19	26.519	4.22991		* min T0 read counts per sgRNA > 25
SF3A2	60.16	85.114	24.954	3.94166		** z-score for all genes with BF_K90E > 3
MCM2	66.211	90.987	24.776	3.90888
PSMB6	61.613	85.018	23.405	3.65637
CENPI	37.709	60.855	23.146	3.60867
RPS27A	110.483	133.11	22.627	3.51308
RPS14	65.895	88.3	22.405	3.47219
COPZ1	66.265	86.971	20.706	3.15927
RPN1	10.445	30.837	20.392	3.10143
PSMA3	48.216	68.547	20.331	3.0902
RPL13	30.364	50.63	20.266	3.07823
CASP8AP2	73.67	93.687	20.017	3.03237
POLR2G	56.485	76.393	19.908	3.01229
SCXA	-11.613	8.266	19.879	3.00695
CHAF1B	85.865	105.638	19.773	2.98743
ATF5	75.113	94.609	19.496	2.93641
SEC61A1	14.901	34.283	19.382	2.91541
REL	-9.378	9.568	18.946	2.83511
HAUS5	63.203	82.024	18.821	2.81209
PRMT5	53.459	72.222	18.763	2.8014
GINS1	26.529	45.28	18.751	2.79919
ADCY6	-8.225	10.248	18.473	2.74799
ABCE1	26.15	44.285	18.135	2.68574
CDC42	12.375	30.458	18.083	2.67616
TTC1	12.987	30.877	17.89	2.64061
LSM6	111.69	129.577	17.887	2.64006
IMP4	48.308	66.108	17.8	2.62404
KAT8	21.861	39.29	17.429	2.55571
BTRC	13.614	30.817	17.203	2.51408
INCENP	45.604	62.41	16.806	2.44096
NUP160	40.048	56.792	16.744	2.42954
EIF3A	70.662	87.232	16.57	2.3975
BST2	-6.05	10.464	16.514	2.38718
EIF3D	24.721	41.093	16.372	2.36103
CCDC157	19.76	36.121	16.361	2.359
ZNF497	-5.211	11.105	16.316	2.35071
TBL3	17.625	33.845	16.22	2.33303
RPL6	94.175	110.31	16.135	2.31738
SNRPF	103.393	119.406	16.013	2.29491
SUPT5H	45.889	61.767	15.878	2.27004
SEC61G	11.57	27.252	15.682	2.23394
MRPL42	-2.158	13.329	15.487	2.19803
RTF1	13.232	28.628	15.396	2.18127
CIT	24.1	39.452	15.352	2.17316
PPIE	26.163	41.513	15.35	2.17279
NUP85	29.794	45.131	15.337	2.1704
PRPF19	-0.367	14.909	15.276	2.15917
LARP1B	-9.419	5.769	15.188	2.14296
MSL3	-12.116	3.051	15.167	2.13909
INTS3	35.155	50.075	14.92	2.0936
POP1	23.369	38.283	14.914	2.09249
FBLN5	-8.238	6.57	14.808	2.07297
KANSL3	47.836	62.628	14.792	2.07002
OCM2	-9.166	5.593	14.759	2.06394
NADK	-8.989	5.678	14.667	2.047
DFFB	-7.01	7.643	14.653	2.04442
RPL23	71.725	86.354	14.629	2.04
VPS28	35.776	50.392	14.616	2.03761
POLD2	62.773	77.295	14.522	2.02029
ABCB7	49.631	64.044	14.413	2.00022
AXL	3.158	17.399	14.241	1.96854
RPL38	50.355	64.482	14.127	1.94754
TTC27	58.921	72.96	14.039	1.93133
SAE1	17.279	31.296	14.017	1.92728
RPP25L	85.836	99.833	13.997	1.9236
NEDD1	6.785	20.716	13.931	1.91144
PFDN2	60.95	74.842	13.892	1.90426
GNL3L	16.55	30.37	13.82	1.891
AEN	0.671	14.48	13.809	1.88897
CENPM	25.368	39.173	13.805	1.88824
RPL34	54.366	68.157	13.791	1.88566
MDN1	31.099	44.886	13.787	1.88492
SNRPB	53.145	66.846	13.701	1.86908
PYDC1	-8.391	5.289	13.68	1.86521
MLLT1	-7.266	6.411	13.677	1.86466
MAEA	-9.176	4.485	13.661	1.86171
LOC100996693	-7.928	5.713	13.641	1.85803
VCP	43.885	57.515	13.63	1.856
SSR1	2.365	15.949	13.584	1.84753
GNG13	-9.619	3.939	13.558	1.84274
RBM4	28.191	41.734	13.543	1.83998
RBM14-RBM4	25.929	39.47	13.541	1.83961
TUBG1	30.056	43.568	13.512	1.83427
RPL9	57.77	71.196	13.426	1.81843
TRIL	-9.524	3.883	13.407	1.81493
DMD	-9.304	4.102	13.406	1.81475
NCL	57.781	71.166	13.385	1.81088
INTS7	9.894	23.133	13.239	1.78399
FMNL1	0.222	13.429	13.207	1.7781
ARPC3	15.227	28.214	12.987	1.73758
RRAGC	-6.808	6.133	12.941	1.7291
GEMIN5	34.954	47.841	12.887	1.71916
MAP2K7	-1.227	11.546	12.773	1.69816
PRMT3	-5.033	7.701	12.734	1.69098
DDX23	75.318	88.039	12.721	1.68858
HUWE1	7.19	19.904	12.714	1.6873
NUDT16L1	-8.556	4.093	12.649	1.67532
SMIM11	-4.168	8.387	12.555	1.65801
COPG1	68.637	81.181	12.544	1.65598
L3MBTL4	-7.35	5.116	12.466	1.64162
NUP205	25.941	38.394	12.453	1.63922
SON	55.622	68.053	12.431	1.63517
C4orf29	12.246	24.666	12.42	1.63315
AK7	-0.571	11.804	12.375	1.62486
NEDD8	13.747	26.018	12.271	1.6057
CMPK1	-2.847	9.392	12.239	1.59981
NEDD8-MDP1	3.296	15.528	12.232	1.59852
RBM8A	42.743	54.93	12.187	1.59023
MPHOSPH10	50.75	62.934	12.184	1.58968
IPO13	20.02	32.195	12.175	1.58802
SLMO1	-5.721	6.436	12.157	1.58471
PCBP2	-7.761	4.203	11.964	1.54916
MCM6	59.801	71.73	11.929	1.54271
RPL26	43.403	55.151	11.748	1.50938
KIAA0141	-3.788	7.929	11.717	1.50367
PSMD7	72.102	83.732	11.63	1.48764
NUP107	25.831	37.376	11.545	1.47199
MRPL39	-6.545	4.991	11.536	1.47033
CHMP6	25.082	36.611	11.529	1.46904
RBM42	46.735	58.245	11.51	1.46554
PSMC1	8.034	19.396	11.362	1.43828
WAPAL	3.595	14.955	11.36	1.43791
PIK3CB	5.038	16.324	11.286	1.42429
TSR1	-7.007	4.275	11.282	1.42355
TXNL4A	19.857	31.116	11.259	1.41931
RAC1	21.166	32.379	11.213	1.41084
RPL36A	58.792	69.982	11.19	1.4066
E2F3	-4.618	6.536	11.154	1.39997
BYSL	25.087	36.199	11.112	1.39224
SARS	76.622	87.707	11.085	1.38727
SUGP1	2.102	13.184	11.082	1.38671
SNW1	17.196	28.266	11.07	1.3845
DAW1	1.718	12.786	11.068	1.38413
LCK	-5.263	5.706	10.969	1.3659
RPL15	34.982	45.939	10.957	1.36369
RBM14	33.622	44.538	10.916	1.35614
C17orf53	-6.96	3.922	10.882	1.34988
PSME4	-2.67	8.199	10.869	1.34748
CCNT2	-0.628	10.207	10.835	1.34122
LSMEM2	-7.785	3.025	10.81	1.33662
CPSF7	-1.831	8.935	10.766	1.32851
POP5	40.725	51.474	10.749	1.32538
IMPDH2	18.591	29.336	10.745	1.32464
S100A9	-2.807	7.901	10.708	1.31783
NOL6	31.411	42.116	10.705	1.31728
TRMT61B	-7.206	3.49	10.696	1.31562
MED16	-4.207	6.443	10.65	1.30715
NAA38	10.253	20.834	10.581	1.29444
GFER	30.818	41.343	10.525	1.28412
TIPIN	42.347	52.866	10.519	1.28302
AKT3	-3.768	6.72	10.488	1.27731
PPAT	-5.953	4.506	10.459	1.27197
CRMP1	0.734	11.178	10.444	1.26921
LOC100288524	-7.3	3.141	10.441	1.26865
IBSP	-1.228	9.166	10.394	1.26
TUBGCP3	32.124	42.491	10.367	1.25502
FGFR2	-3.324	7.019	10.343	1.2506
NOP2	77.258	87.586	10.328	1.24784
SMC2	11.787	21.993	10.206	1.22537
NOC4L	17.029	27.21	10.181	1.22077
EIF2B3	90.556	100.688	10.132	1.21174
POLA2	11.756	21.859	10.103	1.2064
ACTN1	-2.522	7.559	10.081	1.20235
TRNT1	4.112	14.141	10.029	1.19277
CAPRIN1	-5.476	4.547	10.023	1.19167
RPS9	23.589	33.589	10	1.18743
TUBGCP4	10.313	20.31	9.997	1.18688
RPS6	25.95	35.891	9.941	1.17656
RPS12	3.535	13.464	9.929	1.17435
NHP2	20.559	30.476	9.917	1.17214
SKA1	3.074	12.958	9.884	1.16606
GAMT	-1.924	7.939	9.863	1.1622
OXA1L	9.738	19.596	9.858	1.16128
XPO6	-4.556	5.244	9.8	1.15059
DLAT	-5.138	4.623	9.761	1.14341
DCTN3	16.414	26.155	9.741	1.13973
SMARCE1	1.589	11.28	9.691	1.13052
DNAJB2	-4.155	5.52	9.675	1.12757
RAD51	30.431	40.094	9.663	1.12536
DIO2	-4.188	5.469	9.657	1.12426
DDX21	38.085	47.74	9.655	1.12389
EIF3G	51.187	60.836	9.649	1.12278
IRX1	-5.589	4.059	9.648	1.1226
PFAS	8.923	18.545	9.622	1.11781
SPATA5L1	0.97	10.576	9.606	1.11486
MRPS15	3.912	13.499	9.587	1.11136
CCNK	-5.815	3.753	9.568	1.10786
RPL36A-HNRNPH2	48.253	57.779	9.526	1.10013
ORC6	4.978	14.498	9.52	1.09902
NACA	36.519	46.037	9.518	1.09865
UTP20	55.233	64.733	9.5	1.09534
SRP68	30.433	39.922	9.489	1.09331
PSMB2	55.347	64.825	9.478	1.09129
WDR31	-1.388	8.068	9.456	1.08724
SNRPC	22.456	31.852	9.396	1.07618
ZNF699	20.292	29.675	9.383	1.07379
CCT6A	81.717	91.094	9.377	1.07269
RPLP1	16.295	25.66	9.365	1.07047
SIN3A	-0.57	8.78	9.35	1.06771
RPS4X	24.99	34.29	9.3	1.0585
RPL27A	66.239	75.521	9.282	1.05519
ANAPC1	6.246	15.487	9.241	1.04764
NUP37	7.003	16.228	9.225	1.04469
CHAF1A	4.725	13.94	9.215	1.04285
POLR2D	2.661	11.773	9.112	1.02388
NUDC	12.667	21.773	9.106	1.02277
TRIAP1	-3.579	5.513	9.092	1.02019
SIN3B	-3.942	5.139	9.081	1.01817
RALGPS2	-2.091	6.972	9.063	1.01485
UBA52	15.561	24.619	9.058	1.01393
UNC45A	-1.81	7.223	9.033	1.00933
EXOC3L4	7.505	16.527	9.022	1.0073
HAUS8	26.317	35.335	9.018	1.00656
ARPC2	24.096	33.113	9.017	1.00638
FANCA	8.436	17.416	8.98	0.999565
RBBP7	1.329	10.304	8.975	0.998645
TSG101	0.983	9.892	8.909	0.986489
SNRPG	34.687	43.594	8.907	0.98612
RPL30	36.787	45.693	8.906	0.985936
HIST1H4I	-5.372	3.5	8.872	0.979674
MDC1	-3.876	4.978	8.854	0.976359
STAT3	3.602	12.446	8.844	0.974517
RPL27	33.033	41.855	8.822	0.970465
RPS26	43.08	51.889	8.809	0.968071
EIF2S2	12.57	21.378	8.808	0.967886
RPL24	68.319	77.125	8.806	0.967518
UNC50	-3.133	5.649	8.782	0.963098
PSMC2	35.053	43.806	8.753	0.957756
FGFBP2	-5.679	3.046	8.725	0.952599
RPP40	16.517	25.181	8.664	0.941364
NRAS	29.423	38.06	8.637	0.936392
RPL39	29.361	37.99	8.629	0.934918
PSMA2	21.697	30.306	8.609	0.931234
EPRS	31.476	40.078	8.602	0.929945
RPA2	58.495	67.095	8.6	0.929577
INTS2	49.495	58.074	8.579	0.925709
MED30	36.881	45.457	8.576	0.925157
LUC7L3	26.222	34.786	8.564	0.922946
EIF2S3	31.041	39.593	8.552	0.920736
SMU1	29.852	38.392	8.54	0.918526
SF3B3	10.086	18.604	8.518	0.914474
LSM2	99.541	108.032	8.491	0.909501
PUF60	14.683	23.167	8.484	0.908212
RIOK2	15.055	23.518	8.463	0.904344
MED25	-0.033	8.409	8.442	0.900476
TAF6	-3.854	4.587	8.441	0.900292
CHMP3	1.799	10.208	8.409	0.894398
TIMELESS	48.86	57.26	8.4	0.892741
RCC1	29.828	38.207	8.379	0.888873
STIL	8.689	17.04	8.351	0.883716
XRN1	-3.152	5.198	8.35	0.883532
CDH2	2.306	10.642	8.336	0.880953
FKBPL	-1.126	7.209	8.335	0.880769
C7orf10	-4.992	3.331	8.323	0.878559
COX15	-4.219	4.098	8.317	0.877454
NOP56	39.617	47.929	8.312	0.876533
DCTN2	42.546	50.85	8.304	0.875059
RAB26	-3.896	4.397	8.293	0.873033
RRP7A	26.805	35.076	8.271	0.868981
ALDH18A1	-2.053	6.202	8.255	0.866035
RPL18	40.92	49.171	8.251	0.865298
LSM7	68.126	76.356	8.23	0.86143
RPS10	21.753	29.966	8.213	0.858299
RPL37A	40.915	49.078	8.163	0.84909
TFRC	20.12	28.261	8.141	0.845038
CCAR2	9.699	17.784	8.085	0.834724
RPL7A	70.845	78.923	8.078	0.833435
PHGDH	-4.307	3.738	8.045	0.827357
PELP1	25.788	33.812	8.024	0.823489
POLR1B	5.318	13.332	8.014	0.821647
MRPL49	0.446	8.432	7.986	0.81649
SURF6	37.013	44.993	7.98	0.815385
WDR33	21.046	29.004	7.958	0.811333
EXOSC8	20.026	27.967	7.941	0.808202
CENPA	48.602	56.507	7.905	0.801571
ZSWIM1	-3.564	4.325	7.889	0.798625
NUP93	49.456	57.32	7.864	0.79402
C16orf52	-4.777	3.049	7.826	0.787021
DTL	8.669	16.495	7.826	0.787021
PSMD4	72.984	80.801	7.817	0.785364
POLE	20.769	28.569	7.8	0.782232
SYMPK	18.689	26.485	7.796	0.781496
ACTR8	3.037	10.81	7.773	0.77726
PSMD6	36.417	44.19	7.773	0.77726
RPS19	34.722	42.472	7.75	0.773023
ANLN	45.301	53.049	7.748	0.772655
DKC1	47.606	55.326	7.72	0.767498
LIG1	5.122	12.837	7.715	0.766577
RNF113A	0.463	8.169	7.706	0.76492
SET	0.612	8.315	7.703	0.764367
WRNIP1	-4.181	3.52	7.701	0.763999
KAT7	25.808	33.5	7.692	0.762341
RPL3	14.509	22.195	7.686	0.761236
TEX10	3.416	11.044	7.628	0.750553
GAS7	-3.621	3.998	7.619	0.748896
EIF1AY	0.171	7.767	7.596	0.74466
RBM28	16.547	24.13	7.583	0.742265
FBL	93.858	101.436	7.578	0.741344
XRCC5	-3.381	4.185	7.566	0.739134
MCL1	0.645	8.205	7.56	0.738029
SEC13	24.056	31.615	7.559	0.737845
HSP90AA1	-0.088	7.44	7.528	0.732135
DHX9	5.188	12.691	7.503	0.727531
PGK1	-2.081	5.409	7.49	0.725137
BTF3	26.192	33.625	7.433	0.714638
PDLIM7	-3.018	4.408	7.426	0.713349
DCLK2	-3.253	4.172	7.425	0.713165
STIM1	0.089	7.479	7.39	0.706718
WDR3	38.256	45.639	7.383	0.705429
GPN1	-1.939	5.437	7.376	0.70414
C22orf31	-3.127	4.246	7.373	0.703587
RCL1	38.816	46.176	7.36	0.701193
RPL37	42.417	49.776	7.359	0.701009
ILF3	12.431	19.76	7.329	0.695483
PRPF6	58.384	65.707	7.323	0.694378
ENTHD2	-3.316	3.955	7.271	0.684801
PPM1D	2.881	10.137	7.256	0.682038
MTX2	-3.998	3.234	7.232	0.677618
TREX2	43.998	51.215	7.217	0.674855
LMNB1	-1.84	5.372	7.212	0.673934
NSMCE1	26.413	33.623	7.21	0.673566
AHCYL2	-2.638	4.523	7.161	0.664541
GNL2	49.518	56.674	7.156	0.66362
EIF3E	9.147	16.29	7.143	0.661226
RP9	7.41	14.544	7.134	0.659568
HNRNPD	2.916	10.032	7.116	0.656253
IARS	1.943	9.044	7.101	0.65349
BUD13	26.454	33.54	7.086	0.650728
DHX37	23.222	30.302	7.08	0.649623
RRP15	11.845	18.921	7.076	0.648886
NOB1	-3.184	3.891	7.075	0.648702
BUB1	20.387	27.454	7.067	0.647228
RPS15A	41.654	48.667	7.013	0.637282
BRCA1	14.098	21.11	7.012	0.637098
DTX1	1.527	8.525	6.998	0.63452
PSMB3	2.794	9.774	6.98	0.631205
POLD1	23.214	30.193	6.979	0.63102
C3orf17	1.108	8.084	6.976	0.630468
ZC3H8	55.508	62.478	6.97	0.629363
ETV5	0.604	7.562	6.958	0.627153
SRPRB	7.074	14.021	6.947	0.625127
PI4KA	-2.014	4.926	6.94	0.623837
PSMC4	49.006	55.946	6.94	0.623837
SELO	-1.304	5.625	6.929	0.621811
RPL3L	0.131	6.976	6.845	0.60634
TMEM221	-2.678	4.165	6.843	0.605972
CDCA8	43.099	49.927	6.828	0.603209
MRPL13	4.387	11.193	6.806	0.599157
TP63	-2.156	4.637	6.793	0.596763
SUCLA2	-0.595	6.184	6.779	0.594184
AR	-0.564	6.198	6.762	0.591053
RRM1	43.865	50.614	6.749	0.588659
RPS15	8.907	15.642	6.735	0.58608
CEBPZ	2.172	8.904	6.732	0.585528
RPS27	8.963	15.692	6.729	0.584975
KRR1	27.513	34.232	6.719	0.583133
UTP11L	14.162	20.861	6.699	0.57945
RPS11	55.963	62.658	6.695	0.578713
DONSON	8.8	15.493	6.693	0.578345
TYMS	2.544	9.209	6.665	0.573188
RPA1	22.177	28.841	6.664	0.573003
EXOC2	22.853	29.485	6.632	0.56711
BIRC7	-1.128	5.491	6.619	0.564715
SHFM1	34.769	41.357	6.588	0.559006
FAM149A	-2.931	3.65	6.581	0.557717
PPIL4	-2.066	4.512	6.578	0.557164
MTX1	5.635	12.185	6.55	0.552007
KIAA0895	36.346	42.895	6.549	0.551823
AURKA	8.992	15.54	6.548	0.551639
ZNRF3	-2.585	3.955	6.54	0.550165
SEC11A	6.408	12.944	6.536	0.549428
ZNF574	57.434	63.925	6.491	0.54114
RPS10-NUDT3	11.345	17.832	6.487	0.540404
VPS25	-2.71	3.771	6.481	0.539298
LIN52	43.711	50.188	6.477	0.538562
KIF18B	18.494	24.968	6.474	0.538009
PFDN1	2.78	9.254	6.474	0.538009
DYNLL1	-0.337	6.131	6.468	0.536904
TSR2	41.358	47.821	6.463	0.535983
POLR2J3	3.56	10.018	6.458	0.535062
CHD2	2.743	9.198	6.455	0.53451
KLF16	10.375	16.825	6.45	0.533589
MYBBP1A	12.949	19.376	6.427	0.529353
UBE3D	2.83	9.25	6.42	0.528063
EXOSC3	1.664	8.08	6.416	0.527327
ZNF335	3.728	10.144	6.416	0.527327
ISG20L2	14.337	20.745	6.408	0.525853
BRCA2	17.973	24.373	6.4	0.52438
RPS24	21.959	28.359	6.4	0.52438
EXOSC7	-2.747	3.636	6.383	0.521249
FANCB	2.511	8.888	6.377	0.520144
NCOA3	-0.991	5.386	6.377	0.520144
UBE2I	-2.152	4.196	6.348	0.514802
WARS	-2.483	3.848	6.331	0.511671
ATP5B	5.555	11.878	6.323	0.510198
VIM	-1.27	5.053	6.323	0.510198
ANAPC10	17.458	23.78	6.322	0.510014
PSMB5	10.938	17.226	6.288	0.503752
RAD23A	-2.947	3.335	6.282	0.502647
XPC	-1.52	4.756	6.276	0.501541
SNRPB2	32.809	39.081	6.272	0.500805
ATP5J2	-3.104	3.136	6.24	0.494911
CDC16	15.753	21.979	6.226	0.492332
CHD4	-1.533	4.686	6.219	0.491043
MRPS12	2.859	9.077	6.218	0.490859
UBASH3B	-1.81	4.402	6.212	0.489754
GART	16.129	22.34	6.211	0.48957
MVD	3.937	10.143	6.206	0.488649
SSX2IP	10.335	16.525	6.19	0.485702
PSMB1	24.784	30.97	6.186	0.484965
TCEB2	7.981	14.166	6.185	0.484781
PET117	21.455	27.635	6.18	0.48386
TSPO	1.218	7.395	6.177	0.483308
ITGA5	-0.646	5.518	6.164	0.480913
C1orf131	9.013	15.172	6.159	0.479992
HNRNPA2B1	10.783	16.934	6.151	0.478519
HSF2	4.983	11.112	6.129	0.474467
INTS8	25.587	31.694	6.107	0.470415
PSMB4	-0.001	6.085	6.086	0.466547
CRKL	3.554	9.638	6.084	0.466179
CCND1	19.296	25.378	6.082	0.46581
SNRPE	24.58	30.662	6.082	0.46581
ARSE	-2.915	3.158	6.073	0.464153
TP73	-1.814	4.253	6.067	0.463048
NARFL	11.949	18.01	6.061	0.461943
NCAM1	-1.566	4.495	6.061	0.461943
CD2BP2	-0.934	5.125	6.059	0.461574
USP37	-1.579	4.473	6.052	0.460285
CHTF18	-1.386	4.658	6.044	0.458812
SART1	17.04	23.068	6.028	0.455865
KATNBL1	1.143	7.158	6.015	0.45347
HDAC2	5.958	11.972	6.014	0.453286
MEAF6	9.517	15.512	5.995	0.449787
GLMN	-0.985	5.009	5.994	0.449603
CTCF	-1.38	4.611	5.991	0.44905
H2AFV	0.703	6.68	5.977	0.446472
RPS18	45.411	51.37	5.959	0.443156
PAK2	6.35	12.285	5.935	0.438736
EEF1B2	4.383	10.307	5.924	0.43671
COPB2	44.219	50.135	5.916	0.435236
U2AF2	4.614	10.5	5.886	0.429711
PAF1	18.604	24.49	5.886	0.429711
SLC25A5	0.064	5.943	5.879	0.428422
ADRA2B	1.829	7.684	5.855	0.424001
MAD2L1BP	34.055	39.876	5.821	0.417739
UBE2B	-0.054	5.759	5.813	0.416266
CCAR1	26.174	31.987	5.813	0.416266
NKX3-2	-2.734	3.072	5.806	0.414977
PAAF1	-0.545	5.25	5.795	0.412951
DDOST	7.966	13.74	5.774	0.409083
CREB1	12.805	18.571	5.766	0.407609
TNPO1	4.389	10.154	5.765	0.407425
FCER1G	0.684	6.448	5.764	0.407241
TRMT5	3.707	9.464	5.757	0.405952
KIF15	9.566	15.318	5.752	0.405031
EIF5B	13.438	19.182	5.744	0.403557
NOP14	13.49	19.221	5.731	0.401163
PRDM10	-1.708	4.02	5.728	0.400611
RPL19	77.465	83.192	5.727	0.400426
POLH	-2.263	3.458	5.721	0.399321
SHOC2	34.086	39.795	5.709	0.397111
ZRSR2	9.406	15.101	5.695	0.394533
UBE2C	22.514	28.182	5.668	0.38956
YWHAZ	2.007	7.649	5.642	0.384771
SRSF7	4.882	10.513	5.631	0.382745
SREK1	3.807	9.435	5.628	0.382193
LPPR2	4.668	10.292	5.624	0.381456
RPP30	17.536	23.158	5.622	0.381087
CSRP2BP	17.817	23.429	5.612	0.379246
FBXW4	2.584	8.194	5.61	0.378877
CCNE1	1.388	6.995	5.607	0.378325
PHB2	27.315	32.918	5.603	0.377588
JAK1	0.426	6.016	5.59	0.375194
WDR43	15.417	21	5.583	0.373904
CHERP	17.11	22.689	5.579	0.373168
NXF1	0.739	6.317	5.578	0.372984
ELL	8.389	13.966	5.577	0.372799
CXorf48	5.986	11.54	5.554	0.368563
TCOF1	-0.535	5.012	5.547	0.367274
PRICKLE1	-0.223	5.322	5.545	0.366906
RPS5	40.601	46.139	5.538	0.365616
KITLG	2.45	7.973	5.523	0.362854
CASC5	14.778	20.297	5.519	0.362117
ANAPC11	1.501	7.018	5.517	0.361748
PUM1	10.4	15.91	5.51	0.360459
RNF40	0.291	5.8	5.509	0.360275
HYPK	5.507	11.014	5.507	0.359907
XRN2	19.03	24.529	5.499	0.358433
CLNS1A	38.603	44.1	5.497	0.358065
DNAJC17	-1.63	3.849	5.479	0.35475
DICER1	-0.317	5.148	5.465	0.352171
CCDC115	1.289	6.719	5.43	0.345725
FCF1	57.847	63.271	5.424	0.34462
STYX	-1.93	3.481	5.411	0.342225
NASP	0.871	6.281	5.41	0.342041
SNRPD1	39.545	44.953	5.408	0.341673
MRGBP	27.73	33.138	5.408	0.341673
USP15	2.452	7.837	5.385	0.337437
CSTF3	7.81	13.184	5.374	0.335411
LYRM4	-0.285	5.058	5.343	0.329701
KANSL2	17.242	22.569	5.327	0.326754
ARPC5	-0.668	4.64	5.308	0.323255
WDR75	22.84	28.141	5.301	0.321966
POLR1A	3.03	8.329	5.299	0.321597
DHX15	15.939	21.232	5.293	0.320492
WDR5	54.774	60.066	5.292	0.320308
NUFIP1	16.292	21.571	5.279	0.317914
PNN	-1.769	3.488	5.257	0.313862
CLTC	16.607	21.849	5.242	0.311099
DNTTIP2	25.105	30.347	5.242	0.311099
PGPEP1	3.818	9.058	5.24	0.310731
WDR77	18.066	23.296	5.23	0.308889
TOB1	-2.201	3.027	5.228	0.30852
DDX24	11.73	16.955	5.225	0.307968
SMG7	6.18	11.39	5.21	0.305205
MRPS11	-1.917	3.29	5.207	0.304653
RRM2	10.696	15.898	5.202	0.303732
RPLP2	12.098	17.298	5.2	0.303363
PRPF4B	21.709	26.892	5.183	0.300232
PSMA1	72.607	77.784	5.177	0.299127
BMS1	39.368	44.542	5.174	0.298575
CWC22	16.565	21.733	5.168	0.29747
CENPW	-1.438	3.713	5.151	0.294338
TFDP1	3.453	8.604	5.151	0.294338
DNAJC21	-1.999	3.151	5.15	0.294154
NOC2L	1.384	6.519	5.135	0.291392
POLR1D	9.935	15.061	5.126	0.289734
FRRS1	-1.317	3.793	5.11	0.286787
DDX47	12.552	17.659	5.107	0.286235
TBC1D2B	-0.191	4.915	5.106	0.28605
PSMB7	14.736	19.842	5.106	0.28605
NCAPD3	13.334	18.421	5.087	0.282551
ZFP36L1	9.336	14.404	5.068	0.279051
KIF20A	25.427	30.494	5.067	0.278867
TAB1	-0.7	4.364	5.064	0.278315
SLMO2	6.879	11.941	5.062	0.277946
VPS4A	1.821	6.883	5.062	0.277946
NUDT21	7.256	12.313	5.057	0.277025
RPF2	25.05	30.096	5.046	0.275
VPS16	48.059	53.1	5.041	0.274079
SMN1	28.667	33.694	5.027	0.2715
MOS	-1.803	3.213	5.016	0.269474
C12orf65	0.471	5.476	5.005	0.267448
CCT3	40.619	45.619	5	0.266527
RANBP3	9.864	14.853	4.989	0.264501
HNRNPAB	0.949	5.932	4.983	0.263396
MAP2K6	-0.906	4.076	4.982	0.263212
CDC27	11.321	16.302	4.981	0.263028
DIAPH3	0.29	5.265	4.975	0.261923
DCTN1	22.06	27.023	4.963	0.259713
DROSHA	2.415	7.377	4.962	0.259528
HAUS2	7.72	12.662	4.942	0.255845
ILF2	31.576	36.508	4.932	0.254003
NCKAP1	1.462	6.39	4.928	0.253266
SNRPA1	10.87	15.788	4.918	0.251424
PGGT1B	0.49	5.404	4.914	0.250688
TELO2	6.595	11.508	4.913	0.250504
SMTN	-0.434	4.461	4.895	0.247188
C14orf178	7.021	11.908	4.887	0.245715
MAP3K2	-0.42	4.465	4.885	0.245346
DHX38	3.696	8.58	4.884	0.245162
EMG1	-0.054	4.827	4.881	0.24461
TSEN2	5.63	10.489	4.859	0.240558
PCF11	12.246	17.105	4.859	0.240558
RRP8	0.465	5.308	4.843	0.237611
EEF1G	19.947	24.772	4.825	0.234296
SMAD3	3.098	7.921	4.823	0.233927
EDC3	6.301	11.113	4.812	0.231901
SPAG11A	6.618	11.419	4.801	0.229875
SKIV2L	3.433	8.22	4.787	0.227297
USP24	0.808	5.595	4.787	0.227297
RPS16	16.632	21.418	4.786	0.227113
TBC1D5	-0.187	4.595	4.782	0.226376
ZCRB1	1.307	6.088	4.781	0.226192
PPP1R35	5.175	9.955	4.78	0.226008
PHTF2	10.095	14.872	4.777	0.225455
ANAPC2	8.642	13.416	4.774	0.224902
CPSF4	9.105	13.879	4.774	0.224902
PLK4	22.243	27.006	4.763	0.222876
FANCM	2.474	7.237	4.763	0.222876
SPAG11B	1.539	6.295	4.756	0.221587
SEC31A	-1.038	3.717	4.755	0.221403
SLBP	7.886	12.624	4.738	0.218272
MLF2	-0.897	3.826	4.723	0.215509
RAD51D	8.374	13.076	4.702	0.211641
PRPF4	26.374	31.068	4.694	0.210168
HIRIP3	4.09	8.776	4.686	0.208695
CPSF1	46.003	50.667	4.664	0.204643
BUB1B	9.033	13.685	4.652	0.202432
AXIN2	1.313	5.961	4.648	0.201696
WHSC1	-0.424	4.215	4.639	0.200038
SULT6B1	3.321	7.956	4.635	0.199301
ACTR2	6.061	10.692	4.631	0.198565
QPCT	-0.396	4.234	4.63	0.19838
SENP6	2.577	7.201	4.624	0.197275
ESF1	61.762	66.386	4.624	0.197275
SRBD1	50.705	55.325	4.62	0.196539
MSLN	-0.003	4.609	4.612	0.195065
EFTUD2	54.345	58.944	4.599	0.192671
MTBP	22.988	27.573	4.585	0.190092
TRMT1	0.13	4.713	4.583	0.189724
SMN2	25.549	30.131	4.582	0.18954
NDE1	-0.412	4.161	4.573	0.187882
HNRNPUL1	7.115	11.684	4.569	0.187145
UPF2	2.183	6.749	4.566	0.186593
CHMP4C	-1.132	3.431	4.563	0.18604
GCN1L1	2.393	6.949	4.556	0.184751
UBQLN4	6.412	10.958	4.546	0.182909
EIF3H	5.759	10.304	4.545	0.182725
PSMG1	1.064	5.609	4.545	0.182725
PPP2R2A	18.176	22.72	4.544	0.182541
M1AP	11.843	16.385	4.542	0.182173
DDX55	0.115	4.655	4.54	0.181804
RRP1	27.986	32.519	4.533	0.180515
KIF23	16.063	20.593	4.53	0.179962
ORC2	7.977	12.5	4.523	0.178673
UBFD1	7.602	12.116	4.514	0.177016
SUPT6H	14.835	19.347	4.512	0.176647
KDM1B	0.099	4.61	4.511	0.176463
STK3	-0.351	4.148	4.499	0.174253
LSM5	17.524	22.017	4.493	0.173148
KIF22	0.687	5.179	4.492	0.172964
WDR44	5.778	10.252	4.474	0.169648
XRCC3	-1.045	3.428	4.473	0.169464
RPL10	28.764	33.232	4.468	0.168543
EIF2B4	16.417	20.879	4.462	0.167438
DNM2	-0.203	4.258	4.461	0.167254
ACLY	9.187	13.643	4.456	0.166333
PSMD12	10.403	14.857	4.454	0.165965
FAM50A	14.31	18.745	4.435	0.162465
WDR48	8.906	13.341	4.435	0.162465
THOC1	4.366	8.796	4.43	0.161544
OGDH	5.943	10.367	4.424	0.160439
RPL32	17.556	21.976	4.42	0.159703
BBS10	-0.23	4.179	4.409	0.157677
HAUS7	32.056	36.455	4.399	0.155835
NOP58	38.448	42.835	4.387	0.153625
RANBP2	-0.03	4.349	4.379	0.152151
CDC7	3.515	7.885	4.37	0.150494
TRIP13	9.964	14.331	4.367	0.149941
MARS2	-1.056	3.305	4.361	0.148836
RPS4Y1	8.635	12.994	4.359	0.148468
EXOC4	0.588	4.943	4.355	0.147731
TUFM	1.304	5.652	4.348	0.146442
FAU	22.657	27.003	4.346	0.146073
DBR1	15.248	19.583	4.335	0.144047
GEMIN2	31.15	35.483	4.333	0.143679
TONSL	5.758	10.09	4.332	0.143495
SART3	9.492	13.82	4.328	0.142758
UPF3A	4.363	8.688	4.325	0.142205
MRPL16	-0.417	3.89	4.307	0.13889
NOL12	0.724	5.025	4.301	0.137785
NUP88	4.347	8.628	4.281	0.134101
MMS19	-1.057	3.216	4.273	0.132628
FANCC	2.106	6.37	4.264	0.13097
DDX52	13.435	17.684	4.249	0.128208
PSMB8	-0.104	4.115	4.219	0.122682
GLE1	2.902	7.119	4.217	0.122314
KMT2A	-0.056	4.159	4.215	0.121946
PALB2	2.027	6.236	4.209	0.12084
PRPF8	45.817	50.022	4.205	0.120104
EIF4A3	31.511	35.71	4.199	0.118999
UBXN7	-0.356	3.843	4.199	0.118999
HNRNPM	12.607	16.8	4.193	0.117894
NUPL1	14.49	18.674	4.184	0.116236
NEK9	0.396	4.578	4.182	0.115868
VPS72	22.337	26.517	4.18	0.115499
NEDD4	3.033	7.209	4.176	0.114763
DDX18	28.949	33.119	4.17	0.113657
RPS25	4.356	8.517	4.161	0.112
AAMP	2.31	6.456	4.146	0.109237
PXN	2.192	6.335	4.143	0.108685
DNAJC2	8.172	12.314	4.142	0.1085
EEF2	10.655	14.792	4.137	0.107579
SNRNP40	26.986	31.122	4.136	0.107395
THAP4	7.667	11.799	4.132	0.106659
KDR	-0.464	3.616	4.08	0.0970812
ZNF830	5.476	9.551	4.075	0.0961603
SRP72	13.995	18.056	4.061	0.0935818
WDR36	26.863	30.919	4.056	0.0926609
GBF1	29.516	33.571	4.055	0.0924767
NOL10	11.967	16.019	4.052	0.0919241
SH3BGRL	0.614	4.665	4.051	0.09174
BOP1	25.45	29.499	4.049	0.0913716
SUMO2	6.145	10.193	4.048	0.0911874
NSUN5	6.903	10.945	4.042	0.0900823
MPND	5.305	9.343	4.038	0.0893456
FAM73B	0.952	4.984	4.032	0.0882405
PRC1	1.119	5.15	4.031	0.0880563
PGD	15.901	19.928	4.027	0.0873196
SLX4	0.615	4.638	4.023	0.0865829
SKP1	6.726	10.744	4.018	0.085662
ZMAT2	55.235	59.243	4.008	0.0838202
NAT10	11.147	15.152	4.005	0.0832677
SKA2	8.31	12.314	4.004	0.0830835
NOC3L	6.152	10.155	4.003	0.0828993
OPTN	3.327	7.326	3.999	0.0821626
STX7	-0.426	3.558	3.984	0.0793999
DDX31	1.908	5.888	3.98	0.0786631
EIF3M	17.148	21.124	3.976	0.0779264
CDC34	0.34	4.302	3.962	0.0753479
POLD4	-0.437	3.517	3.954	0.0738744
LIG3	1.217	5.108	3.891	0.0622711
POLE2	75.463	79.351	3.888	0.0617185
PSMC6	17.208	21.087	3.879	0.0600609
CCNI	0.703	4.579	3.876	0.0595084
NAA10	0.238	4.112	3.874	0.05914
WBP4	1.951	5.824	3.873	0.0589558
PRMT2	-0.828	3.029	3.857	0.0560089
SNRPN	0.645	4.497	3.852	0.055088
BORA	12.879	16.714	3.835	0.051957
POLDIP3	1.292	5.109	3.817	0.0486417
NRF1	5.472	9.288	3.816	0.0484575
SRSF5	8.839	12.65	3.811	0.0475366
EEA1	-0.728	3.069	3.797	0.0449581
CHMP2A	16.888	20.676	3.788	0.0433005
BCAS2	13.616	17.4	3.784	0.0425638
GNG4	0.041	3.82	3.779	0.0416429
CDC45	8.02	11.785	3.765	0.0390643
PTBP1	53.482	57.231	3.749	0.0361175
RPS27L	11.385	15.13	3.745	0.0353807
EXOC7	-0.586	3.159	3.745	0.0353807
MAD2L2	18.739	22.483	3.744	0.0351966
PSMA5	73.716	77.45	3.734	0.0333547
HTATSF1	-0.243	3.472	3.715	0.0298553
ORC1	11.456	15.166	3.71	0.0289344
RBM25	7.87	11.58	3.71	0.0289344
YEATS2	-0.571	3.128	3.699	0.0269084
DDX27	15.704	19.397	3.693	0.0258033
ACTR10	18.423	22.115	3.692	0.0256192
RPP38	12.66	16.35	3.69	0.0252508
SPC24	33.541	37.223	3.682	0.0237774
PSMA4	52.302	55.983	3.681	0.0235932
IMP3	13.1	16.778	3.678	0.0230406
JAG1	1.196	4.867	3.671	0.0217514
ALYREF	17.03	20.695	3.665	0.0206463
MCM4	8.843	12.505	3.662	0.0200938
RPL13A	5.079	8.73	3.651	0.0180678
RPAP1	63.521	67.161	3.64	0.0160418
MAP3K7	5.854	9.488	3.634	0.0149367
ZNF644	3.798	7.414	3.616	0.0116215
PRMT1	0.069	3.671	3.602	0.00904293
CLPB	14.674	18.27	3.596	0.00793785
EHMT1	11.207	14.802	3.595	0.00775367
RPL22L1	8.369	11.952	3.583	0.0055435
C14orf166	6.531	10.107	3.576	0.00425424
PSMG4	1.317	4.883	3.566	0.00241243
MAP2K4	9.795	13.358	3.563	0.00185989
AARS	22.815	26.378	3.563	0.00185989
PJA2	0.124	3.68	3.556	0.000570628
DHX16	1.387	4.943	3.556	0.000570628
TNPO3	7.417	10.967	3.55	-0.000534455
SNRNP70	24.668	28.217	3.549	-0.000718636
GAR1	11.571	15.116	3.545	-0.00145536
EXOSC5	14.285	17.828	3.543	-0.00182372
MBNL1	17.898	21.436	3.538	-0.00274462
AP3B1	4.658	8.195	3.537	-0.0029288
DDX20	5.935	9.458	3.523	-0.00550733
GMEB2	3.261	6.782	3.521	-0.00587569
C16orf80	9.602	13.122	3.52	-0.00605987
RANBP1	-0.263	3.235	3.498	-0.0101118
SKI	-0.101	3.391	3.492	-0.0112169
POLR3K	23.393	26.883	3.49	-0.0115853
TPT1	5.334	8.821	3.487	-0.0121378
EBNA1BP2	7.43	10.914	3.484	-0.0126904
ACTR1A	-0.26	3.223	3.483	-0.0128745
KIAA0368	2.653	6.122	3.469	-0.0154531
MCM10	20.819	24.287	3.468	-0.0156373
TXLNG	-0.073	3.395	3.468	-0.0156373
ATXN3	-0.34	3.109	3.449	-0.0191367
NEK2	0.683	4.128	3.445	-0.0198734
POLR3F	14.771	18.215	3.444	-0.0200576
MAGOH	10.101	13.542	3.441	-0.0206101
PSMB10	1.423	4.86	3.437	-0.0213468
ACP1	6.994	10.424	3.43	-0.0226361
SERBP1	4.002	7.429	3.427	-0.0231887
RAN	8.825	12.247	3.422	-0.0241096
RAD9B	28.462	31.876	3.414	-0.025583
HSPA8	6.752	10.166	3.414	-0.025583
INSR	3.928	7.338	3.41	-0.0263197
RNPS1	7.257	10.665	3.408	-0.0266881
REXO2	0.709	4.112	3.403	-0.027609
ARHGAP1	31.861	35.254	3.393	-0.0294508
PHF5A	24.74	28.129	3.389	-0.0301875
RPS21	14.694	18.083	3.389	-0.0301875
EEF1D	5.872	9.25	3.378	-0.0322135
ARGLU1	3.823	7.201	3.378	-0.0322135
CCNH	5.904	9.273	3.369	-0.0338711
RBX1	9.289	12.658	3.369	-0.0338711
CKAP5	55.394	58.76	3.366	-0.0344237
INTS6	4.872	8.227	3.355	-0.0364496
GNAZ	4.666	8.015	3.349	-0.0375547
FANCD2	7.098	10.446	3.348	-0.0377389
NUP155	7.118	10.466	3.348	-0.0377389
TRRAP	18.917	22.257	3.34	-0.0392124
LONP1	36.659	39.987	3.328	-0.0414225
NOP9	4.073	7.401	3.328	-0.0414225
RPL41	14.166	17.49	3.324	-0.0421592
SSRP1	16.989	20.313	3.324	-0.0421592
DMP1	0.741	4.061	3.32	-0.042896
EIF1	0.652	3.963	3.311	-0.0445536
YARS	6.125	9.408	3.283	-0.0497106
NUP43	2.696	5.965	3.269	-0.0522892
DDX46	2.542	5.806	3.264	-0.0532101
EIF3CL	17.244	20.506	3.262	-0.0535784
EIF3B	12.104	15.348	3.244	-0.0568937
UQCRB	0.218	3.456	3.238	-0.0579988
TTC4	4.839	8.063	3.224	-0.0605773
PTP4A2	1.013	4.234	3.221	-0.0611298
SRP9	9.309	12.53	3.221	-0.0611298
NUP62	93.94	97.155	3.215	-0.0622349
CNOT4	5.848	9.061	3.213	-0.0626033
SIGLEC9	-0.181	3.028	3.209	-0.06334
PSPC1	0.307	3.51	3.203	-0.0644451
ORC5	10.046	13.239	3.193	-0.0662869
TOMM22	-0.024	3.167	3.191	-0.0666552
OAS2	1.601	4.786	3.185	-0.0677603
RAD17	11.914	15.098	3.184	-0.0679445
CNTRL	0	3.171	3.171	-0.0703388
ERH	19.899	23.06	3.161	-0.0721807
MSH2	1.312	4.472	3.16	-0.0723648
GLTSCR2	12.9	16.06	3.16	-0.0723648
WBP11	11.138	14.284	3.146	-0.0749434
NACAD	4.782	7.928	3.146	-0.0749434
POLR2C	10.57	13.709	3.139	-0.0762326
RPL36	25.323	28.46	3.137	-0.076601
SMG9	6.527	9.657	3.13	-0.0778902
AP2A1	5.924	9.053	3.129	-0.0780744
STRIP1	0.335	3.448	3.113	-0.0810213
TAF9	5.251	8.355	3.104	-0.0826789
EIF5A	3.498	6.596	3.098	-0.083784
MED28	43.573	46.67	3.097	-0.0839682
METAP2	33.551	36.644	3.093	-0.0847049
PIKFYVE	4.256	7.341	3.085	-0.0861784
SEPT2	6.084	9.156	3.072	-0.0885727
PSME1	4.916	7.983	3.067	-0.0894936
CACNB4	1.425	4.491	3.066	-0.0896778
PSMD8	32.227	35.291	3.064	-0.0900462
DDX5	14.181	17.242	3.061	-0.0905987
RB1	1.209	4.247	3.038	-0.0948348
TIMM13	6.386	9.419	3.033	-0.0957557
SSR3	4.737	7.769	3.032	-0.0959399
FANCE	14.044	17.074	3.03	-0.0963083
DVL2	2.549	5.56	3.011	-0.0998077
HAT1	5.768	8.775	3.007	-0.100544
IGBP1	1.07	4.075	3.005	-0.100913
LARP1	3.355	6.359	3.004	-0.101097
MED9	26.273	29.274	3.001	-0.10165
NUPL2	6.134	9.131	2.997	-0.102386
CABP7	6.167	9.161	2.994	-0.102939
NOL8	19.704	22.698	2.994	-0.102939
DIMT1	24.496	27.48	2.984	-0.104781
GINS2	26.792	29.776	2.984	-0.104781
USP33	0.29	3.269	2.979	-0.105701
RPL7	30.283	33.26	2.977	-0.10607
CUL3	2.95	5.926	2.976	-0.106254
DBF4	0.372	3.326	2.954	-0.110306
VCL	3.743	6.697	2.954	-0.110306
PSMD9	0.493	3.445	2.952	-0.110674
SFPQ	8.787	11.736	2.949	-0.111227
ENTPD8	1.926	4.87	2.944	-0.112148
SEH1L	23.353	26.285	2.932	-0.114358
VARS	45.785	48.71	2.925	-0.115647
IL6	3.556	6.477	2.921	-0.116384
PABPC1	3.764	6.685	2.921	-0.116384
GGPS1	12.357	15.266	2.909	-0.118594
WDR12	42.642	45.542	2.9	-0.120252
ITGAV	23.69	26.585	2.895	-0.121173
KIF1A	5.915	8.807	2.892	-0.121725
SMURF1	4.089	6.978	2.889	-0.122278
STRN	2.441	5.324	2.883	-0.123383
DMXL1	6.512	9.393	2.881	-0.123751
HSPA4	13.819	16.698	2.879	-0.12412
KIF2C	15.128	18.003	2.875	-0.124856
UTP18	10.86	13.733	2.873	-0.125225
EXOSC10	2.792	5.665	2.873	-0.125225
NUF2	6.082	8.954	2.872	-0.125409
SF3A3	1.185	4.053	2.868	-0.126146
HDAC1	0.964	3.831	2.867	-0.12633
LAMTOR3	1.429	4.265	2.836	-0.132039
VPS13D	14.295	17.126	2.831	-0.13296
GABRP	0.913	3.733	2.82	-0.134986
AGTR2	0.365	3.179	2.814	-0.136091
ENO3	1.79	4.602	2.812	-0.13646
CDK4	2.609	5.42	2.811	-0.136644
RPL21	58	60.792	2.792	-0.140143
SPCS1	3.262	6.046	2.784	-0.141617
SEC61B	8.286	11.066	2.78	-0.142353
NFX1	9.954	12.731	2.777	-0.142906
HNRNPL	3.687	6.451	2.764	-0.1453
RIOK1	29.393	32.157	2.764	-0.1453
RBM17	28.929	31.69	2.761	-0.145853
FXN	21.915	24.668	2.753	-0.147326
BARD1	18.98	21.729	2.749	-0.148063
RAD51C	13.819	16.564	2.745	-0.1488
FDPS	1.577	4.314	2.737	-0.150273
CENPL	1.702	4.434	2.732	-0.151194
WDHD1	13.846	16.578	2.732	-0.151194
EHMT2	10.524	13.255	2.731	-0.151378
HGS	4.126	6.851	2.725	-0.152483
RPL18A	29.826	32.539	2.713	-0.154693
ASF1A	3.91	6.621	2.711	-0.155062
TGFB1	2.251	4.954	2.703	-0.156535
MRPL11	3.437	6.136	2.699	-0.157272
RPL7L1	11.18	13.877	2.697	-0.15764
MCM5	17.785	20.481	2.696	-0.157825
TOP2A	35.563	38.25	2.687	-0.159482
FAM101A	10.128	12.812	2.684	-0.160035
KPNA3	1.45	4.132	2.682	-0.160403
JUN	11.224	13.905	2.681	-0.160587
VHL	1.096	3.775	2.679	-0.160956
EXOSC6	7.492	10.17	2.678	-0.16114
HNRNPA0	6.746	9.422	2.676	-0.161508
SRSF1	25.85	28.513	2.663	-0.163903
POLR2H	8.909	11.572	2.663	-0.163903
FDX1L	13.758	16.419	2.661	-0.164271
GNB2	1.526	4.184	2.658	-0.164823
EIF6	13.809	16.466	2.657	-0.165008
NCAPH2	8.562	11.217	2.655	-0.165376
EIF3I	16.061	18.71	2.649	-0.166481
INTS12	1.575	4.217	2.642	-0.16777
HNRNPC	4.983	7.623	2.64	-0.168139
EPC1	0.648	3.282	2.634	-0.169244
ADCY5	2.616	5.249	2.633	-0.169428
FGFR1OP	1.187	3.818	2.631	-0.169796
EIF5	7.063	9.693	2.63	-0.16998
MAK16	58.229	60.858	2.629	-0.170165
BRK1	4.181	6.797	2.616	-0.172559
C15orf41	9.066	11.679	2.613	-0.173112
NSL1	12.149	14.76	2.611	-0.17348
PDCD5	17.713	20.319	2.606	-0.174401
CDC25B	1.879	4.475	2.596	-0.176243
MOB4	9.453	12.048	2.595	-0.176427
MRPS18A	3.497	6.088	2.591	-0.177164
DDX56	21.414	24.004	2.59	-0.177348
XPR1	1.24	3.829	2.589	-0.177532
RPL11	14.194	16.771	2.577	-0.179742
RPS17	11.115	13.688	2.573	-0.180479
RAD9A	18.029	20.597	2.568	-0.1814
SGOL1	25.056	27.619	2.563	-0.182321
DDX41	13.058	15.62	2.562	-0.182505
RPS13	62.72	65.277	2.557	-0.183426
MED21	26.798	29.329	2.531	-0.188214
SMNDC1	12.52	15.05	2.53	-0.188399
NARG2	1.398	3.924	2.526	-0.189135
CHM	2.091	4.608	2.517	-0.190793
ORC4	3.04	5.555	2.515	-0.191161
CLP1	1.539	4.05	2.511	-0.191898
ZNF593	19.134	21.636	2.502	-0.193556
BRAF	6.522	9.02	2.498	-0.194292
TBCE	33.148	35.642	2.494	-0.195029
MCPH1	4.46	6.946	2.486	-0.196502
CENPC	21.293	23.777	2.484	-0.196871
CNR1	2.459	4.93	2.471	-0.199265
RPTOR	9.531	11.999	2.468	-0.199818
RBM39	6.422	8.887	2.465	-0.20037
PWP1	7.088	9.552	2.464	-0.200554
RPL39L	1.389	3.851	2.462	-0.200923
MDM4	1.142	3.584	2.442	-0.204606
CARS	4.75	7.19	2.44	-0.204975
SF1	6.648	9.088	2.44	-0.204975
ADAM10	1.757	4.195	2.438	-0.205343
PMVK	2.488	4.926	2.438	-0.205343
PRMT8	2.373	4.807	2.434	-0.20608
RPL12	5.104	7.537	2.433	-0.206264
MED18	12.611	15.042	2.431	-0.206632
PRIM1	36.632	39.058	2.426	-0.207553
CENPF	7.682	10.104	2.422	-0.20829
DHX58	4.501	6.916	2.415	-0.209579
DSN1	38.231	40.643	2.412	-0.210132
RPS2	11.956	14.363	2.407	-0.211053
PPAN-P2RY11	28.178	30.58	2.402	-0.211974
LTN1	15.38	17.777	2.397	-0.212895
GTF3C3	3.59	5.97	2.38	-0.216026
ORC3	1.399	3.772	2.373	-0.217315
NUMA1	4.376	6.748	2.372	-0.217499
SUV39H1	7.676	10.041	2.365	-0.218788
MELK	6.557	8.915	2.358	-0.220078
SPCS2	2.54	4.895	2.355	-0.22063
TRMT112	6.597	8.941	2.344	-0.222656
KMT2E	1.428	3.758	2.33	-0.225235
SPCS3	0.696	3.025	2.329	-0.225419
MED22	7.51	9.836	2.326	-0.225971
VPRBP	9.523	11.848	2.325	-0.226156
CSNK1A1	1.108	3.421	2.313	-0.228366
PRPF38B	16.965	19.257	2.292	-0.232233
GMNN	3.407	5.685	2.278	-0.234812
NLE1	46.144	48.422	2.278	-0.234812
C15orf32	2.907	5.181	2.274	-0.235549
DYNC1I2	4.101	6.375	2.274	-0.235549
RUVBL2	18.434	20.699	2.265	-0.237206
RPS6KB1	3.124	5.389	2.265	-0.237206
PLEKHA5	4.71	6.975	2.265	-0.237206
ARF1	3.266	5.526	2.26	-0.238127
NRDE2	24.627	26.884	2.257	-0.23868
ZNF207	30.633	32.883	2.25	-0.239969
RPN2	8.621	10.863	2.242	-0.241442
ATP6V0E2	5.634	7.872	2.238	-0.242179
UBL4A	3.161	5.391	2.23	-0.243653
RRP9	47.256	49.48	2.224	-0.244758
AQR	15.516	17.731	2.215	-0.246415
C12orf45	35.076	37.286	2.21	-0.247336
ATP6V1C1	2.95	5.148	2.198	-0.249546
HMGXB3	5.558	7.755	2.197	-0.249731
CRNKL1	30.127	32.324	2.197	-0.249731
LEO1	9.272	11.457	2.185	-0.251941
MED12	11.07	13.255	2.185	-0.251941
PPP1R11	8.314	10.499	2.185	-0.251941
MRTO4	4.372	6.554	2.182	-0.252493
NDC80	8.775	10.955	2.18	-0.252862
PPP2CB	2.914	5.088	2.174	-0.253967
SUPT16H	15.611	17.785	2.174	-0.253967
NOL11	40.393	42.565	2.172	-0.254335
RUVBL1	28.818	30.99	2.172	-0.254335
SF3B2	20.305	22.466	2.161	-0.256361
MAFA	1.458	3.617	2.159	-0.256729
ZMAT5	25.591	27.748	2.157	-0.257098
CTC1	9.835	11.98	2.145	-0.259308
AFF4	5.505	7.649	2.144	-0.259492
MAD1L1	5.255	7.398	2.143	-0.259676
VPS36	6.588	8.731	2.143	-0.259676
WBSCR22	3.821	5.96	2.139	-0.260413
RAB35	1.021	3.155	2.134	-0.261334
TFIP11	1.967	4.097	2.13	-0.262071
CASP3	2.691	4.818	2.127	-0.262623
SCFD1	25.069	27.193	2.124	-0.263176
PSMC3	4.317	6.436	2.119	-0.264097
NAP1L4	2.179	4.291	2.112	-0.265386
AKT1	1.089	3.201	2.112	-0.265386
USP32	1.199	3.309	2.11	-0.265754
MED14	4.863	6.954	2.091	-0.269254
ERBB2	2.326	4.408	2.082	-0.270911
RPP21	2.103	4.179	2.076	-0.272016
CCDC174	9.782	11.849	2.067	-0.273674
RPS3A	7.725	9.782	2.057	-0.275516
NAPG	4.286	6.342	2.056	-0.2757
MAPK1	9.431	11.483	2.052	-0.276437
INO80C	2.998	5.05	2.052	-0.276437
HAUS1	32.329	34.379	2.05	-0.276805
EIF3C	16.953	19	2.047	-0.277358
UTP6	27.687	29.732	2.045	-0.277726
RPL10L	3.09	5.122	2.032	-0.28012
DDX42	3.447	5.465	2.018	-0.282699
GTF3C5	2.353	4.366	2.013	-0.28362
TRMT1L	4.612	6.622	2.01	-0.284172
TPR	27.983	29.991	2.008	-0.284541
ARHGEF1	9.529	11.533	2.004	-0.285277
MINA	1.264	3.263	1.999	-0.286198
RAF1	9.908	11.893	1.985	-0.288777
CLSPN	29.207	31.182	1.975	-0.290619
COPS6	17.329	19.304	1.975	-0.290619
SKA3	21.258	23.23	1.972	-0.291171
NAA25	2.628	4.597	1.969	-0.291724
AIMP1	4.211	6.176	1.965	-0.29246
BIRC5	13.048	15.006	1.958	-0.29375
NUP35	4.716	6.673	1.957	-0.293934
PLRG1	29.726	31.669	1.943	-0.296512
SEC24B	5.658	7.579	1.921	-0.300564
POLR2A	3.94	5.858	1.918	-0.301117
WEE1	8.063	9.973	1.91	-0.30259
NCOA5	7.707	9.616	1.909	-0.302775
ELP5	12.548	14.456	1.908	-0.302959
RFC1	1.319	3.224	1.905	-0.303511
CMIP	7.002	8.906	1.904	-0.303695
YBX3	1.542	3.446	1.904	-0.303695
ACTR6	2.992	4.896	1.904	-0.303695
POLE4	3.01	4.913	1.903	-0.30388
RBBP8	1.879	3.781	1.902	-0.304064
CDK12	2.651	4.55	1.899	-0.304616
POMP	7.927	9.824	1.897	-0.304985
SPECC1L	4.813	6.692	1.879	-0.3083
NUP54	29.373	31.249	1.876	-0.308853
TWISTNB	32.258	34.127	1.869	-0.310142
KIF11	37.076	38.944	1.868	-0.310326
CNBP	6.186	8.049	1.863	-0.311247
PNMAL2	13.869	15.73	1.861	-0.311615
RPL29	22.691	24.546	1.855	-0.31272
CENPJ	4.309	6.146	1.837	-0.316036
LTV1	12.029	13.866	1.837	-0.316036
EIF4G1	4.955	6.784	1.829	-0.317509
CCNL1	4.231	6.058	1.827	-0.317877
UBL5	3.028	4.836	1.808	-0.321377
NUBP1	10.817	12.614	1.797	-0.323403
NUP188	6.369	8.153	1.784	-0.325797
CPSF3	7.574	9.352	1.778	-0.326902
USP19	2.057	3.834	1.777	-0.327086
EEF1A1	2.209	3.971	1.762	-0.329849
EIF1AX	5.677	7.424	1.747	-0.332612
LSM1	3.298	5.045	1.747	-0.332612
VEZF1	2.917	4.661	1.744	-0.333164
ERCC6L	36.859	38.594	1.735	-0.334822
USP1	5.883	7.606	1.723	-0.337032
TBCA	2.675	4.386	1.711	-0.339242
POLR1E	16.092	17.8	1.708	-0.339795
PPP1R42	6.432	8.139	1.707	-0.339979
IPO4	2.982	4.687	1.705	-0.340347
EIF4E	21.36	23.064	1.704	-0.340532
CUL1	11.21	12.896	1.686	-0.343847
CTU2	4.506	6.175	1.669	-0.346978
RPS6KA3	14.981	16.645	1.664	-0.347899
LMNA	11.274	12.922	1.648	-0.350846
KSR2	1.729	3.372	1.643	-0.351767
KIF18A	50.119	51.758	1.639	-0.352503
PAK1IP1	18.433	20.061	1.628	-0.354529
TARS	4.183	5.81	1.627	-0.354713
EIF3K	8.074	9.689	1.615	-0.356924
CHMP7	3.1	4.689	1.589	-0.361712
TUBB2A	2.525	4.107	1.582	-0.363002
MRPL15	1.534	3.114	1.58	-0.36337
PATL1	8.367	9.943	1.576	-0.364107
INTS5	16.034	17.608	1.574	-0.364475
RHOA	6.784	8.356	1.572	-0.364843
PDS5B	6.471	8.043	1.572	-0.364843
PSMD13	7.452	9.008	1.556	-0.36779
TFB1M	1.514	3.067	1.553	-0.368343
PRKCD	2.261	3.799	1.538	-0.371106
RGPD2	1.588	3.12	1.532	-0.372211
DGCR14	2.813	4.34	1.527	-0.373132
EGFR	5.098	6.618	1.52	-0.374421
PPAPDC1A	10.795	12.308	1.513	-0.37571
SLC35E2B	5.672	7.183	1.511	-0.376078
FARSB	17.317	18.815	1.498	-0.378473
RPS29	22.1	23.574	1.474	-0.382893
PPP1CC	11.834	13.3	1.466	-0.384367
RPF1	30.735	32.195	1.46	-0.385472
CDK2	2.863	4.322	1.459	-0.385656
PRMT7	2.258	3.711	1.453	-0.386761
SLC35A4	6.011	7.463	1.452	-0.386945
RPS20	16.35	17.786	1.436	-0.389892
USPL1	15.577	17.007	1.43	-0.390997
BTF3L4	4.3	5.725	1.425	-0.391918
RRS1	7.241	8.663	1.422	-0.39247
RAB10	12.024	13.442	1.418	-0.393207
DCP2	9.053	10.455	1.402	-0.396154
PRKCE	6.735	8.135	1.4	-0.396522
CEP192	40.503	41.898	1.395	-0.397443
ELP4	13.626	15.02	1.394	-0.397628
BNIP1	7.284	8.669	1.385	-0.399285
CACTIN	11.654	13.031	1.377	-0.400759
POLR2I	23.439	24.799	1.36	-0.40389
TUBA1B	14.95	16.302	1.352	-0.405363
TARDBP	1.762	3.113	1.351	-0.405547
RNGTT	3.516	4.86	1.344	-0.406837
PPAN	31.606	32.946	1.34	-0.407573
STXBP3	15.21	16.545	1.335	-0.408494
LY9	2.097	3.431	1.334	-0.408678
MKI67IP	23.795	25.127	1.332	-0.409047
NGDN	5.519	6.843	1.324	-0.41052
XPO1	21.461	22.784	1.323	-0.410704
CSTF1	15.916	17.238	1.322	-0.410889
THBS3	6.276	7.584	1.308	-0.413467
SUSD3	4.563	5.862	1.299	-0.415125
E2F1	3.456	4.755	1.299	-0.415125
NOP10	56.264	57.559	1.295	-0.415861
ELAVL1	11.421	12.713	1.292	-0.416414
PDCD11	38.611	39.899	1.288	-0.417151
PNO1	10.741	12.021	1.28	-0.418624
PIH1D1	2.247	3.525	1.278	-0.418992
PWP2	38.662	39.925	1.263	-0.421755
TERF2	7.435	8.693	1.258	-0.422676
COG8	3.142	4.393	1.251	-0.423965
MRPS9	10.562	11.809	1.247	-0.424702
SPDL1	13.242	14.483	1.241	-0.425807
MCM3AP	2.541	3.773	1.232	-0.427465
PAPOLA	9.656	10.887	1.231	-0.427649
DNAJA3	4.709	5.938	1.229	-0.428017
DLGAP5	9.779	11.004	1.225	-0.428754
ZNHIT6	2.899	4.122	1.223	-0.429122
RFC2	15.09	16.294	1.204	-0.432622
TAMM41	20.635	21.834	1.199	-0.433543
ARL2	15.646	16.843	1.197	-0.433911
GINS4	46.203	47.399	1.196	-0.434095
PSMC3IP	12.385	13.579	1.194	-0.434464
INTS9	25.728	26.912	1.184	-0.436305
MRPL4	3.967	5.146	1.179	-0.437226
PDGFRB	3.678	4.837	1.159	-0.44091
SIRT6	3.489	4.648	1.159	-0.44091
SRRM2	23.386	24.542	1.156	-0.441462
NUP153	6.195	7.345	1.15	-0.442568
WDR24	24.92	26.069	1.149	-0.442752
UBA3	1.956	3.103	1.147	-0.44312
NCSTN	2.812	3.943	1.131	-0.446067
EIF3L	4.695	5.825	1.13	-0.446251
MMS22L	3.883	5.005	1.122	-0.447725
TTF2	3.66	4.776	1.116	-0.44883
ECT2	2.043	3.151	1.108	-0.450303
CDC20	14.602	15.708	1.106	-0.450671
LSM4	34.539	35.628	1.089	-0.453803
HNRNPDL	9.144	10.211	1.067	-0.457855
TIMM22	5.132	6.194	1.062	-0.458775
MRPL22	4.272	5.326	1.054	-0.460249
RBMX2	16.462	17.515	1.053	-0.460433
RRM2B	3.621	4.667	1.046	-0.461722
PRMT6	5.928	6.972	1.044	-0.462091
HSP90AB1	7.374	8.414	1.04	-0.462827
ING2	2.826	3.863	1.037	-0.46338
BCL6	11.741	12.768	1.027	-0.465222
NSUN7	3.622	4.636	1.014	-0.467616
NUP50	4.349	5.353	1.004	-0.469458
FARSA	4.538	5.53	0.992	-0.471668
UBQLN2	4.345	5.335	0.99	-0.472036
ZCCHC9	10.552	11.542	0.99	-0.472036
COPS4	4.679	5.666	0.987	-0.472589
CDK8	4.84	5.822	0.982	-0.47351
RBM19	33.972	34.938	0.966	-0.476457
MRPL2	2.988	3.946	0.958	-0.47793
CFL1	2.975	3.924	0.949	-0.479588
PFDN6	6.303	7.242	0.939	-0.48143
SMG1	2.436	3.373	0.937	-0.481798
OCRL	18.542	19.475	0.933	-0.482535
HAUS4	34.953	35.874	0.921	-0.484745
RRN3	5.8	6.718	0.918	-0.485297
EXO1	6.589	7.492	0.903	-0.48806
HIST3H3	4.401	5.29	0.889	-0.490639
GEMIN4	15.058	15.946	0.888	-0.490823
AP2M1	2.222	3.109	0.887	-0.491007
IDE	2.388	3.264	0.876	-0.493033
TAF1B	7.065	7.94	0.875	-0.493217
TRPM7	5.677	6.55	0.873	-0.493586
ITGB5	2.599	3.461	0.862	-0.495612
PARD6A	2.932	3.786	0.854	-0.497085
SNUPN	12.938	13.785	0.847	-0.498374
C10orf11	6.493	7.321	0.828	-0.501874
DDX39B	6.373	7.2	0.827	-0.502058
LSM3	8.782	9.609	0.827	-0.502058
NAF1	7.741	8.565	0.824	-0.50261
NUP210	5.162	5.969	0.807	-0.505741
PRPF40A	32.159	32.964	0.805	-0.50611
PTPN1	4.338	5.138	0.8	-0.507031
TCERG1	6.95	7.731	0.781	-0.51053
HAUS6	4.637	5.388	0.751	-0.516056
YTHDC2	2.928	3.679	0.751	-0.516056
QARS	51.925	52.667	0.742	-0.517713
CD99L2	5.055	5.793	0.738	-0.51845
SMG5	3.916	4.653	0.737	-0.518634
CCDC12	2.995	3.727	0.732	-0.519555
CCNO	3.599	4.328	0.729	-0.520108
SRP14	4.66	5.387	0.727	-0.520476
POLR2B	17.478	18.203	0.725	-0.520844
NACA2	3.66	4.382	0.722	-0.521397
ERCC2	14.741	15.46	0.719	-0.521949
DAD1	2.493	3.209	0.716	-0.522502
VPS29	33.284	33.983	0.699	-0.525633
LAS1L	3.189	3.866	0.677	-0.529685
ZNF469	3.458	4.124	0.666	-0.531711
CSE1L	47.976	48.641	0.665	-0.531895
PABPN1	2.839	3.496	0.657	-0.533369
EFTUD1	14.245	14.885	0.64	-0.5365
VMA21	5.202	5.813	0.611	-0.541841
RPL35A	8.783	9.379	0.596	-0.544604
CCT7	43.855	44.448	0.593	-0.545156
CCNC	14.687	15.28	0.593	-0.545156
NAP1L1	3.801	4.387	0.586	-0.546445
CCNB2	7.748	8.319	0.571	-0.549208
DVL1	3.465	4.036	0.571	-0.549208
BUB3	17.538	18.107	0.569	-0.549576
FEN1	4.614	5.18	0.566	-0.550129
POP7	6.707	7.262	0.555	-0.552155
ASF1B	5.984	6.522	0.538	-0.555286
ATP6V1B2	17.337	17.873	0.536	-0.555654
NFS1	15.588	16.119	0.531	-0.556575
CENPH	4.839	5.355	0.516	-0.559338
MRPL24	6.547	7.058	0.511	-0.560259
CDC40	5.632	6.135	0.503	-0.561732
STRN4	8.149	8.648	0.499	-0.562469
MASTL	3.83	4.319	0.489	-0.564311
THOC6	11.156	11.63	0.474	-0.567074
RANGAP1	5.947	6.419	0.472	-0.567442
ADRM1	6.3	6.761	0.461	-0.569468
FOXC2	3.083	3.543	0.46	-0.569652
DNAJC8	12.006	12.445	0.439	-0.57352
E4F1	14.967	15.406	0.439	-0.57352
WRN	4.58	5.01	0.43	-0.575177
PFDN5	7.698	8.122	0.424	-0.576283
STAMBP	2.807	3.227	0.42	-0.577019
MIOS	3.249	3.667	0.418	-0.577388
PSMA6	23.926	24.335	0.409	-0.579045
DNAJC24	23.042	23.451	0.409	-0.579045
HNRNPU	37.26	37.665	0.405	-0.579782
GTF2F2	6.726	7.126	0.4	-0.580703
NR3C1	5.823	6.216	0.393	-0.581992
PARK2	2.742	3.122	0.38	-0.584386
MPP4	3.869	4.24	0.371	-0.586044
TCEB3	10.141	10.51	0.369	-0.586412
GRWD1	4.432	4.797	0.365	-0.587149
NUTM1	45.674	46.033	0.359	-0.588254
NUP214	7.683	8.018	0.335	-0.592675
CBLB	9.071	9.405	0.334	-0.592859
PPP2CA	10.285	10.617	0.332	-0.593227
IPO5	8.947	9.278	0.331	-0.593411
COPE	6.449	6.778	0.329	-0.59378
NUTF2	7.224	7.545	0.321	-0.595253
SF3B1	12.959	13.276	0.317	-0.59599
SNAP23	5.284	5.594	0.31	-0.597279
TUSC5	8.415	8.725	0.31	-0.597279
CNOT3	13.236	13.53	0.294	-0.600226
RBM22	24.659	24.943	0.284	-0.602068
ABT1	4.243	4.523	0.28	-0.602805
NPSR1	5.971	6.243	0.272	-0.604278
AFTPH	4.941	5.206	0.265	-0.605567
RPAP3	14.332	14.59	0.258	-0.606857
ING3	4.96	5.21	0.25	-0.60833
ATR	8.874	9.096	0.222	-0.613487
NSRP1	15.031	15.249	0.218	-0.614224
PCNA	17.473	17.69	0.217	-0.614408
RFC5	6.397	6.614	0.217	-0.614408
RSL24D1	10.649	10.862	0.213	-0.615145
UTP15	21.534	21.746	0.212	-0.615329
FIP1L1	16.852	17.063	0.211	-0.615513
KANSL1	3.347	3.552	0.205	-0.616618
RRP1B	4.406	4.607	0.201	-0.617355
COPB1	38.727	38.923	0.196	-0.618276
MTHFD1	11.831	12.022	0.191	-0.619197
TOP1	4.019	4.21	0.191	-0.619197
SP1	3.753	3.919	0.166	-0.623801
NDUFAB1	7.921	8.081	0.16	-0.624906
ZNHIT3	4.953	5.112	0.159	-0.62509
PPP4C	7.78	7.931	0.151	-0.626564
PHF3	3.876	4.026	0.15	-0.626748
POLR2K	6.091	6.24	0.149	-0.626932
SEC24C	3.316	3.453	0.137	-0.629142
RAD50	30.843	30.977	0.134	-0.629695
GNL1	3.442	3.575	0.133	-0.629879
ACTB	8.601	8.733	0.132	-0.630063
NEMF	22.379	22.5	0.121	-0.632089
POLR2E	8.648	8.745	0.097	-0.63651
RPLP0	8.332	8.421	0.089	-0.637983
MECOM	4.659	4.745	0.086	-0.638536
PSMF1	3.618	3.702	0.084	-0.638904
INO80	10.298	10.378	0.08	-0.639641
PCBP1	30.426	30.498	0.072	-0.641114
RFC4	24.017	24.071	0.054	-0.644429
PSMD2	20.991	21.044	0.053	-0.644614
ARID1A	9.857	9.904	0.047	-0.645719
THUMPD1	10.033	10.079	0.046	-0.645903
CDT1	54.709	54.75	0.041	-0.646824
RBM27	2.964	3.001	0.037	-0.64756
TUBA1C	21.012	21.038	0.026	-0.649586
TTI1	3.76	3.782	0.022	-0.650323
UBC	8.602	8.612	0.01	-0.652533
NPM1	8.491	8.473	-0.018	-0.65769
HNRNPF	10.925	10.899	-0.026	-0.659164
ACTR5	5.014	4.979	-0.035	-0.660821
LIN9	8.687	8.647	-0.04	-0.661742
SH3GLB2	3.302	3.253	-0.049	-0.6634
FOXK1	3.571	3.515	-0.056	-0.664689
LSM10	17.326	17.267	-0.059	-0.665242
SAFB	11.642	11.549	-0.093	-0.671504
SLC39A10	6.205	6.091	-0.114	-0.675372
POLR3B	7.281	7.162	-0.119	-0.676293
MSN	6.194	6.074	-0.12	-0.676477
CCT8	22.338	22.217	-0.121	-0.676661
TUBA4A	4.29	4.156	-0.134	-0.679055
DARS	15.78	15.635	-0.145	-0.681081
RPL5	7.873	7.721	-0.152	-0.68237
MAPRE1	9.442	9.247	-0.195	-0.69029
HSPA9	31.216	31.004	-0.212	-0.693421
HDAC7	7.245	7.028	-0.217	-0.694342
TTK	4.473	4.252	-0.221	-0.695079
TOPBP1	7.16	6.913	-0.247	-0.699868
RPA3	7.872	7.596	-0.276	-0.705209
DVL3	4.192	3.911	-0.281	-0.70613
ZNF259	5.223	4.939	-0.284	-0.706682
EXOSC2	8.13	7.846	-0.284	-0.706682
RAE1	5.086	4.797	-0.289	-0.707603
WDR46	15.099	14.809	-0.29	-0.707787
SMG8	8.929	8.624	-0.305	-0.71055
PBRM1	3.525	3.219	-0.306	-0.710734
PMF1	74.418	74.092	-0.326	-0.714418
PLEKHM3	4.38	4.048	-0.332	-0.715523
CCP110	8.507	8.167	-0.34	-0.716996
NCAPD2	6.571	6.231	-0.34	-0.716996
SOD1	12.721	12.372	-0.349	-0.718654
NCAPH	78.502	78.152	-0.35	-0.718838
DLD	14.977	14.615	-0.362	-0.721048
CNOT1	42.666	42.297	-0.369	-0.722338
CTPS1	5.314	4.944	-0.37	-0.722522
HSPE1	19.295	18.92	-0.375	-0.723443
RPS8	60.005	59.63	-0.375	-0.723443
VARS2	3.645	3.263	-0.382	-0.724732
TUBB1	3.94	3.556	-0.384	-0.7251
DOHH	5.503	5.1	-0.403	-0.7286
DMAP1	12.997	12.59	-0.407	-0.729337
FNTA	5.41	4.998	-0.412	-0.730257
NAE1	13.603	13.182	-0.421	-0.731915
BGLAP	63.049	62.612	-0.437	-0.734862
H2AFB2	6.072	5.632	-0.44	-0.735414
RBMX	55.309	54.868	-0.441	-0.735599
HSPE1-MOB4	18.527	18.076	-0.451	-0.73744
HSCB	3.47	3.014	-0.456	-0.738361
KIF4A	3.75	3.29	-0.46	-0.739098
SNRNP200	78.126	77.661	-0.465	-0.740019
MAD2L1	9.502	9.029	-0.473	-0.741492
PAM16	21.236	20.755	-0.481	-0.742966
NMD3	12.924	12.437	-0.487	-0.744071
CFLAR	14.703	14.208	-0.495	-0.745544
HNRNPA1	7.245	6.75	-0.495	-0.745544
NRBP1	4.935	4.439	-0.496	-0.745729
NONO	8.466	7.967	-0.499	-0.746281
DPH2	15.731	15.232	-0.499	-0.746281
H2AFB1	6.084	5.574	-0.51	-0.748307
RNPC3	13.396	12.864	-0.532	-0.752359
DDX17	11.448	10.913	-0.535	-0.752912
CTU1	4.716	4.18	-0.536	-0.753096
SORT1	18.367	17.83	-0.537	-0.75328
PMF1-BGLAP	63.333	62.792	-0.541	-0.754017
TPX2	16.586	16.029	-0.557	-0.756964
H2AFB3	6.121	5.564	-0.557	-0.756964
TAF8	19.989	19.43	-0.559	-0.757332
DDX51	27.319	26.755	-0.564	-0.758253
OAS1	9.718	9.129	-0.589	-0.762857
SEC61A2	3.751	3.161	-0.59	-0.763042
ATP5C1	6.916	6.319	-0.597	-0.764331
HAUS3	16.793	16.188	-0.605	-0.765804
TOP2B	4.317	3.7	-0.617	-0.768014
FAM96B	5.281	4.656	-0.625	-0.769488
PES1	19.408	18.781	-0.627	-0.769856
RPL35	9.055	8.408	-0.647	-0.77354
DCTN6	17.959	17.31	-0.649	-0.773908
USP9X	3.714	3.051	-0.663	-0.776487
SDAD1	32.027	31.343	-0.684	-0.780354
TICRR	9.418	8.725	-0.693	-0.782012
SUGT1	9.514	8.819	-0.695	-0.78238
SAP130	4.969	4.271	-0.698	-0.782933
SRPK1	10.249	9.549	-0.7	-0.783301
SSB	14.362	13.659	-0.703	-0.783854
SSR2	13.106	12.395	-0.711	-0.785327
ACTG1	13.862	13.143	-0.719	-0.786801
ILK	14.209	13.486	-0.723	-0.787538
TLN1	25.504	24.741	-0.763	-0.794905
PSMC5	7.264	6.495	-0.769	-0.79601
MARS	4.009	3.238	-0.771	-0.796378
NR2C2AP	6.614	5.836	-0.778	-0.797667
RBBP4	4.766	3.987	-0.779	-0.797852
MAT2A	57.969	57.187	-0.782	-0.798404
HAX1	7.616	6.818	-0.798	-0.801351
POLN	14.572	13.767	-0.805	-0.80264
GMPS	7.447	6.636	-0.811	-0.803745
PTTG1	21.161	20.35	-0.811	-0.803745
RPS3	5.339	4.502	-0.837	-0.808534
KIF20B	4.43	3.592	-0.838	-0.808718
THOC2	21.313	20.465	-0.848	-0.81056
MRPS5	4.109	3.242	-0.867	-0.81406
CDC25A	4.878	4.005	-0.873	-0.815165
RPL28	8.166	7.288	-0.878	-0.816086
IWS1	6.927	6.047	-0.88	-0.816454
PFN1	13.851	12.957	-0.894	-0.819032
RSRC1	8.844	7.941	-0.903	-0.82069
DUS1L	4.256	3.348	-0.908	-0.821611
KIAA1731	23.412	22.498	-0.914	-0.822716
SCAMP4	4.888	3.974	-0.914	-0.822716
EXOSC4	9.904	8.988	-0.916	-0.823084
FAM122A	4.394	3.465	-0.929	-0.825479
GTF3C6	10.237	9.301	-0.936	-0.826768
DPH5	4.107	3.16	-0.947	-0.828794
CLASP1	6.578	5.625	-0.953	-0.829899
PTMA	7.377	6.417	-0.96	-0.831188
MYOD1	8.043	7.071	-0.972	-0.833398
DDX6	5.931	4.936	-0.995	-0.837635
KPNA6	10.229	9.228	-1.001	-0.83874
SNRPD3	33.321	32.312	-1.009	-0.840213
LSG1	10.066	9.056	-1.01	-0.840397
FGD1	4.651	3.639	-1.012	-0.840766
ACTL6A	5.184	4.162	-1.022	-0.842607
TARS2	4.214	3.182	-1.032	-0.844449
MRPL3	5.084	4.041	-1.043	-0.846475
DDX49	5.027	3.97	-1.057	-0.849054
HJURP	6.118	5.036	-1.082	-0.853658
NUP133	21.319	20.235	-1.084	-0.854027
DHX8	11.277	10.156	-1.121	-0.860841
COIL	4.942	3.811	-1.131	-0.862683
DYNLRB1	35.268	34.137	-1.131	-0.862683
GNL3	24.176	23.044	-1.132	-0.862867
CPSF2	15.265	14.132	-1.133	-0.863052
LARS	4.696	3.547	-1.149	-0.865998
TXNL1	7.102	5.937	-1.165	-0.868945
RFC3	9.793	8.625	-1.168	-0.869498
ZFAND4	5.92	4.752	-1.168	-0.869498
GTPBP4	7.961	6.771	-1.19	-0.87355
HNRNPK	15.461	14.222	-1.239	-0.882575
MTOR	40.165	38.903	-1.262	-0.886811
INO80B	7.836	6.549	-1.287	-0.891415
SRP54	4.412	3.125	-1.287	-0.891415
PUS7	7.597	6.308	-1.289	-0.891784
TANGO6	6.889	5.585	-1.304	-0.894546
ZNRD1	12.69	11.384	-1.306	-0.894915
POLR2L	8.6	7.272	-1.328	-0.898967
GPKOW	7	5.67	-1.33	-0.899335
PIM1	5.003	3.669	-1.334	-0.900072
HEATR1	30.456	29.104	-1.352	-0.903387
ACTR3	10.467	9.106	-1.361	-0.905045
UCHL5	9.126	7.764	-1.362	-0.905229
MRPL12	4.839	3.473	-1.366	-0.905966
GEMIN6	6.914	5.507	-1.407	-0.913517
RPSA	47.894	46.478	-1.416	-0.915175
TINF2	16.804	15.359	-1.445	-0.920516
RAC3	5.828	4.379	-1.449	-0.921253
TFAP4	7.784	6.334	-1.45	-0.921437
FERMT2	5.701	4.247	-1.454	-0.922173
CIRH1A	14.915	13.451	-1.464	-0.924015
CTNNBL1	13.7	12.217	-1.483	-0.927515
CEP55	4.617	3.132	-1.485	-0.927883
SETD1B	8.645	7.135	-1.51	-0.932488
PKN2	6.852	5.332	-1.52	-0.934329
HDAC3	9.817	8.29	-1.527	-0.935619
WWTR1	14.394	12.859	-1.535	-0.937092
UTP14A	18.241	16.702	-1.539	-0.937829
PHF20	12.621	11.076	-1.545	-0.938934
PDPK1	9.402	7.818	-1.584	-0.946117
NCAPG	6.171	4.54	-1.631	-0.954773
NOP16	21.66	20.014	-1.646	-0.957536
SEC11C	8.355	6.693	-1.662	-0.960483
LAMTOR4	18.618	16.955	-1.663	-0.960667
UBE2A	7.669	5.989	-1.68	-0.963798
MIS12	5.417	3.722	-1.695	-0.966561
LSM11	8.588	6.892	-1.696	-0.966745
NFYC	11.12	9.399	-1.721	-0.97135
CXXC1	20.803	19.068	-1.735	-0.973928
TPP2	23.199	21.463	-1.736	-0.974112
HFM1	5.506	3.764	-1.742	-0.975217
RPL36AL	20.488	18.734	-1.754	-0.977428
DDX1	7.697	5.925	-1.772	-0.980743
XAB2	12.224	10.436	-1.788	-0.98369
SLC25A37	5.525	3.71	-1.815	-0.988663
POLL	4.965	3.129	-1.836	-0.99253
VPS35	10.413	8.545	-1.868	-0.998424
ISG15	5.109	3.225	-1.884	-1.00137
AK9	6.212	4.322	-1.89	-1.00248
EIF2B5	8.38	6.476	-1.904	-1.00505
LAMTOR2	13.607	11.69	-1.917	-1.00745
ABI1	6.582	4.636	-1.946	-1.01279
SLC39A7	27.61	25.641	-1.969	-1.01703
BDP1	23.369	21.388	-1.981	-1.01924
KIFC1	9.295	7.314	-1.981	-1.01924
PDS5A	5.421	3.431	-1.99	-1.02089
NDC1	10.299	8.308	-1.991	-1.02108
ATP6AP1	32.517	30.522	-1.995	-1.02182
SMC4	6.059	4.039	-2.02	-1.02642
ANAPC4	26.698	24.649	-2.049	-1.03176
C1QBP	8.757	6.704	-2.053	-1.0325
CDAN1	7.163	5.087	-2.076	-1.03673
SNRNP35	15.359	13.283	-2.076	-1.03673
NME5	5.321	3.24	-2.081	-1.03765
SRC	7.725	5.614	-2.111	-1.04318
TMCC3	5.449	3.332	-2.117	-1.04429
ARHGAP11A	10.847	8.713	-2.134	-1.04742
AAR2	5.252	3.098	-2.154	-1.0511
TBCD	13.958	11.804	-2.154	-1.0511
MYC	17.181	15.009	-2.172	-1.05442
WDR55	11.985	9.809	-2.176	-1.05515
MCM3	14.003	11.82	-2.183	-1.05644
PSMD11	49.122	46.914	-2.208	-1.06105
EIF4H	6.132	3.916	-2.216	-1.06252
COG6	8.16	5.932	-2.228	-1.06473
SNRNP25	63.238	60.983	-2.255	-1.0697
PPP2R1A	41.813	39.55	-2.263	-1.07118
CDC26	8.361	6.065	-2.296	-1.07725
RPL23A	57.268	54.971	-2.297	-1.07744
IPO7	11.073	8.775	-2.298	-1.07762
ELP3	20.456	18.155	-2.301	-1.07817
DPH1	6.412	4.103	-2.309	-1.07965
ZNF260	13.819	11.47	-2.349	-1.08701
CDK7	5.605	3.244	-2.361	-1.08923
ATP5E	6.606	4.209	-2.397	-1.09586
ARCN1	88.996	86.571	-2.425	-1.10101
UMPS	12.801	10.368	-2.433	-1.10249
TCEA2	5.596	3.143	-2.453	-1.10617
WDR59	9.713	7.258	-2.455	-1.10654
RPS7	22.086	19.624	-2.462	-1.10783
BRIX1	18.448	15.973	-2.475	-1.11022
H3F3B	10.361	7.864	-2.497	-1.11427
MIS18BP1	11.464	8.897	-2.567	-1.12717
GTF2F1	9.709	7.118	-2.591	-1.13159
NIP7	27.723	25.115	-2.608	-1.13472
EPG5	5.876	3.228	-2.648	-1.14208
H3F3A	10.841	8.15	-2.691	-1.15
MIS18A	41.573	38.852	-2.721	-1.15553
KCTD10	13.223	10.486	-2.737	-1.15848
CD3EAP	23.314	20.543	-2.771	-1.16474
DUT	9.938	7.158	-2.78	-1.1664
DDA1	10.343	7.557	-2.786	-1.1675
CEP85	14.999	12.187	-2.812	-1.17229
RTCB	12.299	9.477	-2.822	-1.17413
NOLC1	23.407	20.573	-2.834	-1.17634
FZR1	9.744	6.9	-2.844	-1.17818
PSMD1	12.882	9.955	-2.927	-1.19347
CCT4	40.494	37.561	-2.933	-1.19458
FOSL1	11.929	8.996	-2.933	-1.19458
PSMA7	12.285	9.326	-2.959	-1.19937
RPL17	64.911	61.944	-2.967	-1.20084
ASCC3	14.717	11.736	-2.981	-1.20342
EIF2B2	6.135	3.138	-2.997	-1.20636
SRRM1	14.578	11.547	-3.031	-1.21263
C9orf114	12.955	9.914	-3.041	-1.21447
PPP1R12A	24.258	21.193	-3.065	-1.21889
CENPE	26.3	23.198	-3.102	-1.2257
DDX10	12.288	9.182	-3.106	-1.22644
C16orf59	15.352	12.233	-3.119	-1.22883
CCT2	34.305	31.167	-3.138	-1.23233
INO80E	6.466	3.312	-3.154	-1.23528
UTP14C	11.556	8.355	-3.201	-1.24394
JUNB	9.387	6.185	-3.202	-1.24412
TBCB	16.232	13.028	-3.204	-1.24449
DLG5	6.564	3.335	-3.229	-1.24909
CDCA3	18.677	15.424	-3.253	-1.25351
SRP19	20.07	16.804	-3.266	-1.25591
MEN1	6.935	3.642	-3.293	-1.26088
VBP1	37.905	34.556	-3.349	-1.2712
SF3A1	64.82	61.401	-3.419	-1.28409
CDK1	18.234	14.785	-3.449	-1.28961
UPF1	9.539	6.068	-3.471	-1.29367
FTSJ3	34.282	30.767	-3.515	-1.30177
YY1	8.798	5.217	-3.581	-1.31393
SRSF3	38.981	35.391	-3.59	-1.31558
PAFAH1B1	10.973	7.369	-3.604	-1.31816
CHEK1	16.179	12.573	-3.606	-1.31853
NMU	11.988	8.38	-3.608	-1.3189
NUDCD3	39.861	36.14	-3.721	-1.33971
RBBP5	19.502	15.751	-3.751	-1.34524
NFIC	18.692	14.915	-3.777	-1.35002
RBM34	7.228	3.37	-3.858	-1.36494
CAD	44.966	41.096	-3.87	-1.36715
TWF1	9.247	5.365	-3.882	-1.36936
EIF3J	15.721	11.766	-3.955	-1.38281
CASC3	7.277	3.294	-3.983	-1.38797
RPS28	33.933	29.926	-4.007	-1.39239
RPL4	68.87	64.862	-4.008	-1.39257
EPC2	13.055	9.018	-4.037	-1.39791
SOWAHD	7.407	3.364	-4.043	-1.39902
KPNB1	12.451	8.4	-4.051	-1.40049
SAMM50	19.479	15.415	-4.064	-1.40288
GGT5	7.407	3.317	-4.09	-1.40767
SF3B4	15.271	11.169	-4.102	-1.40988
EIF4B	13.707	9.601	-4.106	-1.41062
CCDC94	8.547	4.423	-4.124	-1.41394
CTNND1	13.232	9.058	-4.174	-1.42314
AAAS	10.247	6.059	-4.188	-1.42572
STRN3	8.354	4.152	-4.202	-1.4283
RABIF	8.106	3.868	-4.238	-1.43493
MRPS2	8.503	4.258	-4.245	-1.43622
NKAP	11.545	7.268	-4.277	-1.44211
CCNG1	7.93	3.632	-4.298	-1.44598
RAB20	8.796	4.432	-4.364	-1.45814
KRI1	25.476	21.082	-4.394	-1.46366
MFAP1	32.657	28.232	-4.425	-1.46937
HARS	32.224	27.752	-4.472	-1.47803
C19orf40	8.028	3.556	-4.472	-1.47803
THG1L	8.866	4.361	-4.505	-1.48411
LSM14A	9.657	5.071	-4.586	-1.49903
SF3B5	16.453	11.732	-4.721	-1.52389
MYBL2	11.678	6.948	-4.73	-1.52555
SPC25	42.07	37.255	-4.815	-1.5412
SCAF1	29.21	24.39	-4.82	-1.54212
RSL1D1	14.961	10.129	-4.832	-1.54434
AXIN1	13.512	8.669	-4.843	-1.54636
TCP1	59.312	54.464	-4.848	-1.54728
TUBGCP5	8.933	4.076	-4.857	-1.54894
EIF5A2	8.597	3.614	-4.983	-1.57215
ANKIB1	8.23	3.201	-5.029	-1.58062
UTP3	9.859	4.792	-5.067	-1.58762
CDC23	32.052	26.979	-5.073	-1.58872
ESPL1	37.141	32.062	-5.079	-1.58983
RRP36	14.24	9.074	-5.166	-1.60585
PTGES3	14.551	9.169	-5.382	-1.64563
GINS3	46.947	41.522	-5.425	-1.65355
RAD23B	11.179	5.699	-5.48	-1.66368
MGEA5	10.648	5.044	-5.604	-1.68652
CDKN1B	10.714	5.035	-5.679	-1.70034
AURKB	60.588	54.903	-5.685	-1.70144
GEMIN7	11.922	6.19	-5.732	-1.7101
TGFBR1	16.642	10.822	-5.82	-1.72631
ATP6V1A	34.711	28.844	-5.867	-1.73496
HMGCS1	13.641	7.641	-6	-1.75946
ETF1	13.482	7.292	-6.19	-1.79445
ARPC1B	14.108	7.86	-6.248	-1.80513
C20orf195	14.438	8.082	-6.356	-1.82503
CCNA2	14.331	7.916	-6.415	-1.83589
NUP98	47.352	40.904	-6.448	-1.84197
PRPF3	32.717	26.259	-6.458	-1.84381
POLA1	25.689	19.142	-6.547	-1.8602
CDC5L	44.263	37.624	-6.639	-1.87715
EIF2S1	77.795	71.14	-6.655	-1.8801
PKMYT1	14.281	7.576	-6.705	-1.88931
GNB2L1	17.591	10.689	-6.902	-1.92559
ATP6V0C	22.607	15.691	-6.916	-1.92817
PLK1	41.073	34.105	-6.968	-1.93774
RPL8	49.503	42.198	-7.305	-1.99981
ADCY7	10.345	3.029	-7.316	-2.00184
SNRPD2	36.27	28.936	-7.334	-2.00515
SNRNP27	69.793	62.368	-7.425	-2.02191
NVL	32.525	24.804	-7.721	-2.07643
SLU7	16.659	8.737	-7.922	-2.11345
DPY30	64.909	56.987	-7.922	-2.11345
ABCB10	36.553	28.588	-7.965	-2.12137
INTS4	35.47	27.415	-8.055	-2.13795
DNA2	20.472	12.046	-8.426	-2.20628
PSMD3	20.029	11.246	-8.783	-2.27203
MEMO1	52.708	42.856	-9.852	-2.46892
POLD3	37.787	27.748	-10.039	-2.50336
PRPF31	57.511	47.258	-10.253	-2.54278
CCT5	19.526	8.975	-10.551	-2.59766
DHDDS	18.16	6.905	-11.255	-2.72733
EXOSC9	35.034	23.754	-11.28	-2.73193
BCCIP	30.686	19.239	-11.447	-2.76269
CCNT1	15.713	4.125	-11.588	-2.78866
HDAC6	15.916	4.088	-11.828	-2.83286
TIMM44	31.245	19.379	-11.866	-2.83986
COPA	49.667	37.136	-12.531	-2.96234
ANAPC5	28.011	15.252	-12.759	-3.00433
RRP12	25.929	12.847	-13.082	-3.06382
CDC6	49.762	35.967	-13.795	-3.19514
TUBB	88.752	73.823	-14.929	-3.40401
CENPT	25.397	10.462	-14.935	-3.40511
PSME3	36.525	19.272	-17.253	-3.83204
RPL14	80.602	59.798	-20.804	-4.48607

## Sheet: HT1080_dOB_zscores
GENE_WT	BoostedBF_WT	BoostedBF_dOB*&**	BF_dOB-BF_WT	zscore(BF_dOB-BF_WT)		HT1080
POT1	-5.946	21.856	27.802	5.30737
TAF5	-10.542	9.143	19.685	3.75998
ABR	-12.691	6.126	18.817	3.59451		-0.0384164	Average BF scores difference
HIST1H2AL	-11.977	5.771	17.748	3.39072		5.24561	Standard deviation BF scores difference
SSR1	2.365	20.077	17.712	3.38386
CAPG	-9.873	6.201	16.074	3.0716		* min T0 read counts per sgRNA > 25
CTC1	9.835	25.332	15.497	2.9616		** z-score for all genes with BF_K90E > 3
GOSR1	-11.23	3.78	15.01	2.86876
ABCE1	26.15	40.753	14.603	2.79117
HDAC9	-8.149	6.16	14.309	2.73513
C5	-7.954	5.155	13.109	2.50636
EIF4E1B	-9.093	4.011	13.104	2.50541
KATNBL1	1.143	14.176	13.033	2.49188
FBXL2	-8.891	4.053	12.944	2.47491
CCDC86	22.893	35.67	12.777	2.44307
PTCHD4	-7.798	4.938	12.736	2.43526
CHTF18	-1.386	11.34	12.726	2.43335
CRKL	3.554	16.156	12.602	2.40971
UBA52	15.561	27.872	12.311	2.35424
BBS5	-8.382	3.89	12.272	2.3468
NRDE2	24.627	36.878	12.251	2.3428
RPL10A	35.328	47.553	12.225	2.33784
SMC2	11.787	23.745	11.958	2.28694
LUC7L3	26.222	37.948	11.726	2.24272
AP3B2	0.011	11.693	11.682	2.23433
PRPF19	-0.367	11.276	11.643	2.22689
SMU1	29.852	41.401	11.549	2.20897
DAW1	1.718	13.254	11.536	2.2065
SMAD4	-1.673	9.836	11.509	2.20135
GFM2	-3.644	7.858	11.502	2.20001
EXOC3L4	7.505	18.997	11.492	2.19811
PRMT3	-5.033	6.067	11.1	2.12338
SRPK2	-4.88	6.107	10.987	2.10184
SON	55.622	66.566	10.944	2.09364
DHX16	1.387	11.898	10.511	2.01109
RPP25L	85.836	96.283	10.447	1.99889
BRCA2	17.973	28.318	10.345	1.97945
U2AF1	68.592	78.707	10.115	1.9356
SF3A2	60.16	70.026	9.866	1.88813
WARS	-2.483	7.376	9.859	1.8868
FUS	-4.671	5.165	9.836	1.88241
TMEM144	-6.713	3.11	9.823	1.87994
GFM1	-4.26	5.492	9.752	1.8664
CHMP2B	-3.022	6.703	9.725	1.86125
OR5AR1	-0.614	9.104	9.718	1.85992
SNRPE	24.58	33.978	9.398	1.79892
MDC1	-3.876	5.5	9.376	1.79472
ANAPC2	8.642	18.012	9.37	1.79358
RBM25	7.87	17.206	9.336	1.7871
PTPMT1	-6.005	3.291	9.296	1.77947
CRMP1	0.734	9.952	9.218	1.7646
WDR31	-1.388	7.807	9.195	1.76022
XPO6	-4.556	4.595	9.151	1.75183
UBA1	-5.253	3.875	9.128	1.74744
USP24	0.808	9.898	9.09	1.7402
NUP85	29.794	38.803	9.009	1.72476
CTTNBP2	-4.814	4.173	8.987	1.72057
DIDO1	-2.243	6.649	8.892	1.70245
GINS1	26.529	35.324	8.795	1.68396
RPS4X	24.99	33.756	8.766	1.67843
PRPS1	-5.406	3.274	8.68	1.66204
ZFYVE19	-5.047	3.585	8.632	1.65289
RPF1	30.735	39.285	8.55	1.63726
RPL13	30.364	38.897	8.533	1.63402
RRP15	11.845	20.362	8.517	1.63097
POLR2G	56.485	64.989	8.504	1.62849
TSSK2	-5.378	3.09	8.468	1.62163
C22orf31	-3.127	5.304	8.431	1.61457
RPS3	5.339	13.706	8.367	1.60237
PHAX	-1.01	7.313	8.323	1.59398
RPS24	21.959	30.231	8.272	1.58426
VPS51	-3.262	5.003	8.265	1.58293
PSME2	-1.534	6.688	8.222	1.57473
SLAIN2	-4.732	3.467	8.199	1.57034
PIK3C2A	-2.738	5.444	8.182	1.5671
PPM1D	2.881	11.054	8.173	1.56539
U2SURP	1.452	9.595	8.143	1.55967
STAM2	-3.318	4.802	8.12	1.55528
CCDC147	-4.446	3.625	8.071	1.54594
NEDD8	13.747	21.808	8.061	1.54404
E2F3	-4.618	3.407	8.025	1.53717
DDX11	-0.196	7.811	8.007	1.53374
CLNK	-4.935	3.049	7.984	1.52936
EIF2S3	31.041	38.977	7.936	1.52021
PPIL3	-2.489	5.295	7.784	1.49123
CPSF7	-1.831	5.917	7.748	1.48437
XRN1	-3.152	4.533	7.685	1.47236
MED7	-3.417	4.254	7.671	1.46969
CISD1	4.405	12.037	7.632	1.46225
PPP3CA	-3.703	3.886	7.589	1.45406
TXNL4A	19.857	27.417	7.56	1.44853
CCNI	0.703	8.25	7.547	1.44605
LNPEP	0.611	8.027	7.416	1.42108
TUBGCP2	-4.057	3.357	7.414	1.4207
PSMC1	8.034	15.435	7.401	1.41822
MSH6	-0.871	6.523	7.394	1.41688
STAT1	-1.785	5.584	7.369	1.41212
RPLP1	16.295	23.604	7.309	1.40068
MRPL16	-0.417	6.884	7.301	1.39915
RPS6	25.95	33.235	7.285	1.3961
DNAJB2	-4.155	3.095	7.25	1.38943
AK7	-0.571	6.644	7.215	1.38276
RPL38	50.355	57.553	7.198	1.37952
CCNT2	-0.628	6.541	7.169	1.37399
TFDP2	-2.87	4.293	7.163	1.37285
EEFSEC	2.858	9.998	7.14	1.36846
VOPP1	-3.792	3.346	7.138	1.36808
ATP5E	6.606	13.712	7.106	1.36198
PHTF2	10.095	17.2	7.105	1.36179
VPS28	35.776	42.8	7.024	1.34635
EIF2B1	-1.908	5.001	6.909	1.32442
S100A9	-2.807	4.038	6.845	1.31222
NOB1	-3.184	3.657	6.841	1.31146
DIAPH1	-3.535	3.286	6.821	1.30765
USF1	-3.712	3.079	6.791	1.30193
KAT8	21.861	28.623	6.762	1.2964
CRCP	-0.258	6.45	6.708	1.28611
TDRD12	-1.311	5.386	6.697	1.28401
NEK6	-1.941	4.748	6.689	1.28248
ACTRT3	-2.515	4.171	6.686	1.28191
NRF1	5.472	12.075	6.603	1.26609
WDR74	-1.501	5.091	6.592	1.26399
LYZ	-2.964	3.612	6.576	1.26094
RPL37A	40.915	47.468	6.553	1.25656
RPS15	8.907	15.457	6.55	1.25599
ATP5O	-2.434	4.089	6.523	1.25084
GPI	-3.045	3.447	6.492	1.24493
TRNT1	4.112	10.556	6.444	1.23578
LYAR	-0.874	5.553	6.427	1.23254
SET	0.612	7.037	6.425	1.23216
RTCA	-0.024	6.398	6.422	1.23159
SNRPC	22.456	28.844	6.388	1.2251
UBE3D	2.83	9.181	6.351	1.21805
C16orf80	9.602	15.892	6.29	1.20642
POLR1B	5.318	11.531	6.213	1.19174
REXO4	-0.198	6.011	6.209	1.19098
EVA1A	-3.105	3.095	6.2	1.18926
HNRNPAB	0.949	7.144	6.195	1.18831
RHOA	6.784	12.94	6.156	1.18088
PCF11	12.246	18.378	6.132	1.1763
VPS4A	1.821	7.918	6.097	1.16963
HNRNPM	12.607	18.688	6.081	1.16658
SRSF6	-2.423	3.65	6.073	1.16505
MAP3K2	-0.42	5.622	6.042	1.15914
RPLP2	12.098	18.125	6.027	1.15628
BTRC	13.614	19.62	6.006	1.15228
RPP40	16.517	22.501	5.984	1.14809
CCL23	-2.762	3.201	5.963	1.14408
TRMT2B	-0.801	5.159	5.96	1.14351
TIPIN	42.347	48.301	5.954	1.14237
TPT1	5.334	11.287	5.953	1.14218
EIF3H	5.759	11.696	5.937	1.13913
MRPS11	-1.917	4.003	5.92	1.13589
HUWE1	7.19	13.102	5.912	1.13436
SEC31A	-1.038	4.864	5.902	1.13245
PAK2	6.35	12.251	5.901	1.13226
KIF15	9.566	15.467	5.901	1.13226
TOP2A	35.563	41.451	5.888	1.12979
ALDH18A1	-2.053	3.833	5.886	1.1294
UBFD1	7.602	13.477	5.875	1.12731
RPL21	58	63.869	5.869	1.12616
MAPRE3	0.943	6.809	5.866	1.12559
PSMB4	-0.001	5.858	5.859	1.12426
NHP2L1	0.244	6.065	5.821	1.11701
SPC24	33.541	39.349	5.808	1.11453
TP73	-1.814	3.992	5.806	1.11415
RPS19	34.722	40.528	5.806	1.11415
POLR2D	2.661	8.426	5.765	1.10634
GNL3L	16.55	22.309	5.759	1.10519
U2AF2	4.614	10.367	5.753	1.10405
PUF60	14.683	20.434	5.751	1.10367
NUP43	2.696	8.42	5.724	1.09852
PHF5A	24.74	30.451	5.711	1.09604
NXF3	1.597	7.3	5.703	1.09452
CHMP4C	-1.132	4.569	5.701	1.09414
DDX42	3.447	9.144	5.697	1.09337
PSME4	-2.67	3.02	5.69	1.09204
RTF1	13.232	18.917	5.685	1.09109
RALGPS2	-2.091	3.591	5.682	1.09051
ZNRF3	-2.585	3.093	5.678	1.08975
VCL	3.743	9.421	5.678	1.08975
SAP18	-1.074	4.602	5.676	1.08937
PABPC4	-1.622	4.045	5.667	1.08766
GPN1	-1.939	3.721	5.66	1.08632
NOL6	31.411	37.026	5.615	1.07774
TUBB6	4.978	10.588	5.61	1.07679
UTP23	-2.561	3.044	5.605	1.07584
VPS53	0.006	5.61	5.604	1.07565
SKIV2L	3.433	9.029	5.596	1.07412
SRSF7	4.882	10.465	5.583	1.07164
UBE2I	-2.152	3.404	5.556	1.06649
RPL22L1	8.369	13.924	5.555	1.0663
RPL3L	0.131	5.684	5.553	1.06592
SUGP1	2.102	7.609	5.507	1.05715
OXA1L	9.738	15.227	5.489	1.05372
NSUN3	-0.896	4.566	5.462	1.04857
SUPT6H	14.835	20.295	5.46	1.04819
EXOSC10	2.792	8.234	5.442	1.04476
MAPK8	-1.476	3.932	5.408	1.03828
RPS29	22.1	27.505	5.405	1.03771
TRMT1	0.13	5.531	5.401	1.03695
PPP2R5D	-0.949	4.446	5.395	1.0358
LSM6	111.69	117.083	5.393	1.03542
ORC4	3.04	8.421	5.381	1.03313
NAT10	11.147	16.507	5.36	1.02913
CCNB3	-0.457	4.887	5.344	1.02608
MRPL42	-2.158	3.168	5.326	1.02265
CBS	-1.526	3.8	5.326	1.02265
NUDT21	7.256	12.53	5.274	1.01274
MDN1	31.099	36.362	5.263	1.01064
MRPS7	0.553	5.773	5.22	1.00244
RAE1	5.086	10.306	5.22	1.00244
NECAP2	0.254	5.458	5.204	0.999391
GAMT	-1.924	3.259	5.183	0.995388
NSA2	-1.168	4.009	5.177	0.994244
ODC1	-0.211	4.946	5.157	0.990431
MRPL22	4.272	9.427	5.155	0.99005
AXL	3.158	8.311	5.153	0.989668
ZCRB1	1.307	6.411	5.104	0.980327
RANBP2	-0.03	5.031	5.061	0.97213
EIF2S2	12.57	17.631	5.061	0.97213
CHMP1A	-1.783	3.2	4.983	0.95726
CARS2	-1.076	3.904	4.98	0.956689
GOLPH3	-1.034	3.903	4.937	0.948491
EPRS	31.476	36.409	4.933	0.947729
PSMD11	49.122	54.048	4.926	0.946394
COG3	0.818	5.709	4.891	0.939722
RRM2	10.696	15.585	4.889	0.939341
POLR3B	7.281	12.154	4.873	0.936291
ADRA2B	1.829	6.7	4.871	0.935909
SAE1	17.279	22.149	4.87	0.935719
PSMB3	2.794	7.654	4.86	0.933812
ENTPD1	-1.513	3.292	4.805	0.923327
NEK2	0.683	5.478	4.795	0.921421
TFB2M	-0.522	4.253	4.775	0.917608
MAP2K7	-1.227	3.546	4.773	0.917227
HNRNPD	2.916	7.68	4.764	0.915511
LTV1	12.029	16.792	4.763	0.915321
WNK4	-1.445	3.283	4.728	0.908648
PRC1	1.119	5.814	4.695	0.902357
EIF2B3	90.556	95.211	4.655	0.894732
IGBP1	1.07	5.717	4.647	0.893207
RAC1	21.166	25.812	4.646	0.893016
HSP90AA1	-0.088	4.552	4.64	0.891872
CASK	-1.182	3.44	4.622	0.888441
NME4	-1.544	3.036	4.58	0.880434
EIF3D	24.721	29.297	4.576	0.879672
ARFGEF1	-0.233	4.331	4.564	0.877384
RPL35	9.055	13.587	4.532	0.871284
CCNE1	1.388	5.864	4.476	0.860608
RDX	-0.756	3.719	4.475	0.860418
CDH2	2.306	6.759	4.453	0.856224
ARGLU1	3.823	8.267	4.444	0.854508
PSMB8	-0.104	4.329	4.433	0.852411
NCAPD2	6.571	10.997	4.426	0.851076
CSTF2	2.928	7.316	4.388	0.843832
RPS26	43.08	47.459	4.379	0.842117
TOMM22	-0.024	4.35	4.374	0.841163
MED25	-0.033	4.331	4.364	0.839257
ARHGAP1	31.861	36.2	4.339	0.834491
NEDD8-MDP1	3.296	7.61	4.314	0.829725
ING3	4.96	9.269	4.309	0.828772
COPZ1	66.265	70.567	4.302	0.827438
NUP35	4.716	9.015	4.299	0.826866
CENPA	48.602	52.885	4.283	0.823816
RPS12	3.535	7.788	4.253	0.818097
UBE2B	-0.054	4.16	4.214	0.810662
SKA1	3.074	7.276	4.202	0.808374
PBRM1	3.525	7.706	4.181	0.804371
MAPKAP1	-0.357	3.817	4.174	0.803036
RPS15A	41.654	45.826	4.172	0.802655
MRTO4	4.372	8.541	4.169	0.802083
MCM7	1.954	6.117	4.163	0.800939
C6orf48	-0.429	3.727	4.156	0.799605
MCM8	1.131	5.275	4.144	0.797317
DVL2	2.549	6.685	4.136	0.795792
TYK2	-0.295	3.834	4.129	0.794458
NOP9	4.073	8.176	4.103	0.789501
NUDC	12.667	16.741	4.074	0.783973
PARK2	2.742	6.806	4.064	0.782066
CDK6	2.517	6.58	4.063	0.781876
WBP4	1.951	5.99	4.039	0.777301
ELL	8.389	12.423	4.034	0.776347
PAPOLA	9.656	13.686	4.03	0.775585
EIF3A	70.662	74.67	4.008	0.771391
SPCS2	2.54	6.547	4.007	0.7712
RPS14	65.895	69.896	4.001	0.770056
BYSL	25.087	29.087	4	0.769866
IMP3	13.1	17.08	3.98	0.766053
SCYL1	3.317	7.29	3.973	0.764719
SSX2IP	10.335	14.299	3.964	0.763003
RPS27	8.963	12.907	3.944	0.75919
CENPF	7.682	11.621	3.939	0.758237
UPF3B	2.784	6.716	3.932	0.756902
MSH2	1.312	5.236	3.924	0.755377
WAPAL	3.595	7.499	3.904	0.751565
RGPD4	0.448	4.348	3.9	0.750802
SYNCRIP	0.321	4.205	3.884	0.747752
ANAPC11	1.501	5.378	3.877	0.746418
SMARCC1	-0.222	3.651	3.873	0.745655
SRSF2	-0.349	3.52	3.869	0.744892
EIF1AY	0.171	4.031	3.86	0.743177
RPL10L	3.09	6.926	3.836	0.738601
RAC3	5.828	9.658	3.83	0.737458
PSMD5	2.995	6.819	3.824	0.736314
PJA2	0.124	3.921	3.797	0.731167
DTX1	1.527	5.322	3.795	0.730785
SOD1	12.721	16.466	3.745	0.721254
PARD6A	2.932	6.65	3.718	0.716106
SNRPA1	10.87	14.585	3.715	0.715535
PXN	2.192	5.903	3.711	0.714772
CHMP6	25.082	28.788	3.706	0.713819
SRSF4	1.852	5.557	3.705	0.713628
KMT2A	-0.056	3.628	3.684	0.709625
RPS4Y1	8.635	12.313	3.678	0.708481
SF3B3	10.086	13.751	3.665	0.706003
CHMP3	1.799	5.458	3.659	0.704859
SURF6	37.013	40.648	3.635	0.700284
SND1	0.343	3.968	3.625	0.698377
ANAPC1	6.246	9.865	3.619	0.697234
VPS72	22.337	25.932	3.595	0.692658
NCL	57.781	61.376	3.595	0.692658
SHFM1	34.769	38.359	3.59	0.691705
POLDIP3	1.292	4.856	3.564	0.686749
SKI	-0.101	3.448	3.549	0.683889
EEF2	10.655	14.18	3.525	0.679314
ETV5	0.604	4.12	3.516	0.677598
SNRPA	1.95	5.465	3.515	0.677407
RBM39	6.422	9.937	3.515	0.677407
HIST2H3A	-0.07	3.438	3.508	0.676073
SEC61G	11.57	15.063	3.493	0.673213
TINF2	16.804	20.281	3.477	0.670163
CTNND1	13.232	16.705	3.473	0.669401
NCAPG2	3.662	7.13	3.468	0.668448
NOC4L	17.029	20.497	3.468	0.668448
HNRNPH1	0.494	3.958	3.464	0.667685
AKIRIN2	1.098	4.555	3.457	0.666351
ILF3	12.431	15.886	3.455	0.665969
UBA3	1.956	5.409	3.453	0.665588
HIST2H3C	-0.105	3.337	3.442	0.663491
MYBBP1A	12.949	16.37	3.421	0.659488
CNBP	6.186	9.595	3.409	0.6572
NONO	8.466	11.874	3.408	0.657009
PTK2	-0.118	3.288	3.406	0.656628
USP15	2.452	5.837	3.385	0.652625
NASP	0.871	4.235	3.364	0.648622
BRD4	1.732	5.08	3.348	0.645571
BCL2L1	9.497	12.833	3.336	0.643284
PIK3CB	5.038	8.367	3.329	0.641949
ACTB	8.601	11.918	3.317	0.639662
ZNF207	30.633	33.949	3.316	0.639471
RPS17	11.115	14.43	3.315	0.63928
POLR1A	3.03	6.344	3.314	0.63909
CDC16	15.753	19.066	3.313	0.638899
RAD51D	8.374	11.664	3.29	0.634514
RAD50	30.843	34.129	3.286	0.633752
IPO4	2.982	6.256	3.274	0.631464
AKT1	1.089	4.358	3.269	0.630511
PRICKLE1	-0.223	3.034	3.257	0.628224
ASF1A	3.91	7.163	3.253	0.627461
TTC27	58.921	62.159	3.238	0.624601
USP4	0.146	3.38	3.234	0.623839
DDX18	28.949	32.181	3.232	0.623458
RPL26L1	2.723	5.953	3.23	0.623076
HAUS2	7.72	10.945	3.225	0.622123
DDX21	38.085	41.305	3.22	0.62117
PNO1	10.741	13.946	3.205	0.61831
RPP30	17.536	20.731	3.195	0.616404
AAMP	2.31	5.504	3.194	0.616213
OPTN	3.327	6.491	3.164	0.610494
WDR36	26.863	30.012	3.149	0.607635
GNL1	3.442	6.579	3.137	0.605347
ZNF644	3.798	6.9	3.102	0.598675
SMG9	6.527	9.624	3.097	0.597722
DHX9	5.188	8.283	3.095	0.597341
HUS1	1.534	4.627	3.093	0.596959
MARS	4.009	7.084	3.075	0.593528
NHP2	20.559	23.633	3.074	0.593337
MSI1	0.967	4.034	3.067	0.592003
AFTPH	4.941	7.972	3.031	0.58514
TCEB2	7.981	11.001	3.02	0.583043
NFIA	1.827	4.832	3.005	0.580183
SPAG11B	1.539	4.542	3.003	0.579802
TUBA3E	0.74	3.74	3	0.57923
POLR2L	8.6	11.598	2.998	0.578849
PAK1IP1	18.433	21.431	2.998	0.578849
CCNG2	0.947	3.945	2.998	0.578849
HNRNPA2B1	10.783	13.777	2.994	0.578086
EIF3B	12.104	15.073	2.969	0.57332
HDAC1	0.964	3.931	2.967	0.572939
MMS22L	3.883	6.845	2.962	0.571986
PSMC3	4.317	7.278	2.961	0.571795
IPO13	20.02	22.957	2.937	0.56722
DDX31	1.908	4.84	2.932	0.566267
PELP1	25.788	28.711	2.923	0.564551
H3F3A	10.841	13.763	2.922	0.564361
BDKRB2	0.938	3.85	2.912	0.562454
DTL	8.669	11.581	2.912	0.562454
EEF1B2	4.383	7.294	2.911	0.562264
NOP56	39.617	42.524	2.907	0.561501
OAS2	1.601	4.489	2.888	0.557879
CPSF4	9.105	11.991	2.886	0.557498
CEP55	4.617	7.494	2.877	0.555782
RPL12	5.104	7.948	2.844	0.549491
HNRNPA0	6.746	9.59	2.844	0.549491
SYMPK	18.689	21.524	2.835	0.547775
TREX2	43.998	46.827	2.829	0.546631
NUMA1	4.376	7.2	2.824	0.545678
WDR3	38.256	41.078	2.822	0.545297
YARS	6.125	8.933	2.808	0.542628
EIF1AX	5.677	8.476	2.799	0.540912
PABPC1	3.764	6.558	2.794	0.539959
NRBP1	4.935	7.722	2.787	0.538625
CENPI	37.709	40.481	2.772	0.535765
WDR33	21.046	23.811	2.765	0.534431
SSR3	4.737	7.489	2.752	0.531953
EEF1A1	2.209	4.959	2.75	0.531571
C3orf17	1.108	3.83	2.722	0.526233
KIF22	0.687	3.409	2.722	0.526233
AEN	0.671	3.383	2.712	0.524327
DROSHA	2.415	5.111	2.696	0.521277
KIF1A	5.915	8.6	2.685	0.51918
GTF2B	1.414	4.094	2.68	0.518227
NEK9	0.396	3.04	2.644	0.511364
TSEN2	5.63	8.265	2.635	0.509648
USP8	3.279	5.902	2.623	0.507361
PRMT8	2.373	4.972	2.599	0.502785
CDC45	8.02	10.617	2.597	0.502404
UBA2	2.258	4.855	2.597	0.502404
ATP5B	5.555	8.145	2.59	0.50107
RPL39L	1.389	3.977	2.588	0.500688
HNRNPL	3.687	6.272	2.585	0.500116
GEMIN5	34.954	37.538	2.584	0.499926
HAUS8	26.317	28.9	2.583	0.499735
TXNL4B	5.485	8.019	2.534	0.490394
RPL10	28.764	31.258	2.494	0.482769
PABPN1	2.839	5.324	2.485	0.481053
SPAG11A	6.618	9.103	2.485	0.481053
RPL39	29.361	31.84	2.479	0.479909
RPL5	7.873	10.35	2.477	0.479528
DCTN1	22.06	24.526	2.466	0.477431
MRPL13	4.387	6.843	2.456	0.475524
EXOSC1	5.531	7.986	2.455	0.475334
UBB	2.005	4.451	2.446	0.473618
XRN2	19.03	21.475	2.445	0.473427
TLE3	2.301	4.718	2.417	0.46809
ZNF473	2.601	5.001	2.4	0.464849
PSMD8	32.227	34.618	2.391	0.463133
TSPO	1.218	3.602	2.384	0.461799
CHD2	2.743	5.124	2.381	0.461227
CSTF3	7.81	10.187	2.377	0.460464
RPA3	7.872	10.244	2.372	0.459511
DDX56	21.414	23.786	2.372	0.459511
CDK4	2.609	4.974	2.365	0.458177
POP5	40.725	43.06	2.335	0.452458
NUP37	7.003	9.325	2.322	0.449979
NSUN5	6.903	9.21	2.307	0.44712
MRPL11	3.437	5.742	2.305	0.446738
GMEB2	3.261	5.563	2.302	0.446167
HNRNPC	4.983	7.275	2.292	0.44426
KIF4A	3.75	6.034	2.284	0.442735
CNTD2	1.223	3.505	2.282	0.442354
RPS6KB1	3.124	5.403	2.279	0.441782
RPS23	45.592	47.85	2.258	0.437779
ARHGEF7	0.985	3.239	2.254	0.437016
RUVBL1	28.818	31.053	2.235	0.433394
ID1	3.621	5.848	2.227	0.431869
HSPA8	6.752	8.976	2.224	0.431297
RIOK3	2.483	4.704	2.221	0.430725
RPS25	4.356	6.566	2.21	0.428628
RBM27	2.964	5.172	2.208	0.428247
POLR2H	8.909	11.116	2.207	0.428056
RPN2	8.621	10.821	2.2	0.426722
YWHAZ	2.007	4.159	2.152	0.417571
ATP6V0E2	5.634	7.778	2.144	0.416046
RRP9	47.256	49.397	2.141	0.415474
USP34	3.284	5.422	2.138	0.414902
MCM3	14.003	16.129	2.126	0.412615
HSF1	4.301	6.401	2.1	0.407658
TWISTNB	32.258	34.358	2.1	0.407658
RIOK1	29.393	31.473	2.08	0.403845
EIF6	13.809	15.887	2.078	0.403464
DPH1	6.412	8.489	2.077	0.403274
NOL10	11.967	14.04	2.073	0.402511
KIFC1	9.295	11.363	2.068	0.401558
TTC4	4.839	6.893	2.054	0.398889
NSUN7	3.622	5.668	2.046	0.397364
CUL3	2.95	4.995	2.045	0.397173
SUV39H1	7.676	9.718	2.042	0.396601
JUN	11.224	13.263	2.039	0.396029
TFDP1	3.453	5.484	2.031	0.394504
NOC3L	6.152	8.176	2.024	0.39317
CASP3	2.691	4.707	2.016	0.391645
HSP90AB1	7.374	9.386	2.012	0.390882
USP32	1.199	3.21	2.011	0.390692
C15orf41	9.066	11.041	1.975	0.383829
RPL26	43.403	45.364	1.961	0.38116
UBL5	3.028	4.977	1.949	0.378872
POP1	23.369	25.316	1.947	0.378491
INTS6	4.872	6.808	1.936	0.376394
RPN1	10.445	12.378	1.933	0.375822
LSM5	17.524	19.449	1.925	0.374297
SNW1	17.196	19.121	1.925	0.374297
MRPS15	3.912	5.836	1.924	0.374106
NOP14	13.49	15.414	1.924	0.374106
LIN28A	1.193	3.106	1.913	0.372009
SNRPG	34.687	36.588	1.901	0.369722
PPAN-P2RY11	28.178	30.079	1.901	0.369722
RACGAP1	3.257	5.157	1.9	0.369531
AP1G2	1.189	3.08	1.891	0.367815
VPS36	6.588	8.464	1.876	0.364956
SMG6	1.412	3.277	1.865	0.362859
PSMC2	35.053	36.897	1.844	0.358855
PUS7	7.597	9.428	1.831	0.356377
RPL30	36.787	38.613	1.826	0.355424
UTP3	9.859	11.682	1.823	0.354852
VMA21	5.202	7.024	1.822	0.354662
PSMD3	20.029	21.847	1.818	0.353899
POLR2F	2.274	4.088	1.814	0.353136
CDK15	3.527	5.341	1.814	0.353136
UPF2	2.183	3.992	1.809	0.352183
SMURF1	4.089	5.891	1.802	0.350849
CASC5	14.778	16.576	1.798	0.350086
ARPC2	24.096	25.883	1.787	0.347989
SKA3	21.258	23.039	1.781	0.346845
DDX5	14.181	15.943	1.762	0.343223
OGDH	5.943	7.699	1.756	0.34208
KIAA0368	2.653	4.391	1.738	0.338648
POLR2K	6.091	7.826	1.735	0.338076
MAD1L1	5.255	6.986	1.731	0.337314
STAT3	3.602	5.316	1.714	0.334073
CCNL1	4.231	5.933	1.702	0.331785
NAF1	7.741	9.442	1.701	0.331595
ERH	19.899	21.597	1.698	0.331023
CACNB4	1.425	3.096	1.671	0.325876
TRMT112	6.597	8.26	1.663	0.32435
C14orf178	7.021	8.672	1.651	0.322063
TELO2	6.595	8.241	1.646	0.32111
LPPR2	4.668	6.305	1.637	0.319394
DONSON	8.8	10.437	1.637	0.319394
RP9	7.41	9.045	1.635	0.319013
SART1	17.04	18.657	1.617	0.315581
PPP1R35	5.175	6.79	1.615	0.3152
ORC1	11.456	13.067	1.611	0.314437
TFB1M	1.514	3.121	1.607	0.313675
NPM1	8.491	10.093	1.602	0.312722
SSR2	13.106	14.708	1.602	0.312722
POLR1D	9.935	11.534	1.599	0.31215
SULT6B1	3.321	4.915	1.594	0.311197
PFDN1	2.78	4.371	1.591	0.310625
HAUS7	32.056	33.646	1.59	0.310434
SEC61A1	14.901	16.454	1.553	0.303381
EIF3L	4.695	6.247	1.552	0.30319
PSMB6	61.613	63.153	1.54	0.300902
MCM9	3.27	4.807	1.537	0.30033
GTF2H1	2.857	4.394	1.537	0.30033
POLR2C	10.57	12.098	1.528	0.298615
TNPO3	7.417	8.944	1.527	0.298424
RAD9A	18.029	19.554	1.525	0.298043
PHB	36.671	38.189	1.518	0.296708
CHTOP	1.844	3.362	1.518	0.296708
COPS4	4.679	6.196	1.517	0.296518
YBX1	3.014	4.526	1.512	0.295564
PATL1	8.367	9.875	1.508	0.294802
RRN3	5.8	7.299	1.499	0.293086
LAS1L	3.189	4.685	1.496	0.292514
TGS1	3.505	4.985	1.48	0.289464
RAB10	12.024	13.463	1.439	0.281648
SKA2	8.31	9.748	1.438	0.281457
FXN	21.915	23.351	1.436	0.281076
MRPS12	2.859	4.293	1.434	0.280695
EXOSC4	9.904	11.336	1.432	0.280314
BRD1	2.384	3.813	1.429	0.279742
THOC1	4.366	5.79	1.424	0.278789
ENTPD8	1.926	3.336	1.41	0.27612
ZNF335	3.728	5.134	1.406	0.275357
SMAD3	3.098	4.503	1.405	0.275166
PRKCD	2.261	3.661	1.4	0.274213
NUP210	5.162	6.559	1.397	0.273641
PTGES3	14.551	15.945	1.394	0.273069
SPCS1	3.262	4.645	1.383	0.270972
NEDD1	6.785	8.154	1.369	0.268304
ERBB2	2.326	3.693	1.367	0.267922
DMXL1	6.512	7.879	1.367	0.267922
MZT2B	3.951	5.31	1.359	0.266397
ZCCHC9	10.552	11.899	1.347	0.26411
PPP1R42	6.432	7.762	1.33	0.260869
TRMT5	3.707	5.035	1.328	0.260488
ANAPC10	17.458	18.782	1.324	0.259725
PALB2	2.027	3.35	1.323	0.259534
SUSD3	4.563	5.878	1.315	0.258009
SRP9	9.309	10.61	1.301	0.25534
EXOSC8	20.026	21.324	1.298	0.254768
SEC24D	4.228	5.518	1.29	0.253243
DHX38	3.696	4.948	1.252	0.245999
CDK5	3.091	4.341	1.25	0.245618
SRP72	13.995	15.239	1.244	0.244474
MKI67IP	23.795	25.039	1.244	0.244474
NSL1	12.149	13.392	1.243	0.244284
DCTN3	16.414	17.651	1.237	0.24314
RPS3A	7.725	8.95	1.225	0.240852
HDAC2	5.958	7.167	1.209	0.237802
PSMA4	52.302	53.493	1.191	0.23437
RCL1	38.816	40.002	1.186	0.233417
RRP1B	4.406	5.579	1.173	0.230939
LEO1	9.272	10.442	1.17	0.230367
SEC24B	5.658	6.824	1.166	0.229605
TIMM44	31.245	32.41	1.165	0.229414
CDAN1	7.163	8.324	1.161	0.228651
SRSF1	25.85	26.997	1.147	0.225983
LARP1	3.355	4.496	1.141	0.224839
RPS7	22.086	23.221	1.135	0.223695
STUB1	2.679	3.814	1.135	0.223695
DPH2	15.731	16.862	1.131	0.222932
SP1	3.753	4.872	1.119	0.220645
MPND	5.305	6.397	1.092	0.215498
DDX47	12.552	13.637	1.085	0.214163
CDC40	5.632	6.695	1.063	0.209969
SEC24C	3.316	4.373	1.057	0.208825
KIAA0895	36.346	37.4	1.054	0.208253
ATRIP	3.709	4.751	1.042	0.205966
KLF16	10.375	11.397	1.022	0.202153
TGFB1	2.251	3.261	1.01	0.199865
EIF3CL	17.244	18.253	1.009	0.199675
PCNA	17.473	18.471	0.998	0.197578
MIS12	5.417	6.415	0.998	0.197578
KIF18B	18.494	19.487	0.993	0.196625
UTP18	10.86	11.841	0.981	0.194337
UPF3A	4.363	5.33	0.967	0.191668
DNAJC24	23.042	23.999	0.957	0.189762
DHX8	11.277	12.23	0.953	0.188999
MED1	3.385	4.331	0.946	0.187665
C1QBP	8.757	9.703	0.946	0.187665
HNRNPUL1	7.115	8.049	0.934	0.185377
NUF2	6.082	7.014	0.932	0.184996
RPL18	40.92	41.845	0.925	0.183661
TXNL1	7.102	8.025	0.923	0.18328
PDS5B	6.471	7.377	0.906	0.180039
SSRP1	16.989	17.89	0.901	0.179086
DDX52	13.435	14.328	0.893	0.177561
RPL15	34.982	35.868	0.886	0.176227
GTPBP4	7.961	8.839	0.878	0.174702
TBL3	17.625	18.503	0.878	0.174702
RANBP3	9.864	10.737	0.873	0.173748
DCP2	9.053	9.889	0.836	0.166695
POLR2A	3.94	4.769	0.829	0.16536
TCERG1	6.95	7.768	0.818	0.163263
POLE	20.769	21.577	0.808	0.161357
TRMT1L	4.612	5.419	0.807	0.161166
RSL1D1	14.961	15.76	0.799	0.159641
SRRM2	23.386	24.185	0.799	0.159641
CFL1	2.975	3.765	0.79	0.157926
CDK12	2.651	3.434	0.783	0.156591
SEC61A2	3.751	4.529	0.778	0.155638
RBM28	16.547	17.323	0.776	0.155257
HNRNPLL	6.516	7.269	0.753	0.150872
RIOK2	15.055	15.79	0.735	0.147441
HIST2H3D	2.78	3.511	0.731	0.146678
DBR1	15.248	15.979	0.731	0.146678
AURKA	8.992	9.722	0.73	0.146487
GCN1L1	2.393	3.116	0.723	0.145153
TUBA1B	14.95	15.672	0.722	0.144962
NDC1	10.299	11.016	0.717	0.144009
PDGFRB	3.678	4.385	0.707	0.142103
FANCD2	7.098	7.801	0.703	0.14134
FBL	93.858	94.552	0.694	0.139625
RPL41	14.166	14.851	0.685	0.137909
EIF5B	13.438	14.093	0.655	0.13219
PPAN	31.606	32.257	0.651	0.131427
GMNN	3.407	4.053	0.646	0.130474
TTF2	3.66	4.302	0.642	0.129712
RRP1	27.986	28.621	0.635	0.128377
RPL7L1	11.18	11.785	0.605	0.122658
CARS	4.75	5.344	0.594	0.120561
SUMO2	6.145	6.735	0.59	0.119799
CNOT4	5.848	6.438	0.59	0.119799
ACTR2	6.061	6.651	0.59	0.119799
MASTL	3.83	4.411	0.581	0.118083
RAD9B	28.462	29.042	0.58	0.117892
PSMF1	3.618	4.194	0.576	0.11713
CDCA5	4.089	4.659	0.57	0.115986
VPS29	33.284	33.853	0.569	0.115795
NUP54	29.373	29.921	0.548	0.111792
NUBP1	10.817	11.363	0.546	0.111411
TUSC5	8.415	8.951	0.536	0.109504
HGS	4.126	4.645	0.519	0.106263
RPS20	16.35	16.851	0.501	0.102832
CD3EAP	23.314	23.814	0.5	0.102641
RANBP6	2.789	3.276	0.487	0.100163
DNAJC8	12.006	12.492	0.486	0.0999724
LLGL2	4.632	5.117	0.485	0.0997818
RPL36	25.323	25.804	0.481	0.0990192
EEF1A2	2.679	3.157	0.478	0.0984473
CSTF1	15.916	16.378	0.462	0.0953972
NUP88	4.347	4.803	0.456	0.0942533
EXOSC5	14.285	14.737	0.452	0.0934908
BTF3L4	4.3	4.744	0.444	0.0919657
ORC6	4.978	5.41	0.432	0.0896781
POMP	7.927	8.357	0.43	0.0892968
ISG15	5.109	5.529	0.42	0.0873905
CDK2	2.863	3.268	0.405	0.0845309
NACA2	3.66	4.054	0.394	0.0824339
HNRNPK	15.461	15.855	0.394	0.0824339
TTK	4.473	4.86	0.387	0.0810995
SIRT6	3.489	3.876	0.387	0.0810995
BRCA1	14.098	14.463	0.365	0.0769055
NPSR1	5.971	6.328	0.357	0.0753804
IL6	3.556	3.91	0.354	0.0748085
SEC11A	6.408	6.759	0.351	0.0742366
LSM3	8.782	9.129	0.347	0.0734741
ISG20L2	14.337	14.682	0.345	0.0730928
SKP1	6.726	7.069	0.343	0.0727115
RRM2B	3.621	3.956	0.335	0.0711864
CHAF1A	4.725	5.06	0.335	0.0711864
MCM2	66.211	66.526	0.315	0.0673737
ACTR5	5.014	5.327	0.313	0.0669925
BPTF	4.589	4.901	0.312	0.0668018
RBX1	9.289	9.586	0.297	0.0639423
PLK4	22.243	22.54	0.297	0.0639423
GEMIN6	6.914	7.202	0.288	0.0622266
PSMB1	24.784	25.069	0.285	0.0616547
ZFAND4	5.92	6.204	0.284	0.061464
PFDN4	3.176	3.454	0.278	0.0603202
DHX15	15.939	16.217	0.278	0.0603202
FZR1	9.744	10.021	0.277	0.0601296
CDC25A	4.878	5.15	0.272	0.0591764
MED30	36.881	37.147	0.266	0.0580326
SMC4	6.059	6.32	0.261	0.0570794
ZNHIT3	4.953	5.199	0.246	0.0542199
SMC6	3.303	3.547	0.244	0.0538386
MAPRE1	9.442	9.685	0.243	0.053648
DDX20	5.935	6.176	0.241	0.0532667
GAR1	11.571	11.811	0.24	0.0530761
CDC23	32.052	32.282	0.23	0.0511697
PRPF31	57.511	57.74	0.229	0.0509791
RRS1	7.241	7.464	0.223	0.0498353
TIMM13	6.386	6.606	0.22	0.0492634
IMPDH2	18.591	18.807	0.216	0.0485008
CTU2	4.506	4.718	0.212	0.0477383
CCNB2	7.748	7.96	0.212	0.0477383
TLN1	25.504	25.708	0.204	0.0462132
HNRNPA1	7.245	7.447	0.202	0.0458319
MELK	6.557	6.756	0.199	0.04526
TUBA4A	4.29	4.487	0.197	0.0448787
RPS9	23.589	23.777	0.188	0.043163
ZC3H8	55.508	55.695	0.187	0.0429724
MAP3K7	5.854	6.024	0.17	0.0397316
BRK1	4.181	4.346	0.165	0.0387784
NR3C1	5.823	5.985	0.162	0.0382065
ZNHIT6	2.899	3.06	0.161	0.0380159
NUPL2	6.134	6.288	0.154	0.0366814
EIF3M	17.148	17.3	0.152	0.0363001
FOXK1	3.571	3.706	0.135	0.0330593
TPR	27.983	28.118	0.135	0.0330593
WDR12	42.642	42.777	0.135	0.0330593
EIF3I	16.061	16.178	0.117	0.0296279
PFAS	8.923	9.039	0.116	0.0294373
TONSL	5.758	5.865	0.107	0.0277215
SFPQ	8.787	8.893	0.106	0.0275309
WDHD1	13.846	13.952	0.106	0.0275309
SRC	7.725	7.823	0.098	0.0260058
RPL18A	29.826	29.918	0.092	0.024862
MVD	3.937	4.016	0.079	0.0223837
RPS10	21.753	21.827	0.074	0.0214306
MTBP	22.988	23.062	0.074	0.0214306
AQR	15.516	15.58	0.064	0.0195242
RAN	8.825	8.888	0.063	0.0193336
ATP5C1	6.916	6.969	0.053	0.0174272
NAPG	4.286	4.32	0.034	0.0138051
NCOR1	5.546	5.578	0.032	0.0134239
LSG1	10.066	10.078	0.012	0.00961117
HEATR1	30.456	30.466	0.01	0.0092299
ORC2	7.977	7.984	0.007	0.00865799
PIKFYVE	4.256	4.262	0.006	0.00846735
MED22	7.51	7.513	0.003	0.00789545
RNPS1	7.257	7.258	0.001	0.00751418
CDCA3	18.677	18.677	0	0.00732354
CDC42	12.375	12.349	-0.026	0.00236702
AP2A1	5.924	5.896	-0.028	0.00198575
HAT1	5.768	5.738	-0.03	0.00160447
RPS10-NUDT3	11.345	11.307	-0.038	7.939e-05
POLR2J3	3.56	3.521	-0.039	-0.000111246
BCAS2	13.616	13.575	-0.041	-0.000492517
C14orf166	6.531	6.485	-0.046	-0.00144569
CPSF3	7.574	7.515	-0.059	-0.00392396
LIN9	8.687	8.626	-0.061	-0.00430523
GLTSCR2	12.9	12.834	-0.066	-0.00525841
C20orf195	14.438	14.372	-0.066	-0.00525841
CCNI2	3.925	3.856	-0.069	-0.00583031
DDOST	7.966	7.897	-0.069	-0.00583031
CD99L2	5.055	4.985	-0.07	-0.00602095
DLG5	6.564	6.494	-0.07	-0.00602095
TERF2	7.435	7.364	-0.071	-0.00621158
PTMA	7.377	7.298	-0.079	-0.00773667
HIRIP3	4.09	4.006	-0.084	-0.00868985
ACTG1	13.862	13.772	-0.09	-0.00983366
BUB1B	9.033	8.942	-0.091	-0.0100243
C1orf131	9.013	8.921	-0.092	-0.0102149
TOPBP1	7.16	7.067	-0.093	-0.0104056
MEAF6	9.517	9.41	-0.107	-0.0130745
RBM42	46.735	46.619	-0.116	-0.0147902
DNAJA3	4.709	4.579	-0.13	-0.0174591
HNRNPDL	9.144	9.014	-0.13	-0.0174591
RPL3	14.509	14.359	-0.15	-0.0212718
NDC80	8.775	8.619	-0.156	-0.0224156
DDX49	5.027	4.867	-0.16	-0.0231781
PES1	19.408	19.248	-0.16	-0.0231781
PSMB5	10.938	10.776	-0.162	-0.0235594
PRKCE	6.735	6.572	-0.163	-0.0237501
FAM96B	5.281	5.109	-0.172	-0.0254658
GNL3	24.176	23.994	-0.182	-0.0273721
DMAP1	12.997	12.791	-0.206	-0.0319474
TCEA2	5.596	5.377	-0.219	-0.0344256
ARHGEF1	9.529	9.296	-0.233	-0.0370945
NAP1L1	3.801	3.566	-0.235	-0.0374758
CCAR1	26.174	25.934	-0.24	-0.038429
PSME1	4.916	4.668	-0.248	-0.0399541
RBBP4	4.766	4.511	-0.255	-0.0412885
ZMAT2	55.235	54.973	-0.262	-0.042623
TTI1	3.76	3.496	-0.264	-0.0430042
CCND1	19.296	19.028	-0.268	-0.0437668
SRPRB	7.074	6.804	-0.27	-0.0441481
TBCD	13.958	13.677	-0.281	-0.046245
MRPL12	4.839	4.555	-0.284	-0.046817
RANGAP1	5.947	5.661	-0.286	-0.0471982
DVL1	3.465	3.175	-0.29	-0.0479608
EIF2B4	16.417	16.127	-0.29	-0.0479608
CENPN	7.214	6.919	-0.295	-0.0489139
UBE2C	22.514	22.207	-0.307	-0.0512016
CASP8AP2	73.67	73.355	-0.315	-0.0527267
NMU	11.988	11.638	-0.35	-0.0593989
NAE1	13.603	13.251	-0.352	-0.0597802
BARD1	18.98	18.624	-0.356	-0.0605427
M1AP	11.843	11.478	-0.365	-0.0622584
EIF3C	16.953	16.587	-0.366	-0.0624491
DDX17	11.448	11.081	-0.367	-0.0626397
DYNC1I2	4.101	3.728	-0.373	-0.0637835
RPS27L	11.385	11.009	-0.376	-0.0643554
UBC	8.602	8.225	-0.377	-0.0645461
RPAP1	63.521	63.143	-0.378	-0.0647367
EFTUD1	14.245	13.857	-0.388	-0.0666431
FGD1	4.651	4.258	-0.393	-0.0675962
PSMA6	23.926	23.529	-0.397	-0.0683588
GRWD1	4.432	4.034	-0.398	-0.0685494
VPRBP	9.523	9.121	-0.402	-0.0693119
E2F1	3.456	3.051	-0.405	-0.0698839
POLD1	23.214	22.798	-0.416	-0.0719808
HAUS5	63.203	62.784	-0.419	-0.0725528
RSL24D1	10.649	10.227	-0.422	-0.0731247
XAB2	12.224	11.802	-0.422	-0.0731247
ORC5	10.046	9.622	-0.424	-0.0735059
NFX1	9.954	9.53	-0.424	-0.0735059
NUP160	40.048	39.618	-0.43	-0.0746497
PRPF8	45.817	45.379	-0.438	-0.0761748
WDR44	5.778	5.294	-0.484	-0.0849441
UTP14A	18.241	17.734	-0.507	-0.0893287
SLC25A37	5.525	5.017	-0.508	-0.0895193
COIL	4.942	4.429	-0.513	-0.0904725
CWC22	16.565	16.052	-0.513	-0.0904725
RPL28	8.166	7.651	-0.515	-0.0908538
SF1	6.648	6.131	-0.517	-0.091235
USP1	5.883	5.35	-0.533	-0.0942852
NR2C2AP	6.614	6.08	-0.534	-0.0944758
EIF2B5	8.38	7.842	-0.538	-0.0952384
POLE2	75.463	74.917	-0.546	-0.0967635
PPP2CA	10.285	9.738	-0.547	-0.0969541
HSPA4	13.819	13.27	-0.549	-0.0973354
RPS11	55.963	55.41	-0.553	-0.0980979
NUP155	7.118	6.542	-0.576	-0.102483
EXOSC2	8.13	7.545	-0.585	-0.104198
PLEKHA5	4.71	4.119	-0.591	-0.105342
POLL	4.965	4.372	-0.593	-0.105723
SRP68	30.433	29.822	-0.611	-0.109155
DHODH	5.251	4.634	-0.617	-0.110299
MRPS5	4.109	3.482	-0.627	-0.112205
PSMB7	14.736	14.103	-0.633	-0.113349
TRIP13	9.964	9.329	-0.635	-0.11373
LSM14A	9.657	9.012	-0.645	-0.115636
NUP107	25.831	25.18	-0.651	-0.11678
EIF3G	51.187	50.528	-0.659	-0.118305
COPE	6.449	5.774	-0.675	-0.121355
GEMIN8	6.211	5.532	-0.679	-0.122118
PWP1	7.088	6.398	-0.69	-0.124215
CTU1	4.716	4.016	-0.7	-0.126121
TBCB	16.232	15.53	-0.702	-0.126503
FARSA	4.538	3.834	-0.704	-0.126884
BRAF	6.522	5.815	-0.707	-0.127456
PGPEP1	3.818	3.104	-0.714	-0.12879
MAGOH	10.101	9.374	-0.727	-0.131268
DHX37	23.222	22.493	-0.729	-0.13165
CENPE	26.3	25.555	-0.745	-0.1347
PNMAL2	13.869	13.123	-0.746	-0.134891
RPTOR	9.531	8.774	-0.757	-0.136988
THAP4	7.667	6.904	-0.763	-0.138131
POP7	6.707	5.941	-0.766	-0.138703
TARS2	4.214	3.44	-0.774	-0.140228
PKN2	6.852	6.077	-0.775	-0.140419
BCL6	11.741	10.949	-0.792	-0.14366
PTPN1	4.338	3.546	-0.792	-0.14366
AARS	22.815	22.02	-0.795	-0.144232
TUBB1	3.94	3.14	-0.8	-0.145185
HDAC3	9.817	9.002	-0.815	-0.148044
EEF1D	5.872	5.053	-0.819	-0.148807
RPL9	57.77	56.95	-0.82	-0.148998
IPO5	8.947	8.117	-0.83	-0.150904
DIEXF	6.849	6.011	-0.838	-0.152429
SNRPD1	39.545	38.693	-0.852	-0.155098
PPP1R11	8.314	7.458	-0.856	-0.15586
SNAP23	5.284	4.427	-0.857	-0.156051
POLR3K	23.393	22.532	-0.861	-0.156814
EBNA1BP2	7.43	6.567	-0.863	-0.157195
HSPA9	31.216	30.349	-0.867	-0.157957
CCT7	43.855	42.968	-0.887	-0.16177
TIMM22	5.132	4.242	-0.89	-0.162342
SF3B2	20.305	19.398	-0.907	-0.165583
TAF9	5.251	4.323	-0.928	-0.169586
EDC3	6.301	5.358	-0.943	-0.172446
UBQLN2	4.345	3.387	-0.958	-0.175305
NUP214	7.683	6.715	-0.968	-0.177212
DDX24	11.73	10.758	-0.972	-0.177974
CLASP1	6.578	5.603	-0.975	-0.178546
INTS2	49.495	48.519	-0.976	-0.178737
KAT7	25.808	24.821	-0.987	-0.180834
SETD1B	8.645	7.656	-0.989	-0.181215
CCDC174	9.782	8.772	-1.01	-0.185218
DDX6	5.931	4.913	-1.018	-0.186743
NFRKB	6.087	5.046	-1.041	-0.191128
STRN4	8.149	7.101	-1.048	-0.192463
CTPS1	5.314	4.266	-1.048	-0.192463
THUMPD1	10.033	8.985	-1.048	-0.192463
USPL1	15.577	14.524	-1.053	-0.193416
CRNKL1	30.127	29.07	-1.057	-0.194178
CLPB	14.674	13.613	-1.061	-0.194941
HAUS1	32.329	31.259	-1.07	-0.196656
NGDN	5.519	4.444	-1.075	-0.19761
LIG1	5.122	4.046	-1.076	-0.1978
WDR48	8.906	7.799	-1.107	-0.20371
CDK1	18.234	17.127	-1.107	-0.20371
NUFIP1	16.292	15.179	-1.113	-0.204854
SNRPD3	33.321	32.204	-1.117	-0.205616
CCNA2	14.331	13.206	-1.125	-0.207141
CCNH	5.904	4.775	-1.129	-0.207904
CENPM	25.368	24.232	-1.136	-0.209238
RPS6KA3	14.981	13.838	-1.143	-0.210573
C10orf11	6.493	5.347	-1.146	-0.211145
LSM10	17.326	16.18	-1.146	-0.211145
MTX1	5.635	4.486	-1.149	-0.211717
EGFR	5.098	3.94	-1.158	-0.213432
ILK	14.209	13.05	-1.159	-0.213623
PRMT5	53.459	52.298	-1.161	-0.214004
TRAM1	5.074	3.907	-1.167	-0.215148
NCAPH2	8.562	7.381	-1.181	-0.217817
MCPH1	4.46	3.277	-1.183	-0.218198
TNPO1	4.389	3.198	-1.191	-0.219723
RFC3	9.793	8.6	-1.193	-0.220105
FEN1	4.614	3.409	-1.205	-0.222392
DHX58	4.501	3.293	-1.208	-0.222964
GLB1	4.734	3.511	-1.223	-0.225824
MSN	6.194	4.96	-1.234	-0.227921
IK	5.184	3.944	-1.24	-0.229065
PRPF4B	21.709	20.468	-1.241	-0.229255
SRP54	4.412	3.169	-1.243	-0.229636
NMD3	12.924	11.678	-1.246	-0.230208
LARS	4.696	3.448	-1.248	-0.23059
KIF18A	50.119	48.87	-1.249	-0.23078
PRPF4	26.374	25.123	-1.251	-0.231162
WDR46	15.099	13.844	-1.255	-0.231924
PPP4C	7.78	6.514	-1.266	-0.234021
VARS	45.785	44.514	-1.271	-0.234974
WDR43	15.417	14.129	-1.288	-0.238215
CCAR2	9.699	8.408	-1.291	-0.238787
EIF3F	5.94	4.648	-1.292	-0.238978
DDX39B	6.373	5.079	-1.294	-0.239359
RAD51C	13.819	12.523	-1.296	-0.23974
KRR1	27.513	26.214	-1.299	-0.240312
MED18	12.611	11.311	-1.3	-0.240503
EXOC2	22.853	21.518	-1.335	-0.247175
CDK8	4.84	3.494	-1.346	-0.249272
RBM19	33.972	32.62	-1.352	-0.250416
PPAPDC1A	10.795	9.436	-1.359	-0.25175
LMNA	11.274	9.901	-1.373	-0.254419
ASF1B	5.984	4.597	-1.387	-0.257088
SNUPN	12.938	11.547	-1.391	-0.257851
HNRNPU	37.26	35.866	-1.394	-0.258422
RNPC3	13.396	11.999	-1.397	-0.258994
NUP188	6.369	4.97	-1.399	-0.259376
EIF3K	8.074	6.674	-1.4	-0.259566
CREB1	12.805	11.404	-1.401	-0.259757
PPP2R5C	7.324	5.914	-1.41	-0.261473
NACAD	4.782	3.366	-1.416	-0.262616
GEMIN4	15.058	13.642	-1.416	-0.262616
RPL7	30.283	28.843	-1.44	-0.267192
EHMT2	10.524	9.082	-1.442	-0.267573
MTOR	40.165	38.705	-1.46	-0.271004
TBCE	33.148	31.688	-1.46	-0.271004
BIRC5	13.048	11.583	-1.465	-0.271958
PSMC4	49.006	47.53	-1.476	-0.274055
RFC5	6.397	4.911	-1.486	-0.275961
EIF2B2	6.135	4.642	-1.493	-0.277295
COPS5	6.505	5.003	-1.502	-0.279011
NVL	32.525	31.02	-1.505	-0.279583
DHX35	5.798	4.282	-1.516	-0.28168
SEC61B	8.286	6.764	-1.522	-0.282824
ARL2	15.646	14.12	-1.526	-0.283586
NLE1	46.144	44.613	-1.531	-0.284539
RPL13A	5.079	3.54	-1.539	-0.286065
BUB3	17.538	15.983	-1.555	-0.289115
SMNDC1	12.52	10.948	-1.572	-0.292356
RAD17	11.914	10.331	-1.583	-0.294453
SF3B1	12.959	11.376	-1.583	-0.294453
THOC6	11.156	9.57	-1.586	-0.295024
UTP6	27.687	26.095	-1.592	-0.296168
DLGAP5	9.779	8.184	-1.595	-0.29674
UPF1	9.539	7.939	-1.6	-0.297693
ZFP36L1	9.336	7.729	-1.607	-0.299028
GATAD2A	5.909	4.297	-1.612	-0.299981
PCNT	4.804	3.184	-1.62	-0.301506
AAR2	5.252	3.613	-1.639	-0.305128
CDCA8	43.099	41.428	-1.671	-0.311228
MRPS2	8.503	6.832	-1.671	-0.311228
GMPS	7.447	5.772	-1.675	-0.311991
COPS6	17.329	15.638	-1.691	-0.315041
SKIV2L2	5.638	3.938	-1.7	-0.316757
CUL1	11.21	9.509	-1.701	-0.316948
AK9	6.212	4.505	-1.707	-0.318091
STXBP3	15.21	13.501	-1.709	-0.318473
LSM4	34.539	32.824	-1.715	-0.319616
ZRSR2	9.406	7.682	-1.724	-0.321332
SLBP	7.886	6.158	-1.728	-0.322095
UBQLN4	6.412	4.683	-1.729	-0.322285
FERMT2	5.701	3.952	-1.749	-0.326098
BTF3	26.192	24.442	-1.75	-0.326289
TRPM7	5.677	3.905	-1.772	-0.330483
NAA38	10.253	8.48	-1.773	-0.330673
CDC5L	44.263	42.482	-1.781	-0.332198
TUBG1	30.056	28.275	-1.781	-0.332198
MRPS9	10.562	8.768	-1.794	-0.334677
GTF2F2	6.726	4.911	-1.815	-0.33868
SEC11C	8.355	6.532	-1.823	-0.340205
SNRNP35	15.359	13.531	-1.828	-0.341158
CCDC157	19.76	17.926	-1.834	-0.342302
PRPF3	32.717	30.872	-1.845	-0.344399
KCTD10	13.223	11.375	-1.848	-0.344971
HSF2	4.983	3.13	-1.853	-0.345924
NUP93	49.456	47.599	-1.857	-0.346687
PFDN6	6.303	4.442	-1.861	-0.347449
CLTC	16.607	14.745	-1.862	-0.34764
HFM1	5.506	3.638	-1.868	-0.348784
RPP38	12.66	10.774	-1.886	-0.352215
ELAVL1	11.421	9.503	-1.918	-0.358315
SNRNP40	26.986	25.057	-1.929	-0.360412
COPG1	68.637	66.703	-1.934	-0.361366
RSRC1	8.844	6.909	-1.935	-0.361556
PSMA3	48.216	46.262	-1.954	-0.365178
SNRPB	53.145	51.186	-1.959	-0.366131
ACTL6A	5.184	3.22	-1.964	-0.367085
COPA	49.667	47.692	-1.975	-0.369182
GGPS1	12.357	10.379	-1.978	-0.369754
RPS2	11.956	9.973	-1.983	-0.370707
ZNF259	5.223	3.24	-1.983	-0.370707
TUBGCP3	32.124	30.14	-1.984	-0.370897
KIF11	37.076	35.09	-1.986	-0.371279
POLR2B	17.478	15.478	-2	-0.373948
SDAD1	32.027	30.024	-2.003	-0.374519
IMP4	48.308	46.291	-2.017	-0.377188
DUT	9.938	7.904	-2.034	-0.380429
BUB1	20.387	18.331	-2.056	-0.384623
IWS1	6.927	4.865	-2.062	-0.385767
CBLB	9.071	7.004	-2.067	-0.38672
CIRH1A	14.915	12.84	-2.075	-0.388245
KANSL2	17.242	15.15	-2.092	-0.391486
SART3	9.492	7.379	-2.113	-0.395489
CKAP5	55.394	53.275	-2.119	-0.396633
SUPT5H	45.889	43.763	-2.126	-0.397968
NOL8	19.704	17.57	-2.134	-0.399493
SMG8	8.929	6.794	-2.135	-0.399683
RPS16	16.632	14.475	-2.157	-0.403877
HDAC7	7.245	5.076	-2.169	-0.406165
DDX27	15.704	13.533	-2.171	-0.406546
ETF1	13.482	11.309	-2.173	-0.406927
SUPT16H	15.611	13.434	-2.177	-0.40769
CIT	24.1	21.923	-2.177	-0.40769
RPS21	14.694	12.499	-2.195	-0.411121
PRPF38B	16.965	14.77	-2.195	-0.411121
RPS18	45.411	43.211	-2.2	-0.412075
RAF1	9.908	7.705	-2.203	-0.412647
GAPDH	5.277	3.063	-2.214	-0.414744
ACTR3	10.467	8.248	-2.219	-0.415697
XPO1	21.461	19.24	-2.221	-0.416078
PSMA2	21.697	19.473	-2.224	-0.41665
RPL27	33.033	30.795	-2.238	-0.419319
UTP20	55.233	52.981	-2.252	-0.421988
CDKN1B	10.714	8.451	-2.263	-0.424085
C16orf59	15.352	13.081	-2.271	-0.42561
MEN1	6.935	4.663	-2.272	-0.4258
WWTR1	14.394	12.117	-2.277	-0.426754
TIMELESS	48.86	46.58	-2.28	-0.427325
CCDC94	8.547	6.262	-2.285	-0.428279
FAM101A	10.128	7.841	-2.287	-0.42866
EXOSC6	7.492	5.194	-2.298	-0.430757
PAFAH1B1	10.973	8.671	-2.302	-0.431519
RPL32	17.556	15.246	-2.31	-0.433045
WDR77	18.066	15.74	-2.326	-0.436095
ADRM1	6.3	3.967	-2.333	-0.437429
TUBGCP4	10.313	7.978	-2.335	-0.43781
TICRR	9.418	7.082	-2.336	-0.438001
LSM11	8.588	6.235	-2.353	-0.441242
PSMA7	12.285	9.927	-2.358	-0.442195
ALYREF	17.03	14.671	-2.359	-0.442386
TFAP4	7.784	5.415	-2.369	-0.444292
ITGAV	23.69	21.31	-2.38	-0.446389
CABP7	6.167	3.777	-2.39	-0.448295
SUGT1	9.514	7.123	-2.391	-0.448486
MTHFD1	11.831	9.431	-2.4	-0.450202
UCHL5	9.126	6.698	-2.428	-0.45554
SEC13	24.056	21.622	-2.434	-0.456683
NCAPD3	13.334	10.894	-2.44	-0.457827
H3F3B	10.361	7.919	-2.442	-0.458208
DDX41	13.058	10.61	-2.448	-0.459352
SRPK1	10.249	7.783	-2.466	-0.462784
ACP1	6.994	4.513	-2.481	-0.465643
SEPT2	6.084	3.595	-2.489	-0.467168
TPP2	23.199	20.704	-2.495	-0.468312
RPL37	42.417	39.905	-2.512	-0.471553
CMIP	7.002	4.489	-2.513	-0.471744
VPS13D	14.295	11.779	-2.516	-0.472315
IPO7	11.073	8.546	-2.527	-0.474412
NEMF	22.379	19.847	-2.532	-0.475366
MAPK1	9.431	6.89	-2.541	-0.477081
AXIN1	13.512	10.945	-2.567	-0.482038
CCT3	40.619	38.027	-2.592	-0.486804
PFN1	13.851	11.235	-2.616	-0.491379
CPS1	6.341	3.723	-2.618	-0.49176
MCM4	8.843	6.22	-2.623	-0.492713
RBM8A	42.743	40.12	-2.623	-0.492713
RBM17	28.929	26.294	-2.635	-0.495001
E4F1	14.967	12.329	-2.638	-0.495573
TUBGCP5	8.933	6.283	-2.65	-0.497861
TAF8	19.989	17.326	-2.663	-0.500339
C4orf29	12.246	9.566	-2.68	-0.50358
EXO1	6.589	3.9	-2.689	-0.505295
ARID1A	9.857	7.157	-2.7	-0.507392
STRN3	8.354	5.652	-2.702	-0.507774
UTP14C	11.556	8.851	-2.705	-0.508346
SLC35A4	6.011	3.303	-2.708	-0.508918
FAM50A	14.31	11.585	-2.725	-0.512158
RBM34	7.228	4.501	-2.727	-0.51254
INTS9	25.728	23.001	-2.727	-0.51254
RAB1B	6.646	3.917	-2.729	-0.512921
PAF1	18.604	15.863	-2.741	-0.515208
UTP15	21.534	18.783	-2.751	-0.517115
LONP1	36.659	33.889	-2.77	-0.520737
CACTIN	11.654	8.878	-2.776	-0.521881
FAU	22.657	19.869	-2.788	-0.524168
DARS	15.78	12.989	-2.791	-0.52474
SGOL1	25.056	22.264	-2.792	-0.524931
CHMP2A	16.888	14.065	-2.823	-0.530841
H2AFB2	6.072	3.248	-2.824	-0.531031
NUTF2	7.224	4.395	-2.829	-0.531984
MYBL2	11.678	8.843	-2.835	-0.533128
PRMT6	5.928	3.091	-2.837	-0.533509
TPX2	16.586	13.731	-2.855	-0.536941
ELP5	12.548	9.675	-2.873	-0.540372
EXOSC9	35.034	32.153	-2.881	-0.541897
PRPF6	58.384	55.497	-2.887	-0.543041
PSMD2	20.991	18.101	-2.89	-0.543613
NSMCE1	26.413	23.519	-2.894	-0.544376
ACLY	9.187	6.286	-2.901	-0.54571
CDC20	14.602	11.683	-2.919	-0.549142
GINS4	46.203	43.278	-2.925	-0.550285
THBS3	6.276	3.327	-2.949	-0.554861
RUVBL2	18.434	15.484	-2.95	-0.555051
DCTN2	42.546	39.593	-2.953	-0.555623
CHERP	17.11	14.147	-2.963	-0.55753
GEMIN2	31.15	28.172	-2.978	-0.560389
STIL	8.689	5.701	-2.988	-0.562295
CNOT3	13.236	10.231	-3.005	-0.565536
MCM5	17.785	14.776	-3.009	-0.566299
ACTR10	18.423	15.413	-3.01	-0.566489
COG6	8.16	5.134	-3.026	-0.56954
ZMAT5	25.591	22.523	-3.068	-0.577546
POLR3F	14.771	11.692	-3.079	-0.579643
ANLN	45.301	42.214	-3.087	-0.581168
MPHOSPH10	50.75	47.661	-3.089	-0.58155
SCFD1	25.069	21.974	-3.095	-0.582693
INO80B	7.836	4.741	-3.095	-0.582693
PSMC6	17.208	14.105	-3.103	-0.584219
NARFL	11.949	8.841	-3.108	-0.585172
FIP1L1	16.852	13.724	-3.128	-0.588984
POLR2I	23.439	20.286	-3.153	-0.59375
FANCE	14.044	10.887	-3.157	-0.594513
DDX1	7.697	4.507	-3.19	-0.600804
JUNB	9.387	6.194	-3.193	-0.601376
RPL29	22.691	19.48	-3.211	-0.604807
PLRG1	29.726	26.498	-3.228	-0.608048
SAFB	11.642	8.397	-3.245	-0.611289
DDX51	27.319	24.056	-3.263	-0.61472
TUBA1C	21.012	17.737	-3.275	-0.617008
CXXC1	20.803	17.509	-3.294	-0.62063
COPB1	38.727	35.418	-3.309	-0.623489
KIF20A	25.427	22.108	-3.319	-0.625396
PPP1CB	6.715	3.379	-3.336	-0.628637
CPSF1	46.003	42.655	-3.348	-0.630924
UBE2A	7.669	4.28	-3.389	-0.63874
BNIP1	7.284	3.894	-3.39	-0.638931
PHB2	27.315	23.911	-3.404	-0.6416
RPL11	14.194	10.781	-3.413	-0.643316
INTS5	16.034	12.602	-3.432	-0.646938
SMN1	28.667	25.223	-3.444	-0.649225
RFC2	15.09	11.631	-3.459	-0.652085
VPS35	10.413	6.943	-3.47	-0.654182
NOLC1	23.407	19.935	-3.472	-0.654563
KRI1	25.476	21.998	-3.478	-0.655707
CDC26	8.361	4.868	-3.493	-0.658566
ATR	8.874	5.376	-3.498	-0.65952
SRRM1	14.578	11.077	-3.501	-0.660091
HSPE1-MOB4	18.527	15.016	-3.511	-0.661998
POLR1E	16.092	12.559	-3.533	-0.666192
MRPL24	6.547	3.01	-3.537	-0.666954
BLMH	6.832	3.291	-3.541	-0.667717
GBF1	29.516	25.959	-3.557	-0.670767
LIN52	43.711	40.149	-3.562	-0.67172
RPA1	22.177	18.611	-3.566	-0.672483
ILF2	31.576	28.007	-3.569	-0.673055
GNL2	49.518	45.91	-3.608	-0.68049
KIF2C	15.128	11.511	-3.617	-0.682205
ELP4	13.626	9.983	-3.643	-0.687162
ERCC2	14.741	11.094	-3.647	-0.687924
HSPE1	19.295	15.63	-3.665	-0.691356
TANGO6	6.889	3.208	-3.681	-0.694406
PSMD1	12.882	9.196	-3.686	-0.695359
SNRNP70	24.668	20.974	-3.694	-0.696884
EIF5A2	8.597	4.88	-3.717	-0.701269
WDR59	9.713	5.993	-3.72	-0.701841
WDR55	11.985	8.258	-3.727	-0.703175
OAS1	9.718	5.971	-3.747	-0.706988
CSRP2BP	17.817	14.054	-3.763	-0.710038
MGEA5	10.648	6.882	-3.766	-0.71061
CDC27	11.321	7.541	-3.78	-0.713279
PFDN5	7.698	3.907	-3.791	-0.715376
C19orf40	8.028	4.224	-3.804	-0.717854
EHMT1	11.207	7.386	-3.821	-0.721095
TFRC	20.12	16.287	-3.833	-0.723382
PDCD5	17.713	13.872	-3.841	-0.724908
PSMD13	7.452	3.581	-3.871	-0.730627
CLNS1A	38.603	34.711	-3.892	-0.73463
MED12	11.07	7.169	-3.901	-0.736346
RPL36AL	20.488	16.582	-3.906	-0.737299
WDR75	22.84	18.93	-3.91	-0.738061
SSB	14.362	10.44	-3.922	-0.740349
RPF2	25.05	21.122	-3.928	-0.741493
MRGBP	27.73	23.787	-3.943	-0.744352
KIF23	16.063	12.117	-3.946	-0.744924
INO80	10.298	6.347	-3.951	-0.745877
EEF1G	19.947	15.968	-3.979	-0.751215
CTNNBL1	13.7	9.716	-3.984	-0.752168
CPSF2	15.265	11.271	-3.994	-0.754075
RPL35A	8.783	4.773	-4.01	-0.757125
PET117	21.455	17.435	-4.02	-0.759031
METAP1	16.36	12.337	-4.023	-0.759603
RPLP0	8.332	4.29	-4.042	-0.763225
SF3B5	16.453	12.406	-4.047	-0.764179
INCENP	45.604	41.55	-4.054	-0.765513
LSM7	68.126	64.059	-4.067	-0.767991
NCOA5	7.707	3.631	-4.076	-0.769707
CEP85	14.999	10.918	-4.081	-0.77066
FARSB	17.317	13.221	-4.096	-0.77352
MAD2L2	18.739	14.63	-4.109	-0.775998
CHEK1	16.179	12.05	-4.129	-0.779811
ANKIB1	8.23	4.061	-4.169	-0.787436
CLASP2	14.083	9.886	-4.197	-0.792774
MAD2L1	9.502	5.276	-4.226	-0.798302
DCTN6	17.959	13.728	-4.231	-0.799255
ASCC3	14.717	10.485	-4.232	-0.799446
DNTTIP2	25.105	20.86	-4.245	-0.801924
SMN2	25.549	21.301	-4.248	-0.802496
RPL6	94.175	89.916	-4.259	-0.804593
CCT2	34.305	30.043	-4.262	-0.805165
ATP6V1B2	17.337	13.053	-4.284	-0.809359
GFER	30.818	26.525	-4.293	-0.811075
PPP1CC	11.834	7.513	-4.321	-0.816413
EIF4B	13.707	9.375	-4.332	-0.81851
FANCA	8.436	4.06	-4.376	-0.826898
NUTM1	45.674	41.295	-4.379	-0.82747
LAMTOR4	18.618	14.229	-4.389	-0.829376
PSMC3IP	12.385	7.993	-4.392	-0.829948
ARHGAP11A	10.847	6.442	-4.405	-0.832426
POLA2	11.756	7.333	-4.423	-0.835857
ARPC3	15.227	10.804	-4.423	-0.835857
PCBP1	30.426	25.997	-4.429	-0.837001
MYOD1	8.043	3.612	-4.431	-0.837383
PRRT3	8.567	4.098	-4.469	-0.844627
CCP110	8.507	4.004	-4.503	-0.851108
ZNF593	19.134	14.622	-4.512	-0.852824
GTF2F1	9.709	5.194	-4.515	-0.853396
MCM10	20.819	16.292	-4.527	-0.855684
EPC2	13.055	8.528	-4.527	-0.855684
CCNC	14.687	10.148	-4.539	-0.857971
HNRNPF	10.925	6.331	-4.594	-0.868456
EIF4E	21.36	16.7	-4.66	-0.881038
DNAJC2	8.172	3.462	-4.71	-0.89057
RBM4	28.191	23.458	-4.733	-0.894954
BRIX1	18.448	13.687	-4.761	-0.900292
ZNRD1	12.69	7.897	-4.793	-0.906393
PPP2R2A	18.176	13.36	-4.816	-0.910777
KPNA6	10.229	5.412	-4.817	-0.910968
EIF3E	9.147	4.326	-4.821	-0.91173
BCCIP	30.686	25.859	-4.827	-0.912874
PUM1	10.4	5.542	-4.858	-0.918784
BUD13	26.454	21.595	-4.859	-0.918975
CENPC	21.293	16.427	-4.866	-0.920309
UMPS	12.801	7.911	-4.89	-0.924884
PGD	15.901	10.977	-4.924	-0.931366
CENPT	25.397	20.471	-4.926	-0.931747
RPL23A	57.268	52.332	-4.936	-0.933654
TWF1	9.247	4.303	-4.944	-0.935179
NFS1	15.588	10.632	-4.956	-0.937466
ESF1	61.762	56.802	-4.96	-0.938229
VBP1	37.905	32.933	-4.972	-0.940516
PSMD4	72.984	67.969	-5.015	-0.948714
ARPC1B	14.108	9.067	-5.041	-0.95367
DDA1	10.343	5.29	-5.053	-0.955958
NUP205	25.941	20.874	-5.067	-0.958627
SRSF5	8.839	3.754	-5.085	-0.962058
RPS5	40.601	35.515	-5.086	-0.962249
RPS13	62.72	57.58	-5.14	-0.972543
RCC1	29.828	24.687	-5.141	-0.972734
PWP2	38.662	33.519	-5.143	-0.973115
CCT4	40.494	35.314	-5.18	-0.980169
USP39	78.794	73.542	-5.252	-0.993894
NUPL1	14.49	9.208	-5.282	-0.999613
FCF1	57.847	52.549	-5.298	-1.00266
SRSF3	38.981	33.668	-5.313	-1.00552
FDX1L	13.758	8.413	-5.345	-1.01162
FOSL1	11.929	6.583	-5.346	-1.01181
RBM14-RBM4	25.929	20.565	-5.364	-1.01525
AAAS	10.247	4.879	-5.368	-1.01601
NUP133	21.319	15.95	-5.369	-1.0162
SPDL1	13.242	7.829	-5.413	-1.02459
NOP10	56.264	50.784	-5.48	-1.03736
GART	16.129	10.618	-5.511	-1.04327
PSMD6	36.417	30.902	-5.515	-1.04403
SF3B4	15.271	9.752	-5.519	-1.04479
NOP58	38.448	32.915	-5.533	-1.04746
RFC4	24.017	18.463	-5.554	-1.05147
RBM14	33.622	28.044	-5.578	-1.05604
RBBP5	19.502	13.9	-5.602	-1.06062
HAUS3	16.793	11.178	-5.615	-1.0631
PFDN2	60.95	55.299	-5.651	-1.06996
PAM16	21.236	15.555	-5.681	-1.07568
QARS	51.925	46.214	-5.711	-1.0814
POLN	14.572	8.852	-5.72	-1.08311
DSN1	38.231	32.492	-5.739	-1.08673
ADCY7	10.345	4.562	-5.783	-1.09512
THOC2	21.313	15.521	-5.792	-1.09684
PSMD12	10.403	4.604	-5.799	-1.09817
LTN1	15.38	9.575	-5.805	-1.09932
RPL36A	58.792	52.977	-5.815	-1.10122
BOP1	25.45	19.625	-5.825	-1.10313
KPNB1	12.451	6.625	-5.826	-1.10332
TAMM41	20.635	14.807	-5.828	-1.1037
TUBB	88.752	82.921	-5.831	-1.10427
RRP7A	26.805	20.965	-5.84	-1.10599
MCM6	59.801	53.946	-5.855	-1.10885
GNB2L1	17.591	11.718	-5.873	-1.11228
NFYC	11.12	5.225	-5.895	-1.11647
PPIE	26.163	20.224	-5.939	-1.12486
CCT5	19.526	13.585	-5.941	-1.12524
POLA1	25.689	19.735	-5.954	-1.12772
CCT8	22.338	16.364	-5.974	-1.13153
RPS8	60.005	54.022	-5.983	-1.13325
C9orf114	12.955	6.964	-5.991	-1.13477
RAD51	30.431	24.43	-6.001	-1.13668
PPP1R12A	24.258	18.212	-6.046	-1.14526
CSE1L	47.976	41.904	-6.072	-1.15022
INTS7	9.894	3.798	-6.096	-1.15479
NSRP1	15.031	8.928	-6.103	-1.15613
GTF3C6	10.237	4.112	-6.125	-1.16032
PDCD11	38.611	32.463	-6.148	-1.1647
CAD	44.966	38.798	-6.168	-1.16852
CCNT1	15.713	9.54	-6.173	-1.16947
DHDDS	18.16	11.98	-6.18	-1.1708
DDX10	12.288	6.07	-6.218	-1.17805
BORA	12.879	6.661	-6.218	-1.17805
SHOC2	34.086	27.784	-6.302	-1.19406
CLSPN	29.207	22.904	-6.303	-1.19425
RPA2	58.495	52.191	-6.304	-1.19444
GINS2	26.792	20.47	-6.322	-1.19787
RPAP3	14.332	7.995	-6.337	-1.20073
ESPL1	37.141	30.802	-6.339	-1.20112
DKC1	47.606	41.202	-6.404	-1.21351
RPL36A-HNRNPH2	48.253	41.835	-6.418	-1.21618
ZNF260	13.819	7.397	-6.422	-1.21694
RBMX2	16.462	10.009	-6.453	-1.22285
RPL23	71.725	65.189	-6.536	-1.23867
HAUS4	34.953	28.416	-6.537	-1.23886
RPL17	64.911	58.314	-6.597	-1.2503
SEH1L	23.353	16.722	-6.631	-1.25678
SAMM50	19.479	12.827	-6.652	-1.26078
NACA	36.519	29.857	-6.662	-1.26269
SNRPD2	36.27	29.608	-6.662	-1.26269
SLC39A7	27.61	20.807	-6.803	-1.28957
UTP11L	14.162	7.321	-6.841	-1.29681
GSPT1	10.327	3.482	-6.845	-1.29758
NKAP	11.545	4.666	-6.879	-1.30406
ANAPC4	26.698	19.808	-6.89	-1.30616
RAD23B	11.179	4.259	-6.92	-1.31187
PHF20	12.621	5.67	-6.951	-1.31778
RRP12	25.929	18.951	-6.978	-1.32293
SF3A1	64.82	57.837	-6.983	-1.32388
INTS3	35.155	28.111	-7.044	-1.33551
SNRPB2	32.809	25.745	-7.064	-1.33933
DIMT1	24.496	17.415	-7.081	-1.34257
PTTG1	21.161	14.076	-7.085	-1.34333
METAP2	33.551	26.465	-7.086	-1.34352
SRBD1	50.705	43.602	-7.103	-1.34676
NOP16	21.66	14.549	-7.111	-1.34829
NIP7	27.723	20.584	-7.139	-1.35362
VPS16	48.059	40.874	-7.185	-1.36239
ABCB10	36.553	29.283	-7.27	-1.3786
LSM2	99.541	92.176	-7.365	-1.39671
TSR2	41.358	33.986	-7.372	-1.39804
TGFBR1	16.642	9.245	-7.397	-1.40281
DLD	14.977	7.57	-7.407	-1.40471
INTS8	25.587	18.176	-7.411	-1.40548
CNOT1	42.666	35.235	-7.431	-1.40929
MAT2A	57.969	50.419	-7.55	-1.43197
MAK16	58.229	50.643	-7.586	-1.43884
SLU7	16.659	9.054	-7.605	-1.44246
MYC	17.181	9.546	-7.635	-1.44818
WDR24	24.92	17.27	-7.65	-1.45104
CDT1	54.709	47.037	-7.672	-1.45523
TRRAP	18.917	11.243	-7.674	-1.45561
LAMTOR2	13.607	5.833	-7.774	-1.47468
PSMD7	72.102	64.288	-7.814	-1.4823
NRAS	29.423	21.546	-7.877	-1.49431
GEMIN7	11.922	3.988	-7.934	-1.50518
ERCC6L	36.859	28.887	-7.972	-1.51242
RPL7A	70.845	62.863	-7.982	-1.51433
EIF3J	15.721	7.733	-7.988	-1.51547
SRP19	20.07	12.045	-8.025	-1.52253
POLD3	37.787	29.704	-8.083	-1.53358
TTC1	12.987	4.885	-8.102	-1.53721
EIF4A3	31.511	23.391	-8.12	-1.54064
C12orf45	35.076	26.918	-8.158	-1.54788
NOP2	77.258	69.031	-8.227	-1.56104
KANSL3	47.836	39.608	-8.228	-1.56123
NFIC	18.692	10.439	-8.253	-1.56599
COPB2	44.219	35.883	-8.336	-1.58181
ELP3	20.456	11.97	-8.486	-1.61041
RBM22	24.659	15.933	-8.726	-1.65616
MBNL1	17.898	9.162	-8.736	-1.65807
HMGCS1	13.641	4.85	-8.791	-1.66855
SNRPF	103.393	94.6	-8.793	-1.66893
ATP6V1A	34.711	25.866	-8.845	-1.67885
RPL19	77.465	68.616	-8.849	-1.67961
ZNF699	20.292	11.164	-9.128	-1.7328
RRP36	14.24	5.075	-9.165	-1.73985
PSMB2	55.347	46.109	-9.238	-1.75377
VCP	43.885	34.594	-9.291	-1.76387
MFAP1	32.657	23.358	-9.299	-1.7654
ATP6V0C	22.607	13.22	-9.387	-1.78217
BMS1	39.368	29.917	-9.451	-1.79437
OCRL	18.542	9.08	-9.462	-1.79647
ATP6AP1	32.517	23.052	-9.465	-1.79704
SPC25	42.07	32.565	-9.505	-1.80467
RRM1	43.865	34.241	-9.624	-1.82735
RPL27A	66.239	56.567	-9.672	-1.8365
SORT1	18.367	8.603	-9.764	-1.85404
PPP2R1A	41.813	31.861	-9.952	-1.88988
PSMA1	72.607	62.64	-9.967	-1.89274
CEP192	40.503	30.485	-10.018	-1.90246
NOL11	40.393	30.235	-10.158	-1.92915
SNRNP200	78.126	67.95	-10.176	-1.93258
BDP1	23.369	13.173	-10.196	-1.9364
MED9	26.273	15.873	-10.4	-1.97529
INTS4	35.47	25.016	-10.454	-1.98558
DNA2	20.472	9.917	-10.555	-2.00483
RBMX	55.309	44.753	-10.556	-2.00503
MED28	43.573	32.999	-10.574	-2.00846
NUP98	47.352	36.694	-10.658	-2.02447
CFLAR	14.703	4.006	-10.697	-2.0319
RPS28	33.933	23.227	-10.706	-2.03362
PRIM1	36.632	25.835	-10.797	-2.05097
CCT6A	81.717	70.856	-10.861	-2.06317
PRPF40A	32.159	21.282	-10.877	-2.06622
FTSJ3	34.282	23.378	-10.904	-2.07137
ARCN1	88.996	78.034	-10.962	-2.08242
SARS	76.622	65.64	-10.982	-2.08624
DDX23	75.318	64.036	-11.282	-2.14343
MIS18A	41.573	30.206	-11.367	-2.15963
WDR5	54.774	43.387	-11.387	-2.16344
RPL34	54.366	42.932	-11.434	-2.1724
ABCB7	49.631	37.832	-11.799	-2.24199
HARS	32.224	20.413	-11.811	-2.24427
ATF5	75.113	63.103	-12.01	-2.28221
RPL8	49.503	37.383	-12.12	-2.30318
NCAPH	78.502	66.317	-12.185	-2.31557
MAD2L1BP	34.055	21.559	-12.496	-2.37486
ZNF574	57.434	44.563	-12.871	-2.44635
KIAA1731	23.412	10.35	-13.062	-2.48276
GINS3	46.947	33.756	-13.191	-2.50735
DYNLRB1	35.268	21.887	-13.381	-2.54357
PLK1	41.073	27.529	-13.544	-2.57464
TCP1	59.312	45.744	-13.568	-2.57922
EFTUD2	54.345	40.74	-13.605	-2.58627
PTBP1	53.482	39.75	-13.732	-2.61048
NUDCD3	39.861	26.058	-13.803	-2.62402
SNRNP25	63.238	49.315	-13.923	-2.6469
POLD2	62.773	48.599	-14.174	-2.69474
DPY30	64.909	50.28	-14.629	-2.78148
SNRNP27	69.793	55.152	-14.641	-2.78377
MEMO1	52.708	37.868	-14.84	-2.82171
MED21	26.798	11.778	-15.02	-2.85602
PSMA5	73.716	58.683	-15.033	-2.8585
SCAF1	29.21	14.088	-15.122	-2.87547
CHAF1B	85.865	70.255	-15.61	-2.9685
RPL14	80.602	64.951	-15.651	-2.97631
RPS27A	110.483	94.67	-15.813	-3.0072
AURKB	60.588	44.705	-15.883	-3.02054
ANAPC5	28.011	11.899	-16.112	-3.0642
RPSA	47.894	31.669	-16.225	-3.08574
PMF1	74.418	57.213	-17.205	-3.27256
CDC6	49.762	32.243	-17.519	-3.33242
PMF1-BGLAP	63.333	45.362	-17.971	-3.41859
EIF2S1	77.795	59.491	-18.304	-3.48207
BGLAP	63.049	44.343	-18.706	-3.5587
NUP62	93.94	75.142	-18.798	-3.57624
RPL4	68.87	49.315	-19.555	-3.72055
PSME3	36.525	16.901	-19.624	-3.73371
RPL24	68.319	48.528	-19.791	-3.76554
RPL31	74.068	53.504	-20.564	-3.91291
