# Supplementary material for: Replication stress conferred by POT1 dysfunction promotes telomere relocalization to the nuclear pore
Source: Genes Dev. 2020 Dec 1;34(23-24):1619–36. doi: 10.1101/gad.337287.120 (PMC7706707; doi:10.1101/gad.337287.120)
Supplement: Supplemental Material [file supp_gad.337287.120_Supplementary_Table_S2.xlsx]

## Sheet: BF_Comparison_HT1080_Replicates
GENE	BoostedBF_WT_rep1	GENE	BoostedBF_WT_Rep2	Pearson's coefficient_WT		GENE	BoostedBF_dOB_rep1	GENE	BoostedBF_dOB_rep2	Pearson's_dOB		GENE	BoostedBF_K90E_rep1	GENE	BoostedBF_K90E_rep2	Pearson's K90E		genes_removed because not commong across all
2018-12-01	-3.079	2018-12-01	-2.474	0.85038		2018-12-01	3.583	2018-12-01	-2.705	0.878846		2018-12-01	-4.769	2018-12-01	-1.23	0.876563
2018-03-01	-1.112	2018-03-01	-5.417			2018-03-01	-15.646	2018-03-01	-7.916			2018-03-01	-18.253	2018-03-01	2.292			CHD1
2018-09-01	-13.086	2018-09-01	-4.009			2018-09-01	-4.531	2018-09-01	-4.656			2018-09-01	-11.166	2018-09-01	-6.368			COLEC12
2018-03-10	-3.71	2018-03-10	-3.421			2018-03-10	-3.06	2018-03-10	-5.775			2018-03-10	-3.554	2018-03-10	-0.067			ERMARD
2018-09-10	-2.92	2018-09-10	-2.121			2018-09-10	-0.293	2018-09-10	-1.442			2018-09-10	-0.12	2018-09-10	-1.013			IL33
2018-03-11	-2.7	2018-03-11	-3.766			2018-03-11	-5.403	2018-03-11	-3.564			2018-03-11	-4.233	2018-03-11	-3.664			MYOF
2018-09-11	1.026	2018-09-11	-2.769			2018-09-11	-1.487	2018-09-11	-2.388			2018-09-11	-0.327	2018-09-11	-2.416			SLC9A5
2018-09-12	-2.312	2018-09-12	-1.923			2018-09-12	-1.704	2018-09-12	-3.675			2018-09-12	-4.32	2018-09-12	-1.707			TLR5
2018-09-14	-5.921	2018-09-14	-2.887			2018-09-14	-5.765	2018-09-14	-4.828			2018-09-14	-3.998	2018-09-14	-9.071
2018-09-15	-3.852	2018-09-15	-3.906			2018-09-15	-3.704	2018-09-15	-5.445			2018-09-15	-8.994	2018-09-15	-3.196
2018-03-02	-17.477	2018-03-02	-8.275			2018-03-02	-8.163	2018-03-02	-10.577			2018-03-02	-12.547	2018-03-02	-11.182
2018-09-02	1.555	2018-09-02	-1.337			2018-09-02	0.582	2018-09-02	-1.54			2018-09-02	2.926	2018-09-02	-1.249
2018-03-03	-3.907	2018-03-03	-1.669			2018-03-03	-0.506	2018-03-03	-2.475			2018-03-03	-7.091	2018-03-03	-4.496
2018-09-03	-5.767	2018-09-03	-4.524			2018-09-03	-7.73	2018-09-03	-2.614			2018-09-03	-2.682	2018-09-03	-3.603
2018-03-04	-3.231	2018-03-04	-2.298			2018-03-04	-5.021	2018-03-04	-1.471			2018-03-04	-2.277	2018-03-04	-5.018
2018-09-04	-15.841	2018-09-04	-5.338			2018-09-04	-7.597	2018-09-04	-7.563			2018-09-04	-14.069	2018-09-04	-7.595
2018-03-05	-2.891	2018-03-05	-2.92			2018-03-05	-3.042	2018-03-05	-1.62			2018-03-05	-5.686	2018-03-05	-4.954
2018-09-05	-8.188	2018-09-05	-4.088			2018-09-05	-11.183	2018-09-05	-5.289			2018-09-05	4.239	2018-09-05	-5.458
2018-03-06	-5.15	2018-03-06	-4.078			2018-03-06	-1.451	2018-03-06	-2.509			2018-03-06	-4.447	2018-03-06	-2.874
2018-09-06	-5.583	2018-09-06	-3.594			2018-09-06	-4.219	2018-09-06	-4.352			2018-09-06	-5.509	2018-09-06	-4.784
2018-03-07	-7.646	2018-03-07	-2.92			2018-03-07	0.13	2018-03-07	1.753			2018-03-07	-0.346	2018-03-07	-0.171
2018-09-07	1.587	2018-09-07	-2.811			2018-09-07	-7.453	2018-09-07	-1.581			2018-09-07	-3.685	2018-09-07	0.442
2018-03-08	-1.688	2018-03-08	-8.253			2018-03-08	-6.623	2018-03-08	-1.871			2018-03-08	-3.594	2018-03-08	-6.329
2018-09-08	-3.193	2018-09-08	-3.237			2018-09-08	-4.373	2018-09-08	-2.049			2018-09-08	-2.467	2018-09-08	-2.623
2018-03-09	-5.645	2018-03-09	-2.848			2018-03-09	-7.299	2018-03-09	-1.6			2018-03-09	-10.113	2018-03-09	-2.758
2018-09-09	-10.489	2018-09-09	-2.536			2018-09-09	-8.633	2018-09-09	-3.009			2018-09-09	-6.413	2018-09-09	-11.347
A1BG	-8.77	A1BG	-5.058			A1BG	-8.723	A1BG	-7.563			A1BG	-8.73	A1BG	-12.663
A1CF	-11.199	A1CF	-7.643			A1CF	-11.337	A1CF	-8.487			A1CF	-10.508	A1CF	-9.641
A2M	-7.771	A2M	-4.935			A2M	-5.438	A2M	-4.677			A2M	-5.424	A2M	-10.933
A2ML1	-5.599	A2ML1	-5.519			A2ML1	-10.149	A2ML1	-7.268			A2ML1	-7.582	A2ML1	-5.073
A3GALT2	-4.154	A3GALT2	-1.919			A3GALT2	-0.136	A3GALT2	-0.579			A3GALT2	-0.022	A3GALT2	-4.222
A4GALT	-8.628	A4GALT	-10.197			A4GALT	-10.049	A4GALT	-3.829			A4GALT	-10.478	A4GALT	-7.777
A4GNT	-5.315	A4GNT	-3.48			A4GNT	-3.382	A4GNT	-6.963			A4GNT	-2.838	A4GNT	-4.768
AAAS	7.363	AAAS	7.794			AAAS	6.452	AAAS	7.43			AAAS	6.502	AAAS	7.417
AACS	-13.318	AACS	-5.611			AACS	-8.244	AACS	-5.072			AACS	-7.293	AACS	-2.966
AADAC	-8.382	AADAC	-5.59			AADAC	-8.746	AADAC	-5.493			AADAC	-11.4	AADAC	-3.582
AADACL2	-10.066	AADACL2	-5.37			AADACL2	-5.971	AADACL2	-5.077			AADACL2	-5.842	AADACL2	-8.224
AADACL3	-10.333	AADACL3	-5.524			AADACL3	-7.974	AADACL3	-6			AADACL3	-9.499	AADACL3	-5.711
AADACL4	-7.601	AADACL4	-5.058			AADACL4	-5.746	AADACL4	-7.553			AADACL4	-3.966	AADACL4	-5.814
AADAT	-5.114	AADAT	-8.939			AADAT	-7.081	AADAT	-7.76			AADAT	-8.545	AADAT	-6.77
AAED1	-8.138	AAED1	-6.03			AAED1	-5.318	AAED1	-6.074			AAED1	-8.519	AAED1	-4.354
AAGAB	-3.557	AAGAB	-2.697			AAGAB	-4.837	AAGAB	-4.231			AAGAB	-0.6	AAGAB	-3.78
AAK1	-10.326	AAK1	-5.735			AAK1	-6.809	AAK1	-5.454			AAK1	-6.908	AAK1	-6.604
AAMDC	-5.052	AAMDC	-2.368			AAMDC	-0.641	AAMDC	-3.572			AAMDC	-4.542	AAMDC	-1.526
AAMP	2.403	AAMP	4.349			AAMP	4.693	AAMP	4.363			AAMP	3.813	AAMP	7.825
AANAT	-9.792	AANAT	-5.553			AANAT	-4.005	AANAT	-4.956			AANAT	-5.634	AANAT	-5.664
AAR2	5.62	AAR2	4.296			AAR2	6.51	AAR2	5.042			AAR2	3.851	AAR2	3.641
AARD	-4.037	AARD	-7.131			AARD	-7.356	AARD	-5.741			AARD	-7.1	AARD	-4.415
AARS	15.227	AARS	11.502			AARS	16.612	AARS	11.233			AARS	15.525	AARS	16.067
AARS2	-0.146	AARS2	1.235			AARS2	1.006	AARS2	0.862			AARS2	1.524	AARS2	-2.69
AARSD1	-11.135	AARSD1	-6.871			AARSD1	-8.011	AARSD1	-5.148			AARSD1	-11.717	AARSD1	-7.361
AASDH	-11.067	AASDH	-4.567			AASDH	-7.186	AASDH	-5.143			AASDH	-11.016	AASDH	-5.156
AASDHPPT	-3.65	AASDHPPT	-0.894			AASDHPPT	-7.81	AASDHPPT	-3.377			AASDHPPT	-4.761	AASDHPPT	-1.627
AASS	-5.067	AASS	-3.446			AASS	-4.358	AASS	-3.793			AASS	-4.864	AASS	-4.532
AATF	0.175	AATF	0.056			AATF	-0.568	AATF	-0.096			AATF	-5.933	AATF	3.073
AATK	-10.619	AATK	-7.661			AATK	-5.003	AATK	-8.058			AATK	-8.457	AATK	-4.624
ABAT	-10.756	ABAT	-7.776			ABAT	-6.383	ABAT	-6.546			ABAT	-8.636	ABAT	-6.512
ABCA1	0.695	ABCA1	-3.209			ABCA1	-2.716	ABCA1	-3.167			ABCA1	-3.365	ABCA1	-0.418
ABCA10	-4.929	ABCA10	-7.365			ABCA10	-6.407	ABCA10	-5.574			ABCA10	-5.678	ABCA10	-6.992
ABCA12	-8.142	ABCA12	-11.023			ABCA12	-3.966	ABCA12	-8.019			ABCA12	-13.587	ABCA12	-7.064
ABCA13	-7.1	ABCA13	-6.143			ABCA13	-6.328	ABCA13	-8.76			ABCA13	-9.365	ABCA13	-6.57
ABCA2	-11.534	ABCA2	-5.782			ABCA2	-5.885	ABCA2	-3.435			ABCA2	-10.909	ABCA2	-2.496
ABCA3	-7.793	ABCA3	-4.687			ABCA3	-5.674	ABCA3	-5.508			ABCA3	-9.626	ABCA3	-4.08
ABCA4	-6.037	ABCA4	-4.389			ABCA4	0.285	ABCA4	-4.314			ABCA4	-2.956	ABCA4	-0.094
ABCA5	-4.648	ABCA5	-5.168			ABCA5	-11.468	ABCA5	-4.735			ABCA5	-14.671	ABCA5	-3.838
ABCA6	-9.576	ABCA6	-8.712			ABCA6	-4.583	ABCA6	-5.999			ABCA6	-5.34	ABCA6	-5.22
ABCA7	-9.78	ABCA7	-5.102			ABCA7	-16.466	ABCA7	-7.313			ABCA7	-6.839	ABCA7	-5.08
ABCA8	-6.529	ABCA8	-2.997			ABCA8	-9.949	ABCA8	-4.251			ABCA8	-7.729	ABCA8	-7.124
ABCA9	-10.024	ABCA9	-7.822			ABCA9	-13.547	ABCA9	-7.037			ABCA9	-7.571	ABCA9	-7.846
ABCB1	-4.877	ABCB1	-3.609			ABCB1	-1.961	ABCB1	-2.646			ABCB1	-1.582	ABCB1	-7.419
ABCB10	17.826	ABCB10	11.278			ABCB10	22.115	ABCB10	9.291			ABCB10	20.845	ABCB10	10.438
ABCB11	-5.771	ABCB11	-1.093			ABCB11	-7.482	ABCB11	-2.519			ABCB11	-4.193	ABCB11	-4.828
ABCB4	-7.565	ABCB4	-3.22			ABCB4	-1.154	ABCB4	-3.518			ABCB4	-4.683	ABCB4	-4.872
ABCB5	-6.36	ABCB5	-3.24			ABCB5	0.657	ABCB5	-2.645			ABCB5	-5.321	ABCB5	-3.197
ABCB6	-5.778	ABCB6	-3.141			ABCB6	-1.027	ABCB6	-2.136			ABCB6	-1.953	ABCB6	-1.985
ABCB7	31.711	ABCB7	16.992			ABCB7	30.954	ABCB7	15.21			ABCB7	35.074	ABCB7	34.712
ABCB8	-8.728	ABCB8	-2.155			ABCB8	-1.46	ABCB8	-3.488			ABCB8	-2.368	ABCB8	-3.138
ABCB9	-14.519	ABCB9	-8.364			ABCB9	-9.119	ABCB9	-5.496			ABCB9	-13.378	ABCB9	-8.343
ABCC1	-5.795	ABCC1	-5.16			ABCC1	-0.974	ABCC1	-1.737			ABCC1	-6.759	ABCC1	-6.394
ABCC10	-6.226	ABCC10	-3.665			ABCC10	-5.71	ABCC10	-4.1			ABCC10	-6.786	ABCC10	-2.387
ABCC11	-10.858	ABCC11	-5.434			ABCC11	-7.095	ABCC11	-5.838			ABCC11	-9.88	ABCC11	-8.798
ABCC12	-7.602	ABCC12	-6.067			ABCC12	-8.566	ABCC12	-4.82			ABCC12	-6.504	ABCC12	-7.191
ABCC2	-0.85	ABCC2	-2.094			ABCC2	-2.77	ABCC2	-1.02			ABCC2	-1.393	ABCC2	-0.162
ABCC3	-3.905	ABCC3	-1.734			ABCC3	-6.014	ABCC3	-2.106			ABCC3	-5.742	ABCC3	-5.691
ABCC4	-8.472	ABCC4	-4.672			ABCC4	-6.105	ABCC4	-3.845			ABCC4	-8.357	ABCC4	-2.683
ABCC5	-9.626	ABCC5	-6.837			ABCC5	-7.559	ABCC5	-4.861			ABCC5	-6.871	ABCC5	-5.516
ABCC6	-5.965	ABCC6	-3.146			ABCC6	-3.805	ABCC6	-2.462			ABCC6	-4.352	ABCC6	-2.297
ABCC8	-5.706	ABCC8	-1.595			ABCC8	-2.114	ABCC8	-3.839			ABCC8	-4.164	ABCC8	-3.252
ABCC9	-12.387	ABCC9	-3.174			ABCC9	-12.311	ABCC9	-3.68			ABCC9	-10.653	ABCC9	-6.983
ABCD1	-13.504	ABCD1	-8.19			ABCD1	-8.199	ABCD1	-7.059			ABCD1	-9.004	ABCD1	-8.368
ABCD2	-8.43	ABCD2	-6.195			ABCD2	-8.216	ABCD2	-6.967			ABCD2	-5.11	ABCD2	-5.878
ABCD3	-7.798	ABCD3	-6.539			ABCD3	-6.018	ABCD3	-6.336			ABCD3	-5.752	ABCD3	-4.574
ABCD4	-5.507	ABCD4	-2.997			ABCD4	-3.79	ABCD4	-3.521			ABCD4	-3.935	ABCD4	-3.112
ABCE1	15.596	ABCE1	13.292			ABCE1	17.301	ABCE1	18.619			ABCE1	27.15	ABCE1	19.384
ABCF1	-8.966	ABCF1	-0.902			ABCF1	1.092	ABCF1	-0.647			ABCF1	-0.781	ABCF1	-0.501
ABCF2	-5.588	ABCF2	-2.438			ABCF2	-2.653	ABCF2	-2.4			ABCF2	-2.388	ABCF2	0.319
ABCF3	-3.694	ABCF3	-4.798			ABCF3	-5.623	ABCF3	-2.74			ABCF3	-6.31	ABCF3	-4.441
ABCG1	-7.863	ABCG1	-7.031			ABCG1	-7.454	ABCG1	-5.747			ABCG1	-9.43	ABCG1	-7.118
ABCG2	-9.217	ABCG2	-5.188			ABCG2	-7.004	ABCG2	-5.586			ABCG2	-8.133	ABCG2	-4.07
ABCG4	-4.27	ABCG4	-0.107			ABCG4	-4.852	ABCG4	-1.919			ABCG4	-3.894	ABCG4	-0.138
ABCG5	-2.112	ABCG5	-4.862			ABCG5	-1.964	ABCG5	-3.694			ABCG5	-1.331	ABCG5	-3.828
ABCG8	-1.866	ABCG8	-8.657			ABCG8	-4.026	ABCG8	-2.853			ABCG8	-6.469	ABCG8	-1.147
ABHD1	-7.893	ABHD1	-6.415			ABHD1	-3.603	ABHD1	-5.852			ABHD1	-8.329	ABHD1	-6.61
ABHD10	-8.17	ABHD10	-6.291			ABHD10	-7.421	ABHD10	-9.236			ABHD10	-8.862	ABHD10	-6.833
ABHD11	-7.583	ABHD11	-5.452			ABHD11	-9.933	ABHD11	-4.263			ABHD11	-8.024	ABHD11	-8.537
ABHD12	-5.877	ABHD12	-8.305			ABHD12	-3.159	ABHD12	-4.113			ABHD12	-4.356	ABHD12	-4.75
ABHD12B	-7.892	ABHD12B	-6.494			ABHD12B	-7.854	ABHD12B	-5.448			ABHD12B	-4.909	ABHD12B	-5.535
ABHD13	-10.763	ABHD13	-5.299			ABHD13	-6.108	ABHD13	-7.186			ABHD13	-5.698	ABHD13	-7.215
ABHD14A	-4.422	ABHD14A	-5.58			ABHD14A	-3.438	ABHD14A	-3.794			ABHD14A	-8.028	ABHD14A	-1.812
ABHD14B	-17.146	ABHD14B	-10.782			ABHD14B	-12.816	ABHD14B	-10.282			ABHD14B	-16.63	ABHD14B	-9.102
ABHD15	-3.537	ABHD15	-5.71			ABHD15	-7.057	ABHD15	-5.928			ABHD15	-7.067	ABHD15	-3.183
ABHD16A	-4.314	ABHD16A	-4.934			ABHD16A	-6.558	ABHD16A	-3.889			ABHD16A	-4.583	ABHD16A	-1.377
ABHD16B	-4.394	ABHD16B	-5.209			ABHD16B	-11.858	ABHD16B	-5.578			ABHD16B	-9.738	ABHD16B	-7.124
ABHD17A	-8.811	ABHD17A	-5.135			ABHD17A	0.154	ABHD17A	-4.926			ABHD17A	-9.529	ABHD17A	-2.686
ABHD17B	-10.883	ABHD17B	-4.157			ABHD17B	-7.073	ABHD17B	-5.594			ABHD17B	-7.308	ABHD17B	-5.294
ABHD17C	-4.86	ABHD17C	-6.371			ABHD17C	-8.151	ABHD17C	-5.94			ABHD17C	-8.81	ABHD17C	-6.827
ABHD2	-8.115	ABHD2	-4.916			ABHD2	-5.926	ABHD2	-5.931			ABHD2	-9.843	ABHD2	-4.863
ABHD3	-6.326	ABHD3	1.646			ABHD3	-3.834	ABHD3	-5.508			ABHD3	-10.265	ABHD3	-5.181
ABHD4	-14	ABHD4	-6.829			ABHD4	-5.99	ABHD4	-5.174			ABHD4	-6.133	ABHD4	-8.006
ABHD5	-4.254	ABHD5	-6.143			ABHD5	-3.941	ABHD5	-2.979			ABHD5	0.949	ABHD5	-5.671
ABHD6	-10.535	ABHD6	-7.689			ABHD6	-7.719	ABHD6	-8.832			ABHD6	-7.858	ABHD6	-6.98
ABHD8	-7.211	ABHD8	-1.711			ABHD8	-7.237	ABHD8	-3.686			ABHD8	-3.189	ABHD8	-1.56
ABI1	1.242	ABI1	3.657			ABI1	-1.68	ABI1	2.572			ABI1	-1.703	ABI1	8.367
ABI2	-8.231	ABI2	-3.799			ABI2	-3.116	ABI2	-2.318			ABI2	-4.906	ABI2	-1.038
ABI3	-3.703	ABI3	-4.004			ABI3	-3.466	ABI3	-3.168			ABI3	-1.83	ABI3	-2.887
ABI3BP	-4.388	ABI3BP	-4.876			ABI3BP	-9.948	ABI3BP	-5.787			ABI3BP	-8.284	ABI3BP	-7.236
ABL1	-0.949	ABL1	2.091			ABL1	-1.407	ABL1	2.175			ABL1	1.076	ABL1	-1.648
ABL2	-4.814	ABL2	-4.013			ABL2	-6.358	ABL2	-5.1			ABL2	-6.8	ABL2	-10.478
ABLIM1	-6.866	ABLIM1	-3.473			ABLIM1	-2.155	ABLIM1	-1.766			ABLIM1	-4.433	ABLIM1	-4.287
ABLIM2	-11.527	ABLIM2	-4.039			ABLIM2	-3.052	ABLIM2	-4.246			ABLIM2	-0.85	ABLIM2	-7.031
ABLIM3	-10.188	ABLIM3	-6.864			ABLIM3	-6.871	ABLIM3	-4.524			ABLIM3	-8.143	ABLIM3	-6.173
ABO	-11.922	ABO	-6.018			ABO	-7.166	ABO	-4.923			ABO	-11.34	ABO	-7.838
ABR	-4.973	ABR	-3.818			ABR	2.509	ABR	2.628			ABR	-4.287	ABR	0.327
ABRA	-9.466	ABRA	-7.022			ABRA	-5.304	ABRA	-5.839			ABRA	-9.31	ABRA	-4.133
ABRACL	-5.132	ABRACL	-1.956			ABRACL	0.136	ABRACL	-2.897			ABRACL	-2.604	ABRACL	-3.82
ABT1	4.176	ABT1	5.836			ABT1	1.204	ABT1	5.435			ABT1	5.635	ABT1	6.956
ABTB1	-8.269	ABTB1	-4.972			ABTB1	-8.56	ABTB1	-5.93			ABTB1	-10.661	ABTB1	-4.626
ABTB2	-15.592	ABTB2	-12.427			ABTB2	-11.522	ABTB2	-12.321			ABTB2	-16.343	ABTB2	-19.712
ACAA1	-7.43	ACAA1	-4.655			ACAA1	-4.041	ACAA1	-5.238			ACAA1	-7.465	ACAA1	-9.857
ACAA2	-5.932	ACAA2	-4.584			ACAA2	-12.382	ACAA2	-4.543			ACAA2	-7.401	ACAA2	-6.13
ACACA	-9.245	ACACA	-4.52			ACACA	-7.09	ACACA	-2.695			ACACA	-6.126	ACACA	-4.757
ACACB	-2.077	ACACB	2.48			ACACB	4.646	ACACB	2.161			ACACB	-4.853	ACACB	-5.111
ACAD10	-0.911	ACAD10	-2.406			ACAD10	-7.28	ACAD10	-5.996			ACAD10	-4.519	ACAD10	-3.431
ACAD11	-10.756	ACAD11	-8.2			ACAD11	-8.863	ACAD11	-5.979			ACAD11	-5.283	ACAD11	-8.55
ACAD8	-6.132	ACAD8	-6.293			ACAD8	-6.986	ACAD8	-7.567			ACAD8	-8.007	ACAD8	-5.877
ACAD9	-4.713	ACAD9	-4.026			ACAD9	-9.993	ACAD9	-4.653			ACAD9	-5.668	ACAD9	-4.688
ACADL	-7.39	ACADL	-6.818			ACADL	-7.157	ACADL	-6.191			ACADL	-10.668	ACADL	-5.627
ACADM	-5.202	ACADM	-4.24			ACADM	-6.296	ACADM	-4.584			ACADM	-7.968	ACADM	-4.961
ACADS	-9.562	ACADS	-10.756			ACADS	-14.757	ACADS	-8.048			ACADS	-12.743	ACADS	-11.362
ACADSB	-9.718	ACADSB	-5.458			ACADSB	-7.886	ACADSB	-6.6			ACADSB	-6.13	ACADSB	-6.802
ACADVL	-7.437	ACADVL	-3.848			ACADVL	-4.951	ACADVL	-4.573			ACADVL	-6.392	ACADVL	-6.078
ACAN	-1.035	ACAN	-2.05			ACAN	-3.476	ACAN	-0.865			ACAN	-2.513	ACAN	0.688
ACAP1	-4.308	ACAP1	-4.874			ACAP1	-6.189	ACAP1	-5.496			ACAP1	-4.376	ACAP1	-5.99
ACAP2	-6.789	ACAP2	-6.254			ACAP2	-9.27	ACAP2	-6.774			ACAP2	-6.786	ACAP2	-4.669
ACAP3	-7.832	ACAP3	-6.321			ACAP3	-6.815	ACAP3	-5.47			ACAP3	-8.068	ACAP3	-8.001
ACAT1	-2.906	ACAT1	-1.293			ACAT1	-0.53	ACAT1	-1.39			ACAT1	-0.444	ACAT1	-1.661
ACAT2	-2.038	ACAT2	-3.359			ACAT2	-4.665	ACAT2	-3.752			ACAT2	-2.842	ACAT2	-4.298
ACBD3	1.684	ACBD3	-0.192			ACBD3	-2.526	ACBD3	-2.069			ACBD3	0.41	ACBD3	-0.21
ACBD4	-10.675	ACBD4	-10.262			ACBD4	-7.747	ACBD4	-10.447			ACBD4	-9.507	ACBD4	-5.197
ACBD5	-9.582	ACBD5	-5.396			ACBD5	-8.53	ACBD5	-7.308			ACBD5	-8.524	ACBD5	-7.279
ACBD6	-11.419	ACBD6	-4.861			ACBD6	-10.421	ACBD6	-9.393			ACBD6	-7.532	ACBD6	-5.824
ACBD7	-5.019	ACBD7	-5.762			ACBD7	-9.482	ACBD7	-4.896			ACBD7	-8.227	ACBD7	-3.857
ACCS	-1.72	ACCS	-2.313			ACCS	-2.401	ACCS	-4.623			ACCS	-3.025	ACCS	-4.272
ACCSL	-4.581	ACCSL	-3.436			ACCSL	-2.813	ACCSL	0.241			ACCSL	3.414	ACCSL	-5.648
ACD	-2.598	ACD	-3.535			ACD	0.736	ACD	-0.637			ACD	-1.763	ACD	-1.658
ACE	-13.476	ACE	-13.705			ACE	-6.295	ACE	-6.794			ACE	-10.815	ACE	-8.041
ACE2	-6.571	ACE2	-5.812			ACE2	-6.012	ACE2	-5.553			ACE2	-6.76	ACE2	-6.056
ACER1	-6.02	ACER1	-6.049			ACER1	-4.079	ACER1	-6.613			ACER1	-8.736	ACER1	-5.797
ACER2	-9.75	ACER2	-7.227			ACER2	-5.05	ACER2	-8.904			ACER2	-9.671	ACER2	-7.546
ACER3	-11.151	ACER3	-6.269			ACER3	-6.788	ACER3	-5.783			ACER3	-9.472	ACER3	-6.906
ACHE	-12.267	ACHE	-9.31			ACHE	-3.634	ACHE	-9.088			ACHE	-9.865	ACHE	-8.9
ACIN1	-6.184	ACIN1	-3.806			ACIN1	-2.424	ACIN1	0.979			ACIN1	-3.884	ACIN1	-8.019
ACKR2	-2.284	ACKR2	-1.492			ACKR2	0.345	ACKR2	-0.833			ACKR2	3.053	ACKR2	-1.463
ACKR3	-7.805	ACKR3	-5.633			ACKR3	-5.577	ACKR3	-5.515			ACKR3	-8.425	ACKR3	-12.987
ACKR4	-5.317	ACKR4	-5.103			ACKR4	-4.725	ACKR4	-4.359			ACKR4	-6.941	ACKR4	-5.764
ACLY	9.749	ACLY	9.211			ACLY	8.902	ACLY	5.723			ACLY	8.832	ACLY	12.477
ACMSD	-5.17	ACMSD	-8.079			ACMSD	-7.451	ACMSD	-5.763			ACMSD	-10.518	ACMSD	-8.618
ACN9	-5.858	ACN9	-0.735			ACN9	-4.657	ACN9	-2.561			ACN9	-5.901	ACN9	-3.256
ACO1	-1.777	ACO1	-2.103			ACO1	-1.426	ACO1	-1.732			ACO1	-2.631	ACO1	0.008
ACO2	-5.989	ACO2	-3.039			ACO2	-6.17	ACO2	-4.931			ACO2	-8.039	ACO2	-2.726
ACOT1	-6.45	ACOT1	-5.426			ACOT1	-5.332	ACOT1	-6.901			ACOT1	-8.815	ACOT1	-5.109
ACOT11	-20.656	ACOT11	-10.668			ACOT11	-12.33	ACOT11	-9.392			ACOT11	-8.04	ACOT11	-8.747
ACOT12	-8.342	ACOT12	-9.899			ACOT12	-3.682	ACOT12	-5.704			ACOT12	-5.207	ACOT12	-7.338
ACOT13	-8.086	ACOT13	-5.702			ACOT13	-9.46	ACOT13	-7.119			ACOT13	-7.916	ACOT13	-5.893
ACOT2	-7.999	ACOT2	-6.247			ACOT2	-8.903	ACOT2	-3.221			ACOT2	-13.025	ACOT2	-8.102
ACOT4	-8.896	ACOT4	-6.126			ACOT4	-10.702	ACOT4	-7.595			ACOT4	-10.961	ACOT4	-8.95
ACOT6	-10.179	ACOT6	-8.189			ACOT6	-7.807	ACOT6	-5.698			ACOT6	-4.651	ACOT6	-6.483
ACOT7	-6.587	ACOT7	-6.387			ACOT7	-6.334	ACOT7	-5.658			ACOT7	-8.605	ACOT7	-8.865
ACOT8	-1.966	ACOT8	-1.901			ACOT8	-1.06	ACOT8	-4.336			ACOT8	-7.662	ACOT8	-3.412
ACOT9	-3.246	ACOT9	-6.983			ACOT9	-9.342	ACOT9	-5.847			ACOT9	-11.536	ACOT9	-4.134
ACOX1	-7.657	ACOX1	-5.875			ACOX1	-5.525	ACOX1	-5.772			ACOX1	-7.625	ACOX1	-5.227
ACOX2	-13.611	ACOX2	-6.401			ACOX2	-14.042	ACOX2	-7.565			ACOX2	-8.689	ACOX2	-7.411
ACOX3	-12.098	ACOX3	-6.32			ACOX3	-11.893	ACOX3	-9.358			ACOX3	-13.277	ACOX3	-8.3
ACOXL	-9.239	ACOXL	-12.36			ACOXL	-9.159	ACOXL	-5.106			ACOXL	-5.769	ACOXL	-8.746
ACP1	3.867	ACP1	2.505			ACP1	1.474	ACP1	1.854			ACP1	11.422	ACP1	3.258
ACP2	-9.995	ACP2	-6.112			ACP2	-4.551	ACP2	-6.572			ACP2	-11.389	ACP2	-2.6
ACP5	-7.184	ACP5	-8.155			ACP5	-11.937	ACP5	-3.264			ACP5	-10.498	ACP5	-3.273
ACP6	-7.199	ACP6	-3.013			ACP6	-2.821	ACP6	-2.727			ACP6	-6.645	ACP6	-3.766
ACPL2	-3.611	ACPL2	-1.081			ACPL2	-1.298	ACPL2	-1.248			ACPL2	-2.433	ACPL2	-3.179
ACPP	-3.229	ACPP	-5.336			ACPP	-4.562	ACPP	-4.119			ACPP	-5.165	ACPP	-2.771
ACPT	-3.273	ACPT	-5.358			ACPT	-4.956	ACPT	-6.588			ACPT	-8.933	ACPT	-2.821
ACR	-5.093	ACR	-1.976			ACR	-3.697	ACR	-1.538			ACR	-4.51	ACR	-5.765
ACRBP	-10.903	ACRBP	-7.168			ACRBP	-7.38	ACRBP	-5.656			ACRBP	-10.944	ACRBP	-6.91
ACRC	-8.844	ACRC	-6.544			ACRC	-5.49	ACRC	-3.806			ACRC	-9.346	ACRC	-6.753
ACRV1	-8.159	ACRV1	-6.002			ACRV1	-8.873	ACRV1	-6.905			ACRV1	-8.19	ACRV1	-11.416
ACSBG1	-11.552	ACSBG1	-6.985			ACSBG1	-7.097	ACSBG1	-7.513			ACSBG1	-7.823	ACSBG1	-5.543
ACSBG2	-4.349	ACSBG2	-3.163			ACSBG2	-3.182	ACSBG2	-2.769			ACSBG2	-5.151	ACSBG2	-0.974
ACSF2	-9.433	ACSF2	-7.469			ACSF2	-10.269	ACSF2	-7.71			ACSF2	-10.652	ACSF2	-4.214
ACSF3	-9.731	ACSF3	-6.17			ACSF3	-6.208	ACSF3	-8.804			ACSF3	-5.966	ACSF3	-6.084
ACSL1	-5.404	ACSL1	-6.456			ACSL1	-5.247	ACSL1	-5.573			ACSL1	-6.084	ACSL1	-7.986
ACSL3	-8.609	ACSL3	-5.859			ACSL3	-12.261	ACSL3	-5.894			ACSL3	-10.989	ACSL3	-6.428
ACSL4	-5.632	ACSL4	-5.839			ACSL4	-5.397	ACSL4	-5.595			ACSL4	-8.125	ACSL4	-4.564
ACSL5	-11.48	ACSL5	-8.325			ACSL5	-9.303	ACSL5	-8.019			ACSL5	-13.096	ACSL5	-7.387
ACSL6	-7.427	ACSL6	-2.059			ACSL6	-1.974	ACSL6	-6.502			ACSL6	-6.659	ACSL6	-1.865
ACSM1	-10.417	ACSM1	-5.646			ACSM1	-8.011	ACSM1	-5.034			ACSM1	-8.117	ACSM1	-6.03
ACSM2A	-7.726	ACSM2A	-5.831			ACSM2A	-5.569	ACSM2A	-5.51			ACSM2A	-6.013	ACSM2A	-6.657
ACSM2B	-6.809	ACSM2B	-6.527			ACSM2B	-6.448	ACSM2B	-7.299			ACSM2B	-7.773	ACSM2B	-9.244
ACSM3	-3.653	ACSM3	-4.996			ACSM3	-10.44	ACSM3	-8.115			ACSM3	-8.43	ACSM3	-6.701
ACSM4	-11.001	ACSM4	-5.876			ACSM4	-4.734	ACSM4	-8.213			ACSM4	-8.638	ACSM4	-5.606
ACSM5	-10.492	ACSM5	-7.291			ACSM5	-8.351	ACSM5	-8.488			ACSM5	-13.273	ACSM5	-9.071
ACSS1	-6.236	ACSS1	-5.227			ACSS1	-2.995	ACSS1	-4.659			ACSS1	-2.476	ACSS1	-3.749
ACSS2	-5.621	ACSS2	-5.158			ACSS2	-6.392	ACSS2	-5.199			ACSS2	-6.87	ACSS2	-3.25
ACSS3	-6.451	ACSS3	-6.8			ACSS3	-1.279	ACSS3	-6.72			ACSS3	-7.647	ACSS3	-7.215
ACTA1	-4.84	ACTA1	2.508			ACTA1	-1.619	ACTA1	-2.142			ACTA1	-9.45	ACTA1	-10.384
ACTA2	-2.719	ACTA2	6.872			ACTA2	5.11	ACTA2	4.358			ACTA2	-2.635	ACTA2	3.942
ACTB	7.823	ACTB	10.617			ACTB	11.481	ACTB	7.021			ACTB	7.962	ACTB	10.428
ACTBL2	-0.92	ACTBL2	5.309			ACTBL2	-0.89	ACTBL2	2.039			ACTBL2	-1.682	ACTBL2	4.771
ACTC1	-3.973	ACTC1	4.837			ACTC1	-0.845	ACTC1	1.876			ACTC1	-0.281	ACTC1	6.129
ACTG1	10.071	ACTG1	11.75			ACTG1	11.858	ACTG1	7.233			ACTG1	7.62	ACTG1	12.451
ACTG2	-8.846	ACTG2	5.339			ACTG2	-2.502	ACTG2	1.951			ACTG2	-9.564	ACTG2	1.19
ACTL10	-0.782	ACTL10	7.342			ACTL10	-4.476	ACTL10	1.15			ACTL10	-1.075	ACTL10	2.935
ACTL6A	2.303	ACTL6A	3.802			ACTL6A	1.934	ACTL6A	4.045			ACTL6A	1.207	ACTL6A	7.139
ACTL6B	-5.817	ACTL6B	-1.961			ACTL6B	-2.193	ACTL6B	-1.365			ACTL6B	-5.716	ACTL6B	-0.833
ACTL7A	2.895	ACTL7A	5.497			ACTL7A	-1.37	ACTL7A	2.627			ACTL7A	-6.144	ACTL7A	4.995
ACTL7B	-1.686	ACTL7B	4.107			ACTL7B	-4.085	ACTL7B	-0.126			ACTL7B	-0.574	ACTL7B	-0.853
ACTL8	-8.043	ACTL8	0.525			ACTL8	-6.967	ACTL8	-2.327			ACTL8	-7.956	ACTL8	-3.496
ACTL9	-0.591	ACTL9	8.761			ACTL9	0.355	ACTL9	3.129			ACTL9	3.328	ACTL9	-0.519
ACTN1	-3.959	ACTN1	1.385			ACTN1	-3.289	ACTN1	1.427			ACTN1	5.172	ACTN1	1.39
ACTN2	-1.922	ACTN2	0.111			ACTN2	-2.201	ACTN2	0.247			ACTN2	-0.115	ACTN2	-2.579
ACTN3	-4.007	ACTN3	-2.375			ACTN3	-5.924	ACTN3	-2.738			ACTN3	-1.73	ACTN3	-2.188
ACTN4	-3.808	ACTN4	-2.551			ACTN4	-3.168	ACTN4	-0.673			ACTN4	-2.226	ACTN4	-3.805
ACTR10	8.559	ACTR10	14.301			ACTR10	10.789	ACTR10	10.358			ACTR10	9.256	ACTR10	17.582
ACTR1A	-0.117	ACTR1A	7.275			ACTR1A	4.578	ACTR1A	3.48			ACTR1A	0.408	ACTR1A	8.739
ACTR1B	2.019	ACTR1B	7.621			ACTR1B	4.44	ACTR1B	2.609			ACTR1B	-2.834	ACTR1B	7.12
ACTR2	1.958	ACTR2	2.847			ACTR2	1.77	ACTR2	4.595			ACTR2	5.301	ACTR2	10.705
ACTR3	2.911	ACTR3	6.008			ACTR3	1.708	ACTR3	6.249			ACTR3	1.803	ACTR3	9.758
ACTR3B	-0.273	ACTR3B	1.251			ACTR3B	-0.127	ACTR3B	4.242			ACTR3B	-0.86	ACTR3B	3.664
ACTR3C	-6.451	ACTR3C	-2.655			ACTR3C	-0.229	ACTR3C	-0.117			ACTR3C	-5.181	ACTR3C	0.038
ACTR5	1.034	ACTR5	1.706			ACTR5	2.416	ACTR5	3.324			ACTR5	0.273	ACTR5	4.309
ACTR6	0.789	ACTR6	3.052			ACTR6	-2.87	ACTR6	2.664			ACTR6	1.355	ACTR6	7.064
ACTR8	2.486	ACTR8	-0.731			ACTR8	-0.758	ACTR8	1.188			ACTR8	6.301	ACTR8	6.518
ACTRT1	-5.287	ACTRT1	5.067			ACTRT1	-5.358	ACTRT1	0.144			ACTRT1	-5.54	ACTRT1	1.383
ACTRT2	-1.406	ACTRT2	4.207			ACTRT2	6.374	ACTRT2	0.509			ACTRT2	0.999	ACTRT2	3.379
ACTRT3	-3.637	ACTRT3	7.551			ACTRT3	3.948	ACTRT3	3.043			ACTRT3	-2.587	ACTRT3	2.873
ACVR1	-6.006	ACVR1	-5.099			ACVR1	-4.362	ACVR1	-4.504			ACVR1	-4.422	ACVR1	-4.876
ACVR1B	-8.843	ACVR1B	-12.777			ACVR1B	-6.024	ACVR1B	-6.111			ACVR1B	-10.214	ACVR1B	-8.574
ACVR1C	-5.775	ACVR1C	-5.38			ACVR1C	-2.67	ACVR1C	-3.931			ACVR1C	-8.361	ACVR1C	-4.125
ACVR2A	-6.99	ACVR2A	-4.543			ACVR2A	-7.097	ACVR2A	-4.791			ACVR2A	-7.606	ACVR2A	-4.827
ACVR2B	-6.185	ACVR2B	-4.121			ACVR2B	-5.308	ACVR2B	-4.005			ACVR2B	-9.163	ACVR2B	-4.96
ACVRL1	-6.78	ACVRL1	-3.415			ACVRL1	-5.819	ACVRL1	-4.886			ACVRL1	-5.693	ACVRL1	-5.904
ACY1	-10.227	ACY1	-9.591			ACY1	-6.081	ACY1	-3.836			ACY1	-7.824	ACY1	0.994
ACY3	-6.094	ACY3	-6.433			ACY3	-4.118	ACY3	-4.568			ACY3	-16.095	ACY3	-5.49
ACYP1	-8.813	ACYP1	-8.472			ACYP1	-7.161	ACYP1	-10.352			ACYP1	-13.743	ACYP1	-10.323
ACYP2	-8.833	ACYP2	-6.167			ACYP2	-7.685	ACYP2	-6.508			ACYP2	-7.938	ACYP2	-7.608
ADA	4.468	ADA	6.271			ADA	-1.522	ADA	5.686			ADA	2.066	ADA	5.53
ADAD1	-6.35	ADAD1	-2.453			ADAD1	-3.681	ADAD1	-3.815			ADAD1	-3.52	ADAD1	-4.731
ADAD2	-6.788	ADAD2	-6.186			ADAD2	-10.102	ADAD2	-6.573			ADAD2	-8.557	ADAD2	-7.158
ADAL	4.582	ADAL	4.614			ADAL	2.971	ADAL	4.087			ADAL	4.593	ADAL	4.478
ADAM10	0.855	ADAM10	1.367			ADAM10	-0.52	ADAM10	0.445			ADAM10	1.309	ADAM10	5.274
ADAM11	-0.297	ADAM11	-4.636			ADAM11	-9.011	ADAM11	-6.723			ADAM11	-8.168	ADAM11	-4.259
ADAM12	-7.367	ADAM12	-3.69			ADAM12	-5.327	ADAM12	-4.746			ADAM12	-6.953	ADAM12	-4.727
ADAM15	-10.996	ADAM15	-6.859			ADAM15	-5.312	ADAM15	-3.901			ADAM15	-7.861	ADAM15	-7.346
ADAM17	-7.068	ADAM17	-4.478			ADAM17	-12	ADAM17	-3.403			ADAM17	-0.738	ADAM17	0.03
ADAM18	-5.728	ADAM18	-4.047			ADAM18	-3.673	ADAM18	-4.543			ADAM18	-5.474	ADAM18	-5.024
ADAM19	0.436	ADAM19	-0.027			ADAM19	-0.787	ADAM19	0.667			ADAM19	0.339	ADAM19	2.573
ADAM2	-7.864	ADAM2	-5.194			ADAM2	-8.244	ADAM2	-7.201			ADAM2	-8.046	ADAM2	-5.771
ADAM20	-7.203	ADAM20	-5.204			ADAM20	-5.059	ADAM20	-7.066			ADAM20	-10.553	ADAM20	-6
ADAM21	-2.635	ADAM21	-9.26			ADAM21	-7.734	ADAM21	-2.687			ADAM21	-5.95	ADAM21	-4.465
ADAM22	-7.738	ADAM22	-5.65			ADAM22	-8.444	ADAM22	-6.678			ADAM22	-8.552	ADAM22	-9.327
ADAM23	-9.8	ADAM23	-6.089			ADAM23	-8.077	ADAM23	-6.408			ADAM23	-12.117	ADAM23	-7.131
ADAM28	-11.304	ADAM28	-5.797			ADAM28	-7.55	ADAM28	-7.106			ADAM28	-8.059	ADAM28	-7.227
ADAM29	-9.387	ADAM29	-4.333			ADAM29	-8.4	ADAM29	-6.969			ADAM29	-3.485	ADAM29	-2.362
ADAM30	-5.839	ADAM30	-4.778			ADAM30	-6.114	ADAM30	-6.02			ADAM30	-5.848	ADAM30	-6.175
ADAM32	-13.198	ADAM32	-7.314			ADAM32	-5.432	ADAM32	-8.374			ADAM32	-10.558	ADAM32	-9.272
ADAM33	-10.121	ADAM33	-8.584			ADAM33	-10.05	ADAM33	-3.89			ADAM33	-6.561	ADAM33	-4.486
ADAM7	-10.221	ADAM7	-7.424			ADAM7	-8.153	ADAM7	-9.042			ADAM7	-8.802	ADAM7	-6.253
ADAM8	-9.405	ADAM8	-4.555			ADAM8	-6.433	ADAM8	-4.121			ADAM8	-4.735	ADAM8	-3.537
ADAM9	-10.904	ADAM9	-5.002			ADAM9	-5.362	ADAM9	-5.321			ADAM9	-8.515	ADAM9	-0.431
ADAMDEC1	-7.079	ADAMDEC1	-5.745			ADAMDEC1	-9.273	ADAMDEC1	-6.806			ADAMDEC1	-8.601	ADAMDEC1	-5.782
ADAMTS1	-10.076	ADAMTS1	-9.535			ADAMTS1	-8.219	ADAMTS1	-9.452			ADAMTS1	-13.147	ADAMTS1	-8.738
ADAMTS10	-9.921	ADAMTS10	-8.984			ADAMTS10	-7.821	ADAMTS10	-6.594			ADAMTS10	-10.821	ADAMTS10	-7.451
ADAMTS12	-14.382	ADAMTS12	-10.937			ADAMTS12	-6.986	ADAMTS12	-7.775			ADAMTS12	-11.573	ADAMTS12	-8.054
ADAMTS13	-10.207	ADAMTS13	-5.946			ADAMTS13	-6.202	ADAMTS13	-4.67			ADAMTS13	-7.952	ADAMTS13	-6.02
ADAMTS14	-13.831	ADAMTS14	-7.696			ADAMTS14	-9.948	ADAMTS14	-6.608			ADAMTS14	-9.634	ADAMTS14	-5.359
ADAMTS15	-9.244	ADAMTS15	-6.126			ADAMTS15	-7.834	ADAMTS15	-7.263			ADAMTS15	-7.559	ADAMTS15	-7.309
ADAMTS16	-8.396	ADAMTS16	-5.463			ADAMTS16	-13.262	ADAMTS16	-2.572			ADAMTS16	-13.566	ADAMTS16	-3.855
ADAMTS17	-8.322	ADAMTS17	-6.491			ADAMTS17	-8.011	ADAMTS17	-6.999			ADAMTS17	-13.263	ADAMTS17	-6.295
ADAMTS18	-6.473	ADAMTS18	-6.835			ADAMTS18	-15.128	ADAMTS18	-6.8			ADAMTS18	-5.565	ADAMTS18	-7.332
ADAMTS19	-4.382	ADAMTS19	-3.58			ADAMTS19	-3.048	ADAMTS19	-4.293			ADAMTS19	-7.415	ADAMTS19	-2.717
ADAMTS2	-5.989	ADAMTS2	-5.86			ADAMTS2	-6.5	ADAMTS2	-4.909			ADAMTS2	-6.905	ADAMTS2	-3.52
ADAMTS20	-7.544	ADAMTS20	-8.232			ADAMTS20	-6.284	ADAMTS20	-3.519			ADAMTS20	-7.57	ADAMTS20	-4.093
ADAMTS3	-8.552	ADAMTS3	-4.378			ADAMTS3	-9.754	ADAMTS3	-7.135			ADAMTS3	-10.842	ADAMTS3	-6.977
ADAMTS4	-11.539	ADAMTS4	-5.38			ADAMTS4	-3.659	ADAMTS4	-6.902			ADAMTS4	-11.638	ADAMTS4	-3.502
ADAMTS5	-9.233	ADAMTS5	-6.083			ADAMTS5	-9.548	ADAMTS5	-6.818			ADAMTS5	-7.435	ADAMTS5	-6.723
ADAMTS6	-14.366	ADAMTS6	-8.47			ADAMTS6	-12.973	ADAMTS6	-3.092			ADAMTS6	-6.767	ADAMTS6	-5.273
ADAMTS7	-9.518	ADAMTS7	-0.112			ADAMTS7	-6.875	ADAMTS7	-4.043			ADAMTS7	-3.599	ADAMTS7	-3.655
ADAMTS8	-8.845	ADAMTS8	-7.141			ADAMTS8	-10.321	ADAMTS8	-5.998			ADAMTS8	-6.142	ADAMTS8	-8.407
ADAMTS9	-10.592	ADAMTS9	-3.93			ADAMTS9	-5.956	ADAMTS9	-3.909			ADAMTS9	-5.231	ADAMTS9	-2.828
ADAMTSL1	-8.537	ADAMTSL1	-8.204			ADAMTSL1	-10.857	ADAMTSL1	-7.609			ADAMTSL1	-9.558	ADAMTSL1	-5.506
ADAMTSL2	-8.485	ADAMTSL2	-6.413			ADAMTSL2	-10.093	ADAMTSL2	-6.423			ADAMTSL2	-10.385	ADAMTSL2	-4.933
ADAMTSL3	-4.263	ADAMTSL3	-9.245			ADAMTSL3	-8.975	ADAMTSL3	-5.874			ADAMTSL3	-12.465	ADAMTSL3	-5.101
ADAMTSL4	-10.169	ADAMTSL4	-3.176			ADAMTSL4	-6.478	ADAMTSL4	-5.276			ADAMTSL4	-6.99	ADAMTSL4	-5.615
ADAMTSL5	-7.142	ADAMTSL5	-7.035			ADAMTSL5	-8.606	ADAMTSL5	-6.651			ADAMTSL5	-7.604	ADAMTSL5	-6.365
ADAP1	0.185	ADAP1	-1.194			ADAP1	-2.504	ADAP1	-2.466			ADAP1	-1.898	ADAP1	1.295
ADAP2	-3.158	ADAP2	-1.147			ADAP2	-1.727	ADAP2	-0.557			ADAP2	-3.725	ADAP2	-0.968
ADAR	-3.433	ADAR	-3.927			ADAR	-2.797	ADAR	-3.539			ADAR	-0.774	ADAR	-3.202
ADARB1	-7.77	ADARB1	-6.057			ADARB1	-5.506	ADARB1	-6.193			ADARB1	-7.425	ADARB1	-7.944
ADARB2	-10.004	ADARB2	-5.452			ADARB2	-6.397	ADARB2	-6.531			ADARB2	-12.451	ADARB2	-7.238
ADAT1	-7.939	ADAT1	-3.965			ADAT1	-7.274	ADAT1	-7.305			ADAT1	-7.91	ADAT1	-3.92
ADAT2	-0.002	ADAT2	0.263			ADAT2	-1.751	ADAT2	-1.202			ADAT2	2.09	ADAT2	0.691
ADAT3	-0.037	ADAT3	-0.041			ADAT3	-3.242	ADAT3	-3.599			ADAT3	-1.586	ADAT3	-1.211
ADC	-4.031	ADC	-1.993			ADC	-0.708	ADC	-0.645			ADC	-6.205	ADC	-2.063
ADCK1	-10.009	ADCK1	-10.074			ADCK1	-11.122	ADCK1	-7.408			ADCK1	-9.599	ADCK1	-6.735
ADCK2	-11.58	ADCK2	-6.776			ADCK2	-7.752	ADCK2	-6.468			ADCK2	-12.662	ADCK2	-8.326
ADCK3	-2.566	ADCK3	-3.979			ADCK3	-2.181	ADCK3	-3.72			ADCK3	-4.538	ADCK3	-3.137
ADCK4	-1.23	ADCK4	-4.434			ADCK4	-0.717	ADCK4	-1.002			ADCK4	-5.468	ADCK4	-1.221
ADCK5	-9.292	ADCK5	-7.032			ADCK5	-4.088	ADCK5	-6.296			ADCK5	-9.763	ADCK5	-5.203
ADCY1	-3.727	ADCY1	-3.382			ADCY1	-4.122	ADCY1	-4.96			ADCY1	-6.322	ADCY1	-2.542
ADCY10	-4.904	ADCY10	-7.78			ADCY10	-2.077	ADCY10	-0.504			ADCY10	-1.885	ADCY10	-1.997
ADCY2	0.572	ADCY2	-10.523			ADCY2	0.35	ADCY2	-1.139			ADCY2	-1.528	ADCY2	0.792
ADCY3	1.658	ADCY3	-1.928			ADCY3	-0.497	ADCY3	1.35			ADCY3	0.375	ADCY3	-2.959
ADCY4	-0.426	ADCY4	-1.32			ADCY4	2.012	ADCY4	1.225			ADCY4	-1.11	ADCY4	0.232
ADCY5	1.016	ADCY5	1.351			ADCY5	-4.149	ADCY5	1.385			ADCY5	3.246	ADCY5	4.048
ADCY6	-1.844	ADCY6	-4.701			ADCY6	-6.689	ADCY6	-1.108			ADCY6	2.112	ADCY6	8.408
ADCY7	8.557	ADCY7	0.85			ADCY7	3.54	ADCY7	3.443			ADCY7	1.048	ADCY7	4.734
ADCY8	-4.722	ADCY8	-1.681			ADCY8	-4.109	ADCY8	0.228			ADCY8	-3.982	ADCY8	-0.387
ADCY9	-2.724	ADCY9	-3.877			ADCY9	-1.907	ADCY9	-0.28			ADCY9	-2.985	ADCY9	-1.435
ADCYAP1	-7.505	ADCYAP1	-5.673			ADCYAP1	-6.188	ADCYAP1	-5.816			ADCYAP1	-9.675	ADCYAP1	-2.449
ADCYAP1R1	-0.808	ADCYAP1R1	-4.05			ADCYAP1R1	-9.626	ADCYAP1R1	-5.154			ADCYAP1R1	-9.076	ADCYAP1R1	-7.436
ADD1	-9.589	ADD1	-4.386			ADD1	-11.304	ADD1	-5.61			ADD1	-13.731	ADD1	-7.541
ADD2	-5.421	ADD2	-3.753			ADD2	-4.624	ADD2	-4.708			ADD2	-5.019	ADD2	-5.614
ADD3	-11.582	ADD3	-2.908			ADD3	-8.794	ADD3	-4.762			ADD3	-9.778	ADD3	-7.587
ADGB	-5.373	ADGB	-6.269			ADGB	-4.503	ADGB	-1.209			ADGB	-1.851	ADGB	-5.94
ADH1A	-6.216	ADH1A	-9.175			ADH1A	-14.125	ADH1A	-6.575			ADH1A	-5.161	ADH1A	-5.112
ADH1B	-10.892	ADH1B	-4.11			ADH1B	-3.253	ADH1B	-3.76			ADH1B	-6.081	ADH1B	-4.48
ADH1C	-1.631	ADH1C	-2.188			ADH1C	-2.07	ADH1C	-1.426			ADH1C	-3.399	ADH1C	-0.413
ADH4	-4.339	ADH4	-2.646			ADH4	-3.495	ADH4	-3.83			ADH4	-5.578	ADH4	-2.886
ADH5	-8.423	ADH5	-5.574			ADH5	-4.938	ADH5	-5.42			ADH5	-7.325	ADH5	-6.936
ADH6	-2.644	ADH6	-3.67			ADH6	-4.239	ADH6	-4.763			ADH6	-6.763	ADH6	-9.396
ADH7	-9.226	ADH7	-5.117			ADH7	-5.226	ADH7	-5.386			ADH7	-9.299	ADH7	-6.464
ADHFE1	-7.105	ADHFE1	-9.941			ADHFE1	-7.809	ADHFE1	-6.564			ADHFE1	-9.735	ADHFE1	-7.481
ADI1	-7.035	ADI1	-5.377			ADI1	-11.693	ADI1	-5.806			ADI1	-11.419	ADI1	-9.215
ADIG	0.117	ADIG	-3.239			ADIG	2.087	ADIG	-3.009			ADIG	-4.816	ADIG	-2.139
ADIPOQ	-1.134	ADIPOQ	0.133			ADIPOQ	-0.561	ADIPOQ	-0.901			ADIPOQ	-3.499	ADIPOQ	1.306
ADIPOR1	3.982	ADIPOR1	-2.733			ADIPOR1	-6.135	ADIPOR1	-4.998			ADIPOR1	-2.493	ADIPOR1	-1.226
ADIPOR2	-9.204	ADIPOR2	-5.786			ADIPOR2	-7.815	ADIPOR2	-7.791			ADIPOR2	-7.253	ADIPOR2	-5.535
ADIRF	-4.653	ADIRF	-5.216			ADIRF	-5.101	ADIRF	-6.54			ADIRF	-3.538	ADIRF	-8.149
ADK	-7.113	ADK	-5.265			ADK	-8.155	ADK	-5.921			ADK	-7.584	ADK	-5.434
ADM	-6.462	ADM	-8.821			ADM	-8.437	ADM	-7.226			ADM	-8.3	ADM	-4.499
ADM2	-8.076	ADM2	-4.36			ADM2	-7.691	ADM2	-5.29			ADM2	-4.096	ADM2	-2.981
ADM5	-8.795	ADM5	-3.456			ADM5	-4.973	ADM5	-7.675			ADM5	-7.996	ADM5	-7.519
ADNP	-17.28	ADNP	-28.63			ADNP	-20.253	ADNP	-14.528			ADNP	-19.076	ADNP	-18.064
ADNP2	-5.628	ADNP2	-6.811			ADNP2	-8.277	ADNP2	-7.042			ADNP2	-3.265	ADNP2	-6.972
ADO	-9.46	ADO	-6.336			ADO	-7.881	ADO	-2.032			ADO	-8.428	ADO	-6.278
ADORA1	-3.457	ADORA1	-5.163			ADORA1	-5.347	ADORA1	-1.081			ADORA1	-6.633	ADORA1	-4.585
ADORA2A	-8.68	ADORA2A	-5.361			ADORA2A	-11.158	ADORA2A	-5.049			ADORA2A	-8.942	ADORA2A	-6.675
ADORA2B	-1.437	ADORA2B	-2.629			ADORA2B	-13.034	ADORA2B	-5.276			ADORA2B	-11.954	ADORA2B	-6.651
ADORA3	-4.199	ADORA3	-2.833			ADORA3	-3.998	ADORA3	-3.98			ADORA3	-5.443	ADORA3	-5.243
ADPGK	-4.783	ADPGK	-2.413			ADPGK	-8.06	ADPGK	-5.157			ADPGK	-4.776	ADPGK	-2.768
ADPRH	-9.681	ADPRH	-11.531			ADPRH	-9.362	ADPRH	-8.837			ADPRH	-10.266	ADPRH	-6.861
ADPRHL1	-2.65	ADPRHL1	-9.691			ADPRHL1	-13.726	ADPRHL1	-7.872			ADPRHL1	-11.493	ADPRHL1	-15.139
ADPRHL2	-9.13	ADPRHL2	-6.698			ADPRHL2	-9.341	ADPRHL2	-3.609			ADPRHL2	-8.562	ADPRHL2	-10.49
ADPRM	-6.423	ADPRM	-7.58			ADPRM	-5.48	ADPRM	-5.817			ADPRM	-10.164	ADPRM	-6.615
ADRA1A	-5.071	ADRA1A	-3.563			ADRA1A	-6.857	ADRA1A	-3.119			ADRA1A	-7.355	ADRA1A	-5.696
ADRA1B	-7.723	ADRA1B	-5.055			ADRA1B	-9.036	ADRA1B	-5.559			ADRA1B	-9.482	ADRA1B	-3.476
ADRA1D	-6.578	ADRA1D	-8.899			ADRA1D	-5.456	ADRA1D	-3.228			ADRA1D	-5.713	ADRA1D	-3.903
ADRA2A	-3.402	ADRA2A	-1.918			ADRA2A	-0.274	ADRA2A	-1.36			ADRA2A	-8.487	ADRA2A	-3.328
ADRA2B	0.819	ADRA2B	0.843			ADRA2B	6.738	ADRA2B	0.784			ADRA2B	3.09	ADRA2B	3.706
ADRA2C	0.58	ADRA2C	-4.891			ADRA2C	-2.901	ADRA2C	-4.372			ADRA2C	-4.618	ADRA2C	-1.117
ADRB1	-7.375	ADRB1	-5.174			ADRB1	-5.141	ADRB1	-5.464			ADRB1	-6.074	ADRB1	-4.624
ADRB2	-6.629	ADRB2	-3.869			ADRB2	-5.554	ADRB2	-4.782			ADRB2	-4.825	ADRB2	-4.313
ADRB3	-7.157	ADRB3	-6.137			ADRB3	-7.429	ADRB3	-5.371			ADRB3	-7.154	ADRB3	-4.553
ADRBK1	-4.4	ADRBK1	-1.914			ADRBK1	-1.038	ADRBK1	-0.624			ADRBK1	-2.501	ADRBK1	-2.167
ADRBK2	-5.543	ADRBK2	-2.504			ADRBK2	-4.773	ADRBK2	-1.047			ADRBK2	-3.407	ADRBK2	-2.246
ADRM1	11.635	ADRM1	1.488			ADRM1	5.984	ADRM1	3.752			ADRM1	4.432	ADRM1	7.77
ADSL	-8.982	ADSL	-5.065			ADSL	-1.184	ADSL	-2.855			ADSL	-3.585	ADSL	-7.605
ADSS	-4.684	ADSS	-3.388			ADSS	-2.666	ADSS	-2.305			ADSS	-5.812	ADSS	-3.11
ADSSL1	-8.368	ADSSL1	-3.206			ADSSL1	-3.972	ADSSL1	-2.825			ADSSL1	-6.044	ADSSL1	-2.433
ADTRP	-3.26	ADTRP	-1.703			ADTRP	-0.522	ADTRP	-2.271			ADTRP	-5.315	ADTRP	-8.095
AEBP1	-11.148	AEBP1	-6.665			AEBP1	-9.65	AEBP1	-9.279			AEBP1	-11.856	AEBP1	-8.181
AEBP2	-8.831	AEBP2	-9.613			AEBP2	-4.101	AEBP2	-5.514			AEBP2	-6.66	AEBP2	-5.246
AEN	-1.244	AEN	4.635			AEN	3.998	AEN	4.755			AEN	5.651	AEN	9.116
AES	-14.891	AES	-5.316			AES	-6.044	AES	-5.992			AES	-8.167	AES	-6.551
AFAP1	-5.298	AFAP1	-4.488			AFAP1	-5.806	AFAP1	-4.851			AFAP1	-7.853	AFAP1	-7.853
AFAP1L1	-8.445	AFAP1L1	-6.242			AFAP1L1	-12.074	AFAP1L1	-4.613			AFAP1L1	-8.537	AFAP1L1	-5.807
AFAP1L2	-12.728	AFAP1L2	-8.553			AFAP1L2	-14.824	AFAP1L2	-9.661			AFAP1L2	-13.187	AFAP1L2	-9.899
AFF1	-0.574	AFF1	-3.246			AFF1	-4.033	AFF1	-4.199			AFF1	-4.247	AFF1	-5.196
AFF2	-9.796	AFF2	-4.641			AFF2	-6.066	AFF2	-4.747			AFF2	-7.561	AFF2	-5.674
AFF3	-6.842	AFF3	-2.426			AFF3	-3.299	AFF3	-4.902			AFF3	-8.635	AFF3	-2.055
AFF4	-1.152	AFF4	2.942			AFF4	1.054	AFF4	-1.304			AFF4	6.082	AFF4	0.846
AFG3L2	-1.231	AFG3L2	1.419			AFG3L2	2.347	AFG3L2	0.259			AFG3L2	-1.551	AFG3L2	0.397
AFM	-8.55	AFM	-7.938			AFM	-7.919	AFM	-6.178			AFM	-9.006	AFM	-7.787
AFMID	-5.531	AFMID	-5.158			AFMID	-5.94	AFMID	-4.066			AFMID	-6.721	AFMID	-7.168
AFP	-5.608	AFP	-7.228			AFP	-4.238	AFP	-5.5			AFP	-8.133	AFP	-6.924
AFTPH	7.74	AFTPH	1.391			AFTPH	5.971	AFTPH	5.213			AFTPH	4.851	AFTPH	3.84
AGA	-6.212	AGA	-10.731			AGA	-9.39	AGA	-6.458			AGA	-9.563	AGA	-6.204
AGAP1	-11.448	AGAP1	-7.391			AGAP1	-6.544	AGAP1	-8.263			AGAP1	-11.193	AGAP1	-7.685
AGAP10	-5.848	AGAP10	-1.61			AGAP10	-0.101	AGAP10	-2.697			AGAP10	-1.798	AGAP10	-4.969
AGAP11	-6.025	AGAP11	-2.874			AGAP11	-3.072	AGAP11	-2.388			AGAP11	-6.529	AGAP11	-3.185
AGAP2	-3.377	AGAP2	-4.83			AGAP2	-6.269	AGAP2	-5.77			AGAP2	-15.859	AGAP2	-6.751
AGAP3	-7.988	AGAP3	-7.396			AGAP3	-8.366	AGAP3	-5.398			AGAP3	-6.606	AGAP3	-4.517
AGAP9	-6.581	AGAP9	-1.933			AGAP9	-1.981	AGAP9	-3.311			AGAP9	-2.357	AGAP9	-5.185
AGBL1	-14.583	AGBL1	-6.057			AGBL1	-15.421	AGBL1	-6.462			AGBL1	-11.194	AGBL1	-6.394
AGBL2	-5.091	AGBL2	-3.115			AGBL2	-0.161	AGBL2	-1.862			AGBL2	-4.292	AGBL2	-1.623
AGBL3	-4.54	AGBL3	-5.824			AGBL3	-4.896	AGBL3	-6.854			AGBL3	-4.708	AGBL3	-6.232
AGBL4	-11.883	AGBL4	-4.594			AGBL4	-8.035	AGBL4	-6.133			AGBL4	-7.208	AGBL4	-7.296
AGBL5	-9.784	AGBL5	-8.835			AGBL5	-8.726	AGBL5	-6.056			AGBL5	-13.677	AGBL5	-9.436
AGER	-3.488	AGER	-3.201			AGER	-4.628	AGER	-7.113			AGER	-6.888	AGER	-5.306
AGFG1	-4.142	AGFG1	0.318			AGFG1	-1.463	AGFG1	-0.619			AGFG1	-2.888	AGFG1	0.292
AGFG2	-6.54	AGFG2	-8.491			AGFG2	-8.409	AGFG2	-6.839			AGFG2	-5.305	AGFG2	-5.832
AGGF1	-5.022	AGGF1	-1.819			AGGF1	-2.624	AGGF1	2.438			AGGF1	-1.057	AGGF1	-0.716
AGK	-4.765	AGK	-4.141			AGK	-5.499	AGK	-4.856			AGK	-2.97	AGK	-3.39
AGL	-3.43	AGL	-7.97			AGL	-3.175	AGL	-6.659			AGL	-7.902	AGL	-6.26
AGMAT	-7.359	AGMAT	-5.599			AGMAT	-6.304	AGMAT	-5.555			AGMAT	-4.347	AGMAT	-6.085
AGMO	-9.783	AGMO	-6.708			AGMO	-10.387	AGMO	-7.024			AGMO	-8.468	AGMO	-5.661
AGO1	-4.876	AGO1	-5.963			AGO1	-2.14	AGO1	-4.8			AGO1	-3.646	AGO1	1.167
AGO2	-3.781	AGO2	2.664			AGO2	-0.446	AGO2	1.446			AGO2	-0.189	AGO2	2.331
AGO3	-6.908	AGO3	-4.93			AGO3	-8.023	AGO3	-5.544			AGO3	-6.13	AGO3	-5.429
AGO4	-11.931	AGO4	-4.534			AGO4	-8.058	AGO4	-2.34			AGO4	-1.85	AGO4	-3.572
AGPAT1	-9.773	AGPAT1	-3.374			AGPAT1	-7.808	AGPAT1	-2.397			AGPAT1	-10.711	AGPAT1	-9.146
AGPAT2	-0.779	AGPAT2	-13.306			AGPAT2	-7.522	AGPAT2	-3.689			AGPAT2	-0.775	AGPAT2	-5.184
AGPAT3	-5.433	AGPAT3	-2.974			AGPAT3	-0.074	AGPAT3	-0.954			AGPAT3	-6.808	AGPAT3	-5.617
AGPAT4	-5.318	AGPAT4	-10.668			AGPAT4	-1.578	AGPAT4	-1.334			AGPAT4	-5.145	AGPAT4	-1.243
AGPAT5	-8.766	AGPAT5	-4.206			AGPAT5	-3.552	AGPAT5	-4.455			AGPAT5	-10.452	AGPAT5	-5.831
AGPAT6	-5.757	AGPAT6	-3.518			AGPAT6	-5.352	AGPAT6	-2.96			AGPAT6	-4.972	AGPAT6	-0.733
AGPAT9	-4.411	AGPAT9	-2.235			AGPAT9	-7.012	AGPAT9	-3.06			AGPAT9	-2.319	AGPAT9	-5.803
AGPS	-4.456	AGPS	-4.783			AGPS	-1.04	AGPS	-3.114			AGPS	-4.57	AGPS	-2.019
AGR2	-10.031	AGR2	-8.841			AGR2	-7.293	AGR2	-7.897			AGR2	-9.252	AGR2	-4.61
AGR3	-7.951	AGR3	-5.272			AGR3	-8.413	AGR3	-6.181			AGR3	-7.51	AGR3	-9.446
AGRN	-8.859	AGRN	-4.776			AGRN	-8.796	AGRN	-4.217			AGRN	-5.538	AGRN	-2.866
AGRP	-3.844	AGRP	-4.833			AGRP	-6.839	AGRP	-5.509			AGRP	-4.228	AGRP	-3.475
AGT	-2.45	AGT	-2.093			AGT	-4.788	AGT	-0.841			AGT	-3.249	AGT	-0.717
AGTPBP1	-6.421	AGTPBP1	-3.46			AGTPBP1	-3.198	AGTPBP1	-3.879			AGTPBP1	-9.5	AGTPBP1	-3.447
AGTR1	-8.943	AGTR1	-5.065			AGTR1	-5.617	AGTR1	-5.198			AGTR1	-6.634	AGTR1	-6.469
AGTR2	2.792	AGTR2	-4.104			AGTR2	-5.518	AGTR2	-5.344			AGTR2	5.436	AGTR2	-3.242
AGTRAP	-8.338	AGTRAP	-8.117			AGTRAP	-13.161	AGTRAP	-7.191			AGTRAP	-10.555	AGTRAP	-6.707
AGXT	-3.105	AGXT	-4.251			AGXT	-7.166	AGXT	-6.005			AGXT	-3.245	AGXT	-2.852
AGXT2	-6.019	AGXT2	-4.292			AGXT2	-6.298	AGXT2	-7.823			AGXT2	-7.443	AGXT2	-5.005
AHCTF1	5.731	AHCTF1	4.073			AHCTF1	1.308	AHCTF1	4.222			AHCTF1	3.398	AHCTF1	4.217
AHCY	4.842	AHCY	4.317			AHCY	-4.086	AHCY	2.924			AHCY	5.335	AHCY	-1.098
AHCYL1	-2.782	AHCYL1	6.353			AHCYL1	-1.147	AHCYL1	2.09			AHCYL1	0.157	AHCYL1	-0.188
AHCYL2	-0.202	AHCYL2	-2.231			AHCYL2	-8.819	AHCYL2	-2.773			AHCYL2	3.366	AHCYL2	-0.385
AHDC1	-2.888	AHDC1	-4.13			AHDC1	-5.545	AHDC1	-3.72			AHDC1	-4.988	AHDC1	-2.464
AHI1	-4.964	AHI1	-3.557			AHI1	-6.387	AHI1	-6.035			AHI1	-7.232	AHI1	-4.059
AHNAK	-5.439	AHNAK	-6.907			AHNAK	-12.947	AHNAK	-9.498			AHNAK	-9.355	AHNAK	-5.682
AHNAK2	-5.59	AHNAK2	-5.336			AHNAK2	-13.659	AHNAK2	-6.679			AHNAK2	-10.002	AHNAK2	-9.053
AHR	-7.048	AHR	-3.928			AHR	-5.128	AHR	-4.053			AHR	-11.143	AHR	-2.687
AHRR	-8.649	AHRR	-5			AHRR	-5.269	AHRR	-5.753			AHRR	-8.169	AHRR	-5.983
AHSA1	-5.691	AHSA1	-2.422			AHSA1	-2.61	AHSA1	-3.286			AHSA1	-2.485	AHSA1	-2.19
AHSA2	-11.175	AHSA2	-4.615			AHSA2	-8.105	AHSA2	-5.791			AHSA2	-8.813	AHSA2	-2.92
AHSG	-10.001	AHSG	-5.547			AHSG	-5.288	AHSG	-4.949			AHSG	-6.675	AHSG	-6.896
AHSP	-4.047	AHSP	-7.905			AHSP	-7.014	AHSP	-8.092			AHSP	-8.986	AHSP	-7.403
AICDA	0.23	AICDA	1.289			AICDA	-0.414	AICDA	3.107			AICDA	-2.679	AICDA	-1.568
AIDA	-7.789	AIDA	-6.823			AIDA	-4.124	AIDA	-4.698			AIDA	-7.178	AIDA	-3.96
AIF1	-9.22	AIF1	-7.088			AIF1	-11.785	AIF1	-7.369			AIF1	-11.235	AIF1	-7.29
AIF1L	-2.791	AIF1L	-0.922			AIF1L	-4.328	AIF1L	-0.288			AIF1L	-0.987	AIF1L	-2.339
AIFM1	-5.483	AIFM1	-7.073			AIFM1	-2.006	AIFM1	-2.163			AIFM1	-0.574	AIFM1	-3.329
AIFM2	-9.512	AIFM2	-7.066			AIFM2	-8.733	AIFM2	-7.962			AIFM2	-7.244	AIFM2	-5.071
AIFM3	-6.584	AIFM3	-8.749			AIFM3	-1.433	AIFM3	-7.516			AIFM3	-6.265	AIFM3	-7.391
AIG1	-10.124	AIG1	-7.652			AIG1	-10.393	AIG1	-6.703			AIG1	-8.643	AIG1	-8.756
AIM1	3.853	AIM1	2.407			AIM1	2.642	AIM1	1.513			AIM1	1.87	AIM1	1.079
AIM1L	-7.198	AIM1L	-3.012			AIM1L	0.875	AIM1L	-3.081			AIM1L	-11.174	AIM1L	-0.168
AIM2	-8.195	AIM2	-10.786			AIM2	-4.336	AIM2	-7.235			AIM2	-4.444	AIM2	-7.489
AIMP1	5.69	AIMP1	3.186			AIMP1	3.335	AIMP1	2.648			AIMP1	4.327	AIMP1	6.658
AIMP2	-0.479	AIMP2	1.943			AIMP2	-1.021	AIMP2	-1.214			AIMP2	-5.202	AIMP2	0.337
AIP	-6.521	AIP	-5.495			AIP	-6.759	AIP	-3.465			AIP	-0.596	AIP	-6.611
AIPL1	-12.733	AIPL1	-7.249			AIPL1	-11.662	AIPL1	-7.048			AIPL1	-7.439	AIPL1	-6.999
AIRE	-6.676	AIRE	-5.255			AIRE	-7.389	AIRE	-1.857			AIRE	-3.832	AIRE	-5.127
AJAP1	-6.158	AJAP1	-4.851			AJAP1	-14.764	AJAP1	-6.739			AJAP1	-9.331	AJAP1	-4.644
AJUBA	2.942	AJUBA	1.637			AJUBA	1.334	AJUBA	-2.711			AJUBA	-1.897	AJUBA	1.256
AK1	1.086	AK1	5.687			AK1	2.384	AK1	3.999			AK1	2.486	AK1	5.914
AK2	0.185	AK2	4.33			AK2	0.306	AK2	6.081			AK2	-0.201	AK2	2.515
AK3	1.19	AK3	6.447			AK3	1.083	AK3	5.215			AK3	0.11	AK3	3.407
AK4	0	AK4	5.668			AK4	-3.448	AK4	3.279			AK4	1.314	AK4	3.345
AK5	0.446	AK5	7.263			AK5	1.381	AK5	3.518			AK5	0.601	AK5	3.243
AK7	0.426	AK7	6.093			AK7	3.995	AK7	7.032			AK7	7.792	AK7	9.878
AK8	1.271	AK8	-1.575			AK8	-1.853	AK8	4.282			AK8	0.283	AK8	3.61
AK9	5.363	AK9	7.977			AK9	4.36	AK9	6.077			AK9	4.861	AK9	4.674
AKAP1	-8.713	AKAP1	-3.118			AKAP1	-2.904	AKAP1	-4.477			AKAP1	-4.941	AKAP1	-3.43
AKAP10	-6.758	AKAP10	-5.54			AKAP10	-5.887	AKAP10	-5.5			AKAP10	-4.853	AKAP10	-4.391
AKAP11	-7.931	AKAP11	-5.15			AKAP11	-7.337	AKAP11	-3.136			AKAP11	-6.495	AKAP11	-3.251
AKAP12	-5.214	AKAP12	-3.221			AKAP12	-6.108	AKAP12	-4.244			AKAP12	-4.513	AKAP12	-3.894
AKAP13	-4.715	AKAP13	2.147			AKAP13	-3.711	AKAP13	0.779			AKAP13	-2.282	AKAP13	-1.122
AKAP14	-8.175	AKAP14	-6.503			AKAP14	-7.608	AKAP14	-7.613			AKAP14	-10.746	AKAP14	-4.142
AKAP17A	-4.454	AKAP17A	-2.329			AKAP17A	-3.639	AKAP17A	-2.209			AKAP17A	-4.807	AKAP17A	-1.272
AKAP2	-3.01	AKAP2	-2.836			AKAP2	-1.752	AKAP2	1.491			AKAP2	-3.804	AKAP2	-0.736
AKAP3	-12.697	AKAP3	-10.498			AKAP3	-8.512	AKAP3	-8.901			AKAP3	-12.711	AKAP3	-9.168
AKAP4	-4.593	AKAP4	-2.822			AKAP4	-3.52	AKAP4	-2.792			AKAP4	-1.065	AKAP4	-3.861
AKAP5	-3.032	AKAP5	-5.873			AKAP5	-3.681	AKAP5	-4.146			AKAP5	0.804	AKAP5	-3.446
AKAP6	-11.075	AKAP6	-4.642			AKAP6	-4.076	AKAP6	-3.195			AKAP6	-8.379	AKAP6	-3.318
AKAP7	-6.771	AKAP7	-6.144			AKAP7	-5.416	AKAP7	-6.778			AKAP7	-8.061	AKAP7	-5.485
AKAP8	4.062	AKAP8	3.439			AKAP8	1.243	AKAP8	1.396			AKAP8	0.416	AKAP8	0.697
AKAP8L	-3.487	AKAP8L	-1.57			AKAP8L	0.957	AKAP8L	-2.33			AKAP8L	-2.578	AKAP8L	-2.705
AKAP9	-2.465	AKAP9	-0.019			AKAP9	1.242	AKAP9	0.696			AKAP9	-0.799	AKAP9	4.487
AKIP1	-1.186	AKIP1	-3.145			AKIP1	-1.949	AKIP1	-4.018			AKIP1	-8.013	AKIP1	-4.86
AKIRIN1	-4.174	AKIRIN1	-4.697			AKIRIN1	-6.562	AKIRIN1	-5.234			AKIRIN1	-6.668	AKIRIN1	-4.307
AKIRIN2	-1.025	AKIRIN2	-3.365			AKIRIN2	2.473	AKIRIN2	-1.997			AKIRIN2	2.614	AKIRIN2	-6.351
AKNA	-14.194	AKNA	-8.772			AKNA	-13.14	AKNA	-5.944			AKNA	-12.176	AKNA	-7.168
AKNAD1	-2.808	AKNAD1	-3.443			AKNAD1	-5.685	AKNAD1	0.848			AKNAD1	-0.669	AKNAD1	-2.54
AKR1A1	-5.469	AKR1A1	-6.507			AKR1A1	-1.102	AKR1A1	-4.197			AKR1A1	-11.423	AKR1A1	-9.941
AKR1B1	-8.838	AKR1B1	-6.005			AKR1B1	-6.858	AKR1B1	-6.81			AKR1B1	-5.692	AKR1B1	-6.63
AKR1B10	-1.077	AKR1B10	-3.141			AKR1B10	-4.651	AKR1B10	-3.19			AKR1B10	-3.94	AKR1B10	-4.158
AKR1B15	-8.14	AKR1B15	-7.198			AKR1B15	-6.774	AKR1B15	-5.335			AKR1B15	-8.549	AKR1B15	-5.822
AKR1C1	-8.487	AKR1C1	-5.707			AKR1C1	-9.423	AKR1C1	-6.227			AKR1C1	-9.659	AKR1C1	-7.659
AKR1C2	-8.557	AKR1C2	-6.983			AKR1C2	-9.863	AKR1C2	-5.965			AKR1C2	-5.593	AKR1C2	-5.84
AKR1C3	-5.721	AKR1C3	-8.547			AKR1C3	-6.758	AKR1C3	-5.822			AKR1C3	-7.256	AKR1C3	-6.114
AKR1C4	-13.091	AKR1C4	-6.586			AKR1C4	-7.648	AKR1C4	-7.773			AKR1C4	-11.016	AKR1C4	-6.49
AKR1D1	-9.393	AKR1D1	-9.474			AKR1D1	-7.979	AKR1D1	-5.952			AKR1D1	-13.137	AKR1D1	-11.151
AKR1E2	-8.911	AKR1E2	-6.257			AKR1E2	-5.623	AKR1E2	-4.705			AKR1E2	-4.302	AKR1E2	-2.499
AKR7A2	-3.775	AKR7A2	-1.96			AKR7A2	-4.525	AKR7A2	-5.535			AKR7A2	-6.075	AKR7A2	-1.812
AKR7A3	-3.121	AKR7A3	-5.741			AKR7A3	-4.084	AKR7A3	-7.542			AKR7A3	-8.672	AKR7A3	-6.269
AKT1	1.142	AKT1	9.163			AKT1	7.079	AKT1	5.134			AKT1	2.75	AKT1	7.445
AKT1S1	-3.269	AKT1S1	-3.223			AKT1S1	-2.702	AKT1S1	-1.681			AKT1S1	-4.618	AKT1S1	-1.377
AKT2	2.963	AKT2	8.002			AKT2	2.467	AKT2	3.09			AKT2	1.587	AKT2	5.083
AKT3	-3.774	AKT3	5.328			AKT3	1.318	AKT3	3.871			AKT3	4.027	AKT3	7.958
AKTIP	-6.238	AKTIP	-0.749			AKTIP	-5.251	AKTIP	0.125			AKTIP	-3.659	AKTIP	-0.427
ALAD	-7.322	ALAD	-5.515			ALAD	-5.628	ALAD	-4.092			ALAD	-9.737	ALAD	-2.616
ALAS1	-2.329	ALAS1	-2.442			ALAS1	-7.347	ALAS1	-2.734			ALAS1	-2.282	ALAS1	-0.506
ALAS2	-0.228	ALAS2	-3.375			ALAS2	0.62	ALAS2	-1.585			ALAS2	-2.189	ALAS2	-2.882
ALB	-3.062	ALB	0.841			ALB	-4.026	ALB	1.336			ALB	-4.685	ALB	-0.163
ALCAM	-8.748	ALCAM	-6.878			ALCAM	-11.352	ALCAM	-6.33			ALCAM	-7.896	ALCAM	-3.403
ALDH16A1	-11.281	ALDH16A1	-4.031			ALDH16A1	-4.878	ALDH16A1	-2.961			ALDH16A1	-2.952	ALDH16A1	-2.579
ALDH18A1	5.268	ALDH18A1	3.722			ALDH18A1	4.257	ALDH18A1	4.176			ALDH18A1	6.14	ALDH18A1	2.54
ALDH1A1	-10.949	ALDH1A1	-6.104			ALDH1A1	-3.426	ALDH1A1	-4.72			ALDH1A1	-5.937	ALDH1A1	-7.156
ALDH1A2	-8.172	ALDH1A2	-6.874			ALDH1A2	-5.484	ALDH1A2	-5.564			ALDH1A2	-4.949	ALDH1A2	-7.803
ALDH1A3	-12.621	ALDH1A3	-6.596			ALDH1A3	-6.537	ALDH1A3	-9.149			ALDH1A3	-8.414	ALDH1A3	-8.445
ALDH1B1	-10.667	ALDH1B1	-4.829			ALDH1B1	-3.96	ALDH1B1	-5.235			ALDH1B1	-10.593	ALDH1B1	-5.746
ALDH1L1	-10.989	ALDH1L1	-6			ALDH1L1	-3.877	ALDH1L1	-5.609			ALDH1L1	-7.423	ALDH1L1	-5.175
ALDH1L2	-8.047	ALDH1L2	-3.664			ALDH1L2	-4.163	ALDH1L2	-9.098			ALDH1L2	-9.461	ALDH1L2	-7.919
ALDH2	-7.091	ALDH2	-6.107			ALDH2	-5.614	ALDH2	-5.439			ALDH2	-3.96	ALDH2	-4.765
ALDH3A1	-5.186	ALDH3A1	-6.965			ALDH3A1	-4.075	ALDH3A1	-6.361			ALDH3A1	-3.235	ALDH3A1	-4.72
ALDH3A2	-6.962	ALDH3A2	-11.255			ALDH3A2	-3.077	ALDH3A2	-4.324			ALDH3A2	-9.528	ALDH3A2	-5.536
ALDH3B1	-5.036	ALDH3B1	-2.302			ALDH3B1	-1.73	ALDH3B1	-0.926			ALDH3B1	-1.937	ALDH3B1	-0.612
ALDH3B2	-6.924	ALDH3B2	-7.421			ALDH3B2	-7.383	ALDH3B2	-6.054			ALDH3B2	-9.145	ALDH3B2	-7.382
ALDH4A1	-1.412	ALDH4A1	-1.65			ALDH4A1	-4.432	ALDH4A1	-3.905			ALDH4A1	-4.211	ALDH4A1	0.273
ALDH5A1	-7.894	ALDH5A1	-6.339			ALDH5A1	-5.51	ALDH5A1	-5.54			ALDH5A1	-7.403	ALDH5A1	-6
ALDH6A1	-8.799	ALDH6A1	-1.567			ALDH6A1	-4.649	ALDH6A1	-3.523			ALDH6A1	-2.607	ALDH6A1	-1.913
ALDH7A1	-3.575	ALDH7A1	-1.091			ALDH7A1	-5.132	ALDH7A1	-2.961			ALDH7A1	-5.996	ALDH7A1	-5.134
ALDH8A1	-4.73	ALDH8A1	-6.254			ALDH8A1	-5.802	ALDH8A1	-5.952			ALDH8A1	-7.526	ALDH8A1	-7.282
ALDH9A1	-5.813	ALDH9A1	0.877			ALDH9A1	-1.954	ALDH9A1	-2.577			ALDH9A1	-3.571	ALDH9A1	1.19
ALDOA	-2.902	ALDOA	-1.639			ALDOA	-2.162	ALDOA	-2.677			ALDOA	-4.14	ALDOA	-2.82
ALDOB	-13.974	ALDOB	-15.04			ALDOB	-3.47	ALDOB	-6.373			ALDOB	-11.526	ALDOB	-6.449
ALDOC	-7.198	ALDOC	-4.916			ALDOC	-2.755	ALDOC	-7.525			ALDOC	-2.768	ALDOC	-5.141
ALG1	-3.911	ALG1	-1.12			ALG1	-4.566	ALG1	-3.702			ALG1	-7.769	ALG1	-5.843
ALG10	-9.283	ALG10	-3.317			ALG10	-7.279	ALG10	-4.374			ALG10	1.403	ALG10	-5.498
ALG10B	-10.078	ALG10B	-6.664			ALG10B	-6.149	ALG10B	-4.938			ALG10B	-9.524	ALG10B	-6.463
ALG11	1.901	ALG11	-2.958			ALG11	-1.414	ALG11	-4.453			ALG11	-3.542	ALG11	-3.687
ALG12	-9.762	ALG12	-5.2			ALG12	-9.119	ALG12	-7.028			ALG12	-11.195	ALG12	-7.998
ALG13	-8.424	ALG13	-4.291			ALG13	-7.603	ALG13	-2.639			ALG13	-6.825	ALG13	-3.973
ALG14	-1.806	ALG14	-4.35			ALG14	-10.341	ALG14	-5.867			ALG14	-9.708	ALG14	-6.91
ALG1L	-1.813	ALG1L	-3.107			ALG1L	-4.008	ALG1L	-4.188			ALG1L	-3.408	ALG1L	-4.386
ALG2	-4.37	ALG2	-4.735			ALG2	-3.591	ALG2	-7.004			ALG2	-4.658	ALG2	-8.626
ALG3	-4.217	ALG3	-5.683			ALG3	-4.352	ALG3	-3.249			ALG3	-7.253	ALG3	-0.471
ALG5	-2.732	ALG5	-3.685			ALG5	-4.836	ALG5	-4.032			ALG5	-5.427	ALG5	-5.197
ALG6	-5.781	ALG6	-5.402			ALG6	-0.44	ALG6	-4.399			ALG6	-3.963	ALG6	-3.735
ALG8	-7.78	ALG8	-6.098			ALG8	-4.225	ALG8	-5.852			ALG8	-4.303	ALG8	-3.778
ALG9	-9.276	ALG9	-6.28			ALG9	-9.257	ALG9	-7.191			ALG9	-8.66	ALG9	-7.647
ALK	-2.498	ALK	-1.873			ALK	-6.395	ALK	-1.708			ALK	-4.102	ALK	-3.566
ALKBH1	-4.913	ALKBH1	-6.628			ALKBH1	-2.33	ALKBH1	-4.994			ALKBH1	0.185	ALKBH1	-7.187
ALKBH2	-4.092	ALKBH2	-6.114			ALKBH2	-3.917	ALKBH2	-3.803			ALKBH2	2.122	ALKBH2	-5.126
ALKBH3	-7.7	ALKBH3	-8.375			ALKBH3	-10.649	ALKBH3	-8.115			ALKBH3	-10.773	ALKBH3	-6.415
ALKBH4	-6.559	ALKBH4	-5.81			ALKBH4	-5.855	ALKBH4	-3.61			ALKBH4	-2.591	ALKBH4	-7.943
ALKBH5	-3.421	ALKBH5	-4.405			ALKBH5	-2.361	ALKBH5	-4.386			ALKBH5	-2.734	ALKBH5	-5.035
ALKBH6	-10.114	ALKBH6	-8.166			ALKBH6	-7.261	ALKBH6	-7.963			ALKBH6	-12.966	ALKBH6	-12.417
ALKBH7	-4.708	ALKBH7	-5.055			ALKBH7	-6.281	ALKBH7	-6.825			ALKBH7	-8.92	ALKBH7	-12.78
ALKBH8	-1.151	ALKBH8	-3.617			ALKBH8	-6.43	ALKBH8	-2.312			ALKBH8	-3.736	ALKBH8	-0.052
ALLC	-8.47	ALLC	-4.759			ALLC	-4.59	ALLC	-1.552			ALLC	-5.989	ALLC	-0.5
ALMS1	-7.021	ALMS1	-0.7			ALMS1	0.923	ALMS1	-3.14			ALMS1	-3.678	ALMS1	-3.701
ALOX12	-4.167	ALOX12	-5.881			ALOX12	-2.287	ALOX12	-5.547			ALOX12	-7.489	ALOX12	-3.067
ALOX12B	-6.797	ALOX12B	-3.824			ALOX12B	-7.841	ALOX12B	-6.217			ALOX12B	-10.24	ALOX12B	-4.617
ALOX15	-6.62	ALOX15	-7.588			ALOX15	-7.136	ALOX15	-7.395			ALOX15	-5.042	ALOX15	-13.507
ALOX15B	-1.633	ALOX15B	-3.818			ALOX15B	-5.448	ALOX15B	-5.247			ALOX15B	-6.386	ALOX15B	-4.701
ALOX5	-6.108	ALOX5	-0.842			ALOX5	-9.611	ALOX5	-5.171			ALOX5	-6.898	ALOX5	-3.783
ALOX5AP	-7.713	ALOX5AP	-5.495			ALOX5AP	-0.439	ALOX5AP	-5.938			ALOX5AP	-8.139	ALOX5AP	-7.105
ALOXE3	-8.462	ALOXE3	-6.002			ALOXE3	-12.487	ALOXE3	-6.525			ALOXE3	-7.971	ALOXE3	-7.061
ALPI	-7.301	ALPI	-5.402			ALPI	-7.866	ALPI	-3.955			ALPI	-7.515	ALPI	-4.168
ALPK1	-6.163	ALPK1	-6.776			ALPK1	-5.123	ALPK1	-2.79			ALPK1	-6.548	ALPK1	-5.742
ALPK2	-5.92	ALPK2	-3.322			ALPK2	0.181	ALPK2	-2.184			ALPK2	-0.978	ALPK2	-1.562
ALPK3	-6.74	ALPK3	-5.426			ALPK3	-6.03	ALPK3	-6.662			ALPK3	-10.005	ALPK3	-6.721
ALPL	-15.522	ALPL	-6.228			ALPL	-9.587	ALPL	-10.703			ALPL	-8.696	ALPL	-3.686
ALPP	-8.176	ALPP	-2.788			ALPP	-5.877	ALPP	-3.541			ALPP	-9.207	ALPP	-9.175
ALPPL2	-6.291	ALPPL2	-7.473			ALPPL2	-5.562	ALPPL2	-5.371			ALPPL2	-5.734	ALPPL2	-7.319
ALS2	-4.619	ALS2	-3.141			ALS2	-5.091	ALS2	-1.686			ALS2	-7.858	ALS2	-0.435
ALS2CL	-8.854	ALS2CL	-6.816			ALS2CL	-8.371	ALS2CL	-6.718			ALS2CL	-8.762	ALS2CL	-6.584
ALS2CR11	-5.977	ALS2CR11	-2.793			ALS2CR11	-0.158	ALS2CR11	-1.574			ALS2CR11	-3.867	ALS2CR11	0.856
ALS2CR12	-9.413	ALS2CR12	-7.859			ALS2CR12	-7.397	ALS2CR12	-5.732			ALS2CR12	-9.53	ALS2CR12	-7.917
ALX1	-5.297	ALX1	-5.578			ALX1	-8.269	ALX1	-7.211			ALX1	-8.012	ALX1	-10.202
ALX3	-7.711	ALX3	-6.187			ALX3	-3.796	ALX3	-7.48			ALX3	-8.407	ALX3	-5.813
ALX4	-9.774	ALX4	-4.872			ALX4	-8.175	ALX4	-5.26			ALX4	-7.945	ALX4	-4.923
ALYREF	10.358	ALYREF	11.253			ALYREF	13.368	ALYREF	12.102			ALYREF	13.039	ALYREF	17.392
AMACR	-5.816	AMACR	-4.049			AMACR	-5.469	AMACR	-5.604			AMACR	-9.319	AMACR	-4.505
AMBN	-3.555	AMBN	-4.815			AMBN	-5.402	AMBN	-3.437			AMBN	-1.242	AMBN	-6.659
AMBP	-2.171	AMBP	-4.397			AMBP	-6.632	AMBP	0.064			AMBP	1.738	AMBP	-4.953
AMBRA1	-2.988	AMBRA1	-0.709			AMBRA1	-0.499	AMBRA1	-0.425			AMBRA1	-2.876	AMBRA1	-0.343
AMD1	-5.966	AMD1	-5.407			AMD1	-5.409	AMD1	-3.194			AMD1	-6.094	AMD1	-2.039
AMDHD1	-6.258	AMDHD1	-6.674			AMDHD1	-5.074	AMDHD1	-7.217			AMDHD1	-8.237	AMDHD1	-5.598
AMDHD2	-9.16	AMDHD2	-7.551			AMDHD2	-7.765	AMDHD2	-8.669			AMDHD2	-7.95	AMDHD2	-5.414
AMELX	-3.735	AMELX	0.476			AMELX	2.277	AMELX	-4.6			AMELX	-5.989	AMELX	-14.46
AMELY	-3.445	AMELY	-4.932			AMELY	-4.339	AMELY	-2.75			AMELY	-4.537	AMELY	-1.67
AMER1	-4.191	AMER1	-5.551			AMER1	-8.144	AMER1	-4.236			AMER1	-6.733	AMER1	-5.124
AMER2	-7.242	AMER2	-9.333			AMER2	-12.347	AMER2	-8.217			AMER2	-8.135	AMER2	-3.888
AMER3	-11.228	AMER3	-7.46			AMER3	-11.124	AMER3	-8.159			AMER3	-9.677	AMER3	-9.491
AMFR	1.859	AMFR	-0.027			AMFR	-0.236	AMFR	0.529			AMFR	-0.853	AMFR	0.692
AMH	-6.198	AMH	-7.52			AMH	-0.988	AMH	-2.531			AMH	-5.884	AMH	-1.608
AMHR2	-3.552	AMHR2	-4.094			AMHR2	-5.064	AMHR2	-5.249			AMHR2	-4.641	AMHR2	-4.138
AMICA1	-1.088	AMICA1	-0.529			AMICA1	-0.159	AMICA1	-0.572			AMICA1	0.301	AMICA1	-2.451
AMIGO1	-1.954	AMIGO1	-7.955			AMIGO1	-5.16	AMIGO1	-5.865			AMIGO1	-7.129	AMIGO1	-6.739
AMIGO2	-6.519	AMIGO2	-4.624			AMIGO2	-4.957	AMIGO2	-2.245			AMIGO2	-6.393	AMIGO2	-3.243
AMIGO3	-0.006	AMIGO3	-3.351			AMIGO3	-5.183	AMIGO3	-4.801			AMIGO3	-7.675	AMIGO3	-2.945
AMMECR1	-2.319	AMMECR1	-3.197			AMMECR1	-4.169	AMMECR1	-3.928			AMMECR1	-3.731	AMMECR1	-4.642
AMMECR1L	0.543	AMMECR1L	-0.985			AMMECR1L	-2.009	AMMECR1L	-2.417			AMMECR1L	-2.259	AMMECR1L	-2.724
AMN	-18.915	AMN	-10.286			AMN	-21.564	AMN	-12.713			AMN	-13.291	AMN	-10.861
AMN1	-10.65	AMN1	-6.619			AMN1	-6.137	AMN1	-7.908			AMN1	-9.653	AMN1	-7.171
AMOT	-7.909	AMOT	-6.33			AMOT	-7.156	AMOT	-3.524			AMOT	-9.09	AMOT	-6.342
AMOTL1	-7.52	AMOTL1	-4.364			AMOTL1	-9.645	AMOTL1	-3.381			AMOTL1	-7.68	AMOTL1	-6.236
AMOTL2	-8.848	AMOTL2	-6.473			AMOTL2	-7.043	AMOTL2	-5.352			AMOTL2	-6.328	AMOTL2	-10.858
AMPD1	-5.617	AMPD1	-3.979			AMPD1	-4.71	AMPD1	-5.616			AMPD1	-7.483	AMPD1	-6.77
AMPD2	-14.95	AMPD2	-9.64			AMPD2	-18.685	AMPD2	-9.218			AMPD2	-13.708	AMPD2	-5.884
AMPD3	-8.591	AMPD3	-1.753			AMPD3	-6.116	AMPD3	-4.526			AMPD3	-6.25	AMPD3	-9.139
AMPH	-4.863	AMPH	-5.198			AMPH	-6.736	AMPH	-4.347			AMPH	-6.725	AMPH	-3.219
AMT	-5.681	AMT	-5.097			AMT	-4.615	AMT	-6.02			AMT	-3.09	AMT	-9.039
AMTN	-6.833	AMTN	-5.815			AMTN	-7.067	AMTN	-5.814			AMTN	-9.636	AMTN	-6.755
AMY1B	-7.402	AMY1B	-5.811			AMY1B	-5.454	AMY1B	-5.133			AMY1B	-7.017	AMY1B	-6.251
AMY2A	-4.377	AMY2A	-5.77			AMY2A	-3.015	AMY2A	-5.908			AMY2A	-3.28	AMY2A	-5.727
AMY2B	-6.916	AMY2B	-3.78			AMY2B	3.769	AMY2B	-6.495			AMY2B	-2.377	AMY2B	-1.366
AMZ1	-4.087	AMZ1	-3.44			AMZ1	-6.337	AMZ1	-6.67			AMZ1	-3.308	AMZ1	-4.91
AMZ2	-6.629	AMZ2	-9.203			AMZ2	-7.25	AMZ2	-6.905			AMZ2	-8.969	AMZ2	-5.741
ANAPC1	5.991	ANAPC1	6.452			ANAPC1	11.536	ANAPC1	7.458			ANAPC1	10.777	ANAPC1	11.566
ANAPC10	13.765	ANAPC10	10.866			ANAPC10	17.124	ANAPC10	12.607			ANAPC10	15.713	ANAPC10	15.869
ANAPC11	3.398	ANAPC11	6.394			ANAPC11	6.018	ANAPC11	6.715			ANAPC11	7.305	ANAPC11	6.734
ANAPC13	-3.826	ANAPC13	-1.173			ANAPC13	-3.64	ANAPC13	-1.367			ANAPC13	-5.237	ANAPC13	-3.508
ANAPC15	-1.776	ANAPC15	-1.234			ANAPC15	1.791	ANAPC15	-2.955			ANAPC15	-1.401	ANAPC15	-0.632
ANAPC16	-3.241	ANAPC16	-1.479			ANAPC16	-4.515	ANAPC16	-1.775			ANAPC16	-0.51	ANAPC16	-3.723
ANAPC2	9.196	ANAPC2	6.094			ANAPC2	18.054	ANAPC2	10.496			ANAPC2	9.548	ANAPC2	10.95
ANAPC4	19.555	ANAPC4	14.865			ANAPC4	17.869	ANAPC4	12.902			ANAPC4	18.097	ANAPC4	15.22
ANAPC5	17.009	ANAPC5	12.331			ANAPC5	12.374	ANAPC5	10.902			ANAPC5	11.442	ANAPC5	10.638
ANAPC7	4.511	ANAPC7	-1.334			ANAPC7	6.345	ANAPC7	5.108			ANAPC7	1.684	ANAPC7	3.12
ANG	-7.25	ANG	-4.171			ANG	-5.968	ANG	-5.72			ANG	-7.42	ANG	-6.544
ANGEL1	-5.764	ANGEL1	-3.047			ANGEL1	-5.557	ANGEL1	-4.54			ANGEL1	-6.298	ANGEL1	-7.143
ANGEL2	-4.857	ANGEL2	-1.49			ANGEL2	-2.917	ANGEL2	-3.344			ANGEL2	-4.415	ANGEL2	-0.948
ANGPT1	-4.038	ANGPT1	-5.776			ANGPT1	-5.031	ANGPT1	-4.514			ANGPT1	-2.393	ANGPT1	-6.351
ANGPT2	-7.299	ANGPT2	-6.915			ANGPT2	-8.731	ANGPT2	-7.305			ANGPT2	-7.371	ANGPT2	-6.728
ANGPT4	-10.949	ANGPT4	-7.548			ANGPT4	-5.461	ANGPT4	-5.911			ANGPT4	-11.71	ANGPT4	-7.132
ANGPTL1	-10.723	ANGPTL1	-6.848			ANGPTL1	-7.366	ANGPTL1	-5.928			ANGPTL1	-9.358	ANGPTL1	-7.43
ANGPTL2	-8.162	ANGPTL2	-5.72			ANGPTL2	-5.288	ANGPTL2	-6.365			ANGPTL2	-8.848	ANGPTL2	-11.403
ANGPTL3	-5.306	ANGPTL3	-8.104			ANGPTL3	-7.167	ANGPTL3	-5.785			ANGPTL3	-5.18	ANGPTL3	-12.211
ANGPTL4	-3.607	ANGPTL4	-2.65			ANGPTL4	-0.79	ANGPTL4	-1.886			ANGPTL4	3.02	ANGPTL4	-2.781
ANGPTL5	-8.92	ANGPTL5	-6.68			ANGPTL5	-6.499	ANGPTL5	-8.814			ANGPTL5	-6.757	ANGPTL5	-8.74
ANGPTL6	-10.993	ANGPTL6	-5.413			ANGPTL6	-7.011	ANGPTL6	-7.117			ANGPTL6	-6.739	ANGPTL6	-7.454
ANGPTL7	-3.081	ANGPTL7	-8.847			ANGPTL7	-6.139	ANGPTL7	-5.886			ANGPTL7	-6.351	ANGPTL7	-6.925
ANHX	-6.633	ANHX	-4.152			ANHX	-6.406	ANHX	-4.965			ANHX	-6.192	ANHX	-6.499
ANK1	-5.807	ANK1	-12.213			ANK1	-8.412	ANK1	-5.251			ANK1	-5.717	ANK1	-4.765
ANK2	-9.98	ANK2	-10.033			ANK2	-7.923	ANK2	-6.067			ANK2	-7.485	ANK2	-5.557
ANK3	-9.715	ANK3	-6.405			ANK3	-7.272	ANK3	-5.251			ANK3	-10.9	ANK3	-4.12
ANKAR	-7.651	ANKAR	-6.222			ANKAR	-5.293	ANKAR	-6.224			ANKAR	-7.978	ANKAR	-4.476
ANKDD1A	-3.04	ANKDD1A	-3.428			ANKDD1A	-6.994	ANKDD1A	-2.495			ANKDD1A	-7.056	ANKDD1A	-3.681
ANKDD1B	-4.669	ANKDD1B	-7.193			ANKDD1B	-3.4	ANKDD1B	-3.845			ANKDD1B	-5.971	ANKDD1B	-6.212
ANKEF1	-12.062	ANKEF1	-6.646			ANKEF1	-8.74	ANKEF1	-7.553			ANKEF1	-10.314	ANKEF1	-8.603
ANKFN1	-11.164	ANKFN1	-3.395			ANKFN1	0.169	ANKFN1	-8.105			ANKFN1	-6.377	ANKFN1	-4.17
ANKFY1	-5.565	ANKFY1	-3.924			ANKFY1	-3.873	ANKFY1	-4.544			ANKFY1	-7.894	ANKFY1	-6.606
ANKH	-6.205	ANKH	-9.527			ANKH	-7.225	ANKH	-7.321			ANKH	-5.367	ANKH	-6.773
ANKHD1	-9.058	ANKHD1	-13.098			ANKHD1	-5.669	ANKHD1	-5.765			ANKHD1	-7.506	ANKHD1	-3.903
ANKHD1-EIF4EBP3	-7.116	ANKHD1-EIF4EBP3	-4.83			ANKHD1-EIF4EBP3	-2.607	ANKHD1-EIF4EBP3	-2.704			ANKHD1-EIF4EBP3	-4.934	ANKHD1-EIF4EBP3	-1.029
ANKIB1	3.739	ANKIB1	-2.154			ANKIB1	1.467	ANKIB1	-2.809			ANKIB1	-2.997	ANKIB1	2.368
ANKK1	-5.661	ANKK1	-8.401			ANKK1	-7.688	ANKK1	-5.232			ANKK1	-9.092	ANKK1	-5.983
ANKLE1	-11.042	ANKLE1	-5.398			ANKLE1	-10.208	ANKLE1	-6.961			ANKLE1	-11.437	ANKLE1	-8.094
ANKLE2	-5.472	ANKLE2	-1.564			ANKLE2	-5.045	ANKLE2	-1.686			ANKLE2	-3.437	ANKLE2	0.913
ANKMY1	-9.066	ANKMY1	-5.391			ANKMY1	-6.746	ANKMY1	-6.312			ANKMY1	-7.22	ANKMY1	-4.841
ANKMY2	-11.747	ANKMY2	-6.574			ANKMY2	-17.73	ANKMY2	-8.446			ANKMY2	-10.698	ANKMY2	-6.351
ANKRA2	-10.164	ANKRA2	-4.867			ANKRA2	-6.428	ANKRA2	-5.575			ANKRA2	-5.644	ANKRA2	-7.23
ANKRD1	-11.762	ANKRD1	-8.059			ANKRD1	-7.52	ANKRD1	-7.207			ANKRD1	-14.222	ANKRD1	-13.999
ANKRD10	-10.295	ANKRD10	-5.077			ANKRD10	-6.578	ANKRD10	-6.564			ANKRD10	-7.158	ANKRD10	-9.391
ANKRD11	-4.638	ANKRD11	-3.605			ANKRD11	-6.261	ANKRD11	-4.454			ANKRD11	-4.982	ANKRD11	-1.068
ANKRD12	-8.161	ANKRD12	-5.251			ANKRD12	-5.895	ANKRD12	-6.432			ANKRD12	-10.508	ANKRD12	-10.642
ANKRD13A	-7.421	ANKRD13A	-7.174			ANKRD13A	-8.474	ANKRD13A	-6.462			ANKRD13A	-12.605	ANKRD13A	-8.798
ANKRD13B	-8.113	ANKRD13B	-8.435			ANKRD13B	-10.318	ANKRD13B	-7.531			ANKRD13B	-8.313	ANKRD13B	-6.474
ANKRD13C	-11.37	ANKRD13C	-6.405			ANKRD13C	-3.956	ANKRD13C	-6.721			ANKRD13C	-8.382	ANKRD13C	-6.382
ANKRD13D	-8.298	ANKRD13D	-7.075			ANKRD13D	-6.18	ANKRD13D	-5.345			ANKRD13D	-7.945	ANKRD13D	-5.213
ANKRD16	-9.947	ANKRD16	-6.07			ANKRD16	-10.102	ANKRD16	-6.922			ANKRD16	-8.895	ANKRD16	-6.656
ANKRD17	-1.872	ANKRD17	-3.139			ANKRD17	-2.5	ANKRD17	-3.309			ANKRD17	-7.601	ANKRD17	-5.125
ANKRD18A	-7.27	ANKRD18A	-4.242			ANKRD18A	-6.638	ANKRD18A	-6.003			ANKRD18A	-6.472	ANKRD18A	-7.011
ANKRD18B	-6.369	ANKRD18B	-3.425			ANKRD18B	-5.911	ANKRD18B	-5.778			ANKRD18B	-8.481	ANKRD18B	-5.959
ANKRD2	-5.325	ANKRD2	-10.412			ANKRD2	-7.343	ANKRD2	-5.058			ANKRD2	-9.488	ANKRD2	-7.447
ANKRD22	-8.314	ANKRD22	-9.029			ANKRD22	-4.156	ANKRD22	-4.866			ANKRD22	-10.957	ANKRD22	-5.477
ANKRD23	-16.211	ANKRD23	-7.301			ANKRD23	-10.517	ANKRD23	-7.302			ANKRD23	-7.603	ANKRD23	-4.909
ANKRD24	-1.086	ANKRD24	-1.898			ANKRD24	-2.727	ANKRD24	-0.986			ANKRD24	-1.957	ANKRD24	0.013
ANKRD26	-2.907	ANKRD26	-3.814			ANKRD26	-5.134	ANKRD26	-5.49			ANKRD26	-8.171	ANKRD26	-6.721
ANKRD27	-8.019	ANKRD27	-6.804			ANKRD27	-6.576	ANKRD27	-7.558			ANKRD27	-10.44	ANKRD27	-6.296
ANKRD28	-3.366	ANKRD28	-4.023			ANKRD28	-4.137	ANKRD28	-1.863			ANKRD28	-3.568	ANKRD28	-2.584
ANKRD29	-1.776	ANKRD29	-4.453			ANKRD29	-5.018	ANKRD29	-10.276			ANKRD29	-9.036	ANKRD29	-3.074
ANKRD30A	-10.367	ANKRD30A	-7.521			ANKRD30A	-11.275	ANKRD30A	-6.439			ANKRD30A	-12.099	ANKRD30A	-6.931
ANKRD30B	-4.363	ANKRD30B	-6.222			ANKRD30B	-7.885	ANKRD30B	-5.319			ANKRD30B	-3.87	ANKRD30B	-11.47
ANKRD31	-5.525	ANKRD31	-4.641			ANKRD31	-5.72	ANKRD31	-4.586			ANKRD31	-5.466	ANKRD31	-4.286
ANKRD32	-2.662	ANKRD32	-2.638			ANKRD32	-5.222	ANKRD32	-2.089			ANKRD32	-3.432	ANKRD32	-2.322
ANKRD33	-6.053	ANKRD33	-5.566			ANKRD33	-3.609	ANKRD33	-6.17			ANKRD33	-9.482	ANKRD33	-7.341
ANKRD33B	-12.981	ANKRD33B	-8.572			ANKRD33B	-8.766	ANKRD33B	-9.131			ANKRD33B	-11.198	ANKRD33B	-8.297
ANKRD34A	-9.69	ANKRD34A	-3.56			ANKRD34A	-4.306	ANKRD34A	-3.571			ANKRD34A	-8.744	ANKRD34A	-3.479
ANKRD34B	-9.083	ANKRD34B	-8.187			ANKRD34B	-4.908	ANKRD34B	-7.653			ANKRD34B	-10.244	ANKRD34B	-6.872
ANKRD34C	-8.951	ANKRD34C	-3.645			ANKRD34C	0.383	ANKRD34C	-2.056			ANKRD34C	-7.349	ANKRD34C	-2.491
ANKRD35	-9.818	ANKRD35	-7.033			ANKRD35	-9.422	ANKRD35	-7.562			ANKRD35	-6.43	ANKRD35	-7.914
ANKRD36	-7.88	ANKRD36	-9.307			ANKRD36	-7.084	ANKRD36	-7.111			ANKRD36	-10.232	ANKRD36	-6.363
ANKRD36C	-8.61	ANKRD36C	-5.757			ANKRD36C	-7.15	ANKRD36C	-6.327			ANKRD36C	-11.651	ANKRD36C	-8.375
ANKRD37	-5.855	ANKRD37	-7.372			ANKRD37	-5.758	ANKRD37	-7.817			ANKRD37	-8.622	ANKRD37	-5.813
ANKRD39	-5.15	ANKRD39	-3.422			ANKRD39	-3.981	ANKRD39	-4.273			ANKRD39	-10.32	ANKRD39	-0.974
ANKRD40	-4.646	ANKRD40	-5.65			ANKRD40	-5.583	ANKRD40	-6.721			ANKRD40	-11.437	ANKRD40	-5.688
ANKRD42	0.745	ANKRD42	2.637			ANKRD42	4.03	ANKRD42	1.607			ANKRD42	-0.628	ANKRD42	1.213
ANKRD44	-14.708	ANKRD44	-12.042			ANKRD44	-9.846	ANKRD44	-8.077			ANKRD44	-11.358	ANKRD44	-13.59
ANKRD45	-0.012	ANKRD45	-5.351			ANKRD45	-6.024	ANKRD45	1.386			ANKRD45	1.232	ANKRD45	-3.27
ANKRD46	-10.801	ANKRD46	-5.771			ANKRD46	-7.992	ANKRD46	-7.313			ANKRD46	-14.21	ANKRD46	-5.876
ANKRD49	-5.056	ANKRD49	-3.44			ANKRD49	-7.638	ANKRD49	-3.819			ANKRD49	-7.417	ANKRD49	-2.739
ANKRD50	-7.162	ANKRD50	-4.1			ANKRD50	-7.337	ANKRD50	-5.348			ANKRD50	-9.124	ANKRD50	-5.459
ANKRD52	-4.396	ANKRD52	-3.139			ANKRD52	-4.629	ANKRD52	-3.924			ANKRD52	-4.25	ANKRD52	-4.448
ANKRD53	-9.34	ANKRD53	-9.068			ANKRD53	-14.445	ANKRD53	-7.694			ANKRD53	-10.782	ANKRD53	-8.105
ANKRD54	-10.456	ANKRD54	-6.817			ANKRD54	-7.384	ANKRD54	-6.377			ANKRD54	-7.721	ANKRD54	-2.942
ANKRD55	-5.211	ANKRD55	-5.371			ANKRD55	-8.125	ANKRD55	-5.111			ANKRD55	-8.02	ANKRD55	-4.072
ANKRD6	-7.375	ANKRD6	-6.769			ANKRD6	-8.338	ANKRD6	-6.94			ANKRD6	-7.746	ANKRD6	-4.735
ANKRD60	-6.066	ANKRD60	-7.889			ANKRD60	0.418	ANKRD60	-6.325			ANKRD60	-3.253	ANKRD60	-4.914
ANKRD61	-5.136	ANKRD61	-8.355			ANKRD61	-3.837	ANKRD61	-5.737			ANKRD61	-8.784	ANKRD61	-8.592
ANKRD62	-8.766	ANKRD62	-3.176			ANKRD62	-2.683	ANKRD62	-2.956			ANKRD62	-3.923	ANKRD62	-2.116
ANKRD63	-6.139	ANKRD63	-7.408			ANKRD63	-5.034	ANKRD63	-7.063			ANKRD63	-10.392	ANKRD63	-4.522
ANKRD65	-10.227	ANKRD65	-4.221			ANKRD65	-3.716	ANKRD65	-3.553			ANKRD65	3.217	ANKRD65	-4.326
ANKRD66	-1.314	ANKRD66	-4.634			ANKRD66	-8.682	ANKRD66	-5.133			ANKRD66	-3.461	ANKRD66	-9.974
ANKRD7	-13.069	ANKRD7	-10.903			ANKRD7	-10.886	ANKRD7	-10.873			ANKRD7	-11.939	ANKRD7	-16.353
ANKRD9	-5.419	ANKRD9	-7.26			ANKRD9	-8.849	ANKRD9	-5.57			ANKRD9	-6.683	ANKRD9	-9.013
ANKS1A	-8.081	ANKS1A	-7.128			ANKS1A	-4.862	ANKS1A	-6.569			ANKS1A	-6.464	ANKS1A	-5.698
ANKS1B	-11.161	ANKS1B	-5.912			ANKS1B	-9.651	ANKS1B	-8.958			ANKS1B	-8.878	ANKS1B	-6.458
ANKS3	-11.813	ANKS3	-7.433			ANKS3	-11.45	ANKS3	-6.468			ANKS3	-6.617	ANKS3	-6.996
ANKS4B	-4.236	ANKS4B	-2.826			ANKS4B	-1.793	ANKS4B	-2.146			ANKS4B	-3.613	ANKS4B	-2.971
ANKS6	-7.373	ANKS6	-7.476			ANKS6	-11.21	ANKS6	-8.196			ANKS6	-7.832	ANKS6	-6.673
ANKUB1	-4.416	ANKUB1	-8.309			ANKUB1	-11.834	ANKUB1	-7.1			ANKUB1	-7.698	ANKUB1	-4.082
ANKZF1	-1.541	ANKZF1	-2.339			ANKZF1	-8.068	ANKZF1	-2.117			ANKZF1	-4.875	ANKZF1	-4.081
ANLN	27.526	ANLN	19.147			ANLN	21.162	ANLN	18.658			ANLN	36.803	ANLN	44.211
ANO1	1.756	ANO1	-4.498			ANO1	-11.845	ANO1	-3.575			ANO1	-9.698	ANO1	-6.92
ANO10	-11.039	ANO10	-6.109			ANO10	-6.891	ANO10	-5.444			ANO10	-5.377	ANO10	-5.518
ANO2	1.29	ANO2	-0.445			ANO2	-3.582	ANO2	-3.678			ANO2	-0.329	ANO2	-1.246
ANO3	-8.622	ANO3	-6.289			ANO3	-3.995	ANO3	-3.234			ANO3	-7.818	ANO3	-3.021
ANO4	-8.567	ANO4	-6.374			ANO4	-4.862	ANO4	-8.352			ANO4	-9.742	ANO4	-5.364
ANO5	-5.482	ANO5	-10.81			ANO5	-8.421	ANO5	-7.737			ANO5	-13.11	ANO5	-6.31
ANO6	-1.73	ANO6	-3.554			ANO6	-2.221	ANO6	-2.932			ANO6	-4.358	ANO6	-4.873
ANO7	-8.267	ANO7	-5.637			ANO7	-4.874	ANO7	-6.383			ANO7	-8.36	ANO7	-5.053
ANO8	-8.574	ANO8	-5.477			ANO8	-6.52	ANO8	-6.041			ANO8	-5.924	ANO8	-4.974
ANO9	-8.394	ANO9	-5.968			ANO9	-12.118	ANO9	-5.693			ANO9	-5.838	ANO9	-8.699
ANP32A	6.838	ANP32A	-3.578			ANP32A	-0.26	ANP32A	-3.099			ANP32A	-4.284	ANP32A	-0.288
ANP32B	-6.753	ANP32B	-6.819			ANP32B	-4.303	ANP32B	-6.726			ANP32B	-3.188	ANP32B	-3.698
ANP32D	-4.114	ANP32D	-0.9			ANP32D	-2.81	ANP32D	-0.831			ANP32D	-4.196	ANP32D	-2.51
ANP32E	-1.015	ANP32E	-3.757			ANP32E	-7.427	ANP32E	-2.012			ANP32E	-5.98	ANP32E	-4.223
ANPEP	-10.958	ANPEP	-17.64			ANPEP	-11.408	ANPEP	-7.5			ANPEP	-8.268	ANPEP	-10.812
ANTXR1	-2.444	ANTXR1	-5.927			ANTXR1	-4.737	ANTXR1	-4.474			ANTXR1	-4.522	ANTXR1	-3.892
ANTXR2	-2.992	ANTXR2	-4.815			ANTXR2	-5.57	ANTXR2	-5.186			ANTXR2	-18.06	ANTXR2	-6.118
ANXA1	-0.457	ANXA1	1.373			ANXA1	-1.702	ANXA1	-1.751			ANXA1	-4.156	ANXA1	-5.794
ANXA10	-9.31	ANXA10	-6.923			ANXA10	-9.257	ANXA10	-6.908			ANXA10	-10.308	ANXA10	-8.603
ANXA11	-10.059	ANXA11	-5.019			ANXA11	-7.5	ANXA11	-7.639			ANXA11	-8.637	ANXA11	-6.788
ANXA13	-11.906	ANXA13	-5.379			ANXA13	-5.465	ANXA13	-4.854			ANXA13	-5.043	ANXA13	-8.479
ANXA2	1.324	ANXA2	-1.569			ANXA2	-2.82	ANXA2	-3.809			ANXA2	-0.48	ANXA2	0.062
ANXA3	-12.162	ANXA3	-7.04			ANXA3	-7.283	ANXA3	-7.613			ANXA3	-11.369	ANXA3	-4.325
ANXA4	-10.281	ANXA4	-8.19			ANXA4	-12.946	ANXA4	-9.158			ANXA4	-9.443	ANXA4	-6.673
ANXA5	-5.15	ANXA5	-2.796			ANXA5	-1.509	ANXA5	-1.679			ANXA5	-6.014	ANXA5	-7.727
ANXA6	-5.056	ANXA6	-4.729			ANXA6	-8.211	ANXA6	-2.675			ANXA6	-6.216	ANXA6	-5.229
ANXA7	-1.904	ANXA7	-2.293			ANXA7	-1.284	ANXA7	-2.897			ANXA7	-6.988	ANXA7	-3.538
ANXA8	-5.487	ANXA8	-0.996			ANXA8	-4.685	ANXA8	-0.583			ANXA8	-1.648	ANXA8	-3.856
ANXA8L1	-5.535	ANXA8L1	-3.302			ANXA8L1	-2.446	ANXA8L1	-1.698			ANXA8L1	-3.784	ANXA8L1	-4.244
ANXA9	-7.355	ANXA9	-4.794			ANXA9	-7.316	ANXA9	-4.573			ANXA9	-5.133	ANXA9	-6.412
AOAH	-4.566	AOAH	-0.015			AOAH	-7.689	AOAH	-1.002			AOAH	-4.692	AOAH	-3.638
AOC1	-3.098	AOC1	-7.086			AOC1	-7.786	AOC1	-4.493			AOC1	-8.662	AOC1	-7.215
AOC2	-7.758	AOC2	-5.635			AOC2	-7.457	AOC2	-6.634			AOC2	-9.144	AOC2	-10.755
AOC3	-5.076	AOC3	-9.073			AOC3	-9.801	AOC3	-7.894			AOC3	-6.299	AOC3	-8.683
AOX1	-14.089	AOX1	-7.289			AOX1	-4.952	AOX1	-6.454			AOX1	-3.603	AOX1	-6.496
AP1AR	-6.115	AP1AR	-6.685			AP1AR	-7.274	AP1AR	-5.089			AP1AR	-6.107	AP1AR	-3.076
AP1B1	-4.287	AP1B1	0.477			AP1B1	-1.511	AP1B1	1.594			AP1B1	-1.035	AP1B1	-2.299
AP1G1	-3.295	AP1G1	-3.78			AP1G1	-3.016	AP1G1	-2.339			AP1G1	-6.024	AP1G1	-4.631
AP1G2	2.46	AP1G2	1.084			AP1G2	3.293	AP1G2	3.626			AP1G2	-1.378	AP1G2	3.237
AP1M1	0.198	AP1M1	-3.527			AP1M1	1.133	AP1M1	-0.409			AP1M1	0.626	AP1M1	-4.408
AP1M2	2.541	AP1M2	-8.753			AP1M2	-0.79	AP1M2	0.199			AP1M2	-2.184	AP1M2	1.987
AP1S1	-1.372	AP1S1	0.889			AP1S1	2.167	AP1S1	2.129			AP1S1	-1.973	AP1S1	1.166
AP1S2	-7.939	AP1S2	-6.158			AP1S2	-3.925	AP1S2	-5.916			AP1S2	-8.15	AP1S2	-3.176
AP1S3	-7.909	AP1S3	-4.698			AP1S3	1.535	AP1S3	-4.584			AP1S3	-5.425	AP1S3	-9.816
AP2A1	3.085	AP2A1	3.643			AP2A1	4.272	AP2A1	4.855			AP2A1	8.589	AP2A1	5.362
AP2A2	1.764	AP2A2	-0.829			AP2A2	-0.482	AP2A2	-2.621			AP2A2	-2.398	AP2A2	1.168
AP2B1	-2.128	AP2B1	-1.109			AP2B1	0.141	AP2B1	-1.671			AP2B1	-4.846	AP2B1	-0.596
AP2M1	1.696	AP2M1	1.766			AP2M1	-4.898	AP2M1	1.77			AP2M1	1.952	AP2M1	4.791
AP2S1	-1.309	AP2S1	3.259			AP2S1	2.595	AP2S1	-0.252			AP2S1	0.554	AP2S1	3.103
AP3B1	2.875	AP3B1	2.9			AP3B1	3.598	AP3B1	1.737			AP3B1	4.609	AP3B1	6.412
AP3B2	1.264	AP3B2	0.279			AP3B2	6.179	AP3B2	3.984			AP3B2	2.868	AP3B2	-4.779
AP3D1	-4.684	AP3D1	-4.029			AP3D1	0.277	AP3D1	-5.023			AP3D1	-3.535	AP3D1	-1.294
AP3M1	-2.487	AP3M1	-2.089			AP3M1	-1.421	AP3M1	-0.288			AP3M1	-3.32	AP3M1	1.033
AP3M2	-6.768	AP3M2	-10.124			AP3M2	-7.791	AP3M2	-7.312			AP3M2	-5.801	AP3M2	-4.32
AP3S1	-3.615	AP3S1	-6.79			AP3S1	-4.655	AP3S1	-0.877			AP3S1	-0.795	AP3S1	-2.227
AP3S2	-6.78	AP3S2	-5.616			AP3S2	1.557	AP3S2	-2.42			AP3S2	-1.336	AP3S2	-9.11
AP4B1	-0.845	AP4B1	1.623			AP4B1	-2.86	AP4B1	1.363			AP4B1	-0.689	AP4B1	0.487
AP4E1	-4.151	AP4E1	-3.745			AP4E1	-5.162	AP4E1	-3.88			AP4E1	-4.046	AP4E1	-4.74
AP4M1	4.147	AP4M1	-3.432			AP4M1	-0.651	AP4M1	-3.615			AP4M1	-0.814	AP4M1	-4.061
AP4S1	-0.417	AP4S1	-0.086			AP4S1	-0.897	AP4S1	-3.173			AP4S1	-1.254	AP4S1	-1.719
AP5B1	-9.633	AP5B1	-6.233			AP5B1	-7	AP5B1	-5.965			AP5B1	-7.034	AP5B1	-6.207
AP5M1	-1.738	AP5M1	-1.343			AP5M1	0.075	AP5M1	1.056			AP5M1	-1.795	AP5M1	-0.109
AP5S1	-2.039	AP5S1	-10.913			AP5S1	-3.413	AP5S1	-4.595			AP5S1	-6.954	AP5S1	-10.245
AP5Z1	-6.187	AP5Z1	-4.468			AP5Z1	-2.231	AP5Z1	-3.368			AP5Z1	-4.825	AP5Z1	-2.885
APAF1	-5.625	APAF1	1.099			APAF1	-3.701	APAF1	-3.483			APAF1	-7.561	APAF1	-1.753
APBA1	-8.607	APBA1	-12.71			APBA1	-7.222	APBA1	-5.417			APBA1	-12.189	APBA1	-3.636
APBA2	-3.108	APBA2	-5.37			APBA2	-12.121	APBA2	-4.814			APBA2	-6.512	APBA2	-4.842
APBA3	-6.606	APBA3	-4.109			APBA3	-1.795	APBA3	-3.488			APBA3	-2.508	APBA3	-3.767
APBB1	-5.615	APBB1	-2.86			APBB1	-7.319	APBB1	-3.351			APBB1	-3.584	APBB1	-0.731
APBB1IP	-0.802	APBB1IP	-0.359			APBB1IP	-2.806	APBB1IP	-2.071			APBB1IP	-3.361	APBB1IP	-2.238
APBB2	-6.32	APBB2	-4.967			APBB2	-8.391	APBB2	-4.723			APBB2	-8.606	APBB2	-6.979
APBB3	-8.12	APBB3	-4.901			APBB3	-8.791	APBB3	-5.37			APBB3	-7.956	APBB3	-7.53
APC	-2.682	APC	-12.044			APC	-6.494	APC	-1.356			APC	-3.343	APC	-2.195
APC2	-4.908	APC2	-4.111			APC2	-12.958	APC2	-5.294			APC2	-3.713	APC2	-10.417
APCDD1	-5.77	APCDD1	-8.962			APCDD1	-7.181	APCDD1	-4.774			APCDD1	1.433	APCDD1	-4.011
APCDD1L	-8.369	APCDD1L	-6.384			APCDD1L	-7.136	APCDD1L	-5.93			APCDD1L	-8.338	APCDD1L	-7.148
APCS	-9.059	APCS	-5.145			APCS	-8.498	APCS	-7.107			APCS	-2.556	APCS	-3.474
APEH	-5.814	APEH	-8.765			APEH	-9.204	APEH	-8.378			APEH	-8.785	APEH	-4.358
APEX1	-0.489	APEX1	-1.223			APEX1	-2.659	APEX1	-0.893			APEX1	-3.928	APEX1	3.437
APEX2	3.726	APEX2	-0.267			APEX2	-0.363	APEX2	-1.848			APEX2	-1.498	APEX2	-0.178
APH1A	-13.224	APH1A	-10.438			APH1A	-11.819	APH1A	-11.254			APH1A	-12.177	APH1A	-11.391
APH1B	-4.365	APH1B	0.336			APH1B	-4.743	APH1B	0.043			APH1B	-5.29	APH1B	0.231
API5	-4.541	API5	-4.961			API5	-5.39	API5	-5.467			API5	-7.032	API5	-4.448
APIP	-6.626	APIP	-4.614			APIP	-5.23	APIP	-4.726			APIP	-4.689	APIP	-4.513
APITD1	-6.416	APITD1	-3.234			APITD1	-2.921	APITD1	-3.436			APITD1	-5.523	APITD1	-4.025
APITD1-CORT	-6.426	APITD1-CORT	-3.282			APITD1-CORT	-2.857	APITD1-CORT	-3.473			APITD1-CORT	-5.388	APITD1-CORT	-8.031
APLF	-1.299	APLF	-6.024			APLF	-3.55	APLF	-5.889			APLF	-9.081	APLF	-4.037
APLN	2.555	APLN	5.363			APLN	-6.527	APLN	-0.904			APLN	-5.914	APLN	-4.173
APLNR	-7.594	APLNR	-7.206			APLNR	-7.683	APLNR	-3.507			APLNR	-4.324	APLNR	-5.363
APLP1	-6.644	APLP1	-5.152			APLP1	-6.271	APLP1	-5.874			APLP1	-3.338	APLP1	-5.011
APLP2	-11.927	APLP2	-4.199			APLP2	-2.574	APLP2	-3.954			APLP2	-7.224	APLP2	-6.231
APMAP	-12.402	APMAP	-5.692			APMAP	-4.633	APMAP	-7.055			APMAP	-12.858	APMAP	-3.462
APOA1	-6.744	APOA1	-6.596			APOA1	-6.922	APOA1	-4.047			APOA1	-4.543	APOA1	-3.741
APOA1BP	0.846	APOA1BP	-3.811			APOA1BP	-6.741	APOA1BP	-3.469			APOA1BP	-9.186	APOA1BP	-1.236
APOA2	-6.657	APOA2	-6.064			APOA2	-5.167	APOA2	-6.356			APOA2	-6.679	APOA2	-3.732
APOA4	-6.25	APOA4	-9.755			APOA4	-7.275	APOA4	-7.663			APOA4	-8.797	APOA4	-7.809
APOA5	-7.83	APOA5	-5.891			APOA5	-6.052	APOA5	-5.92			APOA5	-8.509	APOA5	-6.646
APOB	-0.983	APOB	-2.681			APOB	-4.328	APOB	-2.939			APOB	-0.514	APOB	-0.832
APOBEC1	-10.243	APOBEC1	-9.811			APOBEC1	-7.855	APOBEC1	-5.825			APOBEC1	-7.776	APOBEC1	-6.732
APOBEC2	-9.078	APOBEC2	-6.796			APOBEC2	-9.013	APOBEC2	-7.863			APOBEC2	-7.367	APOBEC2	-6.984
APOBEC3A	-11.733	APOBEC3A	-11.824			APOBEC3A	-6.527	APOBEC3A	-11.223			APOBEC3A	-9.862	APOBEC3A	-7.188
APOBEC3B	-1.339	APOBEC3B	-6.794			APOBEC3B	-5.412	APOBEC3B	-6.504			APOBEC3B	-4.475	APOBEC3B	-4.72
APOBEC3C	-4.836	APOBEC3C	-4.787			APOBEC3C	-8.299	APOBEC3C	-4.23			APOBEC3C	-7.108	APOBEC3C	-6.977
APOBEC3D	-8.101	APOBEC3D	-6.428			APOBEC3D	-9.859	APOBEC3D	-6.455			APOBEC3D	-9.901	APOBEC3D	-8.442
APOBEC3F	-10.527	APOBEC3F	-8.052			APOBEC3F	-7.289	APOBEC3F	-5.506			APOBEC3F	-6.966	APOBEC3F	-5.207
APOBEC3G	-7.924	APOBEC3G	-4.509			APOBEC3G	-5.504	APOBEC3G	-3.741			APOBEC3G	-9.152	APOBEC3G	-6.944
APOBEC3H	-5.385	APOBEC3H	-4.735			APOBEC3H	-3.22	APOBEC3H	-4.251			APOBEC3H	-5.21	APOBEC3H	-4.26
APOBEC4	-5.472	APOBEC4	-6.012			APOBEC4	-4.814	APOBEC4	-6.11			APOBEC4	-8.937	APOBEC4	-4.312
APOBR	-6.985	APOBR	-6.31			APOBR	-5.993	APOBR	-7.449			APOBR	-12.479	APOBR	-5.074
APOC1	-4.554	APOC1	-2.629			APOC1	-3.15	APOC1	-2.341			APOC1	-7.055	APOC1	-4.445
APOC2	-6.877	APOC2	-6.703			APOC2	-7.885	APOC2	-6.138			APOC2	-8.734	APOC2	-7.932
APOC3	-6.406	APOC3	-5.562			APOC3	-7.367	APOC3	-5.697			APOC3	-5.868	APOC3	-5.784
APOC4	-11.4	APOC4	-7.286			APOC4	-13.396	APOC4	-7.886			APOC4	-11.539	APOC4	-9.466
APOD	-7.807	APOD	-6.385			APOD	-9.652	APOD	-3.188			APOD	-3.907	APOD	-4.825
APOE	-0.4	APOE	-5.158			APOE	-2.563	APOE	-3.274			APOE	-3.879	APOE	-2.594
APOF	-6.545	APOF	-9.283			APOF	-6.33	APOF	-5.9			APOF	-6.079	APOF	-7.817
APOH	-10.338	APOH	-6.205			APOH	-17.939	APOH	-11.723			APOH	-6.275	APOH	-9.982
APOL1	-11.258	APOL1	-3.746			APOL1	-6.712	APOL1	-6.057			APOL1	-8.102	APOL1	-7.628
APOL2	-10.13	APOL2	-8.667			APOL2	-9.68	APOL2	-6.423			APOL2	-10.889	APOL2	-6.168
APOL3	0.492	APOL3	-2.582			APOL3	-4.428	APOL3	-2.486			APOL3	-1.912	APOL3	0.245
APOL4	-5.059	APOL4	-3.279			APOL4	-4.903	APOL4	-4.113			APOL4	-6.42	APOL4	-4.897
APOL5	-4.806	APOL5	-6.25			APOL5	-5.541	APOL5	-6.488			APOL5	-8.636	APOL5	-3.46
APOL6	-7.846	APOL6	-3.361			APOL6	-4.253	APOL6	-3.962			APOL6	-1.544	APOL6	-3.471
APOLD1	-4.566	APOLD1	-5.699			APOLD1	-14.431	APOLD1	-6.417			APOLD1	-8.352	APOLD1	-3.595
APOM	-10.102	APOM	-9.905			APOM	-13.773	APOM	-7.466			APOM	-9.812	APOM	-8.867
APOO	-6.079	APOO	-5.566			APOO	-6.73	APOO	-7.353			APOO	-9.719	APOO	-4.727
APOOL	-9.433	APOOL	-5.898			APOOL	-5.235	APOOL	-3.282			APOOL	-15.553	APOOL	-11.832
APOPT1	-12.367	APOPT1	-6.402			APOPT1	-8.539	APOPT1	-8.132			APOPT1	-3.573	APOPT1	-5.457
APP	-2.356	APP	-4.565			APP	-3.697	APP	-2.434			APP	-4.724	APP	-2.131
APPBP2	-1.97	APPBP2	-8.572			APPBP2	-2.732	APPBP2	-1.874			APPBP2	-1.199	APPBP2	-3.111
APPL1	-3.406	APPL1	-6.122			APPL1	-4.156	APPL1	-4.557			APPL1	-7.887	APPL1	-2.755
APPL2	-6.212	APPL2	-2.528			APPL2	-5.985	APPL2	-2.96			APPL2	2	APPL2	-4.452
APRT	-0.582	APRT	-4.832			APRT	-2.031	APRT	1.982			APRT	-3.206	APRT	1.85
APTX	-5.604	APTX	-3.272			APTX	-2.422	APTX	-0.094			APTX	-5.031	APTX	-0.426
AQP1	-1.703	AQP1	-5.992			AQP1	-6.879	AQP1	-5.703			AQP1	-5.465	AQP1	-5.39
AQP10	-2.529	AQP10	-5.141			AQP10	-3.108	AQP10	-6.281			AQP10	-7.962	AQP10	-5.508
AQP11	-5.73	AQP11	-4.268			AQP11	-5.616	AQP11	-4.22			AQP11	-5.798	AQP11	-4.922
AQP12A	-3.395	AQP12A	-7.492			AQP12A	-11.686	AQP12A	-8.664			AQP12A	-16.494	AQP12A	-8.572
AQP12B	-6.294	AQP12B	-5.421			AQP12B	-4.549	AQP12B	-5.103			AQP12B	-5.31	AQP12B	-5.681
AQP2	-7.965	AQP2	-3.618			AQP2	-4.118	AQP2	-5.098			AQP2	-7.58	AQP2	-0.673
AQP3	-11.262	AQP3	-17.804			AQP3	-8.711	AQP3	-5.898			AQP3	-9.412	AQP3	-13.78
AQP4	-2.122	AQP4	-0.287			AQP4	-2.151	AQP4	-1.488			AQP4	-0.792	AQP4	-0.641
AQP5	-4.105	AQP5	-2.963			AQP5	-4.985	AQP5	-3.215			AQP5	-3.996	AQP5	-3.567
AQP6	-5.721	AQP6	-5.739			AQP6	-7.024	AQP6	-8.402			AQP6	-6.789	AQP6	-6.048
AQP7	-5.324	AQP7	-5.453			AQP7	-7.636	AQP7	-5.243			AQP7	-6.299	AQP7	-3.274
AQP8	-6.786	AQP8	-3.514			AQP8	-5.038	AQP8	-5.822			AQP8	-7.082	AQP8	-5.021
AQP9	-5.105	AQP9	-4.754			AQP9	-4.355	AQP9	-4.603			AQP9	-13.901	AQP9	-7.908
AQPEP	-0.849	AQPEP	-3.5			AQPEP	-5.809	AQPEP	-0.878			AQPEP	-5.013	AQPEP	-2.96
AQR	16.2	AQR	4.492			AQR	11.318	AQR	7.63			AQR	11.289	AQR	13.334
AR	0.601	AR	1.263			AR	2.887	AR	5.088			AR	2.869	AR	6.036
ARAF	-6.421	ARAF	-1.766			ARAF	-4.839	ARAF	1.607			ARAF	-6.634	ARAF	-1.154
ARAP1	-5.226	ARAP1	-13.024			ARAP1	-16.08	ARAP1	-9.18			ARAP1	-6.166	ARAP1	-8.348
ARAP2	-1.786	ARAP2	-0.917			ARAP2	-2.623	ARAP2	-0.592			ARAP2	-3.145	ARAP2	0.807
ARAP3	-3.482	ARAP3	-1.451			ARAP3	-4.898	ARAP3	-1.048			ARAP3	-1.229	ARAP3	-3.998
ARC	-6.07	ARC	-5.834			ARC	-6.054	ARC	-6.893			ARC	-6.416	ARC	-8.469
ARCN1	38.397	ARCN1	21.665			ARCN1	39.898	ARCN1	29.631			ARCN1	44.96	ARCN1	27.847
AREG	-2.317	AREG	-0.569			AREG	-3.098	AREG	-1.718			AREG	-1.398	AREG	-0.672
AREL1	-7.869	AREL1	-4.298			AREL1	-6.807	AREL1	-6.143			AREL1	-6.941	AREL1	-3.856
ARF1	2.674	ARF1	4.521			ARF1	-1.283	ARF1	1.576			ARF1	4.67	ARF1	4.188
ARF3	-4.739	ARF3	-1.354			ARF3	-2.91	ARF3	-1.953			ARF3	-1.178	ARF3	-5.228
ARF4	-1.418	ARF4	0.001			ARF4	2.261	ARF4	-0.743			ARF4	-0.838	ARF4	4.27
ARF5	-6.009	ARF5	-8.211			ARF5	-2.64	ARF5	-0.097			ARF5	-5.54	ARF5	-1.834
ARF6	-7.025	ARF6	-1.072			ARF6	-2.735	ARF6	-2.67			ARF6	-6.174	ARF6	-4.086
ARFGAP1	-1.596	ARFGAP1	2.448			ARFGAP1	-0.452	ARFGAP1	2.164			ARFGAP1	-0.323	ARFGAP1	3.696
ARFGAP2	-2.283	ARFGAP2	1.343			ARFGAP2	0.098	ARFGAP2	1.279			ARFGAP2	-2.093	ARFGAP2	3.441
ARFGAP3	-3.142	ARFGAP3	-1.209			ARFGAP3	-4.685	ARFGAP3	-0.47			ARFGAP3	-4.112	ARFGAP3	2.28
ARFGEF1	1.359	ARFGEF1	2.499			ARFGEF1	4.741	ARFGEF1	4.673			ARFGEF1	-0.7	ARFGEF1	4.632
ARFGEF2	-2.792	ARFGEF2	-2.053			ARFGEF2	2.458	ARFGEF2	-0.019			ARFGEF2	-5.182	ARFGEF2	-3.9
ARFIP1	-4.283	ARFIP1	-4.389			ARFIP1	-7.687	ARFIP1	-6.191			ARFIP1	-7.458	ARFIP1	-2.903
ARFIP2	-8.179	ARFIP2	-3.821			ARFIP2	-2.793	ARFIP2	-4.541			ARFIP2	-4.248	ARFIP2	-6.025
ARFRP1	0.978	ARFRP1	-4.792			ARFRP1	-6.414	ARFRP1	-4.949			ARFRP1	-3.84	ARFRP1	-0.983
ARG1	-4.898	ARG1	-5.272			ARG1	-6.72	ARG1	-5.804			ARG1	-6.877	ARG1	-5.501
ARG2	-4.497	ARG2	-3.736			ARG2	-4.19	ARG2	-4.129			ARG2	-4.406	ARG2	-4.334
ARGFX	-6.151	ARGFX	-9.24			ARGFX	-3.153	ARGFX	-8.278			ARGFX	-12.038	ARGFX	-6.257
ARGLU1	1.29	ARGLU1	1.207			ARGLU1	3.5	ARGLU1	5.511			ARGLU1	2.304	ARGLU1	9.079
ARHGAP1	14.829	ARHGAP1	36.911			ARHGAP1	14.317	ARHGAP1	18.388			ARHGAP1	18.782	ARHGAP1	20.195
ARHGAP10	-6.284	ARHGAP10	-5.017			ARHGAP10	-4.233	ARHGAP10	-2.688			ARHGAP10	-2.327	ARHGAP10	-4.635
ARHGAP11A	5.272	ARHGAP11A	1.764			ARHGAP11A	2.201	ARHGAP11A	0.873			ARHGAP11A	3.721	ARHGAP11A	3.027
ARHGAP11B	-11.084	ARHGAP11B	-5.613			ARHGAP11B	-6.049	ARHGAP11B	-6.108			ARHGAP11B	-9.916	ARHGAP11B	-4.102
ARHGAP12	-2.072	ARHGAP12	-4.17			ARHGAP12	-3.413	ARHGAP12	-3.039			ARHGAP12	-8.372	ARHGAP12	-3.22
ARHGAP15	-5.513	ARHGAP15	-6.238			ARHGAP15	-3.725	ARHGAP15	-2.184			ARHGAP15	-3.41	ARHGAP15	-6.266
ARHGAP17	-5.556	ARHGAP17	-7.292			ARHGAP17	-7.505	ARHGAP17	-4.271			ARHGAP17	-9.714	ARHGAP17	-3.225
ARHGAP18	-3.238	ARHGAP18	-4.256			ARHGAP18	-3.384	ARHGAP18	-1.476			ARHGAP18	3.015	ARHGAP18	-1.566
ARHGAP19	-0.721	ARHGAP19	-4.369			ARHGAP19	-3.482	ARHGAP19	-3.982			ARHGAP19	-5.333	ARHGAP19	-4.589
ARHGAP20	-8.418	ARHGAP20	-5.485			ARHGAP20	-4.695	ARHGAP20	-5.326			ARHGAP20	-6.906	ARHGAP20	-11.623
ARHGAP21	-5.943	ARHGAP21	-2.974			ARHGAP21	-6.702	ARHGAP21	-2.668			ARHGAP21	-4.593	ARHGAP21	-3.291
ARHGAP22	-5.863	ARHGAP22	-6.583			ARHGAP22	-4.02	ARHGAP22	-5.089			ARHGAP22	-6.496	ARHGAP22	-3.903
ARHGAP23	-5.572	ARHGAP23	-2.775			ARHGAP23	-7.102	ARHGAP23	-2.507			ARHGAP23	-10.924	ARHGAP23	-4.919
ARHGAP24	-8.484	ARHGAP24	-4.651			ARHGAP24	-2.925	ARHGAP24	-3.932			ARHGAP24	-8.842	ARHGAP24	-4.765
ARHGAP25	-8.611	ARHGAP25	-5.727			ARHGAP25	-8.558	ARHGAP25	-1.554			ARHGAP25	-0.342	ARHGAP25	-4.6
ARHGAP26	-10.906	ARHGAP26	-6.001			ARHGAP26	-4.561	ARHGAP26	-5.543			ARHGAP26	-8.136	ARHGAP26	-4.634
ARHGAP27	-11.362	ARHGAP27	-7.831			ARHGAP27	-15.465	ARHGAP27	-9.229			ARHGAP27	-9.394	ARHGAP27	-8.361
ARHGAP28	-3.858	ARHGAP28	-4.926			ARHGAP28	-7.156	ARHGAP28	-5.461			ARHGAP28	-9.736	ARHGAP28	-3.462
ARHGAP29	-14.084	ARHGAP29	-4.128			ARHGAP29	-4.286	ARHGAP29	-5.483			ARHGAP29	-5.061	ARHGAP29	-5.034
ARHGAP30	-8.463	ARHGAP30	-3.434			ARHGAP30	-4.996	ARHGAP30	-2.977			ARHGAP30	-2.288	ARHGAP30	-4.821
ARHGAP31	-6.175	ARHGAP31	-6.031			ARHGAP31	-3.175	ARHGAP31	-3.156			ARHGAP31	0.083	ARHGAP31	-3.658
ARHGAP32	-6.91	ARHGAP32	-4.973			ARHGAP32	-4.698	ARHGAP32	-3.339			ARHGAP32	-8.408	ARHGAP32	-5.092
ARHGAP33	-4.874	ARHGAP33	-4.309			ARHGAP33	-7.644	ARHGAP33	-3.519			ARHGAP33	-5.047	ARHGAP33	-7.18
ARHGAP35	-2.5	ARHGAP35	-5.583			ARHGAP35	-8.621	ARHGAP35	-2.708			ARHGAP35	-5.872	ARHGAP35	-3.4
ARHGAP36	-5.108	ARHGAP36	-3.262			ARHGAP36	-2.153	ARHGAP36	-5.281			ARHGAP36	-7.299	ARHGAP36	-1.857
ARHGAP39	-2.975	ARHGAP39	-5.597			ARHGAP39	-4.213	ARHGAP39	-2.368			ARHGAP39	-5.84	ARHGAP39	-1.564
ARHGAP4	-6.613	ARHGAP4	-7.555			ARHGAP4	-11.63	ARHGAP4	-5.626			ARHGAP4	-2.492	ARHGAP4	-9.907
ARHGAP40	-5.482	ARHGAP40	-5.77			ARHGAP40	-10.493	ARHGAP40	-4.972			ARHGAP40	-7.407	ARHGAP40	-6.281
ARHGAP42	-11.201	ARHGAP42	-8.131			ARHGAP42	-15.887	ARHGAP42	-5.907			ARHGAP42	-7.407	ARHGAP42	-10.376
ARHGAP44	-6.895	ARHGAP44	-4.754			ARHGAP44	-7.678	ARHGAP44	-5.431			ARHGAP44	-6.925	ARHGAP44	-1.403
ARHGAP5	-1.983	ARHGAP5	-2.338			ARHGAP5	-4.967	ARHGAP5	-1.301			ARHGAP5	-3.795	ARHGAP5	-3.026
ARHGAP6	-4.827	ARHGAP6	-3.943			ARHGAP6	-6.129	ARHGAP6	-1.748			ARHGAP6	-5.955	ARHGAP6	-2.032
ARHGAP8	-15.593	ARHGAP8	-7.632			ARHGAP8	-17.959	ARHGAP8	-6.406			ARHGAP8	-10.959	ARHGAP8	-6.168
ARHGAP9	-3.429	ARHGAP9	-2.903			ARHGAP9	-1.209	ARHGAP9	-1.155			ARHGAP9	-4.344	ARHGAP9	-2.628
ARHGDIA	-4.996	ARHGDIA	0.796			ARHGDIA	-6.11	ARHGDIA	0.954			ARHGDIA	-5.031	ARHGDIA	0.664
ARHGDIB	-3.558	ARHGDIB	-2.219			ARHGDIB	-6.315	ARHGDIB	-1.044			ARHGDIB	-6.176	ARHGDIB	-5.747
ARHGDIG	-3.698	ARHGDIG	-1.576			ARHGDIG	-5.962	ARHGDIG	-1.076			ARHGDIG	-6.286	ARHGDIG	-3.121
ARHGEF1	0.307	ARHGEF1	5.064			ARHGEF1	1.852	ARHGEF1	5.867			ARHGEF1	-0.081	ARHGEF1	17.367
ARHGEF10	-8.599	ARHGEF10	-6.242			ARHGEF10	-7.398	ARHGEF10	-5.686			ARHGEF10	-5.358	ARHGEF10	-6.622
ARHGEF10L	-4.595	ARHGEF10L	-3.099			ARHGEF10L	-5.445	ARHGEF10L	-2.97			ARHGEF10L	-4.078	ARHGEF10L	0.263
ARHGEF11	0.905	ARHGEF11	-1.203			ARHGEF11	-8.059	ARHGEF11	-3.349			ARHGEF11	-6.237	ARHGEF11	2.311
ARHGEF12	-4.125	ARHGEF12	0.18			ARHGEF12	-5.193	ARHGEF12	0.461			ARHGEF12	1.563	ARHGEF12	-2.167
ARHGEF15	-5.838	ARHGEF15	-4.585			ARHGEF15	-11.362	ARHGEF15	-5.487			ARHGEF15	-6.319	ARHGEF15	-5.615
ARHGEF16	-0.987	ARHGEF16	0.646			ARHGEF16	-2.579	ARHGEF16	0.231			ARHGEF16	-1.023	ARHGEF16	1.684
ARHGEF17	-4.087	ARHGEF17	-3.157			ARHGEF17	-3.429	ARHGEF17	-0.041			ARHGEF17	-6.597	ARHGEF17	-0.772
ARHGEF18	3.109	ARHGEF18	1.996			ARHGEF18	1.733	ARHGEF18	2.287			ARHGEF18	-0.436	ARHGEF18	5.043
ARHGEF19	-6.932	ARHGEF19	-6.534			ARHGEF19	-2.199	ARHGEF19	-5.095			ARHGEF19	-9.81	ARHGEF19	-4.811
ARHGEF2	3.712	ARHGEF2	2.404			ARHGEF2	-4.052	ARHGEF2	1.352			ARHGEF2	-1.98	ARHGEF2	4.759
ARHGEF25	-6.282	ARHGEF25	-2.864			ARHGEF25	-3.909	ARHGEF25	-1.116			ARHGEF25	-4.937	ARHGEF25	0.474
ARHGEF26	-10.764	ARHGEF26	-6.159			ARHGEF26	-9.67	ARHGEF26	-7.256			ARHGEF26	-9.398	ARHGEF26	-7.113
ARHGEF28	0.099	ARHGEF28	-0.368			ARHGEF28	-2.101	ARHGEF28	2.004			ARHGEF28	-0.973	ARHGEF28	2.474
ARHGEF3	0.321	ARHGEF3	5.113			ARHGEF3	-3.062	ARHGEF3	-0.211			ARHGEF3	-2.551	ARHGEF3	-0.328
ARHGEF33	-6.608	ARHGEF33	-4.343			ARHGEF33	-4.285	ARHGEF33	-3.295			ARHGEF33	-2.688	ARHGEF33	-3.034
ARHGEF35	-18.306	ARHGEF35	-10.234			ARHGEF35	-12.521	ARHGEF35	-4.693			ARHGEF35	-12.35	ARHGEF35	-11.981
ARHGEF37	-14.219	ARHGEF37	-11.337			ARHGEF37	-17.672	ARHGEF37	-8.312			ARHGEF37	-14.22	ARHGEF37	-11.055
ARHGEF38	-5.929	ARHGEF38	-3.269			ARHGEF38	-10.783	ARHGEF38	-2.561			ARHGEF38	-6.502	ARHGEF38	-3.019
ARHGEF39	-14.02	ARHGEF39	-11.304			ARHGEF39	-9.583	ARHGEF39	-5.578			ARHGEF39	0.534	ARHGEF39	-7.9
ARHGEF4	-7.341	ARHGEF4	-2.253			ARHGEF4	-3.176	ARHGEF4	0.164			ARHGEF4	-4.734	ARHGEF4	-0.232
ARHGEF40	-11.937	ARHGEF40	-7.625			ARHGEF40	-7.15	ARHGEF40	-10.252			ARHGEF40	-8.854	ARHGEF40	-7.634
ARHGEF5	-14.573	ARHGEF5	-3.705			ARHGEF5	-5.788	ARHGEF5	-1.574			ARHGEF5	-10.072	ARHGEF5	-4.648
ARHGEF6	-0.951	ARHGEF6	0.649			ARHGEF6	-1.147	ARHGEF6	1.334			ARHGEF6	-3.294	ARHGEF6	-0.303
ARHGEF7	2.55	ARHGEF7	3.805			ARHGEF7	2.28	ARHGEF7	4.755			ARHGEF7	0.64	ARHGEF7	2.958
ARHGEF9	-6.782	ARHGEF9	-3.483			ARHGEF9	-5.457	ARHGEF9	-5.919			ARHGEF9	-8.216	ARHGEF9	-4.012
ARID1A	3.023	ARID1A	5.69			ARID1A	5.258	ARID1A	3.825			ARID1A	4.65	ARID1A	5.235
ARID1B	-5.179	ARID1B	-4.529			ARID1B	-0.336	ARID1B	-2.61			ARID1B	-7.637	ARID1B	-1.797
ARID2	-8.002	ARID2	-5.206			ARID2	-2.619	ARID2	-4.298			ARID2	-7.553	ARID2	-4.45
ARID3A	-4.44	ARID3A	-5.077			ARID3A	-3.224	ARID3A	-6.098			ARID3A	-6.644	ARID3A	-6.164
ARID3B	-9.932	ARID3B	-7.088			ARID3B	-6.324	ARID3B	-7.16			ARID3B	-9.374	ARID3B	-9.494
ARID3C	-9.038	ARID3C	-4.97			ARID3C	-6.73	ARID3C	-4.121			ARID3C	-10.846	ARID3C	-7.303
ARID4A	-7.649	ARID4A	-1.029			ARID4A	-0.505	ARID4A	5.373			ARID4A	-4.264	ARID4A	-0.814
ARID4B	-0.516	ARID4B	1.609			ARID4B	1.062	ARID4B	1.47			ARID4B	-0.093	ARID4B	0.667
ARID5A	-9.089	ARID5A	-14.03			ARID5A	-3.374	ARID5A	-6.16			ARID5A	-7.855	ARID5A	-8.78
ARID5B	-6.879	ARID5B	-4.466			ARID5B	-4.017	ARID5B	-3.625			ARID5B	-2.791	ARID5B	-3.8
ARIH1	-4.3	ARIH1	-2.306			ARIH1	1.113	ARIH1	-3.719			ARIH1	-4.872	ARIH1	-3.417
ARIH2	-10.773	ARIH2	-9.778			ARIH2	-12.208	ARIH2	-11.437			ARIH2	-13.018	ARIH2	-13.067
ARIH2OS	-5.721	ARIH2OS	-2.654			ARIH2OS	-4.724	ARIH2OS	-3.041			ARIH2OS	-3.469	ARIH2OS	-4.197
ARL1	-7.031	ARL1	-4.636			ARL1	-7.687	ARL1	-4.745			ARL1	-8.236	ARL1	-3.384
ARL10	0.853	ARL10	-6.532			ARL10	-4.103	ARL10	-6.557			ARL10	-2.467	ARL10	-8.855
ARL11	-0.937	ARL11	0.353			ARL11	0.374	ARL11	-0.056			ARL11	1.04	ARL11	1.965
ARL13A	-9.367	ARL13A	-3.229			ARL13A	-2.316	ARL13A	-3.074			ARL13A	-6.806	ARL13A	-5.38
ARL13B	-6.611	ARL13B	-3.817			ARL13B	-5.948	ARL13B	-3.921			ARL13B	-7.529	ARL13B	-6.632
ARL14	-3.934	ARL14	-2.128			ARL14	-0.036	ARL14	-2.608			ARL14	-4.041	ARL14	2.962
ARL14EP	-6.003	ARL14EP	-11.066			ARL14EP	-6.785	ARL14EP	-6.099			ARL14EP	-7.375	ARL14EP	-7.979
ARL14EPL	-5.849	ARL14EPL	-3.835			ARL14EPL	-8.167	ARL14EPL	-7.407			ARL14EPL	-11.361	ARL14EPL	-5.059
ARL15	-7.31	ARL15	-7.7			ARL15	-9.053	ARL15	-7.04			ARL15	-9.752	ARL15	-6.988
ARL16	-10.073	ARL16	-6.645			ARL16	-9.563	ARL16	-5.479			ARL16	-5.92	ARL16	-6.295
ARL17A	-0.956	ARL17A	-0.849			ARL17A	0.308	ARL17A	-1.126			ARL17A	-1.036	ARL17A	2.49
ARL17B	-7.429	ARL17B	-3			ARL17B	5.072	ARL17B	-2.143			ARL17B	-0.857	ARL17B	1.908
ARL2	5.967	ARL2	4.787			ARL2	8.875	ARL2	5.936			ARL2	6.196	ARL2	10.102
ARL2BP	-5.707	ARL2BP	-5.962			ARL2BP	-7.417	ARL2BP	-6.168			ARL2BP	-8.596	ARL2BP	-4.81
ARL3	-2.556	ARL3	1.75			ARL3	-2.184	ARL3	-0.459			ARL3	1.109	ARL3	-1.579
ARL4A	-5.819	ARL4A	-1.635			ARL4A	0.775	ARL4A	-1.689			ARL4A	-1.301	ARL4A	2.613
ARL4C	-1.689	ARL4C	-1.207			ARL4C	1.359	ARL4C	-0.667			ARL4C	-2.171	ARL4C	2.324
ARL4D	-0.563	ARL4D	-0.5			ARL4D	0.691	ARL4D	-2.354			ARL4D	0.899	ARL4D	2.332
ARL5A	-1.98	ARL5A	-2.203			ARL5A	2.022	ARL5A	-0.257			ARL5A	-1.698	ARL5A	2.559
ARL5B	-0.74	ARL5B	-1.908			ARL5B	-0.311	ARL5B	-0.001			ARL5B	-0.581	ARL5B	1.245
ARL5C	-3.889	ARL5C	-1.974			ARL5C	-1.548	ARL5C	-2.221			ARL5C	-2.562	ARL5C	0.885
ARL6	1.175	ARL6	4.951			ARL6	1.629	ARL6	1.121			ARL6	0.417	ARL6	6.199
ARL6IP1	-2.804	ARL6IP1	-5.492			ARL6IP1	-5.849	ARL6IP1	-3.201			ARL6IP1	-5.753	ARL6IP1	-6.457
ARL6IP4	-7.533	ARL6IP4	-5.684			ARL6IP4	-7.3	ARL6IP4	-7.26			ARL6IP4	-7.713	ARL6IP4	-3.601
ARL6IP5	-4.455	ARL6IP5	-2.171			ARL6IP5	-3.098	ARL6IP5	-3.354			ARL6IP5	-4.563	ARL6IP5	-3.349
ARL6IP6	1.526	ARL6IP6	-6.32			ARL6IP6	-5.719	ARL6IP6	-6.932			ARL6IP6	-10.719	ARL6IP6	-12.511
ARL8A	-6.597	ARL8A	-3.916			ARL8A	-1.152	ARL8A	-5.465			ARL8A	-7.736	ARL8A	-7.752
ARL8B	-4.444	ARL8B	-3.385			ARL8B	-0.049	ARL8B	-4.386			ARL8B	-0.992	ARL8B	-2.639
ARL9	-2.159	ARL9	0.544			ARL9	2.961	ARL9	-5.155			ARL9	-4.319	ARL9	-1.514
ARMC1	-3.645	ARMC1	-5.869			ARMC1	-9.214	ARMC1	-6.5			ARMC1	-6.498	ARMC1	-8.065
ARMC10	-10.97	ARMC10	-8.019			ARMC10	-6.981	ARMC10	-8.752			ARMC10	-12.868	ARMC10	-9.581
ARMC12	-10.306	ARMC12	-6.738			ARMC12	-5.649	ARMC12	-6.933			ARMC12	-10.727	ARMC12	-8.623
ARMC2	-8.061	ARMC2	-7.985			ARMC2	-5.374	ARMC2	-8.164			ARMC2	-10.642	ARMC2	-5.963
ARMC3	-8.161	ARMC3	-8.239			ARMC3	-7.745	ARMC3	-6.187			ARMC3	-11.403	ARMC3	-8.7
ARMC4	-5.939	ARMC4	-2.82			ARMC4	-6.145	ARMC4	-2.837			ARMC4	-5.054	ARMC4	-2.268
ARMC5	-3.419	ARMC5	-6.676			ARMC5	-6.668	ARMC5	-6.536			ARMC5	-9.334	ARMC5	-5.746
ARMC6	-1.974	ARMC6	-5.068			ARMC6	-8.092	ARMC6	-5.228			ARMC6	-5.868	ARMC6	-7.477
ARMC7	-2.174	ARMC7	-2.677			ARMC7	-1.216	ARMC7	-4.01			ARMC7	-2.387	ARMC7	-1.58
ARMC8	-7.028	ARMC8	-5.807			ARMC8	-4.009	ARMC8	-7.411			ARMC8	-10.754	ARMC8	-5.866
ARMC9	-7.551	ARMC9	-4.559			ARMC9	-7.155	ARMC9	-5.19			ARMC9	-6.709	ARMC9	-6.95
ARMCX1	-5.604	ARMCX1	-4.038			ARMCX1	-7.18	ARMCX1	-1.964			ARMCX1	-7.705	ARMCX1	-3.928
ARMCX2	-4.551	ARMCX2	-2.921			ARMCX2	-2.386	ARMCX2	-2.443			ARMCX2	-2.768	ARMCX2	-1.264
ARMCX3	-7.701	ARMCX3	-5.859			ARMCX3	-8.743	ARMCX3	-6.191			ARMCX3	-6.345	ARMCX3	-5.478
ARMCX4	-7.642	ARMCX4	-7.528			ARMCX4	-5.829	ARMCX4	-6.979			ARMCX4	-8.848	ARMCX4	-10.249
ARMCX5	-5.384	ARMCX5	-2.229			ARMCX5	-6.505	ARMCX5	-2.063			ARMCX5	-3.468	ARMCX5	-1.826
ARMCX5-GPRASP2	-5.388	ARMCX5-GPRASP2	-2.131			ARMCX5-GPRASP2	-3.623	ARMCX5-GPRASP2	-2.061			ARMCX5-GPRASP2	-3.402	ARMCX5-GPRASP2	-4.307
ARMCX6	-5.533	ARMCX6	-2.877			ARMCX6	-6.5	ARMCX6	-2.574			ARMCX6	-6.412	ARMCX6	-2.09
ARMS2	-10.797	ARMS2	-6.044			ARMS2	-8.164	ARMS2	-6.111			ARMS2	-6.186	ARMS2	-6.615
ARNT	-8.186	ARNT	-6.303			ARNT	-13.047	ARNT	-5.964			ARNT	-11.543	ARNT	-5.931
ARNT2	-3.514	ARNT2	-5.266			ARNT2	-5.851	ARNT2	-5.592			ARNT2	-10.462	ARNT2	-2.35
ARNTL	-2.956	ARNTL	-2.948			ARNTL	-3.669	ARNTL	-2.235			ARNTL	-4.432	ARNTL	-2.982
ARNTL2	-4.453	ARNTL2	-3.511			ARNTL2	-2.96	ARNTL2	-2.609			ARNTL2	-1.72	ARNTL2	1.194
ARPC1A	-4.171	ARPC1A	-0.161			ARPC1A	-5.266	ARPC1A	-0.402			ARPC1A	-3.422	ARPC1A	-0.285
ARPC1B	4.538	ARPC1B	4.179			ARPC1B	5.95	ARPC1B	3.148			ARPC1B	4.862	ARPC1B	4.274
ARPC2	5.694	ARPC2	13.286			ARPC2	15.753	ARPC2	12.769			ARPC2	13.469	ARPC2	29.451
ARPC3	6.919	ARPC3	4.739			ARPC3	3.734	ARPC3	7.145			ARPC3	11.674	ARPC3	28.681
ARPC4	0.678	ARPC4	0.599			ARPC4	-0.588	ARPC4	1.575			ARPC4	-1.131	ARPC4	4.497
ARPC4-TTLL3	-5.237	ARPC4-TTLL3	-3.172			ARPC4-TTLL3	-4.208	ARPC4-TTLL3	-3.498			ARPC4-TTLL3	-6.269	ARPC4-TTLL3	-2.628
ARPC5	-2.809	ARPC5	0.425			ARPC5	-1.73	ARPC5	1.505			ARPC5	0.044	ARPC5	6.604
ARPC5L	-7.82	ARPC5L	-1.688			ARPC5L	-9.443	ARPC5L	-0.398			ARPC5L	-9.639	ARPC5L	-0.104
ARPP19	-7.401	ARPP19	-4.826			ARPP19	-6.706	ARPP19	-5.541			ARPP19	-7.381	ARPP19	-4.228
ARPP21	-9.241	ARPP21	-6.638			ARPP21	-7.388	ARPP21	-9.085			ARPP21	-8.454	ARPP21	-9.692
ARR3	-8.088	ARR3	-5.123			ARR3	-7.297	ARR3	-3.298			ARR3	-8.722	ARR3	-8.35
ARRB1	-3.661	ARRB1	1.532			ARRB1	-1.083	ARRB1	0.268			ARRB1	-0.047	ARRB1	3.522
ARRB2	5.493	ARRB2	1.747			ARRB2	-1.035	ARRB2	2.982			ARRB2	0.424	ARRB2	2.804
ARRDC1	-9.619	ARRDC1	-7.346			ARRDC1	-9.798	ARRDC1	-6.051			ARRDC1	-5.972	ARRDC1	-4.973
ARRDC2	-12.485	ARRDC2	-7.6			ARRDC2	-15.358	ARRDC2	-5.144			ARRDC2	-7.003	ARRDC2	-8.883
ARRDC3	-10.018	ARRDC3	-5.708			ARRDC3	-7.751	ARRDC3	-8.139			ARRDC3	-10.653	ARRDC3	-9.313
ARRDC4	-5.166	ARRDC4	-4.777			ARRDC4	-5.548	ARRDC4	-6.223			ARRDC4	-4.142	ARRDC4	-5.993
ARRDC5	-10.038	ARRDC5	-10.205			ARRDC5	-4.647	ARRDC5	-6.517			ARRDC5	-5.273	ARRDC5	-6.26
ARSA	-11.831	ARSA	-5.435			ARSA	-10.356	ARSA	-7.809			ARSA	-7.303	ARSA	-6.066
ARSB	-6.382	ARSB	-9.057			ARSB	-4.823	ARSB	-5.616			ARSB	-11.963	ARSB	-8.525
ARSD	-9.085	ARSD	-9.822			ARSD	-1.555	ARSD	-6.004			ARSD	-9.348	ARSD	-6.38
ARSE	-4.472	ARSE	-1.627			ARSE	-7.056	ARSE	-6.185			ARSE	1.82	ARSE	0.646
ARSF	-7.324	ARSF	-4.871			ARSF	-2.054	ARSF	-4.859			ARSF	-6.257	ARSF	-4.923
ARSG	-5.649	ARSG	-6.774			ARSG	-10.281	ARSG	-6.746			ARSG	-9.515	ARSG	-6.419
ARSH	-3.488	ARSH	-4.759			ARSH	-4.531	ARSH	-4.122			ARSH	-4.039	ARSH	-2.717
ARSI	-10.728	ARSI	-13.587			ARSI	-8.642	ARSI	-6.82			ARSI	-6.98	ARSI	-2.891
ARSJ	-6.003	ARSJ	-5.859			ARSJ	-5.949	ARSJ	-6.39			ARSJ	-5.694	ARSJ	-7.084
ARSK	-3.321	ARSK	-4.714			ARSK	-5.946	ARSK	-4.598			ARSK	-4.792	ARSK	-3.515
ART1	0.644	ART1	-4.81			ART1	-8.848	ART1	-9.433			ART1	-13.593	ART1	-7.692
ART3	-13.959	ART3	-5.081			ART3	-15.084	ART3	-4.158			ART3	-17.841	ART3	-5.018
ART4	-8.246	ART4	-7.571			ART4	-3.995	ART4	-6.04			ART4	-10.974	ART4	-7.802
ART5	-9.948	ART5	-6.538			ART5	-6.589	ART5	-7.34			ART5	-10.635	ART5	-6.404
ARTN	-15.906	ARTN	-12.243			ARTN	-11.311	ARTN	-10.254			ARTN	-11.941	ARTN	-11.806
ARV1	-10.596	ARV1	-6.417			ARV1	-6.995	ARV1	-6.55			ARV1	-4.072	ARV1	-5.637
ARVCF	-13.401	ARVCF	-10.138			ARVCF	-6.666	ARVCF	-9.609			ARVCF	-14.514	ARVCF	-10.291
ARX	-11.631	ARX	-8.724			ARX	-12.965	ARX	-6.566			ARX	-2.064	ARX	-10.308
AS3MT	-8.267	AS3MT	-7.924			AS3MT	-8.87	AS3MT	-1.783			AS3MT	-7.196	AS3MT	-5.04
ASAH1	-8.047	ASAH1	-5.563			ASAH1	-10.358	ASAH1	-8.661			ASAH1	-9.41	ASAH1	-8.309
ASAH2	-8.734	ASAH2	-5.689			ASAH2	-6.975	ASAH2	-5.461			ASAH2	-11.829	ASAH2	-7.866
ASAH2B	-5.135	ASAH2B	-6.233			ASAH2B	-7.11	ASAH2B	-6.566			ASAH2B	-4.271	ASAH2B	-5.644
ASAP1	-7.278	ASAP1	-3.332			ASAP1	-6.937	ASAP1	-0.4			ASAP1	-7.119	ASAP1	-4.655
ASAP2	-3.064	ASAP2	-2.245			ASAP2	-9.409	ASAP2	-1.84			ASAP2	-6.147	ASAP2	-6.965
ASAP3	-9.24	ASAP3	-7.139			ASAP3	-7.037	ASAP3	-6.762			ASAP3	-9.327	ASAP3	-11.621
ASB1	-10.649	ASB1	-3.716			ASB1	-5.555	ASB1	-7.828			ASB1	-10.068	ASB1	-8.245
ASB10	-1.94	ASB10	2.99			ASB10	-2.497	ASB10	-2.163			ASB10	-1.169	ASB10	-3.53
ASB11	-10.791	ASB11	-5.359			ASB11	-7.826	ASB11	-8.948			ASB11	-10.376	ASB11	-9.878
ASB12	-20.299	ASB12	-11.071			ASB12	-7.881	ASB12	-9.491			ASB12	-13.649	ASB12	-9.421
ASB13	-2.919	ASB13	-4.915			ASB13	-4.466	ASB13	-5.296			ASB13	-6.479	ASB13	-5.81
ASB14	-0.285	ASB14	-0.71			ASB14	-2.407	ASB14	-1.452			ASB14	-4.851	ASB14	-1.953
ASB15	-5.789	ASB15	-8.817			ASB15	-7.029	ASB15	-5.993			ASB15	-10.463	ASB15	-8.235
ASB16	-10.927	ASB16	-8.283			ASB16	-11.244	ASB16	-7.099			ASB16	-10.096	ASB16	-8.745
ASB17	-3.308	ASB17	-5.095			ASB17	-7.83	ASB17	-6.016			ASB17	-7.244	ASB17	-8.929
ASB18	-11.413	ASB18	-6.53			ASB18	-13.163	ASB18	-8.442			ASB18	-7.549	ASB18	-9.888
ASB2	-7.545	ASB2	-4.494			ASB2	-5.086	ASB2	-6.008			ASB2	-6.378	ASB2	-3.88
ASB3	-4.875	ASB3	-11.118			ASB3	-6.383	ASB3	-4.468			ASB3	2.187	ASB3	-4.573
ASB4	-4.179	ASB4	-4.438			ASB4	-1.549	ASB4	-5.191			ASB4	-6.33	ASB4	-8.23
ASB5	-5.952	ASB5	-5.701			ASB5	-5.95	ASB5	-7.775			ASB5	-11.033	ASB5	-7.491
ASB6	-12.476	ASB6	-8.379			ASB6	-9.769	ASB6	-7.077			ASB6	-13.171	ASB6	-9.38
ASB7	-14.282	ASB7	-10.82			ASB7	-14.95	ASB7	-7.684			ASB7	-16.084	ASB7	-12.009
ASB8	-3.442	ASB8	-2.576			ASB8	1.111	ASB8	-4.261			ASB8	-5.112	ASB8	-0.871
ASB9	-5.083	ASB9	-12.46			ASB9	-8.732	ASB9	-4.989			ASB9	-11.022	ASB9	-3.821
ASCC1	-8.264	ASCC1	-7.36			ASCC1	-4.276	ASCC1	-6.535			ASCC1	-6.274	ASCC1	-6.647
ASCC2	-2.799	ASCC2	-2.983			ASCC2	-0.515	ASCC2	-4.373			ASCC2	-12.518	ASCC2	-5.076
ASCC3	10.269	ASCC3	9.746			ASCC3	9.572	ASCC3	9.692			ASCC3	10.385	ASCC3	10.419
ASCL1	-7.824	ASCL1	-6.204			ASCL1	-7.68	ASCL1	-5.97			ASCL1	-7.393	ASCL1	-6.431
ASCL2	-7.842	ASCL2	-5.709			ASCL2	-4.448	ASCL2	-6.576			ASCL2	-9.258	ASCL2	-4.779
ASCL3	-2.052	ASCL3	-1.473			ASCL3	-5.427	ASCL3	-2.561			ASCL3	-4.091	ASCL3	-5.652
ASCL4	-6.572	ASCL4	-9.552			ASCL4	-9.115	ASCL4	-9.852			ASCL4	-5.949	ASCL4	-7.449
ASCL5	-11.406	ASCL5	-6.874			ASCL5	-10.003	ASCL5	-7.559			ASCL5	-9.304	ASCL5	-8.091
ASF1A	9.298	ASF1A	2.223			ASF1A	6.599	ASF1A	5.399			ASF1A	8.602	ASF1A	3.902
ASF1B	6.439	ASF1B	4.207			ASF1B	4	ASF1B	4.334			ASF1B	7.186	ASF1B	2.61
ASGR1	-5.333	ASGR1	-6.787			ASGR1	-6.035	ASGR1	-4.174			ASGR1	-3.555	ASGR1	-5.376
ASGR2	-0.37	ASGR2	-4.644			ASGR2	-1.932	ASGR2	-7.288			ASGR2	-10.276	ASGR2	-3.906
ASH1L	-2.434	ASH1L	-1.569			ASH1L	-1.082	ASH1L	1.476			ASH1L	-0.502	ASH1L	0.982
ASH2L	-0.179	ASH2L	-3.337			ASH2L	1.148	ASH2L	1.431			ASH2L	0.346	ASH2L	3.912
ASIC1	-7.91	ASIC1	-5.94			ASIC1	-5.392	ASIC1	-6.698			ASIC1	-9.293	ASIC1	-6.983
ASIC2	-10.885	ASIC2	-8.707			ASIC2	-6.001	ASIC2	-6.869			ASIC2	-10.452	ASIC2	-7.081
ASIC3	-9.097	ASIC3	-7.707			ASIC3	-5.69	ASIC3	-7.338			ASIC3	-9.272	ASIC3	-4.311
ASIC4	-5.334	ASIC4	-4.747			ASIC4	-8.548	ASIC4	-6.291			ASIC4	-10.714	ASIC4	-4.006
ASIC5	-6.559	ASIC5	-7.9			ASIC5	-12.573	ASIC5	-6.975			ASIC5	-10.991	ASIC5	-8.107
ASIP	-4.426	ASIP	-6.087			ASIP	-8.051	ASIP	-7.168			ASIP	-8.599	ASIP	-5.059
ASL	0.002	ASL	-1.706			ASL	2.01	ASL	-0.612			ASL	-0.464	ASL	-6.305
ASMT	-5.163	ASMT	-3.703			ASMT	-5.588	ASMT	-3.53			ASMT	-4.296	ASMT	-2.993
ASMTL	-5.796	ASMTL	-5.335			ASMTL	-9.877	ASMTL	-4.034			ASMTL	-12.91	ASMTL	-7.012
ASNA1	-8.519	ASNA1	-3.933			ASNA1	-3.505	ASNA1	-2.33			ASNA1	-6.311	ASNA1	-6.872
ASNS	-2.89	ASNS	-1.408			ASNS	0.173	ASNS	0.33			ASNS	-8.227	ASNS	-2.165
ASNSD1	-1.258	ASNSD1	-4.311			ASNSD1	-8.744	ASNSD1	-4.911			ASNSD1	-5.12	ASNSD1	-4.941
ASPA	-5.437	ASPA	-3.925			ASPA	-4.77	ASPA	-4.121			ASPA	-4.455	ASPA	-4.656
ASPDH	-7.924	ASPDH	-7.732			ASPDH	-10.62	ASPDH	-4.057			ASPDH	-8.259	ASPDH	-7.357
ASPG	-11.32	ASPG	-5.14			ASPG	-8.232	ASPG	-5.255			ASPG	-7.932	ASPG	-8.48
ASPH	-2.508	ASPH	-0.435			ASPH	-0.206	ASPH	-0.647			ASPH	-1.863	ASPH	1.199
ASPHD1	-9.008	ASPHD1	-4.722			ASPHD1	-7.465	ASPHD1	-5.46			ASPHD1	-6.996	ASPHD1	-4.373
ASPHD2	-2.573	ASPHD2	-2.182			ASPHD2	-5.528	ASPHD2	-4.305			ASPHD2	-2.854	ASPHD2	-4.505
ASPM	-2.482	ASPM	-0.892			ASPM	1.707	ASPM	1.493			ASPM	-4.707	ASPM	0.68
ASPN	-5.968	ASPN	-3.593			ASPN	-7.088	ASPN	-4.474			ASPN	-6.358	ASPN	-5.658
ASPRV1	-10.641	ASPRV1	-6.254			ASPRV1	-6.632	ASPRV1	-8.112			ASPRV1	-11.285	ASPRV1	-12.021
ASPSCR1	-4.165	ASPSCR1	-0.028			ASPSCR1	-6.628	ASPSCR1	-2.539			ASPSCR1	-4.622	ASPSCR1	-3.03
ASRGL1	-9.432	ASRGL1	-5.948			ASRGL1	-7.949	ASRGL1	-6.12			ASRGL1	-9.272	ASRGL1	-8.427
ASS1	-3.708	ASS1	-1.086			ASS1	0.009	ASS1	-0.519			ASS1	-4.438	ASS1	-1.764
ASTE1	-12.164	ASTE1	-7.76			ASTE1	-14.558	ASTE1	-7.637			ASTE1	-16.281	ASTE1	-7.777
ASTL	-11.031	ASTL	-6.671			ASTL	-13.15	ASTL	-7.336			ASTL	-7.376	ASTL	-2.529
ASTN1	-5.495	ASTN1	-0.053			ASTN1	-0.212	ASTN1	-0.514			ASTN1	-5.592	ASTN1	-0.384
ASTN2	-12.887	ASTN2	-7.04			ASTN2	-6.196	ASTN2	-7.156			ASTN2	-6.87	ASTN2	-5.887
ASUN	-4.326	ASUN	-1.81			ASUN	-5.051	ASUN	-4.036			ASUN	-2.754	ASUN	-2.157
ASXL1	-3.651	ASXL1	-4.178			ASXL1	-1.075	ASXL1	-2.71			ASXL1	-2.127	ASXL1	-3.787
ASXL2	-7.53	ASXL2	-1.271			ASXL2	-6.934	ASXL2	-3.986			ASXL2	-10.101	ASXL2	-4.245
ASXL3	-0.72	ASXL3	-10.171			ASXL3	-3.037	ASXL3	-6.742			ASXL3	-4.098	ASXL3	-3.598
ASZ1	-4.468	ASZ1	-5.688			ASZ1	-4.764	ASZ1	-9.886			ASZ1	-4.898	ASZ1	-6.709
ATAD1	-5.971	ATAD1	-4.802			ATAD1	-8.043	ATAD1	-6.042			ATAD1	-10.709	ATAD1	-7.249
ATAD2	-8.116	ATAD2	-6.324			ATAD2	-3.49	ATAD2	-2.578			ATAD2	-8.511	ATAD2	-4.432
ATAD2B	-4.488	ATAD2B	-2.469			ATAD2B	-2.991	ATAD2B	-2.673			ATAD2B	-6.476	ATAD2B	-4.179
ATAD3A	-3.537	ATAD3A	-3.049			ATAD3A	-2.104	ATAD3A	-4.637			ATAD3A	-5.138	ATAD3A	-2.594
ATAD3B	-3.907	ATAD3B	-2.665			ATAD3B	-2.842	ATAD3B	1.055			ATAD3B	-2.843	ATAD3B	1.989
ATAD3C	-4.578	ATAD3C	-4.828			ATAD3C	-5.843	ATAD3C	-4.926			ATAD3C	-6.948	ATAD3C	-6.854
ATAD5	1.606	ATAD5	1.798			ATAD5	-0.443	ATAD5	3.973			ATAD5	1.707	ATAD5	1.88
ATAT1	-8.532	ATAT1	-4.571			ATAT1	-5.204	ATAT1	-5.812			ATAT1	-2.443	ATAT1	-8.419
ATCAY	-7.097	ATCAY	-8.265			ATCAY	-5.061	ATCAY	-4.249			ATCAY	-10.644	ATCAY	-9.127
ATE1	-4.14	ATE1	-4.187			ATE1	-4.187	ATE1	-3.212			ATE1	-7.53	ATE1	-3.6
ATF1	-6.02	ATF1	-4.517			ATF1	-7.192	ATF1	-5.469			ATF1	-4.575	ATF1	-5.867
ATF2	-4.837	ATF2	-3.598			ATF2	-6	ATF2	-3.227			ATF2	-5.943	ATF2	-3.209
ATF3	8.755	ATF3	-1.483			ATF3	-1.382	ATF3	-2.689			ATF3	1.14	ATF3	-3.257
ATF4	-1.238	ATF4	0.566			ATF4	-1.049	ATF4	-0.21			ATF4	1.247	ATF4	4.924
ATF5	18.707	ATF5	5.74			ATF5	7.934	ATF5	7.309			ATF5	17.225	ATF5	16.169
ATF6	-5.049	ATF6	-2.845			ATF6	-2.389	ATF6	-2.472			ATF6	-4.634	ATF6	-0.994
ATF6B	-6.857	ATF6B	-5.405			ATF6B	-5.173	ATF6B	-4.279			ATF6B	-8.638	ATF6B	-5.298
ATF7	-7.492	ATF7	-10.614			ATF7	-6.845	ATF7	-2.722			ATF7	-11.222	ATF7	-4.702
ATF7IP	-8.309	ATF7IP	-6.489			ATF7IP	-13.04	ATF7IP	-6.948			ATF7IP	-3.93	ATF7IP	-6.991
ATF7IP2	0.133	ATF7IP2	-5.178			ATF7IP2	-4.864	ATF7IP2	-5.683			ATF7IP2	-6.625	ATF7IP2	-6.642
ATG10	-6.589	ATG10	-9.476			ATG10	-13.314	ATG10	-5.805			ATG10	-9.376	ATG10	-6.744
ATG12	-4.946	ATG12	-1.614			ATG12	-3.662	ATG12	-1.681			ATG12	-2.731	ATG12	-1.17
ATG13	-5.746	ATG13	-3.288			ATG13	-4.358	ATG13	-3.374			ATG13	-4.151	ATG13	-1.936
ATG14	-3.522	ATG14	-3.104			ATG14	-3.542	ATG14	-2.386			ATG14	-1.368	ATG14	-1.238
ATG16L1	-0.75	ATG16L1	0.533			ATG16L1	-0.647	ATG16L1	0.221			ATG16L1	-0.645	ATG16L1	2.715
ATG16L2	-11.563	ATG16L2	-7.418			ATG16L2	-6.43	ATG16L2	-6.914			ATG16L2	-9.907	ATG16L2	-4.776
ATG2A	-6.269	ATG2A	-4.352			ATG2A	-8.972	ATG2A	-3.344			ATG2A	-3.547	ATG2A	-2.189
ATG2B	-4.443	ATG2B	-5.87			ATG2B	-5.916	ATG2B	-5.285			ATG2B	-8.485	ATG2B	-3.935
ATG3	-0.094	ATG3	2.635			ATG3	-0.394	ATG3	-0.246			ATG3	1.038	ATG3	3.66
ATG4A	-6.705	ATG4A	-5.49			ATG4A	-10.97	ATG4A	-6.65			ATG4A	-10.185	ATG4A	-7.173
ATG4B	-8.161	ATG4B	-6.218			ATG4B	-1.734	ATG4B	-4.768			ATG4B	-11.155	ATG4B	-4.778
ATG4C	-6.198	ATG4C	-1.563			ATG4C	-1.987	ATG4C	-0.342			ATG4C	-3.64	ATG4C	-1.621
ATG4D	-8.898	ATG4D	-6.544			ATG4D	-6.211	ATG4D	-6.412			ATG4D	-6.053	ATG4D	-6.608
ATG5	-6.497	ATG5	-3.541			ATG5	-3.137	ATG5	-1.038			ATG5	-3.658	ATG5	-4.2
ATG7	-3.785	ATG7	-4.631			ATG7	3.411	ATG7	2.122			ATG7	1.4	ATG7	0.64
ATG9A	-9.182	ATG9A	-5.612			ATG9A	-5.764	ATG9A	-3.834			ATG9A	-6.34	ATG9A	-3.917
ATG9B	-9.735	ATG9B	-3.225			ATG9B	-7.288	ATG9B	-2.138			ATG9B	-5.303	ATG9B	-4.04
ATHL1	-1.616	ATHL1	-2.814			ATHL1	-1.937	ATHL1	-3.497			ATHL1	-1.849	ATHL1	-4.194
ATIC	-0.814	ATIC	0.581			ATIC	-5.439	ATIC	-2.412			ATIC	-1.775	ATIC	-0.133
ATL1	-1.998	ATL1	-4.435			ATL1	-4.931	ATL1	-3.428			ATL1	-9.537	ATL1	-8.076
ATL2	-8.814	ATL2	-5.298			ATL2	-5.791	ATL2	-8.124			ATL2	-7.051	ATL2	-6.421
ATL3	-7.857	ATL3	-4.93			ATL3	-7.435	ATL3	-7.642			ATL3	-10.211	ATL3	-6.744
ATM	2.823	ATM	-2.202			ATM	2.593	ATM	1.4			ATM	-0.828	ATM	3.265
ATMIN	-8.819	ATMIN	-6.216			ATMIN	-10.613	ATMIN	-8.147			ATMIN	-10.029	ATMIN	-7.62
ATN1	-8.381	ATN1	-6.501			ATN1	-7.048	ATN1	-4.664			ATN1	-7.667	ATN1	-6.38
ATOH1	-10.027	ATOH1	-4.516			ATOH1	-9.593	ATOH1	-7.385			ATOH1	-4.735	ATOH1	-5.883
ATOH7	-7.148	ATOH7	-3.962			ATOH7	-7.968	ATOH7	-6.812			ATOH7	-6.91	ATOH7	-5.624
ATOH8	-10.237	ATOH8	-7.995			ATOH8	-8.382	ATOH8	-6.514			ATOH8	-9.478	ATOH8	-7.597
ATOX1	-2.528	ATOX1	-0.948			ATOX1	-3.821	ATOX1	-4.124			ATOX1	-2.788	ATOX1	-0.887
ATP10A	-6.091	ATP10A	-4.629			ATP10A	-4.042	ATP10A	-1.644			ATP10A	-2.42	ATP10A	2.696
ATP10B	-7.684	ATP10B	-5.743			ATP10B	-3.734	ATP10B	-6.448			ATP10B	-8.953	ATP10B	-2.517
ATP10D	-9.465	ATP10D	-6.617			ATP10D	-6.569	ATP10D	-5.687			ATP10D	-6.024	ATP10D	-6.307
ATP11A	-4.635	ATP11A	-2.542			ATP11A	-2.076	ATP11A	-3.803			ATP11A	-4.318	ATP11A	-1.313
ATP11B	4.664	ATP11B	-2.975			ATP11B	-5.869	ATP11B	-2.121			ATP11B	-4.466	ATP11B	-2.838
ATP11C	-7.914	ATP11C	-6.723			ATP11C	-7.477	ATP11C	-5.761			ATP11C	-7.674	ATP11C	-6.592
ATP12A	-6.431	ATP12A	-8.105			ATP12A	-11.714	ATP12A	-6.866			ATP12A	-8.835	ATP12A	-5.748
ATP13A1	-6.185	ATP13A1	-5.834			ATP13A1	-9.812	ATP13A1	-4.281			ATP13A1	-7.134	ATP13A1	-5.048
ATP13A2	-7.313	ATP13A2	-7.174			ATP13A2	-4.387	ATP13A2	-3.133			ATP13A2	-7.81	ATP13A2	-6.879
ATP13A3	-3.863	ATP13A3	-1.367			ATP13A3	-3.022	ATP13A3	-5.424			ATP13A3	-3.722	ATP13A3	-4.378
ATP13A4	-7.235	ATP13A4	-5.545			ATP13A4	-5.857	ATP13A4	-4.8			ATP13A4	-8.654	ATP13A4	-3.741
ATP13A5	-7.081	ATP13A5	-4.653			ATP13A5	-7.732	ATP13A5	-3.248			ATP13A5	-8.236	ATP13A5	-6.192
ATP1A1	-3.193	ATP1A1	-6.992			ATP1A1	0.74	ATP1A1	-6.241			ATP1A1	2.53	ATP1A1	-4.668
ATP1A2	-11.175	ATP1A2	-13.448			ATP1A2	-13.696	ATP1A2	-8.196			ATP1A2	-19.526	ATP1A2	-7.891
ATP1A3	-8.871	ATP1A3	-4.661			ATP1A3	-6.435	ATP1A3	-7.864			ATP1A3	-8.443	ATP1A3	-6.851
ATP1A4	-10.121	ATP1A4	-9.362			ATP1A4	-6.58	ATP1A4	-6.661			ATP1A4	-11.152	ATP1A4	-8.235
ATP1B1	-5.257	ATP1B1	-3.495			ATP1B1	-5.235	ATP1B1	-4.647			ATP1B1	-7.121	ATP1B1	-4.643
ATP1B2	-5.675	ATP1B2	-3.735			ATP1B2	-4.336	ATP1B2	-3.2			ATP1B2	-5.108	ATP1B2	-3.169
ATP1B3	-6.361	ATP1B3	-5.126			ATP1B3	-6.053	ATP1B3	-5.813			ATP1B3	-8.232	ATP1B3	-3.976
ATP1B4	-7.975	ATP1B4	-9.98			ATP1B4	-6.805	ATP1B4	-6.161			ATP1B4	-9.596	ATP1B4	-8.782
ATP2A1	-10.285	ATP2A1	-4.501			ATP2A1	-4.067	ATP2A1	-5.552			ATP2A1	-4.529	ATP2A1	-0.827
ATP2A2	-2.95	ATP2A2	-3.133			ATP2A2	-1.567	ATP2A2	-4.996			ATP2A2	-8.273	ATP2A2	-4.791
ATP2A3	-6.835	ATP2A3	-5.336			ATP2A3	-3.883	ATP2A3	-2.021			ATP2A3	-8.977	ATP2A3	-5.598
ATP2B1	-6.005	ATP2B1	-4.845			ATP2B1	-7.721	ATP2B1	-6.311			ATP2B1	-7.178	ATP2B1	-5.346
ATP2B2	-3.734	ATP2B2	-6.61			ATP2B2	-7.402	ATP2B2	-4.523			ATP2B2	-6.667	ATP2B2	-3.55
ATP2B3	-4.551	ATP2B3	-7.756			ATP2B3	-6.52	ATP2B3	-5.213			ATP2B3	-8.503	ATP2B3	-5.604
ATP2B4	-9.024	ATP2B4	-4.882			ATP2B4	-3.094	ATP2B4	-4.351			ATP2B4	-2.56	ATP2B4	-4.217
ATP2C1	-10.404	ATP2C1	-6.927			ATP2C1	-10.396	ATP2C1	-3.915			ATP2C1	-7.572	ATP2C1	-2.299
ATP2C2	-4.479	ATP2C2	-2.883			ATP2C2	-4.93	ATP2C2	-3.476			ATP2C2	-7.765	ATP2C2	-7.018
ATP4A	-13.44	ATP4A	-8.332			ATP4A	-5.827	ATP4A	-7.099			ATP4A	-11.437	ATP4A	-8.194
ATP4B	-3.528	ATP4B	-2.893			ATP4B	-4.804	ATP4B	-2.605			ATP4B	-6.039	ATP4B	-4.711
ATP5A1	-3.23	ATP5A1	3.953			ATP5A1	-0.754	ATP5A1	0.016			ATP5A1	-4.689	ATP5A1	-2.323
ATP5B	3.287	ATP5B	6.224			ATP5B	5.893	ATP5B	5.662			ATP5B	7.752	ATP5B	7.375
ATP5C1	4.16	ATP5C1	8.798			ATP5C1	6.558	ATP5C1	3.898			ATP5C1	4.163	ATP5C1	4.116
ATP5D	0.102	ATP5D	-5.671			ATP5D	-3.005	ATP5D	-4.304			ATP5D	-4.21	ATP5D	-0.865
ATP5E	7.878	ATP5E	-0.751			ATP5E	5.95	ATP5E	1.986			ATP5E	5.047	ATP5E	0.642
ATP5F1	-3.005	ATP5F1	-2.165			ATP5F1	0.977	ATP5F1	-2.273			ATP5F1	-1.859	ATP5F1	-2.758
ATP5G1	-4.138	ATP5G1	-2.891			ATP5G1	-3.78	ATP5G1	-2.43			ATP5G1	-3.548	ATP5G1	-1.576
ATP5G2	-7.426	ATP5G2	-4.124			ATP5G2	-3.166	ATP5G2	-4.823			ATP5G2	-4.941	ATP5G2	-4.944
ATP5G3	-3.295	ATP5G3	-7.356			ATP5G3	-6.083	ATP5G3	-4.618			ATP5G3	-8.439	ATP5G3	-4.739
ATP5H	0.392	ATP5H	-2.07			ATP5H	-4.31	ATP5H	-3.875			ATP5H	-6.546	ATP5H	-2.317
ATP5I	-1	ATP5I	-4.695			ATP5I	-6.245	ATP5I	-3.511			ATP5I	0.232	ATP5I	-5.079
ATP5J	-7.836	ATP5J	-6.105			ATP5J	-6.59	ATP5J	-5.663			ATP5J	-7.964	ATP5J	-4.121
ATP5J2	-1.9	ATP5J2	-2.512			ATP5J2	1.7	ATP5J2	-2.157			ATP5J2	0.313	ATP5J2	1.612
ATP5J2-PTCD1	-6.013	ATP5J2-PTCD1	-5.817			ATP5J2-PTCD1	0.366	ATP5J2-PTCD1	-2.183			ATP5J2-PTCD1	0.513	ATP5J2-PTCD1	2.375
ATP5L	-1.722	ATP5L	-2.699			ATP5L	-2.57	ATP5L	-2.257			ATP5L	-1.104	ATP5L	-3.192
ATP5L2	-3.051	ATP5L2	-1.811			ATP5L2	-0.46	ATP5L2	-1.994			ATP5L2	-6.803	ATP5L2	-2.831
ATP5O	-1.998	ATP5O	-0.491			ATP5O	2.053	ATP5O	4.452			ATP5O	-1.164	ATP5O	2.781
ATP5S	-5.243	ATP5S	-4.951			ATP5S	-3.988	ATP5S	-4.642			ATP5S	-7.215	ATP5S	-3.5
ATP5SL	-13.671	ATP5SL	-1.01			ATP5SL	-11.875	ATP5SL	-3.336			ATP5SL	-3.543	ATP5SL	0.48
ATP6AP1	21.938	ATP6AP1	9.094			ATP6AP1	19.879	ATP6AP1	7.449			ATP6AP1	22.115	ATP6AP1	9.948
ATP6AP1L	-9.695	ATP6AP1L	-6.079			ATP6AP1L	-9.836	ATP6AP1L	-4.355			ATP6AP1L	-9.228	ATP6AP1L	-5.249
ATP6AP2	0.044	ATP6AP2	-3.932			ATP6AP2	-6.904	ATP6AP2	-3.782			ATP6AP2	-5.436	ATP6AP2	-5.266
ATP6V0A1	-2.126	ATP6V0A1	1.377			ATP6V0A1	-0.545	ATP6V0A1	-0.653			ATP6V0A1	-1.584	ATP6V0A1	-0.084
ATP6V0A2	-7.135	ATP6V0A2	-3.364			ATP6V0A2	-3.569	ATP6V0A2	-4.033			ATP6V0A2	-2.273	ATP6V0A2	-7.35
ATP6V0A4	-10.402	ATP6V0A4	-4.738			ATP6V0A4	-11.21	ATP6V0A4	-5.198			ATP6V0A4	-6.216	ATP6V0A4	-5.259
ATP6V0B	1.123	ATP6V0B	3.333			ATP6V0B	-0.663	ATP6V0B	-0.387			ATP6V0B	-1.496	ATP6V0B	4.18
ATP6V0C	20.312	ATP6V0C	4.484			ATP6V0C	7.891	ATP6V0C	3.274			ATP6V0C	13.737	ATP6V0C	4.555
ATP6V0D1	-3.26	ATP6V0D1	-2.856			ATP6V0D1	-3.615	ATP6V0D1	-3.217			ATP6V0D1	-5.327	ATP6V0D1	-4.701
ATP6V0D2	-4.225	ATP6V0D2	-2.648			ATP6V0D2	-5.561	ATP6V0D2	-2.843			ATP6V0D2	-5.172	ATP6V0D2	-4.614
ATP6V0E1	-7.789	ATP6V0E1	-3.971			ATP6V0E1	-10.501	ATP6V0E1	-4.398			ATP6V0E1	-2.639	ATP6V0E1	-4.554
ATP6V0E2	10.43	ATP6V0E2	-0.359			ATP6V0E2	4.069	ATP6V0E2	2.776			ATP6V0E2	4.328	ATP6V0E2	2.835
ATP6V1A	21.518	ATP6V1A	12.656			ATP6V1A	19.122	ATP6V1A	11.035			ATP6V1A	19.66	ATP6V1A	21.094
ATP6V1B1	-6.256	ATP6V1B1	-2.86			ATP6V1B1	-2.391	ATP6V1B1	-1.111			ATP6V1B1	-4.322	ATP6V1B1	-1.215
ATP6V1B2	12.225	ATP6V1B2	6.822			ATP6V1B2	7.345	ATP6V1B2	8.123			ATP6V1B2	12.515	ATP6V1B2	7.478
ATP6V1C1	3.867	ATP6V1C1	-0.719			ATP6V1C1	-0.581	ATP6V1C1	-0.427			ATP6V1C1	4.442	ATP6V1C1	0.534
ATP6V1C2	-0.969	ATP6V1C2	-0.154			ATP6V1C2	-6.366	ATP6V1C2	-3.215			ATP6V1C2	-0.792	ATP6V1C2	-3.496
ATP6V1D	-3.095	ATP6V1D	-2.377			ATP6V1D	-2.072	ATP6V1D	-2.46			ATP6V1D	-4.36	ATP6V1D	-1.522
ATP6V1E1	-1.343	ATP6V1E1	-3.446			ATP6V1E1	0.172	ATP6V1E1	-0.829			ATP6V1E1	-8.209	ATP6V1E1	-3.358
ATP6V1E2	-1.66	ATP6V1E2	-1.951			ATP6V1E2	-0.46	ATP6V1E2	-3.488			ATP6V1E2	-2.378	ATP6V1E2	-4.282
ATP6V1F	-2.332	ATP6V1F	-0.233			ATP6V1F	0.478	ATP6V1F	-2.778			ATP6V1F	-0.953	ATP6V1F	-2.639
ATP6V1G1	-1.898	ATP6V1G1	-2.524			ATP6V1G1	-1.406	ATP6V1G1	-3.857			ATP6V1G1	-0.619	ATP6V1G1	-1.453
ATP6V1G2	-3.128	ATP6V1G2	-1.042			ATP6V1G2	-3.653	ATP6V1G2	-4.643			ATP6V1G2	-4.779	ATP6V1G2	-5.167
ATP6V1G3	0.544	ATP6V1G3	-3.573			ATP6V1G3	-1.615	ATP6V1G3	-1.388			ATP6V1G3	-0.034	ATP6V1G3	-2.51
ATP6V1H	-8.48	ATP6V1H	-1.321			ATP6V1H	-3.648	ATP6V1H	-4.232			ATP6V1H	-4.368	ATP6V1H	-6.042
ATP7A	-1.844	ATP7A	-2.481			ATP7A	-4.943	ATP7A	-1.254			ATP7A	-1.147	ATP7A	-0.203
ATP7B	-7.078	ATP7B	-7.184			ATP7B	-7.597	ATP7B	-8.807			ATP7B	-10.22	ATP7B	-6.994
ATP8A1	-6.863	ATP8A1	-5.01			ATP8A1	-7.467	ATP8A1	-7.061			ATP8A1	-8.219	ATP8A1	-9.494
ATP8A2	-8.639	ATP8A2	-4.81			ATP8A2	-9.349	ATP8A2	-4.88			ATP8A2	-6.026	ATP8A2	-4.312
ATP8B1	-9.978	ATP8B1	-9.03			ATP8B1	-8.196	ATP8B1	-8.24			ATP8B1	-10.641	ATP8B1	-14.641
ATP8B2	-8.245	ATP8B2	-29.626			ATP8B2	-7.503	ATP8B2	-12.786			ATP8B2	-5.384	ATP8B2	-12.612
ATP8B3	-9.436	ATP8B3	-6.99			ATP8B3	-7.853	ATP8B3	-9.663			ATP8B3	-7.729	ATP8B3	-8.315
ATP8B4	-4.494	ATP8B4	-4.365			ATP8B4	-4.777	ATP8B4	-5.915			ATP8B4	-8.023	ATP8B4	-5.297
ATP9A	-9.558	ATP9A	-6.066			ATP9A	-7.004	ATP9A	-5.535			ATP9A	-8.196	ATP9A	-6.38
ATP9B	-9.934	ATP9B	-4.081			ATP9B	-6.279	ATP9B	-3.873			ATP9B	-5.496	ATP9B	-4.503
ATPAF1	-4.756	ATPAF1	-6.728			ATPAF1	-5.539	ATPAF1	-6.063			ATPAF1	-9.874	ATPAF1	-3.561
ATPAF2	-6.248	ATPAF2	-5.296			ATPAF2	-4.929	ATPAF2	-5.266			ATPAF2	-6.602	ATPAF2	-4.706
ATPIF1	-8.962	ATPIF1	-6.329			ATPIF1	-7.272	ATPIF1	-5.311			ATPIF1	-8.905	ATPIF1	-7.183
ATR	7.723	ATR	5.272			ATR	5.489	ATR	5.718			ATR	8.492	ATR	6.942
ATRAID	-4.205	ATRAID	-7.163			ATRAID	-7.592	ATRAID	-5.396			ATRAID	-7.273	ATRAID	-6.377
ATRIP	4.616	ATRIP	2.396			ATRIP	6.783	ATRIP	3.804			ATRIP	2.897	ATRIP	4.03
ATRN	-5.306	ATRN	-5.344			ATRN	-4.02	ATRN	-4.466			ATRN	-10.08	ATRN	-3.733
ATRNL1	-8.123	ATRNL1	-5.709			ATRNL1	-6.651	ATRNL1	-1.996			ATRNL1	-9.404	ATRNL1	-7.19
ATRX	-8.171	ATRX	-5.33			ATRX	-2.183	ATRX	-3.511			ATRX	-5.03	ATRX	-5.605
ATXN1	-5.872	ATXN1	-4.25			ATXN1	-8.277	ATXN1	-4.071			ATXN1	-3.381	ATXN1	-5.285
ATXN10	-3.779	ATXN10	-0.451			ATXN10	1.95	ATXN10	0.686			ATXN10	0.24	ATXN10	-5.594
ATXN1L	-9.907	ATXN1L	-7.518			ATXN1L	-8.663	ATXN1L	-6.526			ATXN1L	-6.671	ATXN1L	-9.064
ATXN2	-10.199	ATXN2	-6.29			ATXN2	-12.111	ATXN2	-5.104			ATXN2	-8.878	ATXN2	-5.481
ATXN2L	-2.504	ATXN2L	0.547			ATXN2L	-2.982	ATXN2L	-1.509			ATXN2L	-4.781	ATXN2L	-1.396
ATXN3	0.456	ATXN3	4.858			ATXN3	2.58	ATXN3	3.021			ATXN3	2.668	ATXN3	5.568
ATXN3L	1.791	ATXN3L	-0.598			ATXN3L	3.183	ATXN3L	-0.207			ATXN3L	-1.697	ATXN3L	-3.274
ATXN7	-16.004	ATXN7	-7.726			ATXN7	-8.893	ATXN7	-6.691			ATXN7	-11.443	ATXN7	-6.806
ATXN7L1	-14.522	ATXN7L1	-12.896			ATXN7L1	-4.881	ATXN7L1	-5.626			ATXN7L1	-11.087	ATXN7L1	-4.904
ATXN7L2	-10.397	ATXN7L2	-7.651			ATXN7L2	-12.927	ATXN7L2	-9.061			ATXN7L2	-2.513	ATXN7L2	-16.455
ATXN7L3	-9.411	ATXN7L3	-3.123			ATXN7L3	-12.523	ATXN7L3	-5.055			ATXN7L3	-10.458	ATXN7L3	-6.774
ATXN7L3B	-9.724	ATXN7L3B	-8.356			ATXN7L3B	-6.175	ATXN7L3B	-5.852			ATXN7L3B	-9.536	ATXN7L3B	-7.899
AUH	-7.53	AUH	-5.924			AUH	-7.067	AUH	-4.273			AUH	-7.945	AUH	-6.353
AUNIP	-6.43	AUNIP	-4.609			AUNIP	-4.506	AUNIP	-4.135			AUNIP	-6.165	AUNIP	-3.735
AUP1	-1.356	AUP1	-1.071			AUP1	-6.544	AUP1	-0.362			AUP1	-1.35	AUP1	-0.911
AURKA	7.812	AURKA	8.145			AURKA	11.002	AURKA	8.225			AURKA	16.483	AURKA	9.45
AURKAIP1	-6.728	AURKAIP1	-7.08			AURKAIP1	-10.44	AURKAIP1	-6.686			AURKAIP1	-8.645	AURKAIP1	-6.837
AURKB	40.553	AURKB	27.031			AURKB	40.768	AURKB	21.627			AURKB	41.514	AURKB	28.357
AURKC	0.914	AURKC	2.596			AURKC	2.656	AURKC	3.55			AURKC	2.154	AURKC	3.146
AUTS2	-3.761	AUTS2	-10.838			AUTS2	-5.416	AUTS2	-5.196			AUTS2	-6.894	AUTS2	-6.909
AVEN	-0.801	AVEN	-0.85			AVEN	-0.215	AVEN	-1.266			AVEN	-3.171	AVEN	-1.951
AVIL	-7.929	AVIL	-7.044			AVIL	-6.583	AVIL	-4.488			AVIL	-5.455	AVIL	-6.417
AVL9	-5.441	AVL9	-9.431			AVL9	-5.378	AVL9	-8.949			AVL9	-7.818	AVL9	-8.329
AVP	-5.362	AVP	-5.171			AVP	-2.329	AVP	-1.258			AVP	-6.575	AVP	-2.772
AVPI1	-9.494	AVPI1	-5.527			AVPI1	-5.302	AVPI1	-6.026			AVPI1	-9.06	AVPI1	-6.524
AVPR1A	-6.291	AVPR1A	-5.815			AVPR1A	-5.103	AVPR1A	-6.958			AVPR1A	-2.702	AVPR1A	-8.657
AVPR1B	-9.498	AVPR1B	-13.363			AVPR1B	-4.751	AVPR1B	-5.82			AVPR1B	-9.906	AVPR1B	-7.403
AVPR2	-12.046	AVPR2	-7.657			AVPR2	-8.268	AVPR2	-6.193			AVPR2	-8.085	AVPR2	-11.695
AWAT1	-9.156	AWAT1	-6.609			AWAT1	-7.027	AWAT1	-5.699			AWAT1	-9.851	AWAT1	-6.849
AWAT2	-8.136	AWAT2	-6.171			AWAT2	-6.798	AWAT2	-6.83			AWAT2	-5.885	AWAT2	-4.667
AXDND1	-4.771	AXDND1	-3.238			AXDND1	-1.844	AXDND1	-3.743			AXDND1	-4.939	AXDND1	-5.62
AXIN1	9.093	AXIN1	9.256			AXIN1	9.405	AXIN1	9.469			AXIN1	7.545	AXIN1	7.743
AXIN2	2.757	AXIN2	4.541			AXIN2	0.365	AXIN2	4.346			AXIN2	8.482	AXIN2	4.171
AXL	4.211	AXL	1.864			AXL	-1.181	AXL	10.207			AXL	6.328	AXL	13.611
AZGP1	-7.6	AZGP1	-6.466			AZGP1	-9.615	AZGP1	-5.98			AZGP1	-9.254	AZGP1	-5.244
AZI1	-0.7	AZI1	-2.761			AZI1	-2.015	AZI1	-1.465			AZI1	-3.563	AZI1	-2.215
AZI2	-8.21	AZI2	-5.382			AZI2	-10.542	AZI2	-6.952			AZI2	-6.132	AZI2	-4.475
AZIN1	-1.465	AZIN1	-3.804			AZIN1	-1.124	AZIN1	-1.655			AZIN1	-0.704	AZIN1	-2.437
AZU1	-16.471	AZU1	-10.37			AZU1	-17.875	AZU1	-8.639			AZU1	-13.947	AZU1	-12.016
B2M	-12.633	B2M	-10.964			B2M	-7.334	B2M	-7.732			B2M	-9.582	B2M	-6.235
B3GALNT1	-5.831	B3GALNT1	-2.758			B3GALNT1	-3.303	B3GALNT1	-5.304			B3GALNT1	-3.267	B3GALNT1	-2.292
B3GALNT2	-9.478	B3GALNT2	-6.438			B3GALNT2	-10.369	B3GALNT2	-6.213			B3GALNT2	-9.114	B3GALNT2	-6.071
B3GALT1	-6.659	B3GALT1	-3.638			B3GALT1	-6.786	B3GALT1	-4.49			B3GALT1	-6.922	B3GALT1	-2.303
B3GALT2	-6.495	B3GALT2	-4.543			B3GALT2	-4.913	B3GALT2	-3.053			B3GALT2	-6.323	B3GALT2	-4.147
B3GALT4	-7.346	B3GALT4	-5.75			B3GALT4	-4.451	B3GALT4	-5.486			B3GALT4	-6.436	B3GALT4	-3.505
B3GALT5	-12.229	B3GALT5	-12.169			B3GALT5	-9.554	B3GALT5	-12.036			B3GALT5	-13.819	B3GALT5	-12.114
B3GALT6	-7.762	B3GALT6	-6.693			B3GALT6	-8.111	B3GALT6	-6.534			B3GALT6	-9.83	B3GALT6	-9.153
B3GALTL	-2.218	B3GALTL	-1.383			B3GALTL	-2.965	B3GALTL	-4.501			B3GALTL	-5.854	B3GALTL	-6.356
B3GAT1	-6.284	B3GAT1	-4.981			B3GAT1	-7.894	B3GAT1	-8.673			B3GAT1	-10.11	B3GAT1	-7.62
B3GAT2	-3.319	B3GAT2	-5.043			B3GAT2	-8.206	B3GAT2	-3.642			B3GAT2	-6.369	B3GAT2	-4.61
B3GAT3	-8.505	B3GAT3	-4.829			B3GAT3	-7.598	B3GAT3	-6.869			B3GAT3	-7.329	B3GAT3	-6.232
B3GNT1	-5.761	B3GNT1	-5.645			B3GNT1	-7.915	B3GNT1	-2.169			B3GNT1	-2.627	B3GNT1	-1.646
B3GNT2	-6.019	B3GNT2	-3.512			B3GNT2	-8.78	B3GNT2	-4.402			B3GNT2	-6.429	B3GNT2	-6.443
B3GNT3	-8.427	B3GNT3	-5.246			B3GNT3	-9.568	B3GNT3	-4.99			B3GNT3	-6.835	B3GNT3	-3.516
B3GNT4	-9.233	B3GNT4	-7.038			B3GNT4	-5.697	B3GNT4	-5.617			B3GNT4	-6.312	B3GNT4	-7.05
B3GNT5	-5.795	B3GNT5	-3.098			B3GNT5	-6.054	B3GNT5	-4.187			B3GNT5	-11.531	B3GNT5	-7.437
B3GNT6	-6.054	B3GNT6	-3.816			B3GNT6	-1.009	B3GNT6	-3.067			B3GNT6	-3.897	B3GNT6	-4.684
B3GNT7	-10.872	B3GNT7	-5.169			B3GNT7	-9.125	B3GNT7	-6.587			B3GNT7	-9.186	B3GNT7	-4.849
B3GNT8	-9.799	B3GNT8	-4.928			B3GNT8	-3.941	B3GNT8	-6.93			B3GNT8	-6.503	B3GNT8	-5.164
B3GNT9	-2.022	B3GNT9	-4.429			B3GNT9	1.265	B3GNT9	-3.04			B3GNT9	-7.38	B3GNT9	-6.873
B3GNTL1	-3.524	B3GNTL1	-16.761			B3GNTL1	-12.727	B3GNTL1	-8.523			B3GNTL1	-10.445	B3GNTL1	-8.28
B4GALNT1	-1.341	B4GALNT1	-4.026			B4GALNT1	-5.501	B4GALNT1	-2.801			B4GALNT1	-4.729	B4GALNT1	-4.774
B4GALNT2	-4.428	B4GALNT2	-2.761			B4GALNT2	-3.778	B4GALNT2	-2.755			B4GALNT2	-4.648	B4GALNT2	-4.235
B4GALNT3	-8.623	B4GALNT3	-4.384			B4GALNT3	-3.834	B4GALNT3	-6.578			B4GALNT3	-6.524	B4GALNT3	-5.914
B4GALNT4	-9.264	B4GALNT4	-7.403			B4GALNT4	-7.771	B4GALNT4	-7.989			B4GALNT4	-6.565	B4GALNT4	-7.719
B4GALT1	-1.587	B4GALT1	1.526			B4GALT1	3.75	B4GALT1	-3.916			B4GALT1	-1.938	B4GALT1	0.691
B4GALT2	-5.693	B4GALT2	-5.242			B4GALT2	-4.711	B4GALT2	-3.949			B4GALT2	-3.778	B4GALT2	-3.742
B4GALT3	-9.266	B4GALT3	-14.29			B4GALT3	-12.779	B4GALT3	-5.647			B4GALT3	-7.457	B4GALT3	-5.854
B4GALT4	-8.806	B4GALT4	-3.279			B4GALT4	-6.585	B4GALT4	-5.213			B4GALT4	-3.272	B4GALT4	-6.124
B4GALT5	-8.838	B4GALT5	-6.424			B4GALT5	-6.403	B4GALT5	-6.473			B4GALT5	-3.257	B4GALT5	-7.401
B4GALT6	-5.996	B4GALT6	-5.007			B4GALT6	-10.797	B4GALT6	-4.734			B4GALT6	-11.949	B4GALT6	-6.793
B4GALT7	-5.512	B4GALT7	-7.253			B4GALT7	-6.831	B4GALT7	-2.629			B4GALT7	-7.312	B4GALT7	-6.85
B9D1	-6.786	B9D1	-7.661			B9D1	-3.525	B9D1	-7.555			B9D1	-9.046	B9D1	-5.285
B9D2	2.727	B9D2	0.933			B9D2	3.457	B9D2	-0.753			B9D2	1.772	B9D2	1.406
BAALC	-7.72	BAALC	-5.536			BAALC	-5.687	BAALC	-7.123			BAALC	-9.274	BAALC	-4.101
BAAT	-7.382	BAAT	-7.519			BAAT	-11.616	BAAT	-4.726			BAAT	-12.438	BAAT	-15.414
BABAM1	-4.374	BABAM1	4.059			BABAM1	9.772	BABAM1	0.017			BABAM1	-1.031	BABAM1	2.043
BACE1	-0.783	BACE1	-0.121			BACE1	-3.346	BACE1	-2.275			BACE1	-0.686	BACE1	-1.447
BACE2	-9.489	BACE2	-5.092			BACE2	-11.871	BACE2	-6.169			BACE2	-10.144	BACE2	-5.798
BACH1	-7.867	BACH1	-6.384			BACH1	-5.16	BACH1	-6.681			BACH1	-5.733	BACH1	-6.417
BACH2	-8.926	BACH2	-6.459			BACH2	-4.828	BACH2	-6.325			BACH2	-15.746	BACH2	-4.751
BAD	-3.935	BAD	-3.982			BAD	0.578	BAD	-1.252			BAD	-2.597	BAD	-6.227
BAG1	-6.878	BAG1	-3.208			BAG1	-2.634	BAG1	-3.738			BAG1	-4.022	BAG1	-1.668
BAG2	-4.641	BAG2	-6.159			BAG2	-2.574	BAG2	-2.256			BAG2	-4.924	BAG2	-3.037
BAG3	-1.017	BAG3	-3.138			BAG3	-3.232	BAG3	-1.979			BAG3	-1.165	BAG3	-3.41
BAG4	-7.814	BAG4	-10.558			BAG4	-4.292	BAG4	-8.394			BAG4	-8.956	BAG4	-8.99
BAG5	-9.605	BAG5	-5.912			BAG5	-7.352	BAG5	-6.518			BAG5	-8.608	BAG5	-4.151
BAG6	-5.372	BAG6	-7.015			BAG6	-10.474	BAG6	-4.876			BAG6	-3.716	BAG6	-5.582
BAGE	-2.748	BAGE	-2.394			BAGE	-3.345	BAGE	-2.618			BAGE	-4.802	BAGE	-2.962
BAGE3	-4.887	BAGE3	-3.309			BAGE3	-3.832	BAGE3	-3.395			BAGE3	-4.186	BAGE3	-5.028
BAGE4	-4.97	BAGE4	-3.266			BAGE4	-7.074	BAGE4	-3.308			BAGE4	-4.428	BAGE4	-4.969
BAGE5	-4.97	BAGE5	-3.278			BAGE5	-3.874	BAGE5	-3.338			BAGE5	-4.428	BAGE5	-4.92
BAHCC1	-6.666	BAHCC1	-6.356			BAHCC1	-4.286	BAHCC1	-4.887			BAHCC1	-9.913	BAHCC1	-4.464
BAHD1	-7.85	BAHD1	-6.127			BAHD1	-7.779	BAHD1	-6.449			BAHD1	-6.522	BAHD1	-3.513
BAI1	-2.914	BAI1	-3.599			BAI1	-2.757	BAI1	-4.167			BAI1	-4.405	BAI1	-0.627
BAI2	-2.223	BAI2	-0.117			BAI2	-1.043	BAI2	-0.812			BAI2	-0.061	BAI2	0.59
BAI3	-5.982	BAI3	-3.454			BAI3	-8.198	BAI3	-0.993			BAI3	-4.827	BAI3	-2.801
BAIAP2	-9.232	BAIAP2	-3.453			BAIAP2	-3.276	BAIAP2	-3.059			BAIAP2	-4.019	BAIAP2	-1.002
BAIAP2L1	-7.809	BAIAP2L1	-6.145			BAIAP2L1	-5.315	BAIAP2L1	-5.92			BAIAP2L1	-8.483	BAIAP2L1	-4.861
BAIAP2L2	-12.547	BAIAP2L2	-7.394			BAIAP2L2	-11.625	BAIAP2L2	-7.01			BAIAP2L2	-9.578	BAIAP2L2	-9.241
BAIAP3	-10.393	BAIAP3	-7.066			BAIAP3	-6.393	BAIAP3	-7.24			BAIAP3	-6.199	BAIAP3	-6.385
BAK1	-7.448	BAK1	-2.719			BAK1	-3.037	BAK1	-1.607			BAK1	-7.263	BAK1	-1.041
BAMBI	-4.945	BAMBI	-4.396			BAMBI	-4.716	BAMBI	-4.479			BAMBI	-8.008	BAMBI	-3.695
BANF1	-1.228	BANF1	0.078			BANF1	-3.232	BANF1	-0.693			BANF1	-2.296	BANF1	-0.183
BANF2	-8.265	BANF2	-4.313			BANF2	-4.392	BANF2	-6.815			BANF2	-9.314	BANF2	-6.416
BANK1	-8.763	BANK1	-2.852			BANK1	-7.612	BANK1	-5.869			BANK1	-1.844	BANK1	-4.842
BANP	-6.879	BANP	-3.742			BANP	-3.935	BANP	-2.058			BANP	-2.148	BANP	-7.045
BAP1	-0.221	BAP1	0.959			BAP1	2.764	BAP1	0.963			BAP1	-2.137	BAP1	1.612
BARD1	11.256	BARD1	6.927			BARD1	10.397	BARD1	8.166			BARD1	10.986	BARD1	10.685
BARHL1	-6.631	BARHL1	-2.867			BARHL1	-7.025	BARHL1	-6.428			BARHL1	-9.726	BARHL1	-5.645
BARHL2	-11.658	BARHL2	-7.55			BARHL2	-8.747	BARHL2	-7.451			BARHL2	-11.386	BARHL2	-8.978
BARX1	-7.447	BARX1	-8.56			BARX1	-9.421	BARX1	-4.882			BARX1	-7.558	BARX1	-4.95
BARX2	-10.097	BARX2	-5.578			BARX2	-7.226	BARX2	-4.816			BARX2	-10.101	BARX2	-5.865
BASP1	-10.002	BASP1	-5.032			BASP1	-11.831	BASP1	-5.729			BASP1	-3.687	BASP1	-5.493
BATF	-8.189	BATF	-2.994			BATF	-4.149	BATF	-4.102			BATF	-6.912	BATF	-1.376
BATF2	-3.086	BATF2	-3.252			BATF2	-5.73	BATF2	-4.421			BATF2	-9.053	BATF2	-4.936
BATF3	-6.94	BATF3	-1.533			BATF3	-5.411	BATF3	-3.155			BATF3	-5.141	BATF3	-0.784
BAX	-1.944	BAX	-3.387			BAX	-4.663	BAX	-4.377			BAX	-2.717	BAX	-2.34
BAZ1A	-5.641	BAZ1A	-9.701			BAZ1A	-1.921	BAZ1A	-2.323			BAZ1A	-6.757	BAZ1A	-1.446
BAZ1B	-3.844	BAZ1B	-8.621			BAZ1B	-8.314	BAZ1B	-4.675			BAZ1B	-8.665	BAZ1B	-3.498
BAZ2A	-9.124	BAZ2A	-3.707			BAZ2A	-5.492	BAZ2A	-3.352			BAZ2A	-7.901	BAZ2A	-13.636
BAZ2B	-7.233	BAZ2B	-6.079			BAZ2B	-8.301	BAZ2B	-5.214			BAZ2B	-10.755	BAZ2B	-13.741
BBC3	-4.853	BBC3	-5.49			BBC3	-10.341	BBC3	-5.011			BBC3	-10.713	BBC3	-4.608
BBIP1	-4.387	BBIP1	-4.376			BBIP1	-3.527	BBIP1	-4.166			BBIP1	-2.953	BBIP1	-3.393
BBOX1	0.53	BBOX1	-2.181			BBOX1	-2.01	BBOX1	-2.696			BBOX1	-2.038	BBOX1	-4.322
BBS1	-6.178	BBS1	-4.328			BBS1	-4.303	BBS1	-5.196			BBS1	-8.38	BBS1	-1.983
BBS10	-0.657	BBS10	8.945			BBS10	-0.12	BBS10	5.341			BBS10	5.33	BBS10	3.331
BBS12	-7.054	BBS12	-2.799			BBS12	-7.792	BBS12	-3.147			BBS12	-6.272	BBS12	-7.091
BBS2	-6.776	BBS2	-5.456			BBS2	-3.786	BBS2	-4.912			BBS2	-3.938	BBS2	-1.352
BBS4	-2.833	BBS4	-3.108			BBS4	-2.899	BBS4	-1.928			BBS4	-4.549	BBS4	-3.706
BBS5	-3.882	BBS5	-6.385			BBS5	2.356	BBS5	-2.769			BBS5	-3.184	BBS5	-5.448
BBS7	-10.132	BBS7	-2.332			BBS7	-1.737	BBS7	-3.988			BBS7	-5.584	BBS7	-5.166
BBS9	-6.898	BBS9	-4.626			BBS9	-6.518	BBS9	-5.863			BBS9	-6.743	BBS9	-5.328
BBX	-10.385	BBX	-7.62			BBX	-11.443	BBX	-6.442			BBX	-9.684	BBX	-8.095
BCAM	-10.533	BCAM	-6.703			BCAM	-7.567	BCAM	-8.54			BCAM	-8.2	BCAM	-5.807
BCAN	-10.992	BCAN	-8.673			BCAN	-13.519	BCAN	-11.373			BCAN	-9.518	BCAN	-9.25
BCAP29	-5.491	BCAP29	-4.086			BCAP29	-11.351	BCAP29	-4.668			BCAP29	-9.347	BCAP29	-1.709
BCAP31	-0.21	BCAP31	-3.624			BCAP31	-2.817	BCAP31	-4.716			BCAP31	-8.863	BCAP31	-7.598
BCAR1	-2.308	BCAR1	-1.25			BCAR1	-2.455	BCAR1	1.66			BCAR1	-0.792	BCAR1	-4.781
BCAR3	-7.109	BCAR3	-4.699			BCAR3	-4.437	BCAR3	-2.393			BCAR3	-7.029	BCAR3	-5.442
BCAS1	-8.153	BCAS1	-4.041			BCAS1	-6.143	BCAS1	-6.622			BCAS1	-3.385	BCAS1	-6.133
BCAS2	9.302	BCAS2	7.204			BCAS2	13.53	BCAS2	7.127			BCAS2	12.825	BCAS2	10.985
BCAS3	-9.854	BCAS3	-8.533			BCAS3	-5.474	BCAS3	-7.506			BCAS3	-7.657	BCAS3	-6.762
BCAS4	-8.677	BCAS4	-9.276			BCAS4	-10.994	BCAS4	-4.882			BCAS4	-6.352	BCAS4	-6.182
BCAT1	-6.059	BCAT1	-4.621			BCAT1	-8.05	BCAT1	-2.692			BCAT1	-1.13	BCAT1	-2.07
BCAT2	-7.765	BCAT2	-2.873			BCAT2	-2.258	BCAT2	-3.727			BCAT2	-0.92	BCAT2	-4.585
BCCIP	15.808	BCCIP	12.708			BCCIP	11.844	BCCIP	13.138			BCCIP	12.309	BCCIP	14.692
BCDIN3D	-11.984	BCDIN3D	-7.051			BCDIN3D	-3.188	BCDIN3D	-4.991			BCDIN3D	-11.253	BCDIN3D	-4.72
BCHE	-5.589	BCHE	-6.652			BCHE	-0.326	BCHE	-5.38			BCHE	-5.312	BCHE	-4.242
BCKDHA	-14.267	BCKDHA	-8.197			BCKDHA	-11.759	BCKDHA	-5.097			BCKDHA	-13.249	BCKDHA	-4.414
BCKDHB	-6.796	BCKDHB	-5.31			BCKDHB	-1.719	BCKDHB	-4.675			BCKDHB	-4.434	BCKDHB	-6.759
BCKDK	-8.408	BCKDK	-4.651			BCKDK	-7.565	BCKDK	-6.286			BCKDK	-7.256	BCKDK	-8.655
BCL10	-4.288	BCL10	-1.716			BCL10	-2.704	BCL10	-5.486			BCL10	-2.752	BCL10	-2.446
BCL11A	-9.593	BCL11A	-6.437			BCL11A	-6.167	BCL11A	-4.621			BCL11A	-3.378	BCL11A	-7.271
BCL11B	-9.586	BCL11B	-5.762			BCL11B	-7.97	BCL11B	-5.497			BCL11B	-8.887	BCL11B	-7.609
BCL2	1.502	BCL2	-0.251			BCL2	0.742	BCL2	-0.41			BCL2	-7.199	BCL2	-2.073
BCL2A1	-6.532	BCL2A1	-4.943			BCL2A1	-2.277	BCL2A1	-7.209			BCL2A1	-8.331	BCL2A1	-6.7
BCL2L1	1.898	BCL2L1	6.936			BCL2L1	3.244	BCL2L1	7.39			BCL2L1	-1.826	BCL2L1	6.698
BCL2L10	-6.713	BCL2L10	-5.624			BCL2L10	-5.552	BCL2L10	-4.579			BCL2L10	-9.565	BCL2L10	-3.957
BCL2L11	-10.481	BCL2L11	-6.622			BCL2L11	-7.437	BCL2L11	-7.571			BCL2L11	-7.445	BCL2L11	-1.954
BCL2L12	-4.891	BCL2L12	-4.759			BCL2L12	-4.981	BCL2L12	-5.377			BCL2L12	-7.964	BCL2L12	-2.341
BCL2L13	-8.24	BCL2L13	-6.444			BCL2L13	-6.784	BCL2L13	-7.009			BCL2L13	-9.178	BCL2L13	-7.526
BCL2L14	-11.277	BCL2L14	-8.062			BCL2L14	-6.012	BCL2L14	-9.577			BCL2L14	-13.818	BCL2L14	-15.807
BCL2L15	-3.04	BCL2L15	-6.746			BCL2L15	-11.159	BCL2L15	-7.906			BCL2L15	-10.839	BCL2L15	-6.352
BCL2L2	-8.571	BCL2L2	-4.839			BCL2L2	-6.455	BCL2L2	-4.65			BCL2L2	-7.57	BCL2L2	-6.648
BCL2L2-PABPN1	-3.959	BCL2L2-PABPN1	-5.307			BCL2L2-PABPN1	-2.231	BCL2L2-PABPN1	-1.772			BCL2L2-PABPN1	-4.439	BCL2L2-PABPN1	-2.42
BCL3	-0.534	BCL3	-4.839			BCL3	-10.05	BCL3	-0.668			BCL3	-5.152	BCL3	-2.471
BCL6	5.896	BCL6	3.68			BCL6	6.508	BCL6	4.281			BCL6	7.327	BCL6	6.76
BCL6B	-8.057	BCL6B	-3.976			BCL6B	-6.558	BCL6B	-3.451			BCL6B	-6.897	BCL6B	-4.522
BCL7A	-10.847	BCL7A	-6.367			BCL7A	-10.924	BCL7A	-9.477			BCL7A	-7.001	BCL7A	-7.067
BCL7B	-11.947	BCL7B	-8.659			BCL7B	-8.333	BCL7B	-4.67			BCL7B	-4.002	BCL7B	-5.498
BCL7C	-9.561	BCL7C	-8.769			BCL7C	-3.71	BCL7C	-4.961			BCL7C	-6.681	BCL7C	-7.075
BCL9	-1.202	BCL9	-5.303			BCL9	-7.347	BCL9	-6.466			BCL9	-6.317	BCL9	-10.375
BCL9L	-7.629	BCL9L	-7.676			BCL9L	-4.405	BCL9L	-5.964			BCL9L	-10.836	BCL9L	-3.662
BCLAF1	-12.664	BCLAF1	-9.182			BCLAF1	-10.878	BCLAF1	-4.231			BCLAF1	-11.791	BCLAF1	-9.305
BCMO1	-3.097	BCMO1	-4.237			BCMO1	-0.621	BCMO1	-1.291			BCMO1	-0.818	BCMO1	-1.73
BCO2	-9.867	BCO2	-6.521			BCO2	-8.013	BCO2	-5.413			BCO2	-5.969	BCO2	-5.877
BCOR	-8.4	BCOR	-6.258			BCOR	-9.581	BCOR	-5.387			BCOR	-8.818	BCOR	-10.71
BCORL1	-11.198	BCORL1	-7.744			BCORL1	-7.221	BCORL1	-7.372			BCORL1	-9.804	BCORL1	-8.359
BCR	-5.633	BCR	-5.059			BCR	-4.947	BCR	-0.752			BCR	-5.046	BCR	-2.679
BCS1L	0.233	BCS1L	-2.238			BCS1L	-1.244	BCS1L	-1.584			BCS1L	-0.264	BCS1L	-2.121
BDH1	-12.88	BDH1	-9.587			BDH1	-5.086	BDH1	-12.069			BDH1	-11.092	BDH1	-8.35
BDH2	-9.241	BDH2	-3.745			BDH2	-4.964	BDH2	-7.199			BDH2	-9.63	BDH2	-3.776
BDKRB1	-3.9	BDKRB1	-5.436			BDKRB1	-4.72	BDKRB1	-5.286			BDKRB1	-5.808	BDKRB1	-2.14
BDKRB2	0.376	BDKRB2	-0.21			BDKRB2	6.148	BDKRB2	-0.545			BDKRB2	-0.42	BDKRB2	-0.322
BDNF	-6.852	BDNF	-1.453			BDNF	-2.04	BDNF	-1.859			BDNF	-4.73	BDNF	-2.226
BDP1	12.299	BDP1	7.918			BDP1	4.491	BDP1	5.487			BDP1	13.124	BDP1	10.967
BEAN1	-6.719	BEAN1	-4.631			BEAN1	-6.773	BEAN1	-4.368			BEAN1	-4.213	BEAN1	-4.974
BECN1	-10.11	BECN1	-2.895			BECN1	0.488	BECN1	-3.932			BECN1	-7.666	BECN1	-1.827
BEGAIN	-13.658	BEGAIN	-10.687			BEGAIN	-12.441	BEGAIN	-7.202			BEGAIN	-16.461	BEGAIN	-10.061
BEND2	-7.468	BEND2	-5.933			BEND2	-6.423	BEND2	-6.386			BEND2	-7.905	BEND2	-8.986
BEND3	-7.174	BEND3	-6.889			BEND3	-8.158	BEND3	-6.087			BEND3	-7.695	BEND3	-3.979
BEND4	-5.989	BEND4	-4.558			BEND4	-7.571	BEND4	-4.782			BEND4	-7.542	BEND4	-3.817
BEND5	-4.239	BEND5	-7.61			BEND5	-5.957	BEND5	-8.822			BEND5	-8.14	BEND5	-6.285
BEND6	-5.396	BEND6	-4.499			BEND6	-7.893	BEND6	-5.325			BEND6	-7.066	BEND6	-3.809
BEND7	-6.703	BEND7	-5.172			BEND7	-11.103	BEND7	-7.824			BEND7	-8.65	BEND7	-3.169
BEST1	-16.089	BEST1	-5.263			BEST1	-10.609	BEST1	-8.497			BEST1	-8.168	BEST1	-9.443
BEST2	-7.149	BEST2	-5.201			BEST2	-5.383	BEST2	-5.863			BEST2	-3.806	BEST2	-2.897
BEST3	-9.392	BEST3	-2.606			BEST3	-4.011	BEST3	-8.94			BEST3	-1.546	BEST3	-3.235
BEST4	-4.611	BEST4	-5.401			BEST4	-7.12	BEST4	-6.155			BEST4	-7.394	BEST4	-9.831
BET1	2.88	BET1	0.369			BET1	-2.182	BET1	0.816			BET1	-1.993	BET1	2.657
BET1L	-3.214	BET1L	0.539			BET1L	-1.077	BET1L	0.121			BET1L	-1.225	BET1L	0.088
BEX1	-9.645	BEX1	-4.842			BEX1	-6.158	BEX1	-6.668			BEX1	-10.947	BEX1	-6.294
BEX2	-7.047	BEX2	-5.184			BEX2	-11.155	BEX2	-4.94			BEX2	-10.546	BEX2	-0.461
BEX4	-7.543	BEX4	-4.51			BEX4	-6.193	BEX4	-6.534			BEX4	-7.934	BEX4	-4.823
BEX5	-5.151	BEX5	-1.906			BEX5	-0.869	BEX5	-2.495			BEX5	-6.347	BEX5	-3.217
BFAR	-3.942	BFAR	-4.309			BFAR	-2.19	BFAR	-7.524			BFAR	-7.056	BFAR	-8.866
BFSP1	-14.827	BFSP1	-11.578			BFSP1	-17.465	BFSP1	-7.712			BFSP1	-15.687	BFSP1	-11.465
BFSP2	-8.474	BFSP2	-11.77			BFSP2	-9.617	BFSP2	-7.6			BFSP2	-8.495	BFSP2	-10.99
BGLAP	28.838	BGLAP	18.127			BGLAP	16.269	BGLAP	16.521			BGLAP	27.771	BGLAP	43.702
BGN	-4.828	BGN	-5.744			BGN	-8.414	BGN	-6.446			BGN	-8.917	BGN	-5.749
BHLHA15	-7.649	BHLHA15	-5.112			BHLHA15	-6.836	BHLHA15	-4.628			BHLHA15	-5.259	BHLHA15	-9.295
BHLHA9	-9.887	BHLHA9	-4.897			BHLHA9	-10.072	BHLHA9	-5.576			BHLHA9	-5.553	BHLHA9	-8.752
BHLHB9	-8.04	BHLHB9	-5.868			BHLHB9	-5.228	BHLHB9	-4.721			BHLHB9	-4.361	BHLHB9	-5.606
BHLHE22	-7.989	BHLHE22	-6.878			BHLHE22	-7.897	BHLHE22	-8.388			BHLHE22	-8.464	BHLHE22	-6.895
BHLHE23	-9.987	BHLHE23	-6.91			BHLHE23	-10.887	BHLHE23	-6.733			BHLHE23	-8.429	BHLHE23	-6.068
BHLHE40	-4.325	BHLHE40	-2.692			BHLHE40	-1.527	BHLHE40	-0.996			BHLHE40	-1.704	BHLHE40	-1.541
BHLHE41	-4.807	BHLHE41	0.229			BHLHE41	-0.96	BHLHE41	-1.081			BHLHE41	-1.125	BHLHE41	-1.514
BHMT	-5.183	BHMT	-1.342			BHMT	-5.371	BHMT	-4.297			BHMT	-7.886	BHMT	-3.938
BHMT2	-11.112	BHMT2	1.619			BHMT2	-2.956	BHMT2	-1.636			BHMT2	-2.894	BHMT2	-4.984
BICC1	-5.221	BICC1	-5.606			BICC1	-3.757	BICC1	-3.572			BICC1	-0.892	BICC1	-2.347
BICD1	-4.498	BICD1	-3.299			BICD1	-5.812	BICD1	-0.003			BICD1	2.25	BICD1	0.52
BICD2	-5.447	BICD2	0.48			BICD2	-6.521	BICD2	0.044			BICD2	-4.197	BICD2	-2.283
BID	-5.991	BID	-4.871			BID	-3.893	BID	-3.306			BID	-5.322	BID	-2.138
BIK	-7.919	BIK	-8.137			BIK	-4.053	BIK	-9.436			BIK	-12.081	BIK	-7.244
BIN1	-4.3	BIN1	-3.202			BIN1	-3.526	BIN1	-4.627			BIN1	-1.549	BIN1	-2.842
BIN2	-10.465	BIN2	-3.136			BIN2	-3.29	BIN2	-2.751			BIN2	-7.152	BIN2	-7.968
BIN3	-1.466	BIN3	-5.783			BIN3	-6.859	BIN3	-4.639			BIN3	-6.876	BIN3	-4.254
BIRC2	0.74	BIRC2	0.184			BIRC2	-0.658	BIRC2	1.545			BIRC2	-0.115	BIRC2	1.78
BIRC3	3.061	BIRC3	0.359			BIRC3	2.732	BIRC3	3.336			BIRC3	0.474	BIRC3	4.853
BIRC5	9.89	BIRC5	8.991			BIRC5	8.037	BIRC5	7.735			BIRC5	11.675	BIRC5	9.07
BIRC6	0.645	BIRC6	-0.964			BIRC6	-1.331	BIRC6	0.132			BIRC6	-1.541	BIRC6	0.789
BIRC7	-0.189	BIRC7	1.813			BIRC7	3.411	BIRC7	2.712			BIRC7	5.699	BIRC7	4.438
BIRC8	-5.924	BIRC8	-3.963			BIRC8	-5.866	BIRC8	-0.747			BIRC8	-3.495	BIRC8	0.081
BIVM	-10.179	BIVM	-11.987			BIVM	-10.803	BIVM	-12.489			BIVM	-15.428	BIVM	-10.552
BIVM-ERCC5	-0.436	BIVM-ERCC5	-3.083			BIVM-ERCC5	-3.421	BIVM-ERCC5	-2.789			BIVM-ERCC5	-6.38	BIVM-ERCC5	-5.556
BLCAP	-8.701	BLCAP	-5.922			BLCAP	-5.238	BLCAP	-6.217			BLCAP	-6.023	BLCAP	-5.406
BLID	-10.292	BLID	-6.06			BLID	-6.722	BLID	-4.935			BLID	-7.8	BLID	-8.277
BLK	-1.727	BLK	-2.164			BLK	2.943	BLK	-0.184			BLK	-0.982	BLK	-2.389
BLM	0.651	BLM	3.122			BLM	1.364	BLM	2.996			BLM	2.307	BLM	2.088
BLMH	11.163	BLMH	4.225			BLMH	5.781	BLMH	5.596			BLMH	-2.945	BLMH	5.26
BLNK	-10.026	BLNK	-4.177			BLNK	-5.47	BLNK	-5.516			BLNK	-10.372	BLNK	-5.819
BLOC1S1	-7.041	BLOC1S1	-4.405			BLOC1S1	-3.576	BLOC1S1	-3.394			BLOC1S1	-3.272	BLOC1S1	-3.185
BLOC1S2	-5.164	BLOC1S2	-3.51			BLOC1S2	-2.9	BLOC1S2	-2.663			BLOC1S2	-5.17	BLOC1S2	-0.927
BLOC1S3	-13.638	BLOC1S3	-8.08			BLOC1S3	-16.811	BLOC1S3	-6.398			BLOC1S3	-14.324	BLOC1S3	-8.746
BLOC1S4	-7.621	BLOC1S4	-7.396			BLOC1S4	-2.812	BLOC1S4	-4.687			BLOC1S4	2.187	BLOC1S4	-3.427
BLOC1S5	-6.752	BLOC1S5	-6.378			BLOC1S5	-8.532	BLOC1S5	-5.297			BLOC1S5	-8.955	BLOC1S5	-4.879
BLOC1S6	-7.55	BLOC1S6	-4.572			BLOC1S6	-5.564	BLOC1S6	-4.92			BLOC1S6	-6.931	BLOC1S6	-6.082
BLVRA	-14.729	BLVRA	-9.817			BLVRA	-6.165	BLVRA	-10.905			BLVRA	-12.498	BLVRA	-6.374
BLVRB	-9.292	BLVRB	-7.166			BLVRB	-10.288	BLVRB	-6.475			BLVRB	-8.555	BLVRB	-5.143
BLZF1	-10.243	BLZF1	-6.067			BLZF1	-7.402	BLZF1	-6.808			BLZF1	-13.315	BLZF1	-9.484
BMF	-5.039	BMF	-6.029			BMF	-4.723	BMF	-4.435			BMF	-6.895	BMF	-1.043
BMI1	-0.514	BMI1	1.951			BMI1	1.58	BMI1	-0.461			BMI1	5.033	BMI1	-5.957
BMP1	-14.135	BMP1	-6.979			BMP1	-11.653	BMP1	-8.028			BMP1	-9.648	BMP1	-6.741
BMP10	-5.773	BMP10	-4.949			BMP10	-5.954	BMP10	-4.744			BMP10	-6.908	BMP10	-4.288
BMP15	-1.463	BMP15	-3.455			BMP15	-1.032	BMP15	-4.391			BMP15	-4.7	BMP15	-4.59
BMP2	-8.021	BMP2	-4.26			BMP2	-0.477	BMP2	-5.497			BMP2	-6.285	BMP2	-0.08
BMP2K	3.111	BMP2K	-0.682			BMP2K	-0.881	BMP2K	-1.221			BMP2K	-1.094	BMP2K	1.865
BMP3	-7.167	BMP3	-7.024			BMP3	-5.911	BMP3	-5.324			BMP3	-7.997	BMP3	-8.61
BMP4	-7.232	BMP4	-4.882			BMP4	-10.92	BMP4	-3.934			BMP4	-10.601	BMP4	-0.975
BMP5	-6.205	BMP5	-4.682			BMP5	-5.11	BMP5	-3.986			BMP5	-9.691	BMP5	-5.038
BMP6	-5.86	BMP6	-13.695			BMP6	-10.108	BMP6	-4.898			BMP6	-7.796	BMP6	-6.201
BMP7	-0.491	BMP7	-4.018			BMP7	-6.593	BMP7	-2.516			BMP7	-7.545	BMP7	-2.338
BMP8A	-7.083	BMP8A	-3.848			BMP8A	-5.831	BMP8A	-7.511			BMP8A	-5.441	BMP8A	-7.147
BMP8B	-2.062	BMP8B	-5.76			BMP8B	-1.722	BMP8B	-4.622			BMP8B	-9.256	BMP8B	-7.931
BMPER	-9.311	BMPER	-2.482			BMPER	-3.182	BMPER	-1.862			BMPER	-8.644	BMPER	-2.409
BMPR1A	-4.455	BMPR1A	-1.346			BMPR1A	-4.404	BMPR1A	-0.705			BMPR1A	-6.185	BMPR1A	-5.672
BMPR1B	-3.842	BMPR1B	-1.813			BMPR1B	-3.057	BMPR1B	-2.065			BMPR1B	-2.582	BMPR1B	-0.113
BMPR2	-3.174	BMPR2	-5.801			BMPR2	-2.654	BMPR2	-8.025			BMPR2	-5.532	BMPR2	-6.675
BMS1	17.533	BMS1	23.633			BMS1	16.585	BMS1	21.985			BMS1	36.569	BMS1	21.375
BMX	-9.036	BMX	-3.245			BMX	-4.21	BMX	-1.91			BMX	-6.216	BMX	-6.132
BNC1	-13.125	BNC1	-6.834			BNC1	-10.547	BNC1	-5.128			BNC1	-9.053	BNC1	-3.574
BNC2	-5.551	BNC2	-4.65			BNC2	-6.95	BNC2	-6.117			BNC2	-8.419	BNC2	-6.769
BNIP1	2.16	BNIP1	1.595			BNIP1	0.553	BNIP1	0.985			BNIP1	6.191	BNIP1	2.711
BNIP2	-10.808	BNIP2	-3.955			BNIP2	-6.491	BNIP2	-3.374			BNIP2	-4.593	BNIP2	-6.06
BNIP3	-3.604	BNIP3	-4.036			BNIP3	-9.493	BNIP3	-6.853			BNIP3	-8.902	BNIP3	-14.1
BNIP3L	-4.256	BNIP3L	-2.166			BNIP3L	-4.289	BNIP3L	-2.85			BNIP3L	-5.62	BNIP3L	-1.662
BNIPL	-4.861	BNIPL	0.29			BNIPL	-3.151	BNIPL	-1.635			BNIPL	-4.259	BNIPL	-1.853
BOC	-2.153	BOC	-4.615			BOC	-4.539	BOC	-5.644			BOC	-2.483	BOC	-3.222
BOD1	-4.933	BOD1	-6.037			BOD1	-7.904	BOD1	-6.765			BOD1	1.326	BOD1	-5.301
BOD1L1	-14.117	BOD1L1	-8.6			BOD1L1	-13.582	BOD1L1	-10.086			BOD1L1	-9.368	BOD1L1	-10.043
BOD1L2	-2.17	BOD1L2	-1.038			BOD1L2	-1.899	BOD1L2	-1.601			BOD1L2	-2.359	BOD1L2	-1.998
BOK	-6.838	BOK	-2.462			BOK	-7.947	BOK	-2.967			BOK	-1.656	BOK	-6.466
BOLA1	-12.707	BOLA1	-17.7			BOLA1	-15.536	BOLA1	-7.631			BOLA1	-13.598	BOLA1	-10.38
BOLA2	-6.528	BOLA2	-3.561			BOLA2	-5.496	BOLA2	-3.656			BOLA2	-7.115	BOLA2	-3.187
BOLA2B	-6.696	BOLA2B	-3.685			BOLA2B	-5.729	BOLA2B	-3.756			BOLA2B	-7.038	BOLA2B	-3.409
BOLA3	-10.629	BOLA3	-6.363			BOLA3	-6.663	BOLA3	-5.363			BOLA3	-8.322	BOLA3	-5.452
BOLL	-5.391	BOLL	-2.965			BOLL	-3.086	BOLL	-2.604			BOLL	-4.685	BOLL	-2.035
BOP1	11.487	BOP1	8.025			BOP1	10.014	BOP1	9.296			BOP1	18.817	BOP1	12.376
BORA	7.829	BORA	6.866			BORA	6.997	BORA	4.746			BORA	10.192	BORA	10.881
BPGM	-5.57	BPGM	-2.526			BPGM	-2.332	BPGM	-2.532			BPGM	-3.526	BPGM	-3.36
BPHL	-8.598	BPHL	-6.542			BPHL	-8.003	BPHL	-5.573			BPHL	-7.937	BPHL	-5.287
BPI	-7.536	BPI	-5.782			BPI	-5.966	BPI	-5.743			BPI	-7.004	BPI	-6.765
BPIFA1	-10.542	BPIFA1	-7.351			BPIFA1	-12.318	BPIFA1	-9.816			BPIFA1	-14.846	BPIFA1	-6.333
BPIFA2	-10.067	BPIFA2	-5.971			BPIFA2	-11.692	BPIFA2	-5.964			BPIFA2	-10.394	BPIFA2	-6.715
BPIFA3	-9.891	BPIFA3	-5.589			BPIFA3	-6.435	BPIFA3	-7.577			BPIFA3	-7.677	BPIFA3	-7.425
BPIFB1	-10.615	BPIFB1	-5.458			BPIFB1	-8.053	BPIFB1	-5.935			BPIFB1	-8.552	BPIFB1	-7.951
BPIFB2	-7.621	BPIFB2	-6.526			BPIFB2	-8.182	BPIFB2	-6.923			BPIFB2	-10.256	BPIFB2	-6.549
BPIFB3	-8.544	BPIFB3	-6.233			BPIFB3	-5.871	BPIFB3	-7.462			BPIFB3	-8.168	BPIFB3	-7.096
BPIFB4	-8.032	BPIFB4	-8.128			BPIFB4	-9.977	BPIFB4	-10.191			BPIFB4	-11.516	BPIFB4	-7.315
BPIFB6	-12.31	BPIFB6	-3.92			BPIFB6	-7.992	BPIFB6	-4.909			BPIFB6	-5.51	BPIFB6	-8.678
BPIFC	-10.353	BPIFC	-9.059			BPIFC	-9.69	BPIFC	-7.764			BPIFC	-15.165	BPIFC	-8.882
BPNT1	-3.791	BPNT1	-7.701			BPNT1	-1.986	BPNT1	-1.785			BPNT1	-6.035	BPNT1	-1.65
BPTF	4.02	BPTF	2.147			BPTF	2.573	BPTF	3.334			BPTF	1.469	BPTF	1.899
BPY2	-9.976	BPY2	-5.193			BPY2	-7.143	BPY2	-7.3			BPY2	-10.424	BPY2	-7.953
BPY2B	-9.182	BPY2B	-4.886			BPY2B	-8.903	BPY2B	-6.755			BPY2B	-10.202	BPY2B	-7.565
BPY2C	-9.687	BPY2C	-4.985			BPY2C	-6.667	BPY2C	-6.781			BPY2C	-10.153	BPY2C	-7.776
BRAF	1.994	BRAF	3.286			BRAF	1.548	BRAF	3.587			BRAF	13.759	BRAF	2.476
BRAP	-6.834	BRAP	-3.812			BRAP	-3.364	BRAP	-1.974			BRAP	-4.669	BRAP	-5.131
BRAT1	-1.809	BRAT1	-5.671			BRAT1	-8.085	BRAT1	-6.211			BRAT1	-3.418	BRAT1	-3.65
BRCA1	8.97	BRCA1	5.796			BRCA1	14.538	BRCA1	7.122			BRCA1	15.927	BRCA1	11.548
BRCA2	8.12	BRCA2	7.375			BRCA2	18.588	BRCA2	11.297			BRCA2	12.017	BRCA2	15.041
BRCC3	0.321	BRCC3	2.978			BRCC3	1.147	BRCC3	0.88			BRCC3	-6.641	BRCC3	-2.368
BRD1	0.986	BRD1	2.417			BRD1	1.851	BRD1	1.325			BRD1	-4.896	BRD1	2.075
BRD2	-9.854	BRD2	-9.808			BRD2	-11.901	BRD2	-4.725			BRD2	-9.755	BRD2	-9.435
BRD3	-6.458	BRD3	-2.074			BRD3	-3.423	BRD3	-2.421			BRD3	-4.73	BRD3	-1.499
BRD4	4.027	BRD4	1.743			BRD4	1.394	BRD4	5.107			BRD4	3.936	BRD4	0.304
BRD7	-3.836	BRD7	-2.955			BRD7	0.161	BRD7	-3.156			BRD7	-4.492	BRD7	-1.594
BRD8	-0.259	BRD8	1.072			BRD8	-1.108	BRD8	1.079			BRD8	1.302	BRD8	0.296
BRD9	-9.27	BRD9	-8.207			BRD9	-6.572	BRD9	-6.805			BRD9	-9.936	BRD9	-8.951
BRDT	-2.451	BRDT	-0.045			BRDT	-3.857	BRDT	0.572			BRDT	-3.914	BRDT	-5.108
BRE	-4.567	BRE	-4.944			BRE	0.48	BRE	-4.056			BRE	-3.183	BRE	-2.734
BRF1	0.288	BRF1	0.303			BRF1	-2.998	BRF1	0.331			BRF1	2.299	BRF1	-3.595
BRF2	-0.649	BRF2	-3.275			BRF2	-2.223	BRF2	-5.032			BRF2	1.094	BRF2	-1.613
BRI3	-2.84	BRI3	-2.392			BRI3	-5.166	BRI3	-7.104			BRI3	-5.097	BRI3	-3.206
BRI3BP	-7.561	BRI3BP	-1.772			BRI3BP	-4.288	BRI3BP	-1.151			BRI3BP	-6.678	BRI3BP	-6.953
BRICD5	-3.385	BRICD5	-0.592			BRICD5	-1.8	BRICD5	-0.973			BRICD5	-1.149	BRICD5	-1.637
BRINP1	-4.602	BRINP1	-0.531			BRINP1	-0.415	BRINP1	1.472			BRINP1	-4.051	BRINP1	0.712
BRINP2	-0.965	BRINP2	-3.983			BRINP2	-4.571	BRINP2	-4.239			BRINP2	-8.931	BRINP2	-0.876
BRINP3	-13.332	BRINP3	-8.543			BRINP3	-13.846	BRINP3	-10.9			BRINP3	-9.756	BRINP3	-8.369
BRIP1	-0.925	BRIP1	-0.781			BRIP1	-2.181	BRIP1	-1.834			BRIP1	-5.102	BRIP1	-2.905
BRIX1	18.542	BRIX1	9.422			BRIX1	14.74	BRIX1	10.89			BRIX1	13.182	BRIX1	13.661
BRK1	-1.997	BRK1	4.229			BRK1	-0.174	BRK1	4.874			BRK1	4.336	BRK1	5.029
BRMS1	0.424	BRMS1	-3.967			BRMS1	-2.116	BRMS1	-2.191			BRMS1	-2.251	BRMS1	-3.006
BRMS1L	-0.89	BRMS1L	-4.075			BRMS1L	-4.122	BRMS1L	-6.722			BRMS1L	-8.985	BRMS1L	-5.425
BROX	-10.059	BROX	-5.731			BROX	-4.366	BROX	-6.853			BROX	-5.964	BROX	-6.466
BRPF1	-14.3	BRPF1	-7.583			BRPF1	-12.054	BRPF1	-7.385			BRPF1	-11.164	BRPF1	-7.299
BRPF3	-0.531	BRPF3	-3.77			BRPF3	-1.288	BRPF3	-0.765			BRPF3	-1.925	BRPF3	0.034
BRS3	-1.308	BRS3	-5.026			BRS3	-5.923	BRS3	-4.629			BRS3	-5.505	BRS3	-5.604
BRSK1	-1.474	BRSK1	-2.025			BRSK1	-4.625	BRSK1	-0.393			BRSK1	0.16	BRSK1	-0.925
BRSK2	-2.531	BRSK2	-0.137			BRSK2	-1.053	BRSK2	-0.543			BRSK2	-3.039	BRSK2	2.459
BRWD1	-9.332	BRWD1	-5.569			BRWD1	-10.001	BRWD1	-6.845			BRWD1	-13.213	BRWD1	-9.495
BRWD3	-6.627	BRWD3	-5.891			BRWD3	-8.647	BRWD3	-5.183			BRWD3	-5.411	BRWD3	-6.041
BSCL2	-15.061	BSCL2	-6.248			BSCL2	-6.327	BSCL2	-8.234			BSCL2	-11.958	BSCL2	-6.801
BSDC1	-8.521	BSDC1	-6.239			BSDC1	-9.548	BSDC1	-8.272			BSDC1	-7.503	BSDC1	-7.672
BSG	-5.974	BSG	-5.03			BSG	-6.016	BSG	-4.697			BSG	-8.372	BSG	-3.653
BSN	-12.605	BSN	-7.429			BSN	-6.513	BSN	-7.22			BSN	-9.644	BSN	-7.439
BSND	-8.776	BSND	-7.222			BSND	-9.06	BSND	-4.711			BSND	-1.7	BSND	-6.186
BSPH1	-8.132	BSPH1	-7.823			BSPH1	-3.68	BSPH1	-4.711			BSPH1	-5.086	BSPH1	-6.289
BSPRY	-8.019	BSPRY	-7.174			BSPRY	-5.549	BSPRY	-6.327			BSPRY	-8.269	BSPRY	-5.17
BST1	-5.894	BST1	-5.699			BST1	-10.552	BST1	-6.797			BST1	-12.535	BST1	-7.097
BST2	-3.454	BST2	-8.834			BST2	-4.101	BST2	-3.437			BST2	4.689	BST2	-2.285
BSX	-10.348	BSX	-8.087			BSX	-7.494	BSX	-8.046			BSX	-7.389	BSX	-7.56
BTAF1	1.861	BTAF1	-1.418			BTAF1	-4.41	BTAF1	-2.273			BTAF1	-3.278	BTAF1	-1.757
BTBD1	-9.862	BTBD1	-6.474			BTBD1	-6.582	BTBD1	-5.253			BTBD1	-7.287	BTBD1	-5.214
BTBD10	-22.932	BTBD10	-9.453			BTBD10	-11.194	BTBD10	-9.554			BTBD10	-18.548	BTBD10	-10.353
BTBD11	-17.79	BTBD11	-10.706			BTBD11	-9.751	BTBD11	-10.497			BTBD11	-12.277	BTBD11	-8.632
BTBD16	-10.386	BTBD16	-5.574			BTBD16	-10.192	BTBD16	-7.682			BTBD16	-9.557	BTBD16	-7.37
BTBD17	-4.717	BTBD17	-5.681			BTBD17	-7.059	BTBD17	-7.44			BTBD17	-12.24	BTBD17	-8.353
BTBD18	-13.599	BTBD18	-10.672			BTBD18	-9.442	BTBD18	-8.69			BTBD18	-11.263	BTBD18	-11.449
BTBD19	-4.088	BTBD19	-5.564			BTBD19	-2.638	BTBD19	-2.781			BTBD19	-1.963	BTBD19	-1.593
BTBD2	-7.374	BTBD2	-6.148			BTBD2	-6.785	BTBD2	-5.96			BTBD2	-8.071	BTBD2	-6.153
BTBD3	-6.256	BTBD3	-4.045			BTBD3	-5.772	BTBD3	-3.227			BTBD3	-7.607	BTBD3	-4.367
BTBD6	-5.788	BTBD6	-2.865			BTBD6	-9.435	BTBD6	-4.259			BTBD6	-10.312	BTBD6	-1.392
BTBD7	-7.696	BTBD7	-5.15			BTBD7	-4.881	BTBD7	-6.116			BTBD7	-9.078	BTBD7	-6.91
BTBD8	-9.421	BTBD8	-7.689			BTBD8	-11.277	BTBD8	-5.028			BTBD8	-14.225	BTBD8	-7.701
BTBD9	-7.096	BTBD9	-6.497			BTBD9	-5.516	BTBD9	-3.965			BTBD9	-7.496	BTBD9	-9.136
BTC	-5.501	BTC	-6.968			BTC	-3.634	BTC	-7.517			BTC	-7.719	BTC	-6.726
BTD	-5.131	BTD	-11.732			BTD	-5.448	BTD	-8.784			BTD	-6.471	BTD	-7.294
BTF3	13.94	BTF3	18.797			BTF3	17.067	BTF3	15.882			BTF3	23.149	BTF3	17.83
BTF3L4	4.771	BTF3L4	8.361			BTF3L4	3.707	BTF3L4	5.151			BTF3L4	5.35	BTF3L4	1.904
BTG1	-1.446	BTG1	1.64			BTG1	-0.923	BTG1	-0.086			BTG1	0.173	BTG1	-1.822
BTG2	-7.63	BTG2	-0.363			BTG2	0.762	BTG2	-1.655			BTG2	0.925	BTG2	-2.752
BTG3	-9.357	BTG3	-7.635			BTG3	-7.74	BTG3	-7.193			BTG3	-9.256	BTG3	-7.563
BTG4	-11.926	BTG4	-5.851			BTG4	-8.839	BTG4	-8.212			BTG4	-11.366	BTG4	-7.286
BTK	-0.317	BTK	-2.019			BTK	3.788	BTK	-1.185			BTK	-0.383	BTK	-1.068
BTLA	-6.158	BTLA	-11.531			BTLA	-10.137	BTLA	-7.639			BTLA	-10.171	BTLA	-6.011
BTN1A1	-7.736	BTN1A1	-4.994			BTN1A1	-6.688	BTN1A1	-5.216			BTN1A1	-5.406	BTN1A1	-3.961
BTN2A1	-0.878	BTN2A1	-3.394			BTN2A1	-1.92	BTN2A1	-4.715			BTN2A1	-8.318	BTN2A1	-6.405
BTN2A2	-10.661	BTN2A2	-6.032			BTN2A2	-6.627	BTN2A2	-6.664			BTN2A2	-8.172	BTN2A2	-7.103
BTN3A1	-9.49	BTN3A1	-7.534			BTN3A1	-3.748	BTN3A1	-4.031			BTN3A1	-10.828	BTN3A1	-7.377
BTN3A2	-9.399	BTN3A2	-4.795			BTN3A2	-6.188	BTN3A2	-4.582			BTN3A2	-7.489	BTN3A2	-7.506
BTN3A3	-8.574	BTN3A3	-8.901			BTN3A3	-11.103	BTN3A3	-5.351			BTN3A3	-5.136	BTN3A3	-6.927
BTNL2	-5.155	BTNL2	-5.825			BTNL2	-4.48	BTNL2	0.146			BTNL2	-8.221	BTNL2	-2.536
BTNL3	-6.56	BTNL3	-8.182			BTNL3	-4.553	BTNL3	-4.769			BTNL3	-5.759	BTNL3	-4.869
BTNL8	0.294	BTNL8	-0.404			BTNL8	1.533	BTNL8	-0.609			BTNL8	-0.791	BTNL8	0.984
BTNL9	-16.537	BTNL9	-9.106			BTNL9	-10.087	BTNL9	-9.79			BTNL9	-16.123	BTNL9	-7.876
BTRC	14.937	BTRC	6.463			BTRC	13.109	BTRC	11.202			BTRC	19.425	BTRC	15.814
BUB1	14.444	BUB1	12.868			BUB1	18.075	BUB1	9.326			BUB1	16.941	BUB1	16.893
BUB1B	14.229	BUB1B	6.274			BUB1B	8.145	BUB1B	11.055			BUB1B	10.748	BUB1B	9.71
BUB3	14.537	BUB3	11.441			BUB3	15.454	BUB3	10.687			BUB3	15.326	BUB3	10.216
BUD13	18.463	BUD13	7.132			BUD13	8.496	BUD13	9.41			BUD13	17.867	BUD13	16.757
BUD31	0.621	BUD31	0.682			BUD31	3.603	BUD31	1.816			BUD31	-1.696	BUD31	2.254
BVES	-7.138	BVES	-3.356			BVES	0.427	BVES	-2.924			BVES	-6.577	BVES	-6.389
BYSL	14.314	BYSL	13.994			BYSL	15.575	BYSL	16.96			BYSL	25.348	BYSL	23.761
BZRAP1	-7.016	BZRAP1	-1.653			BZRAP1	-10.028	BZRAP1	-4.732			BZRAP1	-6.107	BZRAP1	-6.413
BZW1	-4.821	BZW1	-4.623			BZW1	-1.332	BZW1	-3.628			BZW1	-6.409	BZW1	-1.654
BZW2	-5.152	BZW2	-2.987			BZW2	-4.338	BZW2	-1.883			BZW2	-5.037	BZW2	-1.552
C10orf10	-7.897	C10orf10	-5.162			C10orf10	-6.752	C10orf10	-5.593			C10orf10	-6.372	C10orf10	-2.476
C10orf105	0.178	C10orf105	-5.386			C10orf105	-3.333	C10orf105	-1.015			C10orf105	-1.137	C10orf105	-0.795
C10orf107	-6.57	C10orf107	-4.452			C10orf107	-6.442	C10orf107	-3.031			C10orf107	-2.908	C10orf107	-4.329
C10orf11	4.928	C10orf11	6.48			C10orf11	7.493	C10orf11	8.043			C10orf11	6.406	C10orf11	9.375
C10orf111	-0.222	C10orf111	-2.665			C10orf111	-2.64	C10orf111	-2.045			C10orf111	0.167	C10orf111	-0.594
C10orf112	-4.339	C10orf112	-2.639			C10orf112	-3.864	C10orf112	-4.12			C10orf112	-2.891	C10orf112	0.79
C10orf113	-3.591	C10orf113	-4.005			C10orf113	-2.019	C10orf113	-3.034			C10orf113	-5.343	C10orf113	-3.887
C10orf118	3.084	C10orf118	-0.595			C10orf118	0.093	C10orf118	-0.04			C10orf118	-4.571	C10orf118	0.25
C10orf12	-0.451	C10orf12	-2.006			C10orf12	-1.508	C10orf12	-0.817			C10orf12	-7.534	C10orf12	-4.899
C10orf120	-5.474	C10orf120	-0.181			C10orf120	-6.928	C10orf120	-0.051			C10orf120	-5.675	C10orf120	-5.597
C10orf126	-5.557	C10orf126	-0.772			C10orf126	-3.079	C10orf126	-2.031			C10orf126	1.146	C10orf126	-4.109
C10orf128	0.813	C10orf128	-0.68			C10orf128	-2.092	C10orf128	-1.21			C10orf128	-0.061	C10orf128	-1.036
C10orf129	-4.587	C10orf129	-2.392			C10orf129	-5.384	C10orf129	-3.496			C10orf129	-3.139	C10orf129	-3.322
C10orf131	0.83	C10orf131	-0.315			C10orf131	-2.272	C10orf131	1.277			C10orf131	-2.648	C10orf131	0.973
C10orf137	-2.148	C10orf137	1.019			C10orf137	-1.521	C10orf137	1.791			C10orf137	-2.7	C10orf137	-3.72
C10orf2	-6.261	C10orf2	-0.951			C10orf2	-2.765	C10orf2	-1.671			C10orf2	-3.193	C10orf2	-2.918
C10orf25	-4.861	C10orf25	-3.819			C10orf25	-3.136	C10orf25	-2.945			C10orf25	-5.479	C10orf25	-1.492
C10orf32	-2.463	C10orf32	-1.199			C10orf32	0.268	C10orf32	-1.073			C10orf32	1.681	C10orf32	-0.113
C10orf35	-10.636	C10orf35	-7.711			C10orf35	-7.821	C10orf35	-7.343			C10orf35	-10.72	C10orf35	-6.654
C10orf53	-4.095	C10orf53	-5.143			C10orf53	-7.623	C10orf53	-5.958			C10orf53	-5.097	C10orf53	-4.981
C10orf54	-3.99	C10orf54	-5.078			C10orf54	-5.257	C10orf54	-5.393			C10orf54	-2.624	C10orf54	-5.019
C10orf55	-7.147	C10orf55	-6.97			C10orf55	-2.704	C10orf55	-4.243			C10orf55	0.382	C10orf55	-0.426
C10orf62	-5.68	C10orf62	-3.997			C10orf62	-5.079	C10orf62	-5.491			C10orf62	-5.484	C10orf62	-4.148
C10orf67	-7.175	C10orf67	-5.582			C10orf67	-6.162	C10orf67	-5.277			C10orf67	-7.16	C10orf67	-7.71
C10orf71	-6.064	C10orf71	-2.175			C10orf71	-5.25	C10orf71	-2.04			C10orf71	-7.667	C10orf71	-4.84
C10orf76	-5.815	C10orf76	-2.84			C10orf76	-5.427	C10orf76	-4.421			C10orf76	-6.217	C10orf76	-4.34
C10orf82	-4.822	C10orf82	-0.407			C10orf82	-2.15	C10orf82	-0.757			C10orf82	-6.089	C10orf82	-0.22
C10orf88	-5.264	C10orf88	-8.36			C10orf88	-2.171	C10orf88	-2.674			C10orf88	-3.026	C10orf88	-2.773
C10orf90	-8.661	C10orf90	-11.824			C10orf90	-11.279	C10orf90	-9.418			C10orf90	-10.475	C10orf90	-5.561
C10orf91	0.459	C10orf91	-5.816			C10orf91	-4.344	C10orf91	-4.829			C10orf91	-1.902	C10orf91	-3.955
C10orf95	-2.714	C10orf95	-1.805			C10orf95	-1.861	C10orf95	-2.926			C10orf95	-2.764	C10orf95	-2.761
C10orf99	-11.228	C10orf99	-5.394			C10orf99	-11.121	C10orf99	-6.51			C10orf99	-8.646	C10orf99	-10.111
C11orf1	-3.698	C11orf1	-2.474			C11orf1	-3.957	C11orf1	-3.553			C11orf1	0.09	C11orf1	-5.179
C11orf16	-6.898	C11orf16	-5.665			C11orf16	-5.125	C11orf16	-4.086			C11orf16	-5.258	C11orf16	-3.739
C11orf21	-5.491	C11orf21	-2.207			C11orf21	-3.033	C11orf21	-0.545			C11orf21	-5.846	C11orf21	-1.577
C11orf24	-11.251	C11orf24	-6.842			C11orf24	-12.011	C11orf24	-6.602			C11orf24	-16.373	C11orf24	-7.613
C11orf30	-3.344	C11orf30	-5.133			C11orf30	-5.013	C11orf30	-3.997			C11orf30	-7.705	C11orf30	-1.312
C11orf31	-8.526	C11orf31	-4.407			C11orf31	-5.035	C11orf31	-0.736			C11orf31	-10.724	C11orf31	-2.459
C11orf34	-0.968	C11orf34	-4.229			C11orf34	-1.752	C11orf34	-1.137			C11orf34	-3.386	C11orf34	-2.091
C11orf35	-3.129	C11orf35	-2.964			C11orf35	-1.518	C11orf35	-1.849			C11orf35	-4.979	C11orf35	-2.49
C11orf40	-6.801	C11orf40	-4.331			C11orf40	-7.332	C11orf40	-6.777			C11orf40	-9.538	C11orf40	-8.708
C11orf42	0.08	C11orf42	-1.697			C11orf42	-1.528	C11orf42	0.252			C11orf42	-3.777	C11orf42	-0.281
C11orf44	-3.406	C11orf44	-2.688			C11orf44	-3.827	C11orf44	-1.219			C11orf44	-2.195	C11orf44	-4.411
C11orf45	5.812	C11orf45	2.242			C11orf45	-0.346	C11orf45	-2.22			C11orf45	-6.179	C11orf45	1.913
C11orf48	-3.082	C11orf48	-3.714			C11orf48	1.388	C11orf48	-4.879			C11orf48	-7.212	C11orf48	-5.382
C11orf49	-11.246	C11orf49	-6.553			C11orf49	-10.639	C11orf49	-5.448			C11orf49	-3.612	C11orf49	-10.782
C11orf52	-12.034	C11orf52	-4.084			C11orf52	-5.309	C11orf52	-5.95			C11orf52	-10.869	C11orf52	-4.21
C11orf53	-9.211	C11orf53	-6.038			C11orf53	-7.037	C11orf53	-8.199			C11orf53	-7.579	C11orf53	-8.806
C11orf54	-6.923	C11orf54	-3.566			C11orf54	-11.489	C11orf54	-5.06			C11orf54	-16.005	C11orf54	-4.998
C11orf57	-5.439	C11orf57	-5.058			C11orf57	-4.892	C11orf57	-5.864			C11orf57	-5.869	C11orf57	-5.43
C11orf58	4.165	C11orf58	-2.146			C11orf58	-1.494	C11orf58	-4.426			C11orf58	-7.697	C11orf58	-1.449
C11orf63	0.622	C11orf63	-5.463			C11orf63	-8.669	C11orf63	-4.293			C11orf63	-6.647	C11orf63	-5.098
C11orf65	-7.815	C11orf65	-6.347			C11orf65	-5.733	C11orf65	-6.151			C11orf65	-6.899	C11orf65	-4.654
C11orf68	-5.656	C11orf68	-8.098			C11orf68	-6.468	C11orf68	-5.678			C11orf68	-5.959	C11orf68	-5.712
C11orf70	-5.042	C11orf70	-5.933			C11orf70	-8.366	C11orf70	-7.765			C11orf70	-7.468	C11orf70	-3.861
C11orf71	-7.462	C11orf71	-1.939			C11orf71	-0.999	C11orf71	-2.995			C11orf71	-2.956	C11orf71	-3.279
C11orf73	-2.555	C11orf73	-2.045			C11orf73	-1.857	C11orf73	-1.717			C11orf73	-4.101	C11orf73	-0.649
C11orf74	-3.447	C11orf74	-2.082			C11orf74	-0.635	C11orf74	0.102			C11orf74	-0.472	C11orf74	-2.22
C11orf80	0.048	C11orf80	-1.513			C11orf80	1.887	C11orf80	0.577			C11orf80	-2.24	C11orf80	-0.927
C11orf82	-3.033	C11orf82	-1.781			C11orf82	-2.621	C11orf82	-4.292			C11orf82	-9.167	C11orf82	-1.427
C11orf83	-3.693	C11orf83	-6.483			C11orf83	-4.068	C11orf83	-6.567			C11orf83	-10.123	C11orf83	-10.758
C11orf84	-8.296	C11orf84	-5.334			C11orf84	-6.612	C11orf84	-5.715			C11orf84	-6.649	C11orf84	-5.933
C11orf85	-1.926	C11orf85	-1.446			C11orf85	-1.263	C11orf85	0.409			C11orf85	2.728	C11orf85	-1.185
C11orf86	-4.806	C11orf86	-3.645			C11orf86	-4.469	C11orf86	-3.941			C11orf86	-8.075	C11orf86	-1.389
C11orf87	-7.597	C11orf87	-6.288			C11orf87	-6.483	C11orf87	-4.668			C11orf87	-7.023	C11orf87	-6.101
C11orf88	-7.923	C11orf88	-4.376			C11orf88	-5.894	C11orf88	-6.732			C11orf88	-10.272	C11orf88	-7.387
C11orf91	-6.802	C11orf91	-1.188			C11orf91	0.972	C11orf91	-2.926			C11orf91	0.903	C11orf91	-2.653
C11orf94	-3.671	C11orf94	-1.536			C11orf94	-2.402	C11orf94	-1.063			C11orf94	-0.417	C11orf94	-1.014
C11orf95	-0.554	C11orf95	-4.707			C11orf95	0.548	C11orf95	0.518			C11orf95	0.178	C11orf95	-1.281
C11orf96	0.143	C11orf96	-8.537			C11orf96	-3.277	C11orf96	-5.411			C11orf96	-5.432	C11orf96	-2.986
C12orf10	2.744	C12orf10	-3.574			C12orf10	-11.495	C12orf10	-3.663			C12orf10	-3.067	C12orf10	-6.061
C12orf23	-5.61	C12orf23	-7.896			C12orf23	-6.565	C12orf23	-2.784			C12orf23	-6.205	C12orf23	-5.524
C12orf29	-6.675	C12orf29	-6.232			C12orf29	-4.388	C12orf29	-7.11			C12orf29	-7.17	C12orf29	-4.297
C12orf39	-7.837	C12orf39	-4.696			C12orf39	-3.736	C12orf39	-2.849			C12orf39	-4.3	C12orf39	-2.13
C12orf4	-9.078	C12orf4	-6.636			C12orf4	-7.047	C12orf4	-5.627			C12orf4	-12.942	C12orf4	-6.551
C12orf40	-11.818	C12orf40	-7.395			C12orf40	-12.097	C12orf40	-5.431			C12orf40	-5.166	C12orf40	-7.251
C12orf42	-2.278	C12orf42	-0.711			C12orf42	-5.955	C12orf42	0.898			C12orf42	-7.112	C12orf42	-1.771
C12orf43	-5.112	C12orf43	-4.933			C12orf43	-3.721	C12orf43	-1.927			C12orf43	-5.991	C12orf43	-1.625
C12orf44	-7.51	C12orf44	-2.603			C12orf44	-4.144	C12orf44	-2.013			C12orf44	-6.432	C12orf44	-5.637
C12orf45	23.141	C12orf45	25.501			C12orf45	13.756	C12orf45	10.27			C12orf45	20.539	C12orf45	32.626
C12orf49	-8.636	C12orf49	-6.541			C12orf49	-6.494	C12orf49	-5.998			C12orf49	-3.205	C12orf49	-6.862
C12orf5	-2.67	C12orf5	-2.284			C12orf5	-6.112	C12orf5	-2.918			C12orf5	-5.999	C12orf5	-2.264
C12orf50	-8.306	C12orf50	-6.68			C12orf50	-7.742	C12orf50	-3.518			C12orf50	-6.033	C12orf50	-6.882
C12orf52	-2.218	C12orf52	-0.847			C12orf52	-1.044	C12orf52	-0.338			C12orf52	-5.679	C12orf52	-1.136
C12orf54	-3.41	C12orf54	-3.538			C12orf54	-1.719	C12orf54	-0.226			C12orf54	-2.472	C12orf54	-5.118
C12orf55	-6.68	C12orf55	-3.245			C12orf55	-4.743	C12orf55	-2.023			C12orf55	-4.106	C12orf55	-4.679
C12orf56	-8.738	C12orf56	-6.621			C12orf56	-6.988	C12orf56	-10.181			C12orf56	-7.897	C12orf56	-5.852
C12orf57	-10.418	C12orf57	-7.225			C12orf57	-10.024	C12orf57	-8.322			C12orf57	-11.633	C12orf57	-6.037
C12orf60	-7.803	C12orf60	-5.007			C12orf60	-6.989	C12orf60	-5.755			C12orf60	-6.692	C12orf60	-2.892
C12orf61	-3.452	C12orf61	-2.364			C12orf61	-4.735	C12orf61	-2.124			C12orf61	-3.254	C12orf61	-1.717
C12orf65	2.095	C12orf65	-2.592			C12orf65	2.003	C12orf65	3.99			C12orf65	1.956	C12orf65	5.304
C12orf66	-11.591	C12orf66	-9.616			C12orf66	-6.735	C12orf66	-7.995			C12orf66	-9.926	C12orf66	-11.465
C12orf68	-4.79	C12orf68	-1.452			C12orf68	-2.19	C12orf68	-2.884			C12orf68	0.699	C12orf68	-3.925
C12orf71	-7.963	C12orf71	-5.837			C12orf71	-4.776	C12orf71	-4.428			C12orf71	-7.549	C12orf71	-6.535
C12orf73	-12.627	C12orf73	-6.875			C12orf73	-14.478	C12orf73	-7.811			C12orf73	-10.291	C12orf73	-7.521
C12orf74	-4.966	C12orf74	-1.084			C12orf74	-3.385	C12orf74	-0.891			C12orf74	-5.763	C12orf74	0.937
C12orf75	-10.282	C12orf75	-5.55			C12orf75	-7.426	C12orf75	-5.237			C12orf75	-2.12	C12orf75	-6.352
C12orf76	-4.618	C12orf76	-1.9			C12orf76	-0.157	C12orf76	-3.679			C12orf76	-2.185	C12orf76	-0.086
C12orf77	-1.161	C12orf77	-1.709			C12orf77	-2.203	C12orf77	-1.284			C12orf77	-2.889	C12orf77	-1.905
C12orf79	-1.685	C12orf79	-3.412			C12orf79	-3.091	C12orf79	-2.408			C12orf79	0.233	C12orf79	-5.808
C12orf80	-3.063	C12orf80	-4.365			C12orf80	-4.189	C12orf80	-2.876			C12orf80	-3.894	C12orf80	-2.096
C13orf35	-1.755	C13orf35	-1.323			C13orf35	-4.887	C13orf35	-2.406			C13orf35	-2.782	C13orf35	-2.569
C13orf45	-8.068	C13orf45	-2.869			C13orf45	-1.659	C13orf45	-3.24			C13orf45	-6.575	C13orf45	-1.328
C14orf1	-8.742	C14orf1	-6.307			C14orf1	-6.736	C14orf1	-5.579			C14orf1	-6.952	C14orf1	-7.202
C14orf105	-11.003	C14orf105	-7.973			C14orf105	-12.38	C14orf105	-6.091			C14orf105	-11.228	C14orf105	-6.689
C14orf119	-7.974	C14orf119	-7.13			C14orf119	-6.376	C14orf119	-7.278			C14orf119	-8.719	C14orf119	-3.724
C14orf132	-6.145	C14orf132	-2.387			C14orf132	-4.188	C14orf132	-1.974			C14orf132	-2.481	C14orf132	-4.588
C14orf142	-5.266	C14orf142	-2.208			C14orf142	-2.089	C14orf142	-3.066			C14orf142	-3.625	C14orf142	-2.067
C14orf159	-8.945	C14orf159	-9.337			C14orf159	-13.017	C14orf159	-6.171			C14orf159	-9.094	C14orf159	-9.248
C14orf164	-4.023	C14orf164	-1.499			C14orf164	-1.924	C14orf164	-0.928			C14orf164	-3.638	C14orf164	-4.575
C14orf166	2.678	C14orf166	5.592			C14orf166	4.896	C14orf166	6.354			C14orf166	6.942	C14orf166	7.533
C14orf166B	-0.777	C14orf166B	-1.649			C14orf166B	-2.538	C14orf166B	-0.692			C14orf166B	-2.217	C14orf166B	-1.099
C14orf169	-5.702	C14orf169	-3.297			C14orf169	-5.349	C14orf169	-4.184			C14orf169	-4.975	C14orf169	-5.45
C14orf177	-9.028	C14orf177	-8.262			C14orf177	-9.992	C14orf177	-4.579			C14orf177	-9.774	C14orf177	-7.35
C14orf178	-0.11	C14orf178	1.485			C14orf178	2.995	C14orf178	-0.205			C14orf178	3.366	C14orf178	3.354
C14orf180	-9.199	C14orf180	-4.61			C14orf180	-3.52	C14orf180	-4.353			C14orf180	-8.878	C14orf180	-1.701
C14orf182	-2.992	C14orf182	0.712			C14orf182	-3.301	C14orf182	-0.445			C14orf182	-1.75	C14orf182	-1.271
C14orf183	-2.083	C14orf183	-1.355			C14orf183	-2.69	C14orf183	-2.407			C14orf183	-4.884	C14orf183	-2.813
C14orf2	-6.649	C14orf2	-6.68			C14orf2	-3.322	C14orf2	-4.79			C14orf2	-4.236	C14orf2	-4.744
C14orf28	-3.552	C14orf28	-2.005			C14orf28	-1.446	C14orf28	-0.888			C14orf28	-1.612	C14orf28	0.334
C14orf37	-5.656	C14orf37	-5.081			C14orf37	-3.8	C14orf37	-6.977			C14orf37	-7.313	C14orf37	-6.565
C14orf39	-8.359	C14orf39	-7.708			C14orf39	-8.015	C14orf39	-7.76			C14orf39	-6.527	C14orf39	-7.18
C14orf79	2.774	C14orf79	-1.203			C14orf79	-0.8	C14orf79	-3.229			C14orf79	-4.38	C14orf79	-0.475
C14orf80	-3.984	C14orf80	-5.401			C14orf80	-2.741	C14orf80	-6.995			C14orf80	-5.446	C14orf80	-5.123
C14orf93	-11.869	C14orf93	-8.498			C14orf93	-11.957	C14orf93	-4.277			C14orf93	-6.597	C14orf93	-3.25
C15orf26	-3.167	C15orf26	-0.99			C15orf26	2.083	C15orf26	-2.184			C15orf26	-4.236	C15orf26	-1.566
C15orf27	-3.1	C15orf27	-2.709			C15orf27	-3.458	C15orf27	-2.725			C15orf27	-4.49	C15orf27	-2.341
C15orf32	-0.338	C15orf32	3.142			C15orf32	0.597	C15orf32	0.58			C15orf32	3.132	C15orf32	1.53
C15orf38	-5.375	C15orf38	-1.772			C15orf38	-5.895	C15orf38	-0.857			C15orf38	-3.051	C15orf38	2.384
C15orf38-AP3S2	-7.895	C15orf38-AP3S2	-5.572			C15orf38-AP3S2	-6.472	C15orf38-AP3S2	-3.691			C15orf38-AP3S2	-1.456	C15orf38-AP3S2	-5.96
C15orf39	-9.832	C15orf39	-5.345			C15orf39	-5.727	C15orf39	-4.453			C15orf39	-6.507	C15orf39	-7.666
C15orf40	-11.98	C15orf40	-6.596			C15orf40	-9.555	C15orf40	-7.27			C15orf40	-8.015	C15orf40	-7.162
C15orf41	4.744	C15orf41	0.51			C15orf41	5.248	C15orf41	2.972			C15orf41	5.281	C15orf41	3.761
C15orf43	-3.073	C15orf43	-4.912			C15orf43	0.222	C15orf43	-3.646			C15orf43	-0.958	C15orf43	-3.5
C15orf48	-8.227	C15orf48	-6.917			C15orf48	-1.541	C15orf48	-5.996			C15orf48	-8.436	C15orf48	-7.201
C15orf52	-4.875	C15orf52	-2.327			C15orf52	-3.91	C15orf52	-2.932			C15orf52	-3.81	C15orf52	-2.691
C15orf53	-5.958	C15orf53	-4.42			C15orf53	-8.469	C15orf53	-5.077			C15orf53	-6.147	C15orf53	-4.639
C15orf54	-6.873	C15orf54	-3.001			C15orf54	-1.603	C15orf54	-1.427			C15orf54	-2.281	C15orf54	-5.651
C15orf56	-1.897	C15orf56	-2.679			C15orf56	-2.179	C15orf56	-3.341			C15orf56	-2.917	C15orf56	-2.178
C15orf57	-9.613	C15orf57	-7.137			C15orf57	-11.313	C15orf57	-7.554			C15orf57	-8.955	C15orf57	-10.907
C15orf59	-3.945	C15orf59	-3.295			C15orf59	-0.946	C15orf59	-1.546			C15orf59	-2.763	C15orf59	-4.088
C15orf60	-4.119	C15orf60	-1.765			C15orf60	-4.112	C15orf60	-0.521			C15orf60	-3.979	C15orf60	-3.172
C15orf61	0.12	C15orf61	-2.337			C15orf61	-0.039	C15orf61	-0.517			C15orf61	-1.189	C15orf61	1.8
C15orf62	-1.822	C15orf62	-9.904			C15orf62	-1.811	C15orf62	-3.214			C15orf62	-7.831	C15orf62	-2.489
C15orf65	-4.96	C15orf65	-1.631			C15orf65	-6.83	C15orf65	-4.244			C15orf65	-3.602	C15orf65	-5.653
C16orf11	-4.969	C16orf11	-2.497			C16orf11	-3.963	C16orf11	-2.708			C16orf11	-7.523	C16orf11	-0.253
C16orf13	-4.635	C16orf13	-0.276			C16orf13	-1.933	C16orf13	-2.784			C16orf13	-3.918	C16orf13	0.513
C16orf3	-4.08	C16orf3	-3.309			C16orf3	-3.515	C16orf3	-1.973			C16orf3	-5.291	C16orf3	-2.286
C16orf45	-4.861	C16orf45	-4.164			C16orf45	-4.018	C16orf45	-4.649			C16orf45	-5.042	C16orf45	-5.108
C16orf46	-4.787	C16orf46	-6.104			C16orf46	-4.938	C16orf46	-4.884			C16orf46	-7.052	C16orf46	-4.574
C16orf47	-3.857	C16orf47	-1.156			C16orf47	-2.579	C16orf47	-1.41			C16orf47	-3.606	C16orf47	-1.364
C16orf52	-1.845	C16orf52	-6.108			C16orf52	0.055	C16orf52	-4.78			C16orf52	2.205	C16orf52	-2.413
C16orf54	-8.31	C16orf54	-5.921			C16orf54	-8.868	C16orf54	-5.853			C16orf54	-9.2	C16orf54	-4.546
C16orf58	-7.523	C16orf58	-6.975			C16orf58	-4.849	C16orf58	-5.688			C16orf58	-8.691	C16orf58	-6.133
C16orf59	8.286	C16orf59	2.453			C16orf59	10.234	C16orf59	0.995			C16orf59	5.253	C16orf59	2.689
C16orf62	-7.065	C16orf62	-6.835			C16orf62	-6.241	C16orf62	-4.414			C16orf62	-3.365	C16orf62	-4.729
C16orf70	-6.838	C16orf70	-5.49			C16orf70	-5.477	C16orf70	-4.898			C16orf70	-6.876	C16orf70	-4.122
C16orf71	-4.817	C16orf71	-0.826			C16orf71	-5.381	C16orf71	-3.47			C16orf71	-5.162	C16orf71	-6.816
C16orf72	-7.331	C16orf72	-9.368			C16orf72	-8.699	C16orf72	-8.787			C16orf72	-9.081	C16orf72	-10.175
C16orf74	-7.76	C16orf74	-6.608			C16orf74	-7.893	C16orf74	-6.758			C16orf74	-7.157	C16orf74	-7.725
C16orf78	-2.94	C16orf78	-1.047			C16orf78	-1.328	C16orf78	-1.119			C16orf78	0.187	C16orf78	-1.188
C16orf80	4.177	C16orf80	10.204			C16orf80	7.504	C16orf80	4.973			C16orf80	5.79	C16orf80	14.218
C16orf82	-5.127	C16orf82	-1.97			C16orf82	-2.404	C16orf82	-2.641			C16orf82	0.213	C16orf82	-1.469
C16orf86	-6.225	C16orf86	-1.944			C16orf86	-6.861	C16orf86	-7.43			C16orf86	-2.46	C16orf86	-1.453
C16orf87	-6.335	C16orf87	-5.197			C16orf87	-2.187	C16orf87	-7.404			C16orf87	1.733	C16orf87	-3.664
C16orf89	-7.281	C16orf89	-3.132			C16orf89	-6.492	C16orf89	-2.978			C16orf89	-6.127	C16orf89	-4.679
C16orf90	-3.434	C16orf90	-3.658			C16orf90	-5.225	C16orf90	-3.512			C16orf90	-5.523	C16orf90	-4.421
C16orf91	-3.404	C16orf91	-3.965			C16orf91	-7.678	C16orf91	-3.133			C16orf91	-5.352	C16orf91	-2.875
C16orf92	-8.487	C16orf92	-2.703			C16orf92	-5.63	C16orf92	-5.602			C16orf92	-8.606	C16orf92	-6.056
C16orf93	-2.546	C16orf93	0.649			C16orf93	1.056	C16orf93	0.498			C16orf93	1.332	C16orf93	-4.622
C16orf95	-9.788	C16orf95	-7.804			C16orf95	-8.452	C16orf95	-7.195			C16orf95	-3.446	C16orf95	-7.549
C16orf96	-7.143	C16orf96	-2.08			C16orf96	-6.226	C16orf96	-2.743			C16orf96	-6.967	C16orf96	-3.508
C16orf97	-12.259	C16orf97	-7.136			C16orf97	-10.372	C16orf97	-7.241			C16orf97	-11.205	C16orf97	-8.018
C17orf100	-1.745	C17orf100	-2.005			C17orf100	-1.121	C17orf100	-0.739			C17orf100	-2.037	C17orf100	-1.055
C17orf102	-4.443	C17orf102	-2.252			C17orf102	-4.85	C17orf102	-2.189			C17orf102	-3.255	C17orf102	-2.105
C17orf103	0.205	C17orf103	-2.247			C17orf103	-2.849	C17orf103	-1.184			C17orf103	1.301	C17orf103	-4.107
C17orf104	-4.311	C17orf104	-3.154			C17orf104	-6.219	C17orf104	-2.819			C17orf104	-3.852	C17orf104	-3.459
C17orf105	-9.8	C17orf105	-5.199			C17orf105	-9.352	C17orf105	-6.321			C17orf105	-9.315	C17orf105	-5.805
C17orf107	-4.723	C17orf107	-1.401			C17orf107	-1.258	C17orf107	-0.65			C17orf107	-1.711	C17orf107	-2.65
C17orf112	-1.477	C17orf112	-0.891			C17orf112	-3.136	C17orf112	-4.188			C17orf112	-6.458	C17orf112	-3.454
C17orf47	-3.967	C17orf47	-0.717			C17orf47	-4.69	C17orf47	-1.356			C17orf47	-2.724	C17orf47	-2.405
C17orf49	-2.213	C17orf49	-5.124			C17orf49	1.785	C17orf49	0.757			C17orf49	-3.975	C17orf49	-0.386
C17orf50	-5.591	C17orf50	-4.137			C17orf50	-3.004	C17orf50	-1.867			C17orf50	-5.373	C17orf50	-3.363
C17orf51	-13.323	C17orf51	-8.033			C17orf51	-9.937	C17orf51	-8.594			C17orf51	-8.427	C17orf51	-7.244
C17orf53	-4.954	C17orf53	-2.144			C17orf53	-1.19	C17orf53	-3.294			C17orf53	0.304	C17orf53	-1.917
C17orf58	-2.332	C17orf58	-1.677			C17orf58	0.077	C17orf58	-4.669			C17orf58	-1.643	C17orf58	-4.012
C17orf59	0.144	C17orf59	-1.084			C17orf59	-0.65	C17orf59	-1.056			C17orf59	-0.415	C17orf59	-0.559
C17orf62	-4.36	C17orf62	-2.808			C17orf62	-0.218	C17orf62	-1.978			C17orf62	-2.081	C17orf62	-0.49
C17orf64	-5.013	C17orf64	-4.383			C17orf64	-1.202	C17orf64	-6.302			C17orf64	-5.953	C17orf64	-7.341
C17orf66	-8.377	C17orf66	-4.446			C17orf66	-3.098	C17orf66	-5.59			C17orf66	-4.044	C17orf66	-10.759
C17orf67	-5.228	C17orf67	-1.844			C17orf67	-6.417	C17orf67	-1.912			C17orf67	-1.638	C17orf67	-1.952
C17orf70	-7.734	C17orf70	-6.566			C17orf70	-5.123	C17orf70	-1.052			C17orf70	-3.509	C17orf70	-3.601
C17orf72	-4.047	C17orf72	-1.343			C17orf72	-0.577	C17orf72	-1.104			C17orf72	-1.086	C17orf72	0.113
C17orf74	-1.052	C17orf74	-1.329			C17orf74	-0.67	C17orf74	-1.156			C17orf74	-1.316	C17orf74	-0.859
C17orf75	-10.406	C17orf75	-6.813			C17orf75	-12.911	C17orf75	-8.122			C17orf75	-13.425	C17orf75	-6.34
C17orf77	-8.62	C17orf77	-4.994			C17orf77	-11.534	C17orf77	-2.475			C17orf77	-13.097	C17orf77	-5.629
C17orf78	-5.195	C17orf78	-2.114			C17orf78	-0.598	C17orf78	-0.984			C17orf78	-5.29	C17orf78	-5.069
C17orf80	-6.427	C17orf80	-6.209			C17orf80	-4.338	C17orf80	-4.15			C17orf80	-8.977	C17orf80	-6.253
C17orf82	-8.893	C17orf82	-2.498			C17orf82	-2.669	C17orf82	0.341			C17orf82	-11.41	C17orf82	-9.047
C17orf85	-1.451	C17orf85	0.484			C17orf85	-2.044	C17orf85	0.131			C17orf85	-1.764	C17orf85	-0.203
C17orf89	-0.592	C17orf89	-3.937			C17orf89	-1.441	C17orf89	-4.824			C17orf89	-4.474	C17orf89	0.276
C17orf96	-4.403	C17orf96	-1.869			C17orf96	-3.266	C17orf96	-2.229			C17orf96	-6.636	C17orf96	-2.597
C17orf97	-4.075	C17orf97	-2.448			C17orf97	-7.725	C17orf97	-0.882			C17orf97	-8.979	C17orf97	-5.321
C17orf98	-1.972	C17orf98	-3.129			C17orf98	-5.407	C17orf98	-1.807			C17orf98	-6.259	C17orf98	-4.775
C17orf99	-7.736	C17orf99	-8.957			C17orf99	-7.747	C17orf99	-7.557			C17orf99	-6.83	C17orf99	-8.07
C18orf21	-6.037	C18orf21	-5.332			C18orf21	-3.185	C18orf21	-4.076			C18orf21	-3.42	C18orf21	-6.739
C18orf25	3.664	C18orf25	1.063			C18orf25	-3.409	C18orf25	-0.023			C18orf25	0.226	C18orf25	-2.241
C18orf32	-7.03	C18orf32	-5.003			C18orf32	-13.709	C18orf32	-5.692			C18orf32	-8.328	C18orf32	-9.814
C18orf42	1.554	C18orf42	-0.629			C18orf42	-0.051	C18orf42	-2.19			C18orf42	-1.717	C18orf42	-3.203
C18orf54	2.209	C18orf54	-0.204			C18orf54	-5.799	C18orf54	-2.998			C18orf54	-6.122	C18orf54	-1.651
C18orf56	-1.337	C18orf56	-2.317			C18orf56	-2.738	C18orf56	-0.52			C18orf56	-1.178	C18orf56	-0.151
C18orf63	-3.654	C18orf63	-1.722			C18orf63	-1.365	C18orf63	-1.344			C18orf63	-0.303	C18orf63	-2.415
C18orf8	-5.673	C18orf8	-4.958			C18orf8	-5.876	C18orf8	-5.622			C18orf8	-7.423	C18orf8	-7.133
C19orf10	-2.466	C19orf10	0.452			C19orf10	6.845	C19orf10	-2.312			C19orf10	0.631	C19orf10	-1.538
C19orf12	-11.602	C19orf12	-5.276			C19orf12	-3.703	C19orf12	-4.35			C19orf12	-2.857	C19orf12	-5.837
C19orf18	-7.888	C19orf18	-6.79			C19orf18	-5.837	C19orf18	-9.375			C19orf18	-13.157	C19orf18	-7.218
C19orf24	-7.519	C19orf24	-1.288			C19orf24	0.264	C19orf24	-0.794			C19orf24	1.143	C19orf24	-0.261
C19orf25	-9.835	C19orf25	-5.167			C19orf25	-5.195	C19orf25	-3.262			C19orf25	-3.097	C19orf25	-3.595
C19orf26	-0.615	C19orf26	-1.971			C19orf26	-0.697	C19orf26	-0.645			C19orf26	-1.701	C19orf26	-1.99
C19orf33	-7.54	C19orf33	-7.396			C19orf33	-7.545	C19orf33	-8.684			C19orf33	-11.788	C19orf33	-8.983
C19orf35	-9.838	C19orf35	-5.302			C19orf35	-7.901	C19orf35	-6.308			C19orf35	-7.407	C19orf35	-7.894
C19orf38	-3.813	C19orf38	-2.191			C19orf38	-6.509	C19orf38	-2.12			C19orf38	-4.918	C19orf38	-2.325
C19orf40	3.536	C19orf40	6.916			C19orf40	2.724	C19orf40	0.943			C19orf40	6.235	C19orf40	-0.563
C19orf43	-13.206	C19orf43	-8.163			C19orf43	-10.699	C19orf43	-9.31			C19orf43	-10.611	C19orf43	-12.225
C19orf44	-0.264	C19orf44	-0.635			C19orf44	1.054	C19orf44	-0.369			C19orf44	-0.282	C19orf44	-1.377
C19orf45	-8.583	C19orf45	-6.532			C19orf45	-8.885	C19orf45	-5.964			C19orf45	-10.122	C19orf45	-6.492
C19orf47	-16.88	C19orf47	-8.114			C19orf47	-9.135	C19orf47	-7.949			C19orf47	-13.296	C19orf47	-8.611
C19orf48	-8.175	C19orf48	-5.031			C19orf48	-8.681	C19orf48	-5.525			C19orf48	-9.499	C19orf48	-6.443
C19orf52	-7.261	C19orf52	-3.689			C19orf52	3.489	C19orf52	-1.911			C19orf52	-3.913	C19orf52	-6.311
C19orf53	-2.063	C19orf53	-1.71			C19orf53	-1.253	C19orf53	-2.216			C19orf53	-3.01	C19orf53	-2.099
C19orf54	-7.915	C19orf54	-6.737			C19orf54	-7.964	C19orf54	-7.914			C19orf54	-7.467	C19orf54	-8.95
C19orf55	-5.861	C19orf55	-0.182			C19orf55	-6.683	C19orf55	0.957			C19orf55	-4.488	C19orf55	3.63
C19orf57	-11.857	C19orf57	-6.975			C19orf57	-0.035	C19orf57	-4.055			C19orf57	-9.662	C19orf57	-6.286
C19orf59	-8.377	C19orf59	-7.962			C19orf59	-2.929	C19orf59	-2.206			C19orf59	-3.119	C19orf59	-4.72
C19orf60	-11.381	C19orf60	-6.528			C19orf60	-9.876	C19orf60	-5.618			C19orf60	-9.101	C19orf60	-7.223
C19orf66	-6.439	C19orf66	-6.816			C19orf66	-9.8	C19orf66	-4.189			C19orf66	-7.584	C19orf66	-3.974
C19orf67	-6.471	C19orf67	-2.541			C19orf67	1.184	C19orf67	-0.744			C19orf67	-9.626	C19orf67	-3.266
C19orf68	-10.133	C19orf68	-7.041			C19orf68	-10.248	C19orf68	-7.27			C19orf68	-13.057	C19orf68	-7.823
C19orf69	-4.84	C19orf69	-11.228			C19orf69	-3.663	C19orf69	-4.282			C19orf69	-0.733	C19orf69	-5.702
C19orf70	-13.165	C19orf70	-6.988			C19orf70	-7.577	C19orf70	-8.354			C19orf70	-12.695	C19orf70	-7.127
C19orf71	-6.17	C19orf71	-2.462			C19orf71	-5.443	C19orf71	-3.376			C19orf71	-7.361	C19orf71	-1.918
C19orf73	-1.263	C19orf73	-0.8			C19orf73	1.345	C19orf73	-3.64			C19orf73	0.206	C19orf73	-0.609
C19orf77	-5.644	C19orf77	-2.705			C19orf77	-1.096	C19orf77	-1.048			C19orf77	-2.737	C19orf77	-4.298
C19orf80	-2.986	C19orf80	-1.441			C19orf80	0.58	C19orf80	-2.809			C19orf80	-5.901	C19orf80	-0.95
C19orf81	-1.036	C19orf81	-0.679			C19orf81	-0.981	C19orf81	-1.049			C19orf81	-0.621	C19orf81	-0.702
C19orf82	-3.17	C19orf82	-2.381			C19orf82	-5.903	C19orf82	-3.357			C19orf82	-2.51	C19orf82	-2.748
C1D	-3.407	C1D	-3.633			C1D	0.238	C1D	-2.952			C1D	-2.777	C1D	-3.096
C1GALT1	-6.626	C1GALT1	-3.494			C1GALT1	2.47	C1GALT1	-4.066			C1GALT1	1.294	C1GALT1	-2.67
C1GALT1C1	-6.487	C1GALT1C1	-13.223			C1GALT1C1	-9.997	C1GALT1C1	-5.315			C1GALT1C1	-6.556	C1GALT1C1	-5.895
C1QA	-9.327	C1QA	-3.843			C1QA	0.04	C1QA	-6.317			C1QA	-8.309	C1QA	-6.965
C1QB	-7.494	C1QB	-4.85			C1QB	-8.573	C1QB	-4.843			C1QB	-5.643	C1QB	-6.063
C1QBP	6.481	C1QBP	5.788			C1QBP	6.144	C1QBP	6.382			C1QBP	4.314	C1QBP	5.821
C1QC	-6.01	C1QC	-4.339			C1QC	-1.744	C1QC	-5.699			C1QC	-3.989	C1QC	-5.021
C1QL1	-5.311	C1QL1	-3.575			C1QL1	-6.466	C1QL1	-1.885			C1QL1	-3.74	C1QL1	-4.411
C1QL2	-3.649	C1QL2	-1.811			C1QL2	-4.627	C1QL2	-1.991			C1QL2	-5.478	C1QL2	-2.067
C1QL3	-10.524	C1QL3	-3.96			C1QL3	-6.107	C1QL3	-7.205			C1QL3	-7.226	C1QL3	-5.78
C1QTNF1	-8.892	C1QTNF1	-5.211			C1QTNF1	-4.973	C1QTNF1	-4.472			C1QTNF1	-9.206	C1QTNF1	-4.492
C1QTNF2	-9.189	C1QTNF2	-6.201			C1QTNF2	-5.032	C1QTNF2	-5.089			C1QTNF2	-5.591	C1QTNF2	-7.856
C1QTNF3	0.282	C1QTNF3	-3.513			C1QTNF3	-0.527	C1QTNF3	-3.475			C1QTNF3	-5.721	C1QTNF3	-10.805
C1QTNF4	-3.182	C1QTNF4	-4.816			C1QTNF4	-8.104	C1QTNF4	-4.625			C1QTNF4	-3.49	C1QTNF4	-6.31
C1QTNF5	-12.024	C1QTNF5	-12.032			C1QTNF5	-11.361	C1QTNF5	-7.54			C1QTNF5	-7.917	C1QTNF5	-13.018
C1QTNF6	-9.4	C1QTNF6	-7.374			C1QTNF6	-13.257	C1QTNF6	-3.967			C1QTNF6	-3.209	C1QTNF6	-11.606
C1QTNF7	-9.428	C1QTNF7	-10.955			C1QTNF7	-4.179	C1QTNF7	-3.652			C1QTNF7	-9.094	C1QTNF7	-8.194
C1QTNF8	-1.868	C1QTNF8	-0.999			C1QTNF8	-1.158	C1QTNF8	-0.993			C1QTNF8	-2.321	C1QTNF8	-0.428
C1QTNF9	-12.545	C1QTNF9	-7.704			C1QTNF9	-5.755	C1QTNF9	-12.768			C1QTNF9	-12.013	C1QTNF9	-12.042
C1QTNF9B	-13.656	C1QTNF9B	-4.314			C1QTNF9B	-5.258	C1QTNF9B	-5.135			C1QTNF9B	-11.342	C1QTNF9B	-14.383
C1QTNF9B-AS1	-2.003	C1QTNF9B-AS1	-1.439			C1QTNF9B-AS1	-3.705	C1QTNF9B-AS1	-0.885			C1QTNF9B-AS1	-4.549	C1QTNF9B-AS1	-1.465
C1R	-5.411	C1R	-5.233			C1R	-7.321	C1R	-2.645			C1R	-6.042	C1R	-6.702
C1RL	-11.077	C1RL	-8.709			C1RL	-6.665	C1RL	-9.284			C1RL	-10.694	C1RL	-6.623
C1S	-7.941	C1S	-4.598			C1S	-7.977	C1S	-6.707			C1S	-5.93	C1S	-10.822
C1orf100	-7.826	C1orf100	-7.222			C1orf100	-7.744	C1orf100	-5.309			C1orf100	-10.147	C1orf100	-11.344
C1orf101	-5.746	C1orf101	-3.814			C1orf101	-5.691	C1orf101	-4.427			C1orf101	-7.962	C1orf101	-5.211
C1orf105	-2.037	C1orf105	-4.001			C1orf105	-0.967	C1orf105	-3.333			C1orf105	-6.097	C1orf105	-3.569
C1orf106	-9.815	C1orf106	-8.074			C1orf106	-7.132	C1orf106	-6.179			C1orf106	-6.912	C1orf106	-6.434
C1orf109	-11.796	C1orf109	-17.898			C1orf109	-17.153	C1orf109	-10.172			C1orf109	-9.431	C1orf109	-12.823
C1orf110	-6.773	C1orf110	-1.357			C1orf110	-2.787	C1orf110	-4.833			C1orf110	-5.85	C1orf110	-1.684
C1orf111	-5.05	C1orf111	-9.113			C1orf111	-2.293	C1orf111	-1.878			C1orf111	-4.48	C1orf111	-1.556
C1orf112	-8.515	C1orf112	-2.862			C1orf112	-3.94	C1orf112	-5.457			C1orf112	-10.308	C1orf112	1.027
C1orf115	0.138	C1orf115	-3.492			C1orf115	0.376	C1orf115	-2.863			C1orf115	-1.844	C1orf115	-3.685
C1orf116	-1.795	C1orf116	-2.471			C1orf116	-3.498	C1orf116	-4.447			C1orf116	-4.265	C1orf116	-3.953
C1orf122	-3.436	C1orf122	-1.456			C1orf122	-6.603	C1orf122	-2.316			C1orf122	-2.685	C1orf122	4.733
C1orf123	-10.854	C1orf123	-7.083			C1orf123	-8.899	C1orf123	-7.938			C1orf123	-9.278	C1orf123	-7.167
C1orf127	-5.751	C1orf127	-4.733			C1orf127	-6.562	C1orf127	-5.477			C1orf127	-5.651	C1orf127	-6.121
C1orf131	4.033	C1orf131	4.243			C1orf131	7.852	C1orf131	0.487			C1orf131	3.41	C1orf131	9.287
C1orf134	-6.831	C1orf134	-3.063			C1orf134	-0.942	C1orf134	-3.921			C1orf134	-5.268	C1orf134	-2.557
C1orf137	-5.921	C1orf137	-11.725			C1orf137	-1.16	C1orf137	-2.548			C1orf137	0.167	C1orf137	-1.471
C1orf141	-8.2	C1orf141	-6.136			C1orf141	-10.267	C1orf141	-5.155			C1orf141	-6.185	C1orf141	-7.728
C1orf146	-4.318	C1orf146	-5.177			C1orf146	-8.048	C1orf146	-7.059			C1orf146	-4.745	C1orf146	-15.848
C1orf158	-3.333	C1orf158	-2.523			C1orf158	-3.275	C1orf158	-2.95			C1orf158	-1.129	C1orf158	-2.482
C1orf159	-12.606	C1orf159	-7.727			C1orf159	-12.04	C1orf159	-7.642			C1orf159	-11.789	C1orf159	-11.29
C1orf162	-7.406	C1orf162	-5.212			C1orf162	-4.932	C1orf162	-6.386			C1orf162	-11.565	C1orf162	-5.972
C1orf167	-4.483	C1orf167	-1.774			C1orf167	-0.062	C1orf167	-1.472			C1orf167	-5.749	C1orf167	-2.202
C1orf168	-5.837	C1orf168	-6.851			C1orf168	-8.481	C1orf168	-3.508			C1orf168	-8.78	C1orf168	-8.77
C1orf172	-0.919	C1orf172	-4.598			C1orf172	0.094	C1orf172	-0.686			C1orf172	-1.933	C1orf172	-0.13
C1orf173	-3.41	C1orf173	-2.228			C1orf173	-0.503	C1orf173	-2.131			C1orf173	3.285	C1orf173	-3.356
C1orf174	-6.362	C1orf174	-4.886			C1orf174	-4.626	C1orf174	-4.705			C1orf174	-7.717	C1orf174	-5.9
C1orf177	-2.187	C1orf177	-2.876			C1orf177	-0.959	C1orf177	-1.454			C1orf177	-1.806	C1orf177	-2.26
C1orf185	-9.137	C1orf185	-1.84			C1orf185	-2.386	C1orf185	-2.126			C1orf185	-4.799	C1orf185	-5.188
C1orf186	-2.852	C1orf186	-1.514			C1orf186	-2.928	C1orf186	-1.833			C1orf186	-5.729	C1orf186	-9.377
C1orf189	-6.065	C1orf189	-4.589			C1orf189	-6.876	C1orf189	-7.244			C1orf189	-8.116	C1orf189	-8.035
C1orf192	-6.358	C1orf192	-2.158			C1orf192	-3.438	C1orf192	-3.101			C1orf192	0.645	C1orf192	-2.693
C1orf194	-11.549	C1orf194	-5.897			C1orf194	-11.703	C1orf194	-7.649			C1orf194	-9.993	C1orf194	-8.139
C1orf195	-4.483	C1orf195	-0.763			C1orf195	-4.138	C1orf195	-3.935			C1orf195	-4.629	C1orf195	-1.986
C1orf198	-6.855	C1orf198	-8.877			C1orf198	-9.572	C1orf198	-10.806			C1orf198	-14.419	C1orf198	-8.588
C1orf204	-6.236	C1orf204	0.835			C1orf204	0.144	C1orf204	-1.921			C1orf204	-3.692	C1orf204	-2.706
[truncated: 16,887 more rows]
