# Supplementary material for: Replication stress conferred by POT1 dysfunction promotes telomere relocalization to the nuclear pore
Source: Genes Dev. 2020 Dec 1;34(23-24):1619–36. doi: 10.1101/gad.337287.120 (PMC7706707; doi:10.1101/gad.337287.120)
Supplement: Supplemental Material [file supp_gad.337287.120_Supplemental_Table_S3.xlsx]

## Sheet: R_HSA_RPE1_p53null_SL_K90E
Reactome pathways	Homo sapiens - REFLIST (20996)	Client Text Box Input (467)	Client Text Box Input (expected)	Client Text Box Input (over/under)	Client Text Box Input (fold Enrichment)	Client Text Box Input (raw P-value)	Client Text Box Input (FDR)
Cell Cycle (R-HSA-1640170)	600	76	13.35	+	5.69	1e-32	1.1e-29			Analysis Type:	PANTHER Overrepresentation Test (Released 20190711)
M Phase (R-HSA-68886)	353	43	7.85	+	5.48	3.54e-18	7.75e-16			Annotation Version and Release Date:	Reactome version 65 Released 2019-03-12
G2/M Transition (R-HSA-69275)	195	28	4.34	+	6.46	8.09e-14	1.11e-11			Analyzed List:	Client Text Box Input (Homo sapiens)
DNA Repair (R-HSA-73894)	293	33	6.52	+	5.06	2.42e-13	3.12e-11			Reference List:	Homo sapiens (all genes in database)
Cell Cycle Checkpoints (R-HSA-69620)	271	29	6.03	+	4.81	2.2e-11	2.29e-09			Test Type:	FISHER
S Phase (R-HSA-69242)	161	22	3.58	+	6.14	9.21e-11	8.77e-09			Correction:	FDR
Recruitment of NuMA to mitotic centrosomes (R-HSA-380320)	93	17	2.07	+	8.22	2.47e-10	2.01e-08
Nucleotide Excision Repair (R-HSA-5696398)	110	18	2.45	+	7.36	3.62e-10	2.48e-08			Pathways in Fig. 1D
Telomere Maintenance (R-HSA-157579)	63	14	1.4	+	9.99	1.06e-09	6.43e-08
Homology Directed Repair (R-HSA-5693538)	120	18	2.67	+	6.74	1.26e-09	7.28e-08
Transcription-Coupled Nucleotide Excision Repair (TC-NER) (R-HSA-6781827)	78	15	1.73	+	8.65	1.53e-09	8.61e-08
DNA Replication (R-HSA-69306)	127	18	2.82	+	6.37	2.84e-09	1.52e-07
DNA Double-Strand Break Repair (R-HSA-5693532)	148	19	3.29	+	5.77	4.51e-09	2.25e-07
Resolution of Sister Chromatid Cohesion (R-HSA-2500257)	122	14	2.71	+	5.16	1.66e-06	3.43e-05
SUMOylation of DNA damage response and repair proteins (R-HSA-3108214)	70	9	1.56	+	5.78	5.41e-05	0.000689
Mitotic Spindle Checkpoint (R-HSA-69618)	108	10	2.4	+	4.16	0.000259	0.00258
SUMOylation of DNA replication proteins (R-HSA-4615885)	42	5	0.93	+	5.35	0.00345	0.0232
Nuclear Envelope Breakdown (R-HSA-2980766)	46	5	1.02	+	4.89	0.00493	0.0315
Nuclear Pore Complex (NPC) Disassembly (R-HSA-3301854)	32	4	0.71	+	5.62	0.00752	0.045
HDR through Homologous Recombination (HRR) or Single Strand Annealing (SSA) (R-HSA-5693567)	114	17	2.54	+	6.7	3.95e-09	2.01e-07
Mitotic G2-G2/M phases (R-HSA-453274)	197	29	4.38	+	6.62	1.62e-14	2.37e-12
Mitotic Prometaphase (R-HSA-68877)	194	27	4.32	+	6.26	4.42e-13	5.38e-11
M/G1 Transition (R-HSA-68874)	85	11	1.89	+	5.82	7.69e-06	0.000124
DNA Replication Pre-Initiation (R-HSA-69002)	85	11	1.89	+	5.82	7.69e-06	0.000125
SUMOylation of chromatin organization proteins (R-HSA-4551638)	52	6	1.16	+	5.19	0.0016	0.0124
G1/S Transition (R-HSA-69206)	131	15	2.91	+	5.15	7.27e-07	1.68e-05
Mitotic G1-G1/S phases (R-HSA-453279)	148	16	3.29	+	4.86	6.29e-07	1.48e-05
Mitotic Prophase (R-HSA-68875)	103	11	2.29	+	4.8	3.95e-05	0.000525
G2/M Checkpoints (R-HSA-69481)	151	16	3.36	+	4.76	8.03e-07	1.81e-05
Mitotic Anaphase (R-HSA-68882)	194	20	4.32	+	4.63	5.17e-08	1.74e-06
Mitotic Metaphase and Anaphase (R-HSA-2555396)	195	20	4.34	+	4.61	5.58e-08	1.85e-06
Separation of Sister Chromatids (R-HSA-2467813)	186	19	4.14	+	4.59	1.27e-07	3.72e-06
Cellular Senescence (R-HSA-2559583)	162	13	3.6	+	3.61	0.000125	0.00142
Neddylation (R-HSA-8951664)	234	14	5.2	+	2.69	0.00114	0.00943
Innate Immune System (R-HSA-168249)	1102	42	24.51	+	1.71	0.00111	0.00929
Removal of the Flap Intermediate from the C-strand (R-HSA-174437)	10	7	0.22	+	31.47	3.56e-08	1.28e-06
Defective TPR may confer susceptibility towards thyroid papillary carcinoma (TPC) (R-HSA-5619107)	3	2	0.07	+	29.97	0.00452	0.0293
Processive synthesis on the C-strand of the telomere (R-HSA-174414)	11	7	0.24	+	28.61	5.71e-08	1.87e-06
HSF1 activation (R-HSA-3371511)	12	6	0.27	+	22.48	1.53e-06	3.19e-05
Removal of the Flap Intermediate (R-HSA-69166)	14	7	0.31	+	22.48	1.97e-07	5.4e-06
Phosphorylation of proteins involved in G1/S transition by active Cyclin E:Cdk2 complexes (R-HSA-69200)	4	2	0.09	+	22.48	0.00669	0.0409
Release of apoptotic factors from the mitochondria (R-HSA-111457)	4	2	0.09	+	22.48	0.00669	0.0408
Processive synthesis on the lagging strand (R-HSA-69183)	15	7	0.33	+	20.98	2.84e-07	7.49e-06
SLBP Dependent Processing of Replication-Dependent Histone Pre-mRNAs (R-HSA-77588)	11	5	0.24	+	20.44	1.71e-05	0.000246
PCNA-Dependent Long Patch Base Excision Repair (R-HSA-5651801)	21	9	0.47	+	19.27	9.65e-09	4.41e-07
SUMO is transferred from E1 to E2 (UBE2I, UBC9) (R-HSA-3065678)	7	3	0.16	+	19.27	0.0011	0.0092
SLBP independent Processing of Histone Pre-mRNAs (R-HSA-111367)	10	4	0.22	+	17.98	0.000186	0.00192
Telomere C-strand (Lagging Strand) Synthesis (R-HSA-174417)	24	9	0.53	+	16.86	2.46e-08	9.61e-07
RHO GTPases activate KTN1 (R-HSA-5625970)	11	4	0.24	+	16.35	0.00025	0.0025
Resolution of AP sites via the multiple-nucleotide patch replacement pathway (R-HSA-110373)	25	9	0.56	+	16.19	3.28e-08	1.2e-06
Mismatch repair (MMR) directed by MSH2:MSH3 (MutSbeta) (R-HSA-5358606)	14	5	0.31	+	16.06	4.31e-05	0.000566
Mismatch repair (MMR) directed by MSH2:MSH6 (MutSalpha) (R-HSA-5358565)	14	5	0.31	+	16.06	4.31e-05	0.000562
Lagging Strand Synthesis (R-HSA-69186)	20	7	0.44	+	15.74	1.34e-06	2.86e-05
RNA Polymerase III Chain Elongation (R-HSA-73780)	18	6	0.4	+	14.99	9.91e-06	0.000153
Mismatch Repair (R-HSA-5358508)	15	5	0.33	+	14.99	5.65e-05	0.000707
Processing of Capped Intronless Pre-mRNA (R-HSA-75067)	28	9	0.62	+	14.45	7.33e-08	2.29e-06
Processing of Intronless Pre-mRNAs (R-HSA-77595)	19	6	0.42	+	14.2	1.28e-05	0.000192
RNA Polymerase III Transcription Termination (R-HSA-73980)	23	7	0.51	+	13.68	2.91e-06	5.36e-05
Abortive elongation of HIV-1 transcript in the absence of Tat (R-HSA-167242)	23	7	0.51	+	13.68	2.91e-06	5.32e-05
Extension of Telomeres (R-HSA-180786)	30	9	0.67	+	13.49	1.2e-07	3.61e-06
Processing and activation of SUMO (R-HSA-3215018)	10	3	0.22	+	13.49	0.00249	0.0178
Recognition of DNA damage by PCNA-containing replication complex (R-HSA-110314)	31	9	0.69	+	13.05	1.52e-07	4.33e-06
Gap-filling DNA repair synthesis and ligation in GG-NER (R-HSA-5696397)	25	7	0.56	+	12.59	4.64e-06	8e-05
FGFR2 alternative splicing (R-HSA-6803529)	26	7	0.58	+	12.1	5.78e-06	9.74e-05
snRNP Assembly (R-HSA-191859)	49	13	1.09	+	11.93	6.54e-10	4.21e-08
Metabolism of non-coding RNA (R-HSA-194441)	49	13	1.09	+	11.93	6.54e-10	4.09e-08
Signaling by FGFR2 IIIa TM (R-HSA-8851708)	19	5	0.42	+	11.83	0.000144	0.00161
RNA Polymerase III Transcription Initiation From Type 2 Promoter (R-HSA-76066)	27	7	0.6	+	11.66	7.14e-06	0.000118
RNA Polymerase III Transcription Initiation From Type 1 Promoter (R-HSA-76061)	28	7	0.62	+	11.24	8.76e-06	0.000139
Resolution of Abasic Sites (AP sites) (R-HSA-73933)	36	9	0.8	+	11.24	4.47e-07	1.1e-05
Base Excision Repair (R-HSA-73884)	36	9	0.8	+	11.24	4.47e-07	1.09e-05
Purine ribonucleoside monophosphate biosynthesis (R-HSA-73817)	12	3	0.27	+	11.24	0.00383	0.0254
Termination of translesion DNA synthesis (R-HSA-5656169)	32	8	0.71	+	11.24	1.97e-06	4.04e-05
DNA strand elongation (R-HSA-69190)	32	8	0.71	+	11.24	1.97e-06	4.01e-05
Dual Incision in GG-NER (R-HSA-5696400)	41	10	0.91	+	10.97	1.24e-07	3.68e-06
Formation of the Early Elongation Complex (R-HSA-113418)	33	8	0.73	+	10.9	2.41e-06	4.63e-05
Formation of the HIV-1 Early Elongation Complex (R-HSA-167158)	33	8	0.73	+	10.9	2.41e-06	4.58e-05
RNA Polymerase I Promoter Escape (R-HSA-73772)	30	7	0.67	+	10.49	1.29e-05	0.000192
Translesion synthesis by Y family DNA polymerases bypasses lesions on DNA template (R-HSA-110313)	39	9	0.87	+	10.38	7.99e-07	1.82e-05
Advanced glycosylation endproduct receptor signaling (R-HSA-879415)	13	3	0.29	+	10.38	0.00464	0.03
mRNA Splicing - Minor Pathway (R-HSA-72165)	52	12	1.16	+	10.38	1.15e-08	4.95e-07
mRNA Splicing - Major Pathway (R-HSA-72163)	180	41	4	+	10.24	2.58e-26	9.43e-24
Post-chaperonin tubulin folding pathway (R-HSA-389977)	22	5	0.49	+	10.22	0.000259	0.00256
Cleavage of Growing Transcript in the Termination Region (R-HSA-109688)	66	15	1.47	+	10.22	2.03e-10	1.78e-08
RNA Polymerase II Transcription Termination (R-HSA-73856)	66	15	1.47	+	10.22	2.03e-10	1.71e-08
DNA Damage Bypass (R-HSA-73893)	49	11	1.09	+	10.09	6.03e-08	1.94e-06
RORA activates gene expression (R-HSA-1368082)	18	4	0.4	+	9.99	0.00119	0.0098
Loss of proteins required for interphase microtubule organization from the centrosome (R-HSA-380284)	68	15	1.51	+	9.92	2.91e-10	2.13e-08
Loss of Nlp from mitotic centrosomes (R-HSA-380259)	68	15	1.51	+	9.92	2.91e-10	2.06e-08
Transport of the SLBP Dependant Mature mRNA (R-HSA-159230)	32	7	0.71	+	9.83	1.86e-05	0.000266
mRNA Splicing (R-HSA-72172)	188	41	4.18	+	9.8	1.1e-25	3.44e-23
RNA Polymerase III Transcription Initiation From Type 3 Promoter (R-HSA-76071)	28	6	0.62	+	9.63	8.24e-05	0.000986
Polymerase switching on the C-strand of the telomere (R-HSA-174411)	14	3	0.31	+	9.63	0.00555	0.035
Leading Strand Synthesis (R-HSA-69109)	14	3	0.31	+	9.63	0.00555	0.0349
Polymerase switching (R-HSA-69091)	14	3	0.31	+	9.63	0.00555	0.0348
AURKA Activation by TPX2 (R-HSA-8854518)	71	15	1.58	+	9.5	4.92e-10	3.26e-08
mRNA 3'-end processing (R-HSA-72187)	57	12	1.27	+	9.47	2.8e-08	1.04e-06
mRNA Capping (R-HSA-72086)	29	6	0.65	+	9.3	9.76e-05	0.00114
Processing of Capped Intron-Containing Pre-mRNA (R-HSA-72203)	237	49	5.27	+	9.3	1.31e-29	9.6e-27
Transport of Mature mRNAs Derived from Intronless Transcripts (R-HSA-159234)	39	8	0.87	+	9.22	7.06e-06	0.000117
Gap-filling DNA repair synthesis and ligation in TC-NER (R-HSA-6782210)	64	13	1.42	+	9.13	1.07e-08	4.8e-07
mRNA decay by 5' to 3' exoribonuclease (R-HSA-430039)	15	3	0.33	+	8.99	0.00655	0.0405
Centrosome maturation (R-HSA-380287)	80	16	1.78	+	8.99	2.62e-10	2.05e-08
Recruitment of mitotic centrosome proteins and complexes (R-HSA-380270)	80	16	1.78	+	8.99	2.62e-10	1.98e-08
Regulation of PLK1 Activity at G2/M Transition (R-HSA-2565942)	85	17	1.89	+	8.99	7.22e-11	7.19e-09
Nucleobase biosynthesis (R-HSA-8956320)	15	3	0.33	+	8.99	0.00655	0.0404
Dual incision in TC-NER (R-HSA-6782135)	65	13	1.45	+	8.99	1.26e-08	5.33e-07
Tat-mediated elongation of the HIV-1 transcript (R-HSA-167246)	46	9	1.02	+	8.8	2.65e-06	5e-05
Formation of HIV-1 elongation complex containing HIV-1 Tat (R-HSA-167200)	46	9	1.02	+	8.8	2.65e-06	4.96e-05
HIV Transcription Elongation (R-HSA-167169)	46	9	1.02	+	8.8	2.65e-06	4.92e-05
RNA Polymerase III Transcription (R-HSA-74158)	41	8	0.91	+	8.77	9.75e-06	0.000153
RNA Polymerase III Abortive And Retractive Initiation (R-HSA-749476)	41	8	0.91	+	8.77	9.75e-06	0.000152
RNA Polymerase III Transcription Initiation (R-HSA-76046)	36	7	0.8	+	8.74	3.61e-05	0.000483
Transport of the SLBP independent Mature mRNA (R-HSA-159227)	31	6	0.69	+	8.7	0.000135	0.00153
RHO GTPases activate IQGAPs (R-HSA-5626467)	31	6	0.69	+	8.7	0.000135	0.00152
RNA Polymerase I Transcription Termination (R-HSA-73863)	31	6	0.69	+	8.7	0.000135	0.00151
HDR through Single Strand Annealing (SSA) (R-HSA-5685938)	37	7	0.82	+	8.51	4.22e-05	0.000556
mRNA decay by 3' to 5' exoribonuclease (R-HSA-429958)	16	3	0.36	+	8.43	0.00765	0.0456
Formation of HIV elongation complex in the absence of HIV Tat (R-HSA-167152)	48	9	1.07	+	8.43	3.61e-06	6.42e-05
Transport of Mature mRNA Derived from an Intronless Transcript (R-HSA-159231)	38	7	0.85	+	8.28	4.9e-05	0.000631
HDR through Homologous Recombination (HRR) (R-HSA-5685942)	66	12	1.47	+	8.17	1.16e-07	3.52e-06
Interactions of Rev with host cellular proteins (R-HSA-177243)	33	6	0.73	+	8.17	0.000182	0.00192
Presynaptic phase of homologous DNA pairing and strand exchange (R-HSA-5693616)	39	7	0.87	+	8.07	5.67e-05	0.000706
Regulation of Glucokinase by Glucokinase Regulatory Protein (R-HSA-170822)	28	5	0.62	+	8.03	0.000685	0.0061
Global Genome Nucleotide Excision Repair (GG-NER) (R-HSA-5696399)	84	15	1.87	+	8.03	3.75e-09	1.96e-07
NEP/NS2 Interacts with the Cellular Export Machinery (R-HSA-168333)	28	5	0.62	+	8.03	0.000685	0.00608
Chromosome Maintenance (R-HSA-73886)	90	16	2	+	7.99	1.2e-09	7.09e-08
Transport of Mature Transcript to Cytoplasm (R-HSA-72202)	79	14	1.76	+	7.97	1.36e-08	5.61e-07
Formation of the ternary complex, and subsequently, the 43S complex (R-HSA-72695)	51	9	1.13	+	7.93	5.59e-06	9.5e-05
Tat-mediated HIV elongation arrest and recovery (R-HSA-167243)	34	6	0.76	+	7.93	0.000211	0.00215
Pausing and recovery of Tat-mediated HIV elongation (R-HSA-167238)	34	6	0.76	+	7.93	0.000211	0.00214
Viral Messenger RNA Synthesis (R-HSA-168325)	40	7	0.89	+	7.87	6.54e-05	0.000805
Ribosomal scanning and start codon recognition (R-HSA-72702)	58	10	1.29	+	7.75	2.03e-06	4.08e-05
Translation initiation complex formation (R-HSA-72649)	58	10	1.29	+	7.75	2.03e-06	4.05e-05
Export of Viral Ribonucleoproteins from Nucleus (R-HSA-168274)	29	5	0.65	+	7.75	0.000789	0.00694
Transport of Mature mRNA derived from an Intron-Containing Transcript (R-HSA-159236)	70	12	1.56	+	7.71	2.04e-07	5.52e-06
RNA Polymerase I Transcription Initiation (R-HSA-73762)	47	8	1.05	+	7.65	2.35e-05	0.000326
tRNA processing in the nucleus (R-HSA-6784531)	53	9	1.18	+	7.63	7.38e-06	0.000121
Activation of the mRNA upon binding of the cap-binding complex and eIFs, and subsequent binding to 43S (R-HSA-72662)	59	10	1.31	+	7.62	2.33e-06	4.56e-05
B-WICH complex positively regulates rRNA expression (R-HSA-5250924)	59	10	1.31	+	7.62	2.33e-06	4.52e-05
Anchoring of the basal body to the plasma membrane (R-HSA-5620912)	96	16	2.14	+	7.49	2.74e-09	1.5e-07
Homologous DNA Pairing and Strand Exchange (R-HSA-5693579)	42	7	0.93	+	7.49	8.6e-05	0.00102
FGFR2 mutant receptor activation (R-HSA-1839126)	30	5	0.67	+	7.49	0.000904	0.00789
Nuclear import of Rev protein (R-HSA-180746)	30	5	0.67	+	7.49	0.000904	0.00786
Pausing and recovery of HIV elongation (R-HSA-167290)	36	6	0.8	+	7.49	0.000277	0.00271
HIV elongation arrest and recovery (R-HSA-167287)	36	6	0.8	+	7.49	0.000277	0.0027
Transcription of the HIV genome (R-HSA-167172)	73	12	1.62	+	7.39	3.06e-07	7.97e-06
RNA Polymerase II Transcription Elongation (R-HSA-75955)	61	10	1.36	+	7.37	3.04e-06	5.51e-05
Formation of RNA Pol II elongation complex (R-HSA-112382)	61	10	1.36	+	7.37	3.04e-06	5.47e-05
Formation of Incision Complex in GG-NER (R-HSA-5696395)	43	7	0.96	+	7.32	9.82e-05	0.00114
SUMOylation of SUMOylation proteins (R-HSA-4085377)	31	5	0.69	+	7.25	0.00103	0.00879
Rev-mediated nuclear export of HIV RNA (R-HSA-165054)	31	5	0.69	+	7.25	0.00103	0.00876
Cellular response to heat stress (R-HSA-3371556)	87	14	1.94	+	7.23	4.01e-08	1.37e-06
ATF4 activates genes (R-HSA-380994)	25	4	0.56	+	7.19	0.00341	0.023
RNA Polymerase II Pre-transcription Events (R-HSA-674695)	84	13	1.87	+	6.96	1.84e-07	5.09e-06
Resolution of D-loop Structures through Synthesis-Dependent Strand Annealing (SDSA) (R-HSA-5693554)	26	4	0.58	+	6.92	0.00387	0.0256
Activation of the pre-replicative complex (R-HSA-68962)	33	5	0.73	+	6.81	0.00133	0.0108
Packaging Of Telomere Ends (R-HSA-171306)	33	5	0.73	+	6.81	0.00133	0.0107
Formation of TC-NER Pre-Incision Complex (R-HSA-6781823)	53	8	1.18	+	6.79	5.07e-05	0.00065
RNA Polymerase II Transcription Initiation (R-HSA-75953)	47	7	1.05	+	6.7	0.000162	0.00177
RNA Polymerase II Transcription Pre-Initiation And Promoter Opening (R-HSA-73779)	47	7	1.05	+	6.7	0.000162	0.00176
RNA Polymerase II Promoter Escape (R-HSA-73776)	47	7	1.05	+	6.7	0.000162	0.00175
RNA Polymerase II Transcription Initiation And Promoter Clearance (R-HSA-76042)	47	7	1.05	+	6.7	0.000162	0.00174
RNA Polymerase II HIV Promoter Escape (R-HSA-167162)	47	7	1.05	+	6.7	0.000162	0.00174
HIV Transcription Initiation (R-HSA-167161)	47	7	1.05	+	6.7	0.000162	0.00173
Positive epigenetic regulation of rRNA expression (R-HSA-5250913)	74	11	1.65	+	6.68	2.3e-06	4.55e-05
RNA Pol II CTD phosphorylation and interaction with CE (R-HSA-77075)	27	4	0.6	+	6.66	0.00437	0.0286
Processing of DNA double-strand break ends (R-HSA-5693607)	81	12	1.8	+	6.66	8.27e-07	1.83e-05
RNA Pol II CTD phosphorylation and interaction with CE during HIV infection (R-HSA-167160)	27	4	0.6	+	6.66	0.00437	0.0285
DNA Damage/Telomere Stress Induced Senescence (R-HSA-2559586)	61	9	1.36	+	6.63	2.03e-05	0.000287
SUMOylation of ubiquitinylation proteins (R-HSA-3232142)	34	5	0.76	+	6.61	0.00149	0.0118
SUMOylation of RNA binding proteins (R-HSA-4570464)	42	6	0.93	+	6.42	0.000581	0.00535
PERK regulates gene expression (R-HSA-381042)	28	4	0.62	+	6.42	0.00491	0.0316
Synthesis of DNA (R-HSA-69239)	119	17	2.65	+	6.42	7.04e-09	3.28e-07
SRP-dependent cotranslational protein targeting to membrane (R-HSA-1799339)	112	16	2.49	+	6.42	1.95e-08	7.79e-07
Deadenylation-dependent mRNA decay (R-HSA-429914)	56	8	1.25	+	6.42	7.2e-05	0.000881
TP53 Regulates Transcription of Cell Cycle Genes (R-HSA-6791312)	49	7	1.09	+	6.42	0.000204	0.0021
Transport of Ribonucleoproteins into the Host Nucleus (R-HSA-168271)	28	4	0.62	+	6.42	0.00491	0.0315
TP53 Regulates Transcription of DNA Repair Genes (R-HSA-6796648)	65	9	1.45	+	6.23	3.2e-05	0.000429
Mitochondrial translation (R-HSA-5368287)	94	13	2.09	+	6.22	5.86e-07	1.41e-05
Metabolism of RNA (R-HSA-8953854)	660	91	14.68	+	6.2	5.03e-42	1.1e-38
RNA Polymerase I Chain Elongation (R-HSA-73777)	59	8	1.31	+	6.1	0.0001	0.00116
RNA polymerase II transcribes snRNA genes (R-HSA-6807505)	74	10	1.65	+	6.08	1.41e-05	0.000209
NS1 Mediated Effects on Host Pathways (R-HSA-168276)	37	5	0.82	+	6.08	0.00209	0.0155
Vpr-mediated nuclear import of PICs (R-HSA-180910)	30	4	0.67	+	5.99	0.00612	0.0381
DNA Damage Recognition in GG-NER (R-HSA-5696394)	38	5	0.85	+	5.92	0.00233	0.0168
Influenza Viral RNA Transcription and Replication (R-HSA-168273)	131	17	2.91	+	5.83	2.55e-08	9.62e-07
Influenza Life Cycle (R-HSA-168255)	140	18	3.11	+	5.78	1.13e-08	4.94e-07
Signaling by FGFR2 in disease (R-HSA-5655253)	39	5	0.87	+	5.76	0.00258	0.0183
G2/M DNA damage checkpoint (R-HSA-69473)	78	10	1.73	+	5.76	2.14e-05	0.000301
RNA Polymerase I Promoter Clearance (R-HSA-73854)	78	10	1.73	+	5.76	2.14e-05	0.000299
Host Interactions with Influenza Factors (R-HSA-168253)	39	5	0.87	+	5.76	0.00258	0.0183
Meiosis (R-HSA-1500620)	86	11	1.91	+	5.75	8.5e-06	0.000136
PKMTs methylate histone lysines (R-HSA-3214841)	47	6	1.05	+	5.74	0.000993	0.00853
tRNA processing (R-HSA-72306)	102	13	2.27	+	5.73	1.35e-06	2.84e-05
Cytosolic sensors of pathogen-associated DNA (R-HSA-1834949)	63	8	1.4	+	5.71	0.000152	0.00167
Translation (R-HSA-72766)	293	37	6.52	+	5.68	3.04e-16	6.05e-14
L13a-mediated translational silencing of Ceruloplasmin expression (R-HSA-156827)	111	14	2.47	+	5.67	5.95e-07	1.42e-05
Late Phase of HIV Life Cycle (R-HSA-162599)	135	17	3	+	5.66	3.8e-08	1.34e-06
RHO GTPases Activate Formins (R-HSA-5663220)	135	17	3	+	5.66	3.8e-08	1.32e-06
Influenza Infection (R-HSA-168254)	151	19	3.36	+	5.66	6.08e-09	2.96e-07
Cell Cycle, Mitotic (R-HSA-69278)	495	62	11.01	+	5.63	1.82e-26	7.98e-24
Mitochondrial translation elongation (R-HSA-5389840)	88	11	1.96	+	5.62	1.04e-05	0.000159
GTP hydrolysis and joining of the 60S ribosomal subunit (R-HSA-72706)	112	14	2.49	+	5.62	6.56e-07	1.53e-05
HSP90 chaperone cycle for steroid hormone receptors (SHR) (R-HSA-3371497)	56	7	1.25	+	5.62	0.000427	0.00405
RNA Polymerase I Transcription (R-HSA-73864)	80	10	1.78	+	5.62	2.61e-05	0.000357
Resolution of D-loop Structures through Holliday Junction Intermediates (R-HSA-5693568)	32	4	0.71	+	5.62	0.00752	0.0449
p53-Dependent G1/S DNA damage checkpoint (R-HSA-69580)	65	8	1.45	+	5.53	0.000184	0.00193
p53-Dependent G1 DNA Damage Response (R-HSA-69563)	65	8	1.45	+	5.53	0.000184	0.00192
Mitochondrial protein import (R-HSA-1268020)	65	8	1.45	+	5.53	0.000184	0.00191
RMTs methylate histone arginines (R-HSA-3214858)	49	6	1.09	+	5.51	0.00121	0.00996
HIV Life Cycle (R-HSA-162587)	148	18	3.29	+	5.47	2.46e-08	9.45e-07
Resolution of D-Loop Structures (R-HSA-5693537)	33	4	0.73	+	5.45	0.00828	0.0492
Interactions of Vpr with host cellular proteins (R-HSA-176033)	33	4	0.73	+	5.45	0.00828	0.0491
Meiotic synapsis (R-HSA-1221632)	58	7	1.29	+	5.43	0.000517	0.00482
Host Interactions of HIV factors (R-HSA-162909)	125	15	2.78	+	5.4	4.22e-07	1.05e-05
G1/S DNA Damage Checkpoints (R-HSA-69615)	67	8	1.49	+	5.37	0.000223	0.00225
Regulation of HSF1-mediated heat shock response (R-HSA-3371453)	67	8	1.49	+	5.37	0.000223	0.00224
Condensation of Prophase Chromosomes (R-HSA-2299718)	42	5	0.93	+	5.35	0.00345	0.0231
SUMOylation of transcription cofactors (R-HSA-3899300)	42	5	0.93	+	5.35	0.00345	0.0231
Formation of a pool of free 40S subunits (R-HSA-72689)	101	12	2.25	+	5.34	6.63e-06	0.000111
HIV Infection (R-HSA-162906)	228	27	5.07	+	5.32	1.34e-11	1.47e-09
Eukaryotic Translation Initiation (R-HSA-72613)	119	14	2.65	+	5.29	1.27e-06	2.75e-05
Regulation of ornithine decarboxylase (ODC) (R-HSA-350562)	51	6	1.13	+	5.29	0.00146	0.0116
Cap-dependent Translation Initiation (R-HSA-72737)	119	14	2.65	+	5.29	1.27e-06	2.73e-05
SCF(Skp2)-mediated degradation of p27/p21 (R-HSA-187577)	60	7	1.33	+	5.25	0.000623	0.00568
GLI3 is processed to GLI3R by the proteasome (R-HSA-5610785)	60	7	1.33	+	5.25	0.000623	0.00566
Degradation of GLI2 by the proteasome (R-HSA-5610783)	60	7	1.33	+	5.25	0.000623	0.00564
Regulation of mRNA stability by proteins that bind AU-rich elements (R-HSA-450531)	86	10	1.91	+	5.23	4.58e-05	0.000594
Nonsense Mediated Decay (NMD) independent of the Exon Junction Complex (EJC) (R-HSA-975956)	95	11	2.11	+	5.21	1.99e-05	0.000284
Vpu mediated degradation of CD4 (R-HSA-180534)	52	6	1.16	+	5.19	0.0016	0.0125
Autodegradation of the E3 ubiquitin ligase COP1 (R-HSA-349425)	52	6	1.16	+	5.19	0.0016	0.0124
Ubiquitin-dependent degradation of Cyclin D1 (R-HSA-69229)	52	6	1.16	+	5.19	0.0016	0.0123
Ubiquitin-dependent degradation of Cyclin D (R-HSA-75815)	52	6	1.16	+	5.19	0.0016	0.0123
COPI-independent Golgi-to-ER retrograde traffic (R-HSA-6811436)	52	6	1.16	+	5.19	0.0016	0.0122
Defective CFTR causes cystic fibrosis (R-HSA-5678895)	61	7	1.36	+	5.16	0.000681	0.00609
Mitochondrial translation termination (R-HSA-5419276)	88	10	1.96	+	5.11	5.48e-05	0.000694
Mitochondrial translation initiation (R-HSA-5368286)	88	10	1.96	+	5.11	5.48e-05	0.00069
Regulation of Apoptosis (R-HSA-169911)	53	6	1.18	+	5.09	0.00175	0.0132
Vif-mediated degradation of APOBEC3G (R-HSA-180585)	53	6	1.18	+	5.09	0.00175	0.0132
Nonsense-Mediated Decay (NMD) (R-HSA-927802)	115	13	2.56	+	5.08	4.53e-06	7.94e-05
Nonsense Mediated Decay (NMD) enhanced by the Exon Junction Complex (EJC) (R-HSA-975957)	115	13	2.56	+	5.08	4.53e-06	7.87e-05
Peptide chain elongation (R-HSA-156902)	89	10	1.98	+	5.05	5.97e-05	0.00074
Regulation of RUNX3 expression and activity (R-HSA-8941858)	54	6	1.2	+	5	0.00191	0.0143
Transcriptional regulation by small RNAs (R-HSA-5578749)	72	8	1.6	+	5	0.000348	0.00336
Downstream signaling events of B Cell Receptor (BCR) (R-HSA-1168372)	81	9	1.8	+	5	0.00015	0.00166
SCF-beta-TrCP mediated degradation of Emi1 (R-HSA-174113)	55	6	1.22	+	4.9	0.00208	0.0154
Amplification of signal from unattached kinetochores via a MAD2 inhibitory signal (R-HSA-141444)	92	10	2.05	+	4.89	7.71e-05	0.000938
Amplification of signal from the kinetochores (R-HSA-141424)	92	10	2.05	+	4.89	7.71e-05	0.000933
Cyclin E associated events during G1/S transition (R-HSA-69202)	83	9	1.85	+	4.88	0.000178	0.00188
Infectious disease (R-HSA-5663205)	370	40	8.23	+	4.86	2.21e-15	4.04e-13
Selenocysteine synthesis (R-HSA-2408557)	93	10	2.07	+	4.83	8.38e-05	0.000997
Stabilization of p53 (R-HSA-69541)	56	6	1.25	+	4.82	0.00226	0.0164
Hh mutants that don't undergo autocatalytic processing are degraded by ERAD (R-HSA-5362768)	56	6	1.25	+	4.82	0.00226	0.0164
Meiotic recombination (R-HSA-912446)	56	6	1.25	+	4.82	0.00226	0.0163
Regulation of Hypoxia-inducible Factor (HIF) by oxygen (R-HSA-1234174)	75	8	1.67	+	4.8	0.000448	0.00423
Cellular response to hypoxia (R-HSA-2262749)	75	8	1.67	+	4.8	0.000448	0.00421
NoRC negatively regulates rRNA expression (R-HSA-427413)	75	8	1.67	+	4.8	0.000448	0.00419
Eukaryotic Translation Elongation (R-HSA-156842)	94	10	2.09	+	4.78	9.09e-05	0.00107
Oxygen-dependent proline hydroxylation of Hypoxia-inducible Factor Alpha (R-HSA-1234176)	66	7	1.47	+	4.77	0.00104	0.00883
Signaling by FGFR2 (R-HSA-5654738)	66	7	1.47	+	4.77	0.00104	0.00879
Cyclin A:Cdk2-associated events at S phase entry (R-HSA-69656)	85	9	1.89	+	4.76	0.00021	0.00215
Regulation of expression of SLITs and ROBOs (R-HSA-9010553)	170	18	3.78	+	4.76	1.67e-07	4.69e-06
SUMOylation (R-HSA-2990846)	162	17	3.6	+	4.72	4.13e-07	1.04e-05
ESR-mediated signaling (R-HSA-8939211)	124	13	2.76	+	4.71	9.58e-06	0.000151
Activation of NF-kappaB in B cells (R-HSA-1169091)	67	7	1.49	+	4.7	0.00113	0.00942
Cellular responses to stress (R-HSA-2262752)	393	41	8.74	+	4.69	2.96e-15	4.99e-13
Epigenetic regulation of gene expression (R-HSA-212165)	116	12	2.58	+	4.65	2.37e-05	0.000327
Assembly of the pre-replicative complex (R-HSA-68867)	68	7	1.51	+	4.63	0.00122	0.0101
The role of GTSE1 in G2/M progression after G2 checkpoint (R-HSA-8852276)	78	8	1.73	+	4.61	0.000569	0.00529
Negative epigenetic regulation of rRNA expression (R-HSA-5250941)	78	8	1.73	+	4.61	0.000569	0.00526
Recruitment and ATM-mediated phosphorylation of repair and signaling proteins at DNA double strand breaks (R-HSA-5693565)	59	6	1.31	+	4.57	0.00287	0.0202
Estrogen-dependent gene expression (R-HSA-9018519)	118	12	2.62	+	4.57	2.77e-05	0.000375
NIK-->noncanonical NF-kB signaling (R-HSA-5676590)	59	6	1.31	+	4.57	0.00287	0.0201
Hh mutants abrogate ligand secretion (R-HSA-5387390)	59	6	1.31	+	4.57	0.00287	0.02
Viral mRNA Translation (R-HSA-192823)	89	9	1.98	+	4.55	0.000287	0.00279
Dectin-1 mediated noncanonical NF-kB signaling (R-HSA-5607761)	60	6	1.33	+	4.5	0.0031	0.0212
Degradation of GLI1 by the proteasome (R-HSA-5610780)	60	6	1.33	+	4.5	0.0031	0.0212
DNA Double Strand Break Response (R-HSA-5693606)	60	6	1.33	+	4.5	0.0031	0.0211
Cilium Assembly (R-HSA-5617833)	200	20	4.45	+	4.5	8.17e-08	2.52e-06
Cross-presentation of soluble exogenous antigens (endosomes) (R-HSA-1236978)	50	5	1.11	+	4.5	0.0068	0.0414
Regulation of activated PAK-2p34 by proteasome mediated degradation (R-HSA-211733)	50	5	1.11	+	4.5	0.0068	0.0413
Major pathway of rRNA processing in the nucleolus and cytosol (R-HSA-6791226)	181	18	4.03	+	4.47	3.92e-07	9.98e-06
Orc1 removal from chromatin (R-HSA-68949)	71	7	1.58	+	4.43	0.00154	0.0121
Translocation of SLC2A4 (GLUT4) to the plasma membrane (R-HSA-1445148)	71	7	1.58	+	4.43	0.00154	0.0121
Reproduction (R-HSA-1474165)	112	11	2.49	+	4.42	7.95e-05	0.000957
Gene Silencing by RNA (R-HSA-211000)	102	10	2.27	+	4.41	0.000169	0.0018
Regulation of TP53 Activity through Phosphorylation (R-HSA-6804756)	92	9	2.05	+	4.4	0.00036	0.00346
CDK-mediated phosphorylation and removal of Cdc6 (R-HSA-69017)	72	7	1.6	+	4.37	0.00166	0.0127
Eukaryotic Translation Termination (R-HSA-72764)	93	9	2.07	+	4.35	0.000388	0.00371
SUMO E3 ligases SUMOylate target proteins (R-HSA-3108232)	156	15	3.47	+	4.32	5.3e-06	9.08e-05
Metabolism of nucleotides (R-HSA-15869)	94	9	2.09	+	4.3	0.000417	0.00397
Selenoamino acid metabolism (R-HSA-2408522)	116	11	2.58	+	4.26	0.000106	0.00122
rRNA processing (R-HSA-72312)	201	19	4.47	+	4.25	3.83e-07	9.87e-06
p53-Independent G1/S DNA damage checkpoint (R-HSA-69613)	53	5	1.18	+	4.24	0.00849	0.05
p53-Independent DNA Damage Response (R-HSA-69610)	53	5	1.18	+	4.24	0.00849	0.0499
Ubiquitin Mediated Degradation of Phosphorylated Cdc25A (R-HSA-69601)	53	5	1.18	+	4.24	0.00849	0.0497
Regulation of cholesterol biosynthesis by SREBP (SREBF) (R-HSA-1655829)	53	5	1.18	+	4.24	0.00849	0.0496
Negative regulation of NOTCH4 signaling (R-HSA-9604323)	53	5	1.18	+	4.24	0.00849	0.0495
rRNA processing in the nucleus and cytosol (R-HSA-8868773)	191	18	4.25	+	4.24	8.07e-07	1.8e-05
Cellular responses to external stimuli (R-HSA-8953897)	470	44	10.45	+	4.21	9.74e-15	1.52e-12
Signaling by ROBO receptors (R-HSA-376176)	216	20	4.8	+	4.16	2.57e-07	6.87e-06
HATs acetylate histones (R-HSA-3214847)	108	10	2.4	+	4.16	0.000259	0.00257
Hedgehog ligand biogenesis (R-HSA-5358346)	65	6	1.45	+	4.15	0.00447	0.029
ABC transporter disorders (R-HSA-5619084)	76	7	1.69	+	4.14	0.00221	0.0161
RUNX1 regulates transcription of genes involved in differentiation of HSCs (R-HSA-8939236)	99	9	2.2	+	4.09	0.00059	0.00541
Signaling by FGFR (R-HSA-190236)	77	7	1.71	+	4.09	0.00237	0.017
RHO GTPase Effectors (R-HSA-195258)	278	25	6.18	+	4.04	1.4e-08	5.67e-07
MAPK6/MAPK4 signaling (R-HSA-5687128)	89	8	1.98	+	4.04	0.00126	0.0103
Signaling by Nuclear Receptors (R-HSA-9006931)	167	15	3.71	+	4.04	1.13e-05	0.000172
Circadian Clock (R-HSA-400253)	67	6	1.49	+	4.03	0.00512	0.0325
COPI-mediated anterograde transport (R-HSA-6807878)	101	9	2.25	+	4.01	0.000675	0.00608
Interleukin-1 signaling (R-HSA-9020702)	101	9	2.25	+	4.01	0.000675	0.00606
Transcriptional Regulation by TP53 (R-HSA-3700989)	360	32	8.01	+	4	1.66e-10	1.52e-08
Switching of origins to a post-replicative state (R-HSA-69052)	90	8	2	+	4	0.00135	0.0108
Regulation of TP53 Activity (R-HSA-5633007)	159	14	3.54	+	3.96	2.71e-05	0.000368
Regulation of APC/C activators between G1/S and early anaphase (R-HSA-176408)	80	7	1.78	+	3.93	0.00289	0.0201
Signaling by NOTCH4 (R-HSA-9013694)	81	7	1.8	+	3.89	0.00308	0.0212
Degradation of beta-catenin by the destruction complex (R-HSA-195253)	82	7	1.82	+	3.84	0.00328	0.0222
Unfolded Protein Response (UPR) (R-HSA-381119)	94	8	2.09	+	3.83	0.00174	0.0132
Regulation of RUNX2 expression and activity (R-HSA-8939902)	71	6	1.58	+	3.8	0.00663	0.0407
Cdc20:Phospho-APC/C mediated degradation of Cyclin A (R-HSA-174184)	72	6	1.6	+	3.75	0.00706	0.0427
Metabolism of polyamines (R-HSA-351202)	84	7	1.87	+	3.75	0.00372	0.0247
CLEC7A (Dectin-1) signaling (R-HSA-5607764)	97	8	2.16	+	3.71	0.00209	0.0154
Organelle biogenesis and maintenance (R-HSA-1852241)	292	24	6.49	+	3.7	1.3e-07	3.76e-06
APC:Cdc20 mediated degradation of cell cycle proteins prior to satisfation of the cell cycle checkpoint (R-HSA-179419)	73	6	1.62	+	3.7	0.0075	0.045
APC/C-mediated degradation of cell cycle proteins (R-HSA-174143)	86	7	1.91	+	3.66	0.00419	0.0276
Regulation of mitotic cell cycle (R-HSA-453276)	86	7	1.91	+	3.66	0.00419	0.0275
Hedgehog 'off' state (R-HSA-5610787)	112	9	2.49	+	3.61	0.00133	0.0107
APC/C:Cdc20 mediated degradation of mitotic proteins (R-HSA-176409)	75	6	1.67	+	3.6	0.00845	0.0499
ABC-family proteins mediated transport (R-HSA-382556)	103	8	2.29	+	3.49	0.00296	0.0205
Activation of anterior HOX genes in hindbrain development during early embryogenesis (R-HSA-5617472)	91	7	2.02	+	3.46	0.00558	0.0349
Activation of HOX genes during differentiation (R-HSA-5619507)	91	7	2.02	+	3.46	0.00558	0.0348
Transcriptional regulation by RUNX2 (R-HSA-8878166)	118	9	2.62	+	3.43	0.00187	0.014
Chromatin modifying enzymes (R-HSA-3247509)	241	18	5.36	+	3.36	1.64e-05	0.00024
Chromatin organization (R-HSA-4839726)	241	18	5.36	+	3.36	1.64e-05	0.000238
Golgi-to-ER retrograde transport (R-HSA-8856688)	134	10	2.98	+	3.36	0.00124	0.0101
Transcriptional regulation by RUNX3 (R-HSA-8878159)	94	7	2.09	+	3.35	0.00657	0.0404
Ub-specific processing proteases (R-HSA-5689880)	205	15	4.56	+	3.29	0.000102	0.00118
Interleukin-1 family signaling (R-HSA-446652)	137	10	3.05	+	3.28	0.00145	0.0115
UCH proteinases (R-HSA-5689603)	96	7	2.14	+	3.28	0.00729	0.0439
MHC class II antigen presentation (R-HSA-2132295)	125	9	2.78	+	3.24	0.00269	0.0189
ER to Golgi Anterograde Transport (R-HSA-199977)	154	11	3.43	+	3.21	0.00101	0.00861
Deubiquitination (R-HSA-5688426)	282	20	6.27	+	3.19	1.15e-05	0.000173
Signaling by Hedgehog (R-HSA-5358351)	148	10	3.29	+	3.04	0.00247	0.0177
Gene expression (Transcription) (R-HSA-74160)	1351	91	30.05	+	3.03	1.52e-20	3.7e-18
Apoptosis (R-HSA-109581)	165	11	3.67	+	3	0.00169	0.0129
Programmed Cell Death (R-HSA-5357801)	168	11	3.74	+	2.94	0.00193	0.0144
PTEN Regulation (R-HSA-6807070)	138	9	3.07	+	2.93	0.00496	0.0316
Signaling by NOTCH (R-HSA-157118)	201	13	4.47	+	2.91	0.000868	0.0076
TCF dependent signaling in response to WNT (R-HSA-201681)	202	13	4.49	+	2.89	0.000906	0.00781
C-type lectin receptors (CLRs) (R-HSA-5621481)	140	9	3.11	+	2.89	0.00541	0.0343
Signaling by Rho GTPases (R-HSA-194315)	408	26	9.07	+	2.87	3.64e-06	6.44e-05
Disorders of transmembrane transporters (R-HSA-5619115)	144	9	3.2	+	2.81	0.00642	0.0398
Transport to the Golgi and subsequent modification (R-HSA-948021)	185	11	4.11	+	2.67	0.00389	0.0257
Metabolism of proteins (R-HSA-392499)	2078	122	46.22	+	2.64	5.79e-23	1.59e-20
Transcriptional regulation by RUNX1 (R-HSA-8878171)	205	12	4.56	+	2.63	0.00296	0.0205
RNA Polymerase II Transcription (R-HSA-73857)	1216	71	27.05	+	2.63	6.02e-13	6.94e-11
Diseases of signal transduction (R-HSA-5663202)	360	20	8.01	+	2.5	0.000275	0.0027
Axon guidance (R-HSA-422475)	550	30	12.23	+	2.45	1.47e-05	0.000216
Intra-Golgi and retrograde Golgi-to-ER traffic (R-HSA-6811442)	202	11	4.49	+	2.45	0.00718	0.0434
Signaling by WNT (R-HSA-195721)	297	16	6.61	+	2.42	0.00148	0.0117
Asparagine N-linked glycosylation (R-HSA-446203)	304	16	6.76	+	2.37	0.00268	0.0189
Disease (R-HSA-1643685)	1023	52	22.75	+	2.29	7.16e-08	2.27e-06
Metabolism of amino acids and derivatives (R-HSA-71291)	365	18	8.12	+	2.22	0.00217	0.0159
Post-translational protein modification (R-HSA-597592)	1390	67	30.92	+	2.17	6.54e-09	3.11e-07
Generic Transcription Pathway (R-HSA-212436)	1094	51	24.33	+	2.1	1.16e-06	2.54e-05
Membrane Trafficking (R-HSA-199991)	621	27	13.81	+	1.95	0.0014	0.0112
Developmental Biology (R-HSA-1266738)	1038	43	23.09	+	1.86	0.000149	0.00166
Vesicle-mediated transport (R-HSA-5653656)	720	29	16.01	+	1.81	0.00299	0.0206
Signal Transduction (R-HSA-162582)	2667	82	59.32	+	1.38	0.00317	0.0215
Unclassified (UNCLASSIFIED)	10452	112	232.48	-	0.48	1.48e-29	8.11e-27
GPCR downstream signalling (R-HSA-388396)	1138	12	25.31	-	0.47	0.00476	0.0307
Signaling by GPCR (R-HSA-372790)	1198	12	26.65	-	0.45	0.00218	0.016
GPCR ligand binding (R-HSA-500792)	454	1	10.1	-	0.1	0.000904	0.00783
Neuronal System (R-HSA-112316)	361	0	8.03	-	< 0.01	0.00072	0.00636

## Sheet: R_HSA_RPE1_p53null_SL_dOB
Reactome pathways	Homo sapiens - REFLIST (20996)	Client Text Box Input (450)	Client Text Box Input (expected)	Client Text Box Input (over/under)	Client Text Box Input (fold Enrichment)	Client Text Box Input (raw P-value)	Client Text Box Input (FDR)
Cell Cycle (R-HSA-1640170)	600	67	12.86	+	5.21	6.71e-27	2.94e-24			Analysis Type:	PANTHER Overrepresentation Test (Released 20190711)
M Phase (R-HSA-68886)	353	44	7.57	+	5.82	1.57e-19	4.92e-17			Annotation Version and Release Date:	Reactome version 65 Released 2019-03-12
DNA Repair (R-HSA-73894)	293	33	6.28	+	5.25	8.74e-14	6.84e-12			Analyzed List:	Client Text Box Input (Homo sapiens)
Cell Cycle Checkpoints (R-HSA-69620)	271	31	5.81	+	5.34	3.48e-13	2.24e-11			Reference List:	Homo sapiens (all genes in database)
Resolution of Sister Chromatid Cohesion (R-HSA-2500257)	122	20	2.61	+	7.65	1.92e-11	9.55e-10			Test Type:	FISHER
Mitotic Spindle Checkpoint (R-HSA-69618)	108	19	2.31	+	8.21	2.08e-11	1.01e-09			Correction:	FDR
DNA Double-Strand Break Repair (R-HSA-5693532)	148	16	3.17	+	5.04	3.89e-07	1.23e-05
G2/M Transition (R-HSA-69275)	195	18	4.18	+	4.31	6.31e-07	1.87e-05			Pathways in Fig. 1D
Homology Directed Repair (R-HSA-5693538)	120	13	2.57	+	5.05	4.68e-06	0.000118
Nucleotide Excision Repair (R-HSA-5696398)	110	12	2.36	+	5.09	1.02e-05	0.00024
Recruitment of NuMA to mitotic centrosomes (R-HSA-380320)	93	11	1.99	+	5.52	1.19e-05	0.000277
S Phase (R-HSA-69242)	161	14	3.45	+	4.06	2.07e-05	0.000444
SUMOylation of DNA damage response and repair proteins (R-HSA-3108214)	70	9	1.5	+	6	4.08e-05	0.000792
DNA Replication (R-HSA-69306)	127	10	2.72	+	3.67	0.000642	0.00842
Transcription-Coupled Nucleotide Excision Repair (TC-NER) (R-HSA-6781827)	78	7	1.67	+	4.19	0.00207	0.0211
SUMOylation of DNA replication proteins (R-HSA-4615885)	42	5	0.9	+	5.55	0.00296	0.0271
Nuclear Envelope Breakdown (R-HSA-2980766)	46	5	0.99	+	5.07	0.00423	0.0354
Nuclear Pore Complex (NPC) Disassembly (R-HSA-3301854)	32	4	0.69	+	5.83	0.00663	0.0495
Separation of Sister Chromatids (R-HSA-2467813)	186	26	3.99	+	6.52	4.82e-13	3.02e-11
Mitotic Prometaphase (R-HSA-68877)	194	28	4.16	+	6.73	2.94e-14	2.57e-12
Mitotic Anaphase (R-HSA-68882)	194	27	4.16	+	6.49	1.87e-13	1.32e-11
Mitotic Metaphase and Anaphase (R-HSA-2555396)	195	27	4.18	+	6.46	2.09e-13	1.43e-11
HDR through Homologous Recombination (HRR) or Single Strand Annealing (SSA) (R-HSA-5693567)	114	12	2.44	+	4.91	1.41e-05	0.000316
Mitotic Prophase (R-HSA-68875)	103	10	2.21	+	4.53	0.000136	0.00222
SUMOylation of chromatin organization proteins (R-HSA-4551638)	52	5	1.11	+	4.49	0.0068	0.05
Mitotic G2-G2/M phases (R-HSA-453274)	197	18	4.22	+	4.26	7.24e-07	2.09e-05
DNA Replication Pre-Initiation (R-HSA-69002)	85	7	1.82	+	3.84	0.00324	0.0291
M/G1 Transition (R-HSA-68874)	85	7	1.82	+	3.84	0.00324	0.0289
G2/M Checkpoints (R-HSA-69481)	151	12	3.24	+	3.71	0.000176	0.00273
G1/S Transition (R-HSA-69206)	131	9	2.81	+	3.21	0.00284	0.0262
Cellular Senescence (R-HSA-2559583)	162	10	3.47	+	2.88	0.00351	0.0303
Mitotic G1-G1/S phases (R-HSA-453279)	148	9	3.17	+	2.84	0.00602	0.0458
Neddylation (R-HSA-8951664)	234	13	5.02	+	2.59	0.00227	0.0224
Innate Immune System (R-HSA-168249)	1102	38	23.62	+	1.61	0.00539	0.0429
Abasic sugar-phosphate removal via the single-nucleotide replacement pathway (R-HSA-73930)	2	2	0.04	+	46.66	0.00256	0.0244
EGFR interacts with phospholipase C-gamma (R-HSA-212718)	3	2	0.06	+	31.11	0.00421	0.0354
PLCG1 events in ERBB2 signaling (R-HSA-1251932)	4	2	0.09	+	23.33	0.00623	0.0471
Resolution of AP sites via the single-nucleotide replacement pathway (R-HSA-110381)	4	2	0.09	+	23.33	0.00623	0.0469
SUMO is transferred from E1 to E2 (UBE2I, UBC9) (R-HSA-3065678)	7	3	0.15	+	20	0.000987	0.0114
Processing and activation of SUMO (R-HSA-3215018)	10	4	0.21	+	18.66	0.000162	0.00257
HuR (ELAVL1) binds and stabilizes mRNA (R-HSA-450520)	8	3	0.17	+	17.5	0.00134	0.0146
POLB-Dependent Long Patch Base Excision Repair (R-HSA-110362)	8	3	0.17	+	17.5	0.00134	0.0146
SLBP independent Processing of Histone Pre-mRNAs (R-HSA-111367)	10	3	0.21	+	14	0.00224	0.0223
Cohesin Loading onto Chromatin (R-HSA-2470946)	10	3	0.21	+	14	0.00224	0.0222
Mitotic Telophase/Cytokinesis (R-HSA-68884)	14	4	0.3	+	13.33	0.000463	0.00639
RNA Polymerase III Chain Elongation (R-HSA-73780)	18	5	0.39	+	12.96	9.79e-05	0.00169
SLBP Dependent Processing of Replication-Dependent Histone Pre-mRNAs (R-HSA-77588)	11	3	0.24	+	12.72	0.00281	0.0262
ATF6 (ATF6-alpha) activates chaperones (R-HSA-381033)	11	3	0.24	+	12.72	0.00281	0.0261
Processing of Intronless Pre-mRNAs (R-HSA-77595)	19	5	0.41	+	12.28	0.000122	0.002
RNA Polymerase III Transcription Termination (R-HSA-73980)	23	6	0.49	+	12.17	2.6e-05	0.000543
SRP-dependent cotranslational protein targeting to membrane (R-HSA-1799339)	112	28	2.4	+	11.66	1.15e-19	4.21e-17
tRNA processing in the nucleus (R-HSA-6784531)	53	13	1.14	+	11.44	9.58e-10	4.11e-08
Nonsense Mediated Decay (NMD) independent of the Exon Junction Complex (EJC) (R-HSA-975956)	95	22	2.04	+	10.8	3.95e-15	3.61e-13
Synthesis, secretion, and inactivation of Glucose-dependent Insulinotropic Polypeptide (GIP) (R-HSA-400511)	13	3	0.28	+	10.77	0.00419	0.0353
Nonsense-Mediated Decay (NMD) (R-HSA-927802)	115	26	2.46	+	10.55	1.99e-17	3.97e-15
Nonsense Mediated Decay (NMD) enhanced by the Exon Junction Complex (EJC) (R-HSA-975957)	115	26	2.46	+	10.55	1.99e-17	3.64e-15
Transport of the SLBP independent Mature mRNA (R-HSA-159227)	31	7	0.66	+	10.54	1.23e-05	0.000283
L13a-mediated translational silencing of Ceruloplasmin expression (R-HSA-156827)	111	25	2.38	+	10.51	9.02e-17	1.1e-14
Peptide chain elongation (R-HSA-156902)	89	20	1.91	+	10.48	1.16e-13	8.48e-12
Translation initiation complex formation (R-HSA-72649)	58	13	1.24	+	10.46	2.47e-09	1.04e-07
Eukaryotic Translation Elongation (R-HSA-156842)	94	21	2.01	+	10.42	3.1e-14	2.61e-12
RNA Polymerase III Transcription Initiation From Type 2 Promoter (R-HSA-76066)	27	6	0.58	+	10.37	5.65e-05	0.00105
Activation of the mRNA upon binding of the cap-binding complex and eIFs, and subsequent binding to 43S (R-HSA-72662)	59	13	1.26	+	10.28	2.96e-09	1.22e-07
Transport of the SLBP Dependant Mature mRNA (R-HSA-159230)	32	7	0.69	+	10.21	1.47e-05	0.000326
Eukaryotic Translation Initiation (R-HSA-72613)	119	26	2.55	+	10.19	4.11e-17	6e-15
Cap-dependent Translation Initiation (R-HSA-72737)	119	26	2.55	+	10.19	4.11e-17	5.62e-15
mTORC1-mediated signalling (R-HSA-166208)	23	5	0.49	+	10.14	0.000262	0.00386
Eukaryotic Translation Termination (R-HSA-72764)	93	20	1.99	+	10.03	2.37e-13	1.57e-11
GTP hydrolysis and joining of the 60S ribosomal subunit (R-HSA-72706)	112	24	2.4	+	10	9.91e-16	1.03e-13
Processing of Capped Intronless Pre-mRNA (R-HSA-75067)	28	6	0.6	+	10	6.74e-05	0.00123
RNA Polymerase III Transcription Initiation From Type 3 Promoter (R-HSA-76071)	28	6	0.6	+	10	6.74e-05	0.00122
RNA Polymerase III Transcription Initiation From Type 1 Promoter (R-HSA-76061)	28	6	0.6	+	10	6.74e-05	0.00121
Signaling by EGFRvIII in Cancer (R-HSA-5637812)	14	3	0.3	+	10	0.00501	0.0405
Constitutive Signaling by EGFRvIII (R-HSA-5637810)	14	3	0.3	+	10	0.00501	0.0404
Viral mRNA Translation (R-HSA-192823)	89	19	1.91	+	9.96	1.06e-12	6.45e-11
RNA Polymerase I Transcription Initiation (R-HSA-73762)	47	10	1.01	+	9.93	2.68e-07	8.76e-06
Interactions of Rev with host cellular proteins (R-HSA-177243)	33	7	0.71	+	9.9	1.75e-05	0.000384
Transport of Mature mRNA Derived from an Intronless Transcript (R-HSA-159231)	38	8	0.81	+	9.82	4.58e-06	0.000117
Signaling by FGFR2 IIIa TM (R-HSA-8851708)	19	4	0.41	+	9.82	0.00123	0.0137
Formation of a pool of free 40S subunits (R-HSA-72689)	101	21	2.16	+	9.7	1.05e-13	7.96e-12
Ribosomal scanning and start codon recognition (R-HSA-72702)	58	12	1.24	+	9.65	2.23e-08	8.71e-07
Transport of Mature mRNAs Derived from Intronless Transcripts (R-HSA-159234)	39	8	0.84	+	9.57	5.42e-06	0.000133
Selenocysteine synthesis (R-HSA-2408557)	93	19	1.99	+	9.53	2.09e-12	1.17e-10
Signaling by NTRK3 (TRKC) (R-HSA-9034015)	15	3	0.32	+	9.33	0.00592	0.0462
RNA Polymerase I Promoter Escape (R-HSA-73772)	30	6	0.64	+	9.33	9.43e-05	0.00165
Nucleobase biosynthesis (R-HSA-8956320)	15	3	0.32	+	9.33	0.00592	0.046
Resolution of AP sites via the multiple-nucleotide patch replacement pathway (R-HSA-110373)	25	5	0.54	+	9.33	0.000368	0.00523
Formation of the ternary complex, and subsequently, the 43S complex (R-HSA-72695)	51	10	1.09	+	9.15	5.19e-07	1.62e-05
RNA Polymerase III Transcription (R-HSA-74158)	41	8	0.88	+	9.1	7.49e-06	0.00018
RNA Polymerase III Abortive And Retractive Initiation (R-HSA-749476)	41	8	0.88	+	9.1	7.49e-06	0.000178
Translation (R-HSA-72766)	293	57	6.28	+	9.08	5.56e-34	4.06e-31
RNA Polymerase III Transcription Initiation (R-HSA-76046)	36	7	0.77	+	9.07	2.87e-05	0.000587
Rev-mediated nuclear export of HIV RNA (R-HSA-165054)	31	6	0.66	+	9.03	0.000111	0.00186
FGFR2 alternative splicing (R-HSA-6803529)	26	5	0.56	+	8.97	0.000431	0.00597
Influenza Viral RNA Transcription and Replication (R-HSA-168273)	131	25	2.81	+	8.9	2.6e-15	2.48e-13
PCNA-Dependent Long Patch Base Excision Repair (R-HSA-5651801)	21	4	0.45	+	8.89	0.00171	0.0181
Influenza Life Cycle (R-HSA-168255)	140	26	3	+	8.67	1.27e-15	1.26e-13
Amplification of signal from unattached kinetochores via a MAD2 inhibitory signal (R-HSA-141444)	92	17	1.97	+	8.62	1.22e-10	5.57e-09
Amplification of signal from the kinetochores (R-HSA-141424)	92	17	1.97	+	8.62	1.22e-10	5.45e-09
Selenoamino acid metabolism (R-HSA-2408522)	116	21	2.49	+	8.45	1.11e-12	6.59e-11
Influenza Infection (R-HSA-168254)	151	27	3.24	+	8.34	8.15e-16	8.93e-14
Interconversion of nucleotide di- and triphosphates (R-HSA-499943)	28	5	0.6	+	8.33	0.000581	0.00772
NEP/NS2 Interacts with the Cellular Export Machinery (R-HSA-168333)	28	5	0.6	+	8.33	0.000581	0.00767
Regulation of expression of SLITs and ROBOs (R-HSA-9010553)	170	30	3.64	+	8.23	2.69e-17	4.54e-15
tRNA processing (R-HSA-72306)	102	18	2.19	+	8.23	6.75e-11	3.22e-09
mRNA 3'-end processing (R-HSA-72187)	57	10	1.22	+	8.19	1.28e-06	3.49e-05
Abortive elongation of HIV-1 transcript in the absence of Tat (R-HSA-167242)	23	4	0.49	+	8.11	0.00229	0.0225
mRNA Capping (R-HSA-72086)	29	5	0.62	+	8.04	0.00067	0.00874
Export of Viral Ribonucleoproteins from Nucleus (R-HSA-168274)	29	5	0.62	+	8.04	0.00067	0.00869
Transport of Mature mRNA derived from an Intron-Containing Transcript (R-HSA-159236)	70	12	1.5	+	8	1.38e-07	4.96e-06
Regulation of TP53 Activity through Acetylation (R-HSA-6804758)	30	5	0.64	+	7.78	0.000768	0.00973
Nuclear import of Rev protein (R-HSA-180746)	30	5	0.64	+	7.78	0.000768	0.00967
Cleavage of Growing Transcript in the Termination Region (R-HSA-109688)	66	11	1.41	+	7.78	5.91e-07	1.8e-05
RNA Polymerase II Transcription Termination (R-HSA-73856)	66	11	1.41	+	7.78	5.91e-07	1.77e-05
Major pathway of rRNA processing in the nucleolus and cytosol (R-HSA-6791226)	181	30	3.88	+	7.73	1.23e-16	1.42e-14
Transport of Mature Transcript to Cytoplasm (R-HSA-72202)	79	13	1.69	+	7.68	6.38e-08	2.37e-06
rRNA processing (R-HSA-72312)	201	33	4.31	+	7.66	4.53e-18	9.93e-16
snRNP Assembly (R-HSA-191859)	49	8	1.05	+	7.62	2.37e-05	0.000504
Metabolism of non-coding RNA (R-HSA-194441)	49	8	1.05	+	7.62	2.37e-05	0.000499
rRNA processing in the nucleus and cytosol (R-HSA-8868773)	191	31	4.09	+	7.57	6.37e-17	8.21e-15
SUMOylation of SUMOylation proteins (R-HSA-4085377)	31	5	0.66	+	7.53	0.000877	0.0104
RNA Polymerase I Transcription Termination (R-HSA-73863)	31	5	0.66	+	7.53	0.000877	0.0103
Deadenylation of mRNA (R-HSA-429947)	25	4	0.54	+	7.47	0.003	0.0271
RHO GTPases Activate Formins (R-HSA-5663220)	135	21	2.89	+	7.26	1.45e-11	7.39e-10
Signaling by FGFR2 in disease (R-HSA-5655253)	39	6	0.84	+	7.18	0.000336	0.00485
Resolution of D-loop Structures through Synthesis-Dependent Strand Annealing (SDSA) (R-HSA-5693554)	26	4	0.56	+	7.18	0.0034	0.0298
Signaling by ROBO receptors (R-HSA-376176)	216	33	4.63	+	7.13	3.07e-17	4.8e-15
Formation of the Early Elongation Complex (R-HSA-113418)	33	5	0.71	+	7.07	0.00113	0.0128
Formation of the HIV-1 Early Elongation Complex (R-HSA-167158)	33	5	0.71	+	7.07	0.00113	0.0127
mTOR signalling (R-HSA-165159)	40	6	0.86	+	7	0.00038	0.00537
Viral Messenger RNA Synthesis (R-HSA-168325)	40	6	0.86	+	7	0.00038	0.00533
Mitochondrial translation (R-HSA-5368287)	94	14	2.01	+	6.95	6.08e-08	2.3e-06
Insulin processing (R-HSA-264876)	27	4	0.58	+	6.91	0.00384	0.0326
Deposition of new CENPA-containing nucleosomes at the centromere (R-HSA-606279)	54	8	1.16	+	6.91	4.43e-05	0.000851
Nucleosome assembly (R-HSA-774815)	54	8	1.16	+	6.91	4.43e-05	0.000843
Mitochondrial translation termination (R-HSA-5419276)	88	13	1.89	+	6.89	1.96e-07	6.94e-06
Mitochondrial translation initiation (R-HSA-5368286)	88	13	1.89	+	6.89	1.96e-07	6.83e-06
SUMOylation of ubiquitinylation proteins (R-HSA-3232142)	34	5	0.73	+	6.86	0.00127	0.014
Chromosome Maintenance (R-HSA-73886)	90	13	1.93	+	6.74	2.48e-07	8.36e-06
Regulation of Glucokinase by Glucokinase Regulatory Protein (R-HSA-170822)	28	4	0.6	+	6.67	0.00432	0.0357
Homologous DNA Pairing and Strand Exchange (R-HSA-5693579)	42	6	0.9	+	6.67	0.00048	0.00658
SUMOylation of RNA binding proteins (R-HSA-4570464)	42	6	0.9	+	6.67	0.00048	0.00654
Transport of Ribonucleoproteins into the Host Nucleus (R-HSA-168271)	28	4	0.6	+	6.67	0.00432	0.0356
RNA Polymerase I Promoter Clearance (R-HSA-73854)	78	11	1.67	+	6.58	2.58e-06	6.72e-05
Translocation of SLC2A4 (GLUT4) to the plasma membrane (R-HSA-1445148)	71	10	1.52	+	6.57	7.44e-06	0.000181
Resolution of Abasic Sites (AP sites) (R-HSA-73933)	36	5	0.77	+	6.48	0.0016	0.0171
Base Excision Repair (R-HSA-73884)	36	5	0.77	+	6.48	0.0016	0.017
mRNA Splicing - Major Pathway (R-HSA-72163)	180	25	3.86	+	6.48	1.55e-12	8.95e-11
Energy dependent regulation of mTOR by LKB1-AMPK (R-HSA-380972)	29	4	0.62	+	6.44	0.00484	0.0392
RNA Polymerase I Transcription (R-HSA-73864)	80	11	1.71	+	6.42	3.22e-06	8.29e-05
Mitochondrial translation elongation (R-HSA-5389840)	88	12	1.89	+	6.36	1.25e-06	3.46e-05
Regulation of PTEN gene transcription (R-HSA-8943724)	59	8	1.26	+	6.33	7.79e-05	0.00138
NS1 Mediated Effects on Host Pathways (R-HSA-168276)	37	5	0.79	+	6.31	0.00179	0.0188
mRNA Splicing - Minor Pathway (R-HSA-72165)	52	7	1.11	+	6.28	0.000227	0.00341
FGFR2 mutant receptor activation (R-HSA-1839126)	30	4	0.64	+	6.22	0.00539	0.0428
Vpr-mediated nuclear import of PICs (R-HSA-180910)	30	4	0.64	+	6.22	0.00539	0.0426
mRNA Splicing (R-HSA-72172)	188	25	4.03	+	6.2	3.68e-12	1.96e-10
Metabolism of RNA (R-HSA-8953854)	660	87	14.15	+	6.15	4.71e-40	5.16e-37
DNA Damage Recognition in GG-NER (R-HSA-5696394)	38	5	0.81	+	6.14	0.00199	0.0203
Tat-mediated elongation of the HIV-1 transcript (R-HSA-167246)	46	6	0.99	+	6.09	0.000743	0.00957
Formation of HIV-1 elongation complex containing HIV-1 Tat (R-HSA-167200)	46	6	0.99	+	6.09	0.000743	0.00952
HIV Transcription Elongation (R-HSA-167169)	46	6	0.99	+	6.09	0.000743	0.00946
Recognition of DNA damage by PCNA-containing replication complex (R-HSA-110314)	31	4	0.66	+	6.02	0.00599	0.0457
Presynaptic phase of homologous DNA pairing and strand exchange (R-HSA-5693616)	39	5	0.84	+	5.98	0.0022	0.0223
Host Interactions with Influenza Factors (R-HSA-168253)	39	5	0.84	+	5.98	0.0022	0.0222
RNA Polymerase II Transcription Initiation (R-HSA-75953)	47	6	1.01	+	5.96	0.000823	0.0103
RNA Polymerase II Transcription Pre-Initiation And Promoter Opening (R-HSA-73779)	47	6	1.01	+	5.96	0.000823	0.0102
RNA Polymerase II Promoter Escape (R-HSA-73776)	47	6	1.01	+	5.96	0.000823	0.0102
RNA Polymerase II Transcription Initiation And Promoter Clearance (R-HSA-76042)	47	6	1.01	+	5.96	0.000823	0.0101
PKMTs methylate histone lysines (R-HSA-3214841)	47	6	1.01	+	5.96	0.000823	0.0101
RNA Polymerase II HIV Promoter Escape (R-HSA-167162)	47	6	1.01	+	5.96	0.000823	0.01
HIV Transcription Initiation (R-HSA-167161)	47	6	1.01	+	5.96	0.000823	0.00996
Cytosolic sensors of pathogen-associated DNA (R-HSA-1834949)	63	8	1.35	+	5.92	0.000118	0.00196
Processing of Capped Intron-Containing Pre-mRNA (R-HSA-72203)	237	30	5.08	+	5.91	7.84e-14	6.36e-12
Resolution of D-loop Structures through Holliday Junction Intermediates (R-HSA-5693568)	32	4	0.69	+	5.83	0.00663	0.0494
Deadenylation-dependent mRNA decay (R-HSA-429914)	56	7	1.2	+	5.83	0.000343	0.00492
Formation of HIV elongation complex in the absence of HIV Tat (R-HSA-167152)	48	6	1.03	+	5.83	0.00091	0.0107
Transcription of the HIV genome (R-HSA-167172)	73	9	1.56	+	5.75	5.5e-05	0.00103
DNA Damage Bypass (R-HSA-73893)	49	6	1.05	+	5.71	0.001	0.0115
Dual Incision in GG-NER (R-HSA-5696400)	41	5	0.88	+	5.69	0.00269	0.0254
Positive epigenetic regulation of rRNA expression (R-HSA-5250913)	74	9	1.59	+	5.67	6.06e-05	0.00112
HDR through Homologous Recombination (HRR) (R-HSA-5685942)	66	8	1.41	+	5.66	0.000158	0.00255
tRNA Aminoacylation (R-HSA-379724)	42	5	0.9	+	5.55	0.00296	0.0272
SUMOylation of transcription cofactors (R-HSA-3899300)	42	5	0.9	+	5.55	0.00296	0.027
Global Genome Nucleotide Excision Repair (GG-NER) (R-HSA-5696399)	84	10	1.8	+	5.55	2.81e-05	0.000581
tRNA modification in the nucleus and cytosol (R-HSA-6782315)	42	5	0.9	+	5.55	0.00296	0.0269
Loss of proteins required for interphase microtubule organization from the centrosome (R-HSA-380284)	68	8	1.46	+	5.49	0.000191	0.00293
Loss of Nlp from mitotic centrosomes (R-HSA-380259)	68	8	1.46	+	5.49	0.000191	0.00291
SUMOylation (R-HSA-2990846)	162	19	3.47	+	5.47	9.57e-09	3.88e-07
Metabolism of nucleotides (R-HSA-15869)	94	11	2.01	+	5.46	1.3e-05	0.000297
rRNA modification in the nucleus and cytosol (R-HSA-6790901)	60	7	1.29	+	5.44	0.000502	0.00679
Meiosis (R-HSA-1500620)	86	10	1.84	+	5.43	3.38e-05	0.000679
Formation of Incision Complex in GG-NER (R-HSA-5696395)	43	5	0.92	+	5.43	0.00324	0.0287
Infectious disease (R-HSA-5663205)	370	43	7.93	+	5.42	4.42e-18	1.08e-15
AURKA Activation by TPX2 (R-HSA-8854518)	71	8	1.52	+	5.26	0.00025	0.00373
Centrosome maturation (R-HSA-380287)	80	9	1.71	+	5.25	0.000105	0.0018
Recruitment of mitotic centrosome proteins and complexes (R-HSA-380270)	80	9	1.71	+	5.25	0.000105	0.00178
Host Interactions of HIV factors (R-HSA-162909)	125	14	2.68	+	5.23	1.41e-06	3.82e-05
Late Phase of HIV Life Cycle (R-HSA-162599)	135	15	2.89	+	5.18	6.53e-07	1.91e-05
ERCC6 (CSB) and EHMT2 (G9a) positively regulate rRNA expression (R-HSA-427389)	45	5	0.96	+	5.18	0.00388	0.0328
HSP90 chaperone cycle for steroid hormone receptors (SHR) (R-HSA-3371497)	56	6	1.2	+	5	0.00188	0.0194
RNA Polymerase II Pre-transcription Events (R-HSA-674695)	84	9	1.8	+	5	0.000147	0.00239
Signaling by ERBB2 (R-HSA-1227986)	47	5	1.01	+	4.96	0.0046	0.0375
Glycolysis (R-HSA-70171)	66	7	1.41	+	4.95	0.000845	0.0102
Signaling by FGFR2 (R-HSA-5654738)	66	7	1.41	+	4.95	0.000845	0.0101
Regulation of PLK1 Activity at G2/M Transition (R-HSA-2565942)	85	9	1.82	+	4.94	0.00016	0.00256
Regulation of mRNA stability by proteins that bind AU-rich elements (R-HSA-450531)	86	9	1.84	+	4.88	0.000174	0.00272
Meiotic synapsis (R-HSA-1221632)	58	6	1.24	+	4.83	0.00222	0.0223
Signaling by FGFR in disease (R-HSA-1226099)	58	6	1.24	+	4.83	0.00222	0.0222
Cell Cycle, Mitotic (R-HSA-69278)	495	51	10.61	+	4.81	3.27e-19	8.96e-17
SUMO E3 ligases SUMOylate target proteins (R-HSA-3108232)	156	16	3.34	+	4.79	7.41e-07	2.11e-05
RMTs methylate histone arginines (R-HSA-3214858)	49	5	1.05	+	4.76	0.00541	0.0426
CDT1 association with the CDC6:ORC:origin complex (R-HSA-68827)	59	6	1.26	+	4.74	0.0024	0.0234
RNA Polymerase I Chain Elongation (R-HSA-73777)	59	6	1.26	+	4.74	0.0024	0.0233
B-WICH complex positively regulates rRNA expression (R-HSA-5250924)	59	6	1.26	+	4.74	0.0024	0.0231
HIV Life Cycle (R-HSA-162587)	148	15	3.17	+	4.73	1.88e-06	4.97e-05
Antiviral mechanism by IFN-stimulated genes (R-HSA-1169410)	70	7	1.5	+	4.67	0.00116	0.013
ISG15 antiviral mechanism (R-HSA-1169408)	70	7	1.5	+	4.67	0.00116	0.013
COPI-mediated anterograde transport (R-HSA-6807878)	101	10	2.16	+	4.62	0.000117	0.00195
RNA Polymerase II Transcription Elongation (R-HSA-75955)	61	6	1.31	+	4.59	0.0028	0.0263
Formation of RNA Pol II elongation complex (R-HSA-112382)	61	6	1.31	+	4.59	0.0028	0.0262
HIV Infection (R-HSA-162906)	228	22	4.89	+	4.5	1.73e-08	6.9e-07
Vpu mediated degradation of CD4 (R-HSA-180534)	52	5	1.11	+	4.49	0.0068	0.0502
COPI-independent Golgi-to-ER retrograde traffic (R-HSA-6811436)	52	5	1.11	+	4.49	0.0068	0.0499
Autodegradation of Cdh1 by Cdh1:APC/C (R-HSA-174084)	63	6	1.35	+	4.44	0.00325	0.0286
PTEN Regulation (R-HSA-6807070)	138	13	2.96	+	4.4	1.87e-05	0.000405
TP53 Regulates Transcription of DNA Repair Genes (R-HSA-6796648)	65	6	1.39	+	4.31	0.00374	0.0322
Dual incision in TC-NER (R-HSA-6782135)	65	6	1.39	+	4.31	0.00374	0.032
Signaling by FGFR (R-HSA-190236)	77	7	1.65	+	4.24	0.00193	0.0198
MAPK6/MAPK4 signaling (R-HSA-5687128)	89	8	1.91	+	4.19	0.001	0.0115
Activation of NF-kappaB in B cells (R-HSA-1169091)	67	6	1.44	+	4.18	0.0043	0.0358
APC/C:Cdc20 mediated degradation of Securin (R-HSA-174154)	67	6	1.44	+	4.18	0.0043	0.0357
Reproduction (R-HSA-1474165)	112	10	2.4	+	4.17	0.000255	0.00377
Switching of origins to a post-replicative state (R-HSA-69052)	90	8	1.93	+	4.15	0.00107	0.0122
Assembly of the pre-replicative complex (R-HSA-68867)	68	6	1.46	+	4.12	0.0046	0.0377
Macroautophagy (R-HSA-1632852)	68	6	1.46	+	4.12	0.0046	0.0376
Gene Silencing by RNA (R-HSA-211000)	102	9	2.19	+	4.12	0.000556	0.00743
Regulation of APC/C activators between G1/S and early anaphase (R-HSA-176408)	80	7	1.71	+	4.08	0.00236	0.0231
Regulation of TP53 Activity through Phosphorylation (R-HSA-6804756)	92	8	1.97	+	4.06	0.00122	0.0136
Processing of DNA double-strand break ends (R-HSA-5693607)	81	7	1.74	+	4.03	0.00252	0.0242
Downstream signaling events of B Cell Receptor (BCR) (R-HSA-1168372)	81	7	1.74	+	4.03	0.00252	0.0241
Epigenetic regulation of gene expression (R-HSA-212165)	116	10	2.49	+	4.02	0.00033	0.00479
Signaling by Insulin receptor (R-HSA-74752)	70	6	1.5	+	4	0.00524	0.042
Degradation of beta-catenin by the destruction complex (R-HSA-195253)	82	7	1.76	+	3.98	0.00269	0.0255
Orc1 removal from chromatin (R-HSA-68949)	71	6	1.52	+	3.94	0.00558	0.0437
ER to Golgi Anterograde Transport (R-HSA-199977)	154	13	3.3	+	3.94	5.39e-05	0.00102
Synthesis of DNA (R-HSA-69239)	119	10	2.55	+	3.92	0.000399	0.00557
CDK-mediated phosphorylation and removal of Cdc6 (R-HSA-69017)	72	6	1.54	+	3.89	0.00594	0.046
Anchoring of the basal body to the plasma membrane (R-HSA-5620912)	96	8	2.06	+	3.89	0.00157	0.0169
Cdc20:Phospho-APC/C mediated degradation of Cyclin A (R-HSA-174184)	72	6	1.54	+	3.89	0.00594	0.0458
APC/C:Cdh1 mediated degradation of Cdc20 and other APC/C:Cdh1 targeted proteins in late mitosis/early G1 (R-HSA-174178)	72	6	1.54	+	3.89	0.00594	0.0457
Transcriptional regulation by small RNAs (R-HSA-5578749)	72	6	1.54	+	3.89	0.00594	0.0455
RHO GTPase Effectors (R-HSA-195258)	278	23	5.96	+	3.86	1.12e-07	4.09e-06
Glucose metabolism (R-HSA-70326)	85	7	1.82	+	3.84	0.00324	0.0288
APC:Cdc20 mediated degradation of cell cycle proteins prior to satisfation of the cell cycle checkpoint (R-HSA-179419)	73	6	1.56	+	3.83	0.00632	0.0474
Regulation of TP53 Activity (R-HSA-5633007)	159	13	3.41	+	3.81	7.29e-05	0.0013
APC/C-mediated degradation of cell cycle proteins (R-HSA-174143)	86	7	1.84	+	3.8	0.00344	0.03
Peptide hormone metabolism (R-HSA-2980736)	86	7	1.84	+	3.8	0.00344	0.0299
Regulation of mitotic cell cycle (R-HSA-453276)	86	7	1.84	+	3.8	0.00344	0.0298
Respiratory electron transport, ATP synthesis by chemiosmotic coupling, and heat production by uncoupling proteins. (R-HSA-163200)	123	10	2.64	+	3.79	0.000508	0.00683
RNA polymerase II transcribes snRNA genes (R-HSA-6807505)	74	6	1.59	+	3.78	0.00672	0.0499
Protein ubiquitination (R-HSA-8852135)	74	6	1.59	+	3.78	0.00672	0.0497
Unfolded Protein Response (UPR) (R-HSA-381119)	94	7	2.01	+	3.47	0.00542	0.0425
HATs acetylate histones (R-HSA-3214847)	108	8	2.31	+	3.46	0.00312	0.0281
UCH proteinases (R-HSA-5689603)	96	7	2.06	+	3.4	0.00602	0.0457
Transcriptional Regulation by TP53 (R-HSA-3700989)	360	26	7.72	+	3.37	2.05e-07	7.01e-06
Metabolism of amino acids and derivatives (R-HSA-71291)	365	26	7.82	+	3.32	2.63e-07	8.72e-06
Axon guidance (R-HSA-422475)	550	39	11.79	+	3.31	2.78e-10	1.22e-08
PIP3 activates AKT signaling (R-HSA-1257604)	240	17	5.14	+	3.3	3.33e-05	0.000676
Chromatin modifying enzymes (R-HSA-3247509)	241	17	5.17	+	3.29	3.5e-05	0.000691
Chromatin organization (R-HSA-4839726)	241	17	5.17	+	3.29	3.5e-05	0.000685
Transport to the Golgi and subsequent modification (R-HSA-948021)	185	13	3.97	+	3.28	0.000297	0.00433
Intracellular signaling by second messengers (R-HSA-9006925)	271	19	5.81	+	3.27	1.33e-05	0.0003
Cilium Assembly (R-HSA-5617833)	200	14	4.29	+	3.27	0.000182	0.00281
Cellular responses to stress (R-HSA-2262752)	393	27	8.42	+	3.21	3.02e-07	9.74e-06
Cellular responses to external stimuli (R-HSA-8953897)	470	32	10.07	+	3.18	2.89e-08	1.11e-06
Metabolism of proteins (R-HSA-392499)	2078	139	44.54	+	3.12	7.26e-34	3.98e-31
Organelle biogenesis and maintenance (R-HSA-1852241)	292	19	6.26	+	3.04	3.5e-05	0.000697
Signaling by Rho GTPases (R-HSA-194315)	408	26	8.74	+	2.97	1.88e-06	5.02e-05
The citric acid (TCA) cycle and respiratory electron transport (R-HSA-1428517)	173	11	3.71	+	2.97	0.00181	0.019
Asparagine N-linked glycosylation (R-HSA-446203)	304	18	6.52	+	2.76	0.000172	0.00271
Disease (R-HSA-1643685)	1023	60	21.93	+	2.74	6.07e-12	3.17e-10
Gene expression (Transcription) (R-HSA-74160)	1351	72	28.96	+	2.49	3.66e-12	2.01e-10
Antigen processing: Ubiquitination & Proteasome degradation (R-HSA-983168)	309	16	6.62	+	2.42	0.0015	0.0162
MAPK family signaling cascades (R-HSA-5683057)	274	14	5.87	+	2.38	0.00324	0.0287
Post-translational protein modification (R-HSA-597592)	1390	70	29.79	+	2.35	7.31e-11	3.41e-09
Diseases of signal transduction (R-HSA-5663202)	360	18	7.72	+	2.33	0.00145	0.0157
Class I MHC mediated antigen processing & presentation (R-HSA-983169)	372	18	7.97	+	2.26	0.00185	0.0192
Developmental Biology (R-HSA-1266738)	1038	49	22.25	+	2.2	5.61e-07	1.73e-05
RNA Polymerase II Transcription (R-HSA-73857)	1216	54	26.06	+	2.07	8.08e-07	2.27e-05
Membrane Trafficking (R-HSA-199991)	621	26	13.31	+	1.95	0.00182	0.019
Vesicle-mediated transport (R-HSA-5653656)	720	28	15.43	+	1.81	0.00378	0.0322
Generic Transcription Pathway (R-HSA-212436)	1094	41	23.45	+	1.75	0.000854	0.0102
Metabolism (R-HSA-1430728)	2061	76	44.17	+	1.72	4.7e-06	0.000117
Immune System (R-HSA-168256)	2035	66	43.62	+	1.51	0.000953	0.0111
Signal Transduction (R-HSA-162582)	2667	78	57.16	+	1.36	0.00528	0.0422
Unclassified (UNCLASSIFIED)	10452	86	224.01	-	0.38	1.27e-40	2.79e-37
G alpha (s) signalling events (R-HSA-418555)	575	1	12.32	-	0.08	9.5e-05	0.00165
Olfactory Signaling Pathway (R-HSA-381753)	432	0	9.26	-	< 0.01	0.000227	0.00343

## Sheet: R_HSA_HT1080_SL_K90E
Reactome pathways	Homo sapiens - REFLIST (20996)	Client Text Box Input (404)	Client Text Box Input (expected)	Client Text Box Input (over/under)	Client Text Box Input (fold Enrichment)	Client Text Box Input (raw P-value)	Client Text Box Input (FDR)
Cell Cycle (R-HSA-1640170)	600	72	11.55	+	6.24	9.56e-34	8.38e-32			Analysis Type:	PANTHER Overrepresentation Test (Released 20190711)
M Phase (R-HSA-68886)	353	47	6.79	+	6.92	7.9e-24	5.09e-22			Annotation Version and Release Date:	Reactome version 65 Released 2019-03-12
Cell Cycle Checkpoints (R-HSA-69620)	271	40	5.21	+	7.67	7.33e-22	4.46e-20			Analyzed List:	Client Text Box Input (Homo sapiens)
DNA Replication (R-HSA-69306)	127	29	2.44	+	11.87	1.17e-20	6.73e-19			Reference List:	Homo sapiens (all genes in database)
S Phase (R-HSA-69242)	161	31	3.1	+	10.01	4.09e-20	2.24e-18			Test Type:	FISHER
G2/M Transition (R-HSA-69275)	195	29	3.75	+	7.73	3.16e-16	1.19e-14			Correction:	FDR
Mitotic Spindle Checkpoint (R-HSA-69618)	108	16	2.08	+	7.7	1.64e-09	2.38e-08
Resolution of Sister Chromatid Cohesion (R-HSA-2500257)	122	16	2.35	+	6.82	7.95e-09	1.07e-07			Pathways in Fig. 1D
DNA Repair (R-HSA-73894)	293	23	5.64	+	4.08	4.02e-08	5.09e-07
Transcription-Coupled Nucleotide Excision Repair (TC-NER) (R-HSA-6781827)	78	12	1.5	+	8	1.27e-07	1.57e-06
SUMOylation of DNA replication proteins (R-HSA-4615885)	42	9	0.81	+	11.14	4.21e-07	4.9e-06
Nucleotide Excision Repair (R-HSA-5696398)	110	13	2.12	+	6.14	6e-07	6.88e-06
Telomere Maintenance (R-HSA-157579)	63	10	1.21	+	8.25	1.11e-06	1.25e-05
Homology Directed Repair (R-HSA-5693538)	120	13	2.31	+	5.63	1.47e-06	1.63e-05
DNA Double-Strand Break Repair (R-HSA-5693532)	148	14	2.85	+	4.92	2.56e-06	2.74e-05
SUMOylation of DNA damage response and repair proteins (R-HSA-3108214)	70	10	1.35	+	7.42	2.61e-06	2.78e-05
Recruitment of NuMA to mitotic centrosomes (R-HSA-380320)	93	10	1.79	+	5.59	2.55e-05	0.000234
Nuclear Envelope Breakdown (R-HSA-2980766)	46	7	0.89	+	7.91	5.92e-05	0.00051
Nuclear Pore Complex (NPC) Disassembly (R-HSA-3301854)	32	6	0.62	+	9.74	7.22e-05	0.000611
DNA Replication Pre-Initiation (R-HSA-69002)	85	24	1.64	+	14.67	4.05e-19	1.97e-17
M/G1 Transition (R-HSA-68874)	85	24	1.64	+	14.67	4.05e-19	1.93e-17
G1/S Transition (R-HSA-69206)	131	25	2.52	+	9.92	2.25e-16	8.63e-15
Mitotic G1-G1/S phases (R-HSA-453279)	148	26	2.85	+	9.13	3.26e-16	1.21e-14
Separation of Sister Chromatids (R-HSA-2467813)	186	32	3.58	+	8.94	1.93e-19	9.83e-18
Mitotic Anaphase (R-HSA-68882)	194	33	3.73	+	8.84	7.02e-20	3.75e-18
Mitotic Metaphase and Anaphase (R-HSA-2555396)	195	33	3.75	+	8.79	8.06e-20	4.21e-18
G2/M Checkpoints (R-HSA-69481)	151	24	2.91	+	8.26	3.3e-14	1.11e-12
Mitotic G2-G2/M phases (R-HSA-453274)	197	30	3.79	+	7.91	5.36e-17	2.22e-15
SUMOylation of chromatin organization proteins (R-HSA-4551638)	52	7	1	+	7	0.000119	0.000961
Mitotic Prometaphase (R-HSA-68877)	194	26	3.73	+	6.97	1.01e-13	3.3e-12
HDR through Homologous Recombination (HRR) or Single Strand Annealing (SSA) (R-HSA-5693567)	114	13	2.19	+	5.93	8.68e-07	9.85e-06
Mitotic Prophase (R-HSA-68875)	103	10	1.98	+	5.05	5.67e-05	0.000491
Neddylation (R-HSA-8951664)	234	19	4.5	+	4.22	3.81e-07	4.47e-06
Cellular Senescence (R-HSA-2559583)	162	9	3.12	+	2.89	0.00532	0.0338
Innate Immune System (R-HSA-168249)	1102	35	21.2	+	1.65	0.00475	0.0308
Processive synthesis on the C-strand of the telomere (R-HSA-174414)	11	5	0.21	+	23.62	8.61e-06	8.42e-05
Viral mRNA Translation (R-HSA-192823)	89	38	1.71	+	22.19	4.09e-35	4.48e-33
Peptide chain elongation (R-HSA-156902)	89	38	1.71	+	22.19	4.09e-35	4.27e-33
Selenocysteine synthesis (R-HSA-2408557)	93	39	1.79	+	21.79	8.93e-36	1.09e-33
Formation of a pool of free 40S subunits (R-HSA-72689)	101	42	1.94	+	21.61	2.4e-38	3.28e-36
Eukaryotic Translation Termination (R-HSA-72764)	93	38	1.79	+	21.24	1.53e-34	1.53e-32
Eukaryotic Translation Elongation (R-HSA-156842)	94	38	1.81	+	21.01	2.12e-34	2.02e-32
SRP-dependent cotranslational protein targeting to membrane (R-HSA-1799339)	112	45	2.16	+	20.88	1.66e-40	4.55e-38
Removal of the Flap Intermediate from the C-strand (R-HSA-174437)	10	4	0.19	+	20.79	0.000108	0.000885
Processive synthesis on the lagging strand (R-HSA-69183)	15	6	0.29	+	20.79	1.86e-06	2.04e-05
Nonsense Mediated Decay (NMD) independent of the Exon Junction Complex (EJC) (R-HSA-975956)	95	38	1.83	+	20.79	2.92e-34	2.66e-32
L13a-mediated translational silencing of Ceruloplasmin expression (R-HSA-156827)	111	44	2.14	+	20.6	2.06e-39	3.46e-37
GTP hydrolysis and joining of the 60S ribosomal subunit (R-HSA-72706)	112	44	2.16	+	20.42	2.81e-39	4.11e-37
Formation of the ternary complex, and subsequently, the 43S complex (R-HSA-72695)	51	20	0.98	+	20.38	1.93e-18	9.01e-17
Eukaryotic Translation Initiation (R-HSA-72613)	119	45	2.29	+	19.65	1.47e-39	3.22e-37
Cap-dependent Translation Initiation (R-HSA-72737)	119	45	2.29	+	19.65	1.47e-39	2.93e-37
Recycling of eIF2:GDP (R-HSA-72731)	8	3	0.15	+	19.49	0.000984	0.0071
Major pathway of rRNA processing in the nucleolus and cytosol (R-HSA-6791226)	181	65	3.48	+	18.66	6.63e-56	3.63e-53
Influenza Viral RNA Transcription and Replication (R-HSA-168273)	131	47	2.52	+	18.65	1.98e-40	4.81e-38
Mismatch repair (MMR) directed by MSH2:MSH3 (MutSbeta) (R-HSA-5358606)	14	5	0.27	+	18.56	2.19e-05	0.000205
Removal of the Flap Intermediate (R-HSA-69166)	14	5	0.27	+	18.56	2.19e-05	0.000204
Mismatch repair (MMR) directed by MSH2:MSH6 (MutSalpha) (R-HSA-5358565)	14	5	0.27	+	18.56	2.19e-05	0.000203
rRNA processing in the nucleus and cytosol (R-HSA-8868773)	191	68	3.68	+	18.5	2.62e-58	2.87e-55
Selenoamino acid metabolism (R-HSA-2408522)	116	41	2.23	+	18.37	3.88e-35	4.47e-33
Ribosomal scanning and start codon recognition (R-HSA-72702)	58	20	1.12	+	17.92	1.51e-17	6.87e-16
Translation initiation complex formation (R-HSA-72649)	58	20	1.12	+	17.92	1.51e-17	6.73e-16
Nonsense-Mediated Decay (NMD) (R-HSA-927802)	115	39	2.21	+	17.62	6.73e-33	5.27e-31
Nonsense Mediated Decay (NMD) enhanced by the Exon Junction Complex (EJC) (R-HSA-975957)	115	39	2.21	+	17.62	6.73e-33	5.09e-31
Activation of the mRNA upon binding of the cap-binding complex and eIFs, and subsequent binding to 43S (R-HSA-72662)	59	20	1.14	+	17.62	1.98e-17	8.68e-16
rRNA processing (R-HSA-72312)	201	68	3.87	+	17.58	4.37e-57	3.19e-54
Influenza Life Cycle (R-HSA-168255)	140	47	2.69	+	17.45	2.46e-39	3.85e-37
HSF1 activation (R-HSA-3371511)	12	4	0.23	+	17.32	0.00019	0.0015
Unwinding of DNA (R-HSA-176974)	12	4	0.23	+	17.32	0.00019	0.0015
rRNA modification in the nucleus and cytosol (R-HSA-6790901)	60	20	1.15	+	17.32	2.6e-17	1.12e-15
Mismatch Repair (R-HSA-5358508)	15	5	0.29	+	17.32	2.87e-05	0.000263
Gap-filling DNA repair synthesis and ligation in GG-NER (R-HSA-5696397)	25	8	0.48	+	16.63	1.38e-07	1.69e-06
DNA strand elongation (R-HSA-69190)	32	10	0.62	+	16.24	4.42e-09	6.17e-08
Influenza Infection (R-HSA-168254)	151	47	2.91	+	16.18	4.42e-38	5.7e-36
Vpu mediated degradation of CD4 (R-HSA-180534)	52	16	1	+	15.99	1.16e-13	3.75e-12
Regulation of expression of SLITs and ROBOs (R-HSA-9010553)	170	52	3.27	+	15.9	9.14e-42	3.34e-39
Regulation of activated PAK-2p34 by proteasome mediated degradation (R-HSA-211733)	50	15	0.96	+	15.59	9.35e-13	2.47e-11
SLBP independent Processing of Histone Pre-mRNAs (R-HSA-111367)	10	3	0.19	+	15.59	0.00166	0.0118
Extension of Telomeres (R-HSA-180786)	30	9	0.58	+	15.59	3.58e-08	4.56e-07
Lagging Strand Synthesis (R-HSA-69186)	20	6	0.38	+	15.59	7.29e-06	7.26e-05
Assembly of the pre-replicative complex (R-HSA-68867)	68	20	1.31	+	15.29	1.97e-16	7.69e-15
Telomere C-strand (Lagging Strand) Synthesis (R-HSA-174417)	24	7	0.46	+	15.16	1.44e-06	1.6e-05
FBXL7 down-regulates AURKA during mitotic entry and in early mitosis (R-HSA-8854050)	55	16	1.06	+	15.12	2.41e-13	7.64e-12
SCF-beta-TrCP mediated degradation of Emi1 (R-HSA-174113)	55	16	1.06	+	15.12	2.41e-13	7.53e-12
Autodegradation of the E3 ubiquitin ligase COP1 (R-HSA-349425)	52	15	1	+	14.99	1.51e-12	3.79e-11
Ubiquitin-dependent degradation of Cyclin D1 (R-HSA-69229)	52	15	1	+	14.99	1.51e-12	3.75e-11
Ubiquitin-dependent degradation of Cyclin D (R-HSA-75815)	52	15	1	+	14.99	1.51e-12	3.71e-11
Synthesis And Processing Of GAG, GAGPOL Polyproteins (R-HSA-174495)	14	4	0.27	+	14.85	0.00031	0.0024
Membrane binding and targetting of GAG proteins (R-HSA-174490)	14	4	0.27	+	14.85	0.00031	0.0024
PCNA-Dependent Long Patch Base Excision Repair (R-HSA-5651801)	21	6	0.4	+	14.85	9.23e-06	8.91e-05
Hh mutants that don't undergo autocatalytic processing are degraded by ERAD (R-HSA-5362768)	56	16	1.08	+	14.85	3.04e-13	9.25e-12
Regulation of Apoptosis (R-HSA-169911)	53	15	1.02	+	14.71	1.9e-12	4.58e-11
p53-Independent G1/S DNA damage checkpoint (R-HSA-69613)	53	15	1.02	+	14.71	1.9e-12	4.53e-11
p53-Independent DNA Damage Response (R-HSA-69610)	53	15	1.02	+	14.71	1.9e-12	4.48e-11
Ubiquitin Mediated Degradation of Phosphorylated Cdc25A (R-HSA-69601)	53	15	1.02	+	14.71	1.9e-12	4.43e-11
Vif-mediated degradation of APOBEC3G (R-HSA-180585)	53	15	1.02	+	14.71	1.9e-12	4.38e-11
AUF1 (hnRNP D0) binds and destabilizes mRNA (R-HSA-450408)	54	15	1.04	+	14.44	2.39e-12	5.34e-11
SLBP Dependent Processing of Replication-Dependent Histone Pre-mRNAs (R-HSA-77588)	11	3	0.21	+	14.17	0.00208	0.0146
CD28 dependent Vav1 pathway (R-HSA-389359)	11	3	0.21	+	14.17	0.00208	0.0146
Degradation of AXIN (R-HSA-4641257)	55	15	1.06	+	14.17	2.99e-12	6.61e-11
CDT1 association with the CDC6:ORC:origin complex (R-HSA-68827)	59	16	1.14	+	14.09	6e-13	1.78e-11
NIK-->noncanonical NF-kB signaling (R-HSA-5676590)	59	16	1.14	+	14.09	6e-13	1.75e-11
Hh mutants abrogate ligand secretion (R-HSA-5387390)	59	16	1.14	+	14.09	6e-13	1.73e-11
Stabilization of p53 (R-HSA-69541)	56	15	1.08	+	13.92	3.72e-12	7.99e-11
Orc1 removal from chromatin (R-HSA-68949)	71	19	1.37	+	13.91	4.85e-15	1.77e-13
mRNA decay by 5' to 3' exoribonuclease (R-HSA-430039)	15	4	0.29	+	13.86	0.000387	0.00296
Dectin-1 mediated noncanonical NF-kB signaling (R-HSA-5607761)	60	16	1.15	+	13.86	7.47e-13	2.13e-11
GLI3 is processed to GLI3R by the proteasome (R-HSA-5610785)	60	16	1.15	+	13.86	7.47e-13	2.1e-11
Degradation of GLI2 by the proteasome (R-HSA-5610783)	60	16	1.15	+	13.86	7.47e-13	2.07e-11
Degradation of GLI1 by the proteasome (R-HSA-5610780)	60	16	1.15	+	13.86	7.47e-13	2.05e-11
Negative regulation of NOTCH4 signaling (R-HSA-9604323)	53	14	1.02	+	13.73	2.3e-11	4.24e-10
Degradation of DVL (R-HSA-4641258)	57	15	1.1	+	13.68	4.62e-12	9.73e-11
Translesion Synthesis by POLH (R-HSA-110320)	19	5	0.37	+	13.68	7.39e-05	0.000623
Defective CFTR causes cystic fibrosis (R-HSA-5678895)	61	16	1.17	+	13.63	9.27e-13	2.48e-11
Cross-presentation of soluble exogenous antigens (endosomes) (R-HSA-1236978)	50	13	0.96	+	13.51	1.42e-10	2.26e-09
Regulation of RUNX3 expression and activity (R-HSA-8941858)	54	14	1.04	+	13.47	2.85e-11	5.08e-10
Recognition of DNA damage by PCNA-containing replication complex (R-HSA-110314)	31	8	0.6	+	13.41	5.55e-07	6.4e-06
Regulation of ornithine decarboxylase (ODC) (R-HSA-350562)	51	13	0.98	+	13.25	1.75e-10	2.75e-09
Activation of NF-kappaB in B cells (R-HSA-1169091)	67	17	1.29	+	13.19	2.83e-13	8.73e-12
Signaling by ROBO receptors (R-HSA-376176)	216	54	4.16	+	12.99	1.78e-39	3.25e-37
Downregulation of ERBB2:ERBB3 signaling (R-HSA-1358803)	12	3	0.23	+	12.99	0.00257	0.0177
Josephin domain DUBs (R-HSA-5689877)	12	3	0.23	+	12.99	0.00257	0.0176
Purine ribonucleoside monophosphate biosynthesis (R-HSA-73817)	12	3	0.23	+	12.99	0.00257	0.0176
Assembly Of The HIV Virion (R-HSA-175474)	16	4	0.31	+	12.99	0.000477	0.00358
Translesion synthesis by REV1 (R-HSA-110312)	16	4	0.31	+	12.99	0.000477	0.00357
Hedgehog ligand biogenesis (R-HSA-5358346)	65	16	1.25	+	12.79	2.13e-12	4.85e-11
Activation of the pre-replicative complex (R-HSA-68962)	33	8	0.63	+	12.6	8.34e-07	9.52e-06
Resolution of AP sites via the multiple-nucleotide patch replacement pathway (R-HSA-110373)	25	6	0.48	+	12.47	2.15e-05	0.000202
APC/C:Cdc20 mediated degradation of Securin (R-HSA-174154)	67	16	1.29	+	12.41	3.16e-12	6.93e-11
Autodegradation of Cdh1 by Cdh1:APC/C (R-HSA-174084)	63	15	1.21	+	12.37	1.58e-11	3e-10
APC/C:Cdh1 mediated degradation of Cdc20 and other APC/C:Cdh1 targeted proteins in late mitosis/early G1 (R-HSA-174178)	72	17	1.39	+	12.27	7.7e-13	2.08e-11
Translesion synthesis by POLI (R-HSA-5656121)	17	4	0.33	+	12.23	0.000581	0.00433
Translesion synthesis by POLK (R-HSA-5655862)	17	4	0.33	+	12.23	0.000581	0.00431
Regulation of RAS by GAPs (R-HSA-5658442)	68	16	1.31	+	12.23	3.84e-12	8.17e-11
Synthesis of DNA (R-HSA-69239)	119	28	2.29	+	12.23	2.75e-20	1.54e-18
Asymmetric localization of PCP proteins (R-HSA-4608870)	64	15	1.23	+	12.18	1.91e-11	3.55e-10
SCF(Skp2)-mediated degradation of p27/p21 (R-HSA-187577)	60	14	1.15	+	12.13	9.52e-11	1.56e-09
Nuclear import of Rev protein (R-HSA-180746)	30	7	0.58	+	12.13	5.12e-06	5.27e-05
Regulation of PTEN stability and activity (R-HSA-8948751)	69	16	1.33	+	12.05	4.65e-12	9.7e-11
p53-Dependent G1/S DNA damage checkpoint (R-HSA-69580)	65	15	1.25	+	11.99	2.31e-11	4.22e-10
p53-Dependent G1 DNA Damage Response (R-HSA-69563)	65	15	1.25	+	11.99	2.31e-11	4.19e-10
Oxygen-dependent proline hydroxylation of Hypoxia-inducible Factor Alpha (R-HSA-1234176)	66	15	1.27	+	11.81	2.79e-11	5.01e-10
Endosomal Sorting Complex Required For Transport (ESCRT) (R-HSA-917729)	31	7	0.6	+	11.74	6.18e-06	6.3e-05
Rev-mediated nuclear export of HIV RNA (R-HSA-165054)	31	7	0.6	+	11.74	6.18e-06	6.27e-05
snRNP Assembly (R-HSA-191859)	49	11	0.94	+	11.67	1.42e-08	1.86e-07
Metabolism of non-coding RNA (R-HSA-194441)	49	11	0.94	+	11.67	1.42e-08	1.85e-07
G1/S DNA Damage Checkpoints (R-HSA-69615)	67	15	1.29	+	11.64	3.36e-11	5.88e-10
CDK-mediated phosphorylation and removal of Cdc6 (R-HSA-69017)	72	16	1.39	+	11.55	8.12e-12	1.66e-10
Constitutive Signaling by Ligand-Responsive EGFR Cancer Variants (R-HSA-1236382)	18	4	0.35	+	11.55	0.000699	0.00516
Cdc20:Phospho-APC/C mediated degradation of Cyclin A (R-HSA-174184)	72	16	1.39	+	11.55	8.12e-12	1.65e-10
Signaling by EGFR in Cancer (R-HSA-1643713)	18	4	0.35	+	11.55	0.000699	0.00514
Signaling by Ligand-Responsive EGFR Variants in Cancer (R-HSA-5637815)	18	4	0.35	+	11.55	0.000699	0.00512
Switching of origins to a post-replicative state (R-HSA-69052)	90	20	1.73	+	11.55	1.92e-14	6.69e-13
Downstream signaling events of B Cell Receptor (BCR) (R-HSA-1168372)	81	18	1.56	+	11.55	3.96e-13	1.19e-11
Regulation of mRNA stability by proteins that bind AU-rich elements (R-HSA-450531)	86	19	1.65	+	11.48	9.56e-14	3.17e-12
APC:Cdc20 mediated degradation of cell cycle proteins prior to satisfation of the cell cycle checkpoint (R-HSA-179419)	73	16	1.4	+	11.39	9.73e-12	1.92e-10
Termination of translesion DNA synthesis (R-HSA-5656169)	32	7	0.62	+	11.37	7.41e-06	7.35e-05
The role of GTSE1 in G2/M progression after G2 checkpoint (R-HSA-8852276)	78	17	1.5	+	11.33	2.35e-12	5.31e-11
Regulation of Glucokinase by Glucokinase Regulatory Protein (R-HSA-170822)	28	6	0.54	+	11.14	3.75e-05	0.000339
Processing of Capped Intronless Pre-mRNA (R-HSA-75067)	28	6	0.54	+	11.14	3.75e-05	0.000338
Budding and maturation of HIV virion (R-HSA-162588)	28	6	0.54	+	11.14	3.75e-05	0.000337
Polymerase switching on the C-strand of the telomere (R-HSA-174411)	14	3	0.27	+	11.14	0.00373	0.0247
NEP/NS2 Interacts with the Cellular Export Machinery (R-HSA-168333)	28	6	0.54	+	11.14	3.75e-05	0.000335
Leading Strand Synthesis (R-HSA-69109)	14	3	0.27	+	11.14	0.00373	0.0246
Polymerase switching (R-HSA-69091)	14	3	0.27	+	11.14	0.00373	0.0245
Transport of Ribonucleoproteins into the Host Nucleus (R-HSA-168271)	28	6	0.54	+	11.14	3.75e-05	0.000334
APC/C:Cdc20 mediated degradation of mitotic proteins (R-HSA-176409)	75	16	1.44	+	11.09	1.39e-11	2.69e-10
Regulation of APC/C activators between G1/S and early anaphase (R-HSA-176408)	80	17	1.54	+	11.04	3.35e-12	7.26e-11
Interactions of Rev with host cellular proteins (R-HSA-177243)	33	7	0.63	+	11.02	8.84e-06	8.57e-05
Regulation of RUNX2 expression and activity (R-HSA-8939902)	71	15	1.37	+	10.98	6.85e-11	1.15e-09
Transport of Mature mRNA Derived from an Intronless Transcript (R-HSA-159231)	38	8	0.73	+	10.94	2.1e-06	2.29e-05
ABC transporter disorders (R-HSA-5619084)	76	16	1.46	+	10.94	1.65e-11	3.12e-10
Activation of APC/C and APC/C:Cdc20 mediated degradation of mitotic proteins (R-HSA-176814)	76	16	1.46	+	10.94	1.65e-11	3.09e-10
APC/C-mediated degradation of cell cycle proteins (R-HSA-174143)	86	18	1.65	+	10.88	9.59e-13	2.5e-11
Regulation of mitotic cell cycle (R-HSA-453276)	86	18	1.65	+	10.88	9.59e-13	2.47e-11
Translation (R-HSA-72766)	293	61	5.64	+	10.82	1.43e-40	4.47e-38
Export of Viral Ribonucleoproteins from Nucleus (R-HSA-168274)	29	6	0.56	+	10.75	4.45e-05	0.000393
Transport of Mature mRNAs Derived from Intronless Transcripts (R-HSA-159234)	39	8	0.75	+	10.66	2.49e-06	2.68e-05
Translesion synthesis by Y family DNA polymerases bypasses lesions on DNA template (R-HSA-110313)	39	8	0.75	+	10.66	2.49e-06	2.67e-05
Infectious disease (R-HSA-5663205)	370	75	7.12	+	10.53	2.77e-49	1.21e-46
ER-Phagosome pathway (R-HSA-1236974)	84	17	1.62	+	10.52	6.61e-12	1.37e-10
Host Interactions of HIV factors (R-HSA-162909)	125	25	2.41	+	10.39	8.57e-17	3.48e-15
Regulation of Hypoxia-inducible Factor (HIF) by oxygen (R-HSA-1234174)	75	15	1.44	+	10.39	1.34e-10	2.17e-09
Cellular response to hypoxia (R-HSA-2262749)	75	15	1.44	+	10.39	1.34e-10	2.15e-09
Nucleobase biosynthesis (R-HSA-8956320)	15	3	0.29	+	10.39	0.00441	0.0287
Viral Messenger RNA Synthesis (R-HSA-168325)	40	8	0.77	+	10.39	2.93e-06	3.09e-05
Vpr-mediated nuclear import of PICs (R-HSA-180910)	30	6	0.58	+	10.39	5.26e-05	0.000457
Degradation of beta-catenin by the destruction complex (R-HSA-195253)	82	16	1.58	+	10.14	4.48e-11	7.72e-10
Transport of the SLBP independent Mature mRNA (R-HSA-159227)	31	6	0.6	+	10.06	6.18e-05	0.000531
SUMOylation of SUMOylation proteins (R-HSA-4085377)	31	6	0.6	+	10.06	6.18e-05	0.000529
Cyclin E associated events during G1/S transition (R-HSA-69202)	83	16	1.6	+	10.02	5.25e-11	8.99e-10
mRNA Splicing - Minor Pathway (R-HSA-72165)	52	10	1	+	9.99	2.31e-07	2.75e-06
MAPK6/MAPK4 signaling (R-HSA-5687128)	89	17	1.71	+	9.93	1.48e-11	2.85e-10
Metabolism of RNA (R-HSA-8953854)	660	126	12.7	+	9.92	2.94e-82	6.44e-79
tRNA processing in the nucleus (R-HSA-6784531)	53	10	1.02	+	9.81	2.7e-07	3.19e-06
Cyclin A:Cdk2-associated events at S phase entry (R-HSA-69656)	85	16	1.64	+	9.78	7.17e-11	1.2e-09
Transport of the SLBP Dependant Mature mRNA (R-HSA-159230)	32	6	0.62	+	9.74	7.22e-05	0.000613
MAP3K8 (TPL2)-dependent MAPK1/3 activation (R-HSA-5684264)	16	3	0.31	+	9.74	0.00517	0.0329
Gap-filling DNA repair synthesis and ligation in TC-NER (R-HSA-6782210)	64	12	1.23	+	9.74	1.82e-08	2.34e-07
Signaling by NOTCH4 (R-HSA-9013694)	81	15	1.56	+	9.62	3.46e-10	5.35e-09
ABC-family proteins mediated transport (R-HSA-382556)	103	19	1.98	+	9.59	1.59e-12	3.88e-11
DNA Damage Bypass (R-HSA-73893)	49	9	0.94	+	9.55	1.31e-06	1.47e-05
Interactions of Vpr with host cellular proteins (R-HSA-176033)	33	6	0.63	+	9.45	8.4e-05	0.0007
Downstream TCR signaling (R-HSA-202424)	100	18	1.92	+	9.35	8.89e-12	1.79e-10
UCH proteinases (R-HSA-5689603)	96	17	1.85	+	9.2	4.25e-11	7.4e-10
Tristetraprolin (TTP, ZFP36) binds and destabilizes mRNA (R-HSA-450513)	17	3	0.33	+	9.17	0.006	0.0375
Butyrate Response Factor 1 (BRF1) binds and destabilizes mRNA (R-HSA-450385)	17	3	0.33	+	9.17	0.006	0.0374
Hedgehog 'on' state (R-HSA-5632684)	85	15	1.64	+	9.17	6.26e-10	9.34e-09
SUMOylation of ubiquitinylation proteins (R-HSA-3232142)	34	6	0.65	+	9.17	9.73e-05	0.000801
PCP/CE pathway (R-HSA-4086400)	92	16	1.77	+	9.04	2.02e-10	3.15e-09
Dual Incision in GG-NER (R-HSA-5696400)	41	7	0.79	+	8.87	3.06e-05	0.00028
Antigen processing-Cross presentation (R-HSA-1236975)	100	17	1.92	+	8.83	7.51e-11	1.25e-09
Dual incision in TC-NER (R-HSA-6782135)	65	11	1.25	+	8.79	1.81e-07	2.2e-06
Resolution of Abasic Sites (AP sites) (R-HSA-73933)	36	6	0.69	+	8.66	0.000129	0.00104
Metabolism of polyamines (R-HSA-351202)	84	14	1.62	+	8.66	4.52e-09	6.26e-08
Base Excision Repair (R-HSA-73884)	36	6	0.69	+	8.66	0.000129	0.00103
CLEC7A (Dectin-1) signaling (R-HSA-5607764)	97	16	1.87	+	8.57	4.05e-10	6.16e-09
Amplification of signal from unattached kinetochores via a MAD2 inhibitory signal (R-HSA-141444)	92	15	1.77	+	8.47	1.65e-09	2.38e-08
Amplification of signal from the kinetochores (R-HSA-141424)	92	15	1.77	+	8.47	1.65e-09	2.37e-08
HIV Infection (R-HSA-162906)	228	37	4.39	+	8.43	1.53e-21	9.07e-20
Activation of ATR in response to replication stress (R-HSA-176187)	37	6	0.71	+	8.43	0.000147	0.00118
NS1 Mediated Effects on Host Pathways (R-HSA-168276)	37	6	0.71	+	8.43	0.000147	0.00117
RUNX1 regulates transcription of genes involved in differentiation of HSCs (R-HSA-8939236)	99	16	1.9	+	8.4	5.28e-10	7.98e-09
mRNA Splicing - Major Pathway (R-HSA-72163)	180	29	3.46	+	8.37	4.75e-17	2e-15
Transcriptional regulation by RUNX2 (R-HSA-8878166)	118	19	2.27	+	8.37	1.32e-11	2.58e-10
TNFR2 non-canonical NF-kB pathway (R-HSA-5668541)	100	16	1.92	+	8.32	6.02e-10	9.04e-09
Transcriptional regulation by RUNX3 (R-HSA-8878159)	94	15	1.81	+	8.29	2.15e-09	3.06e-08
Metabolism of amino acids and derivatives (R-HSA-71291)	365	58	7.02	+	8.26	6.06e-33	4.92e-31
Interleukin-1 signaling (R-HSA-9020702)	101	16	1.94	+	8.23	6.86e-10	1.02e-08
Processing of Intronless Pre-mRNAs (R-HSA-77595)	19	3	0.37	+	8.21	0.00788	0.0477
Signaling by FGFR2 IIIa TM (R-HSA-8851708)	19	3	0.37	+	8.21	0.00788	0.0476
Regulation of TP53 Activity through Methylation (R-HSA-6804760)	19	3	0.37	+	8.21	0.00788	0.0474
TP53 Regulates Transcription of Genes Involved in Cytochrome C Release (R-HSA-6803204)	19	3	0.37	+	8.21	0.00788	0.0473
SMAD2/SMAD3:SMAD4 heterotrimer regulates transcription (R-HSA-2173796)	32	5	0.62	+	8.12	0.00062	0.00459
Chromosome Maintenance (R-HSA-73886)	90	14	1.73	+	8.08	9.93e-09	1.33e-07
mRNA Splicing (R-HSA-72172)	188	29	3.62	+	8.02	1.33e-16	5.3e-15
DAP12 signaling (R-HSA-2424491)	26	4	0.5	+	8	0.00233	0.0162
Host Interactions with Influenza Factors (R-HSA-168253)	39	6	0.75	+	8	0.000191	0.0015
Hedgehog 'off' state (R-HSA-5610787)	112	17	2.16	+	7.89	3.62e-10	5.54e-09
TCR signaling (R-HSA-202403)	121	18	2.33	+	7.73	1.47e-10	2.31e-09
Downregulation of ERBB2 signaling (R-HSA-8863795)	27	4	0.52	+	7.7	0.00263	0.018
Processing of Capped Intron-Containing Pre-mRNA (R-HSA-72203)	237	35	4.56	+	7.67	2.92e-19	1.45e-17
SUMOylation of RNA binding proteins (R-HSA-4570464)	42	6	0.81	+	7.42	0.000274	0.00214
Interconversion of nucleotide di- and triphosphates (R-HSA-499943)	28	4	0.54	+	7.42	0.00296	0.02
HIV Life Cycle (R-HSA-162587)	148	21	2.85	+	7.37	9.44e-12	1.88e-10
Regulation of PLK1 Activity at G2/M Transition (R-HSA-2565942)	85	12	1.64	+	7.34	2.93e-07	3.45e-06
Late Phase of HIV Life Cycle (R-HSA-162599)	135	19	2.6	+	7.31	1.06e-10	1.71e-09
Pausing and recovery of HIV elongation (R-HSA-167290)	36	5	0.69	+	7.22	0.001	0.0072
HIV elongation arrest and recovery (R-HSA-167287)	36	5	0.69	+	7.22	0.001	0.00718
HDR through Homologous Recombination (HRR) (R-HSA-5685942)	66	9	1.27	+	7.09	1.16e-05	0.000112
RNA polymerase II transcribes snRNA genes (R-HSA-6807505)	74	10	1.42	+	7.02	4.1e-06	4.27e-05
Regulation of HSF1-mediated heat shock response (R-HSA-3371453)	67	9	1.29	+	6.98	1.3e-05	0.000124
RHO GTPases Activate Formins (R-HSA-5663220)	135	18	2.6	+	6.93	7.23e-10	1.06e-08
Cell Cycle, Mitotic (R-HSA-69278)	495	66	9.52	+	6.93	2.32e-33	1.95e-31
Fanconi Anemia Pathway (R-HSA-6783310)	38	5	0.73	+	6.84	0.00125	0.00888
PTEN Regulation (R-HSA-6807070)	138	18	2.66	+	6.78	9.94e-10	1.45e-08
CD28 co-stimulation (R-HSA-389356)	31	4	0.6	+	6.71	0.00413	0.0269
Apoptosis (R-HSA-109581)	165	21	3.17	+	6.61	5.96e-11	1.01e-09
AURKA Activation by TPX2 (R-HSA-8854518)	71	9	1.37	+	6.59	1.98e-05	0.000187
Transport of Mature Transcript to Cytoplasm (R-HSA-72202)	79	10	1.52	+	6.58	6.94e-06	6.94e-05
Cellular response to heat stress (R-HSA-3371556)	87	11	1.67	+	6.57	2.44e-06	2.64e-05
Centrosome maturation (R-HSA-380287)	80	10	1.54	+	6.5	7.68e-06	7.58e-05
Recruitment of mitotic centrosome proteins and complexes (R-HSA-380270)	80	10	1.54	+	6.5	7.68e-06	7.54e-05
Programmed Cell Death (R-HSA-5357801)	168	21	3.23	+	6.5	8.08e-11	1.33e-09
Transcriptional regulation by small RNAs (R-HSA-5578749)	72	9	1.39	+	6.5	2.19e-05	0.000202
Interleukin-1 family signaling (R-HSA-446652)	137	17	2.64	+	6.45	5.75e-09	7.88e-08
Signaling by Hedgehog (R-HSA-5358351)	148	18	2.85	+	6.32	2.73e-09	3.86e-08
C-type lectin receptors (CLRs) (R-HSA-5621481)	140	17	2.69	+	6.31	7.72e-09	1.04e-07
Cleavage of Growing Transcript in the Termination Region (R-HSA-109688)	66	8	1.27	+	6.3	7.65e-05	0.000642
RNA Polymerase II Transcription Termination (R-HSA-73856)	66	8	1.27	+	6.3	7.65e-05	0.000639
Signaling by EGFR (R-HSA-177929)	42	5	0.81	+	6.19	0.00187	0.0132
Beta-catenin independent WNT signaling (R-HSA-3858494)	143	17	2.75	+	6.18	1.03e-08	1.36e-07
tRNA processing (R-HSA-72306)	102	12	1.96	+	6.11	1.7e-06	1.87e-05
Loss of proteins required for interphase microtubule organization from the centrosome (R-HSA-380284)	68	8	1.31	+	6.11	9.26e-05	0.000768
Loss of Nlp from mitotic centrosomes (R-HSA-380259)	68	8	1.31	+	6.11	9.26e-05	0.000765
Signaling by Non-Receptor Tyrosine Kinases (R-HSA-9006927)	52	6	1	+	6	0.000771	0.00563
Signaling by PTK6 (R-HSA-8848021)	52	6	1	+	6	0.000771	0.00561
RNA Polymerase II Transcription Elongation (R-HSA-75955)	61	7	1.17	+	5.96	0.000292	0.00228
Formation of RNA Pol II elongation complex (R-HSA-112382)	61	7	1.17	+	5.96	0.000292	0.00227
Transport of Mature mRNA derived from an Intron-Containing Transcript (R-HSA-159236)	70	8	1.35	+	5.94	0.000111	0.000911
Antiviral mechanism by IFN-stimulated genes (R-HSA-1169410)	70	8	1.35	+	5.94	0.000111	0.000907
ISG15 antiviral mechanism (R-HSA-1169408)	70	8	1.35	+	5.94	0.000111	0.000904
GPVI-mediated activation cascade (R-HSA-114604)	35	4	0.67	+	5.94	0.00611	0.038
RHO GTPases Activate WASPs and WAVEs (R-HSA-5663213)	35	4	0.67	+	5.94	0.00611	0.0379
N-glycan trimming in the ER and Calnexin/Calreticulin cycle (R-HSA-532668)	35	4	0.67	+	5.94	0.00611	0.0378
Transcriptional activity of SMAD2/SMAD3:SMAD4 heterotrimer (R-HSA-2173793)	44	5	0.85	+	5.91	0.00225	0.0157
Formation of TC-NER Pre-Incision Complex (R-HSA-6781823)	53	6	1.02	+	5.88	0.000845	0.00611
Axon guidance (R-HSA-422475)	550	62	10.58	+	5.86	1.13e-27	7.5e-26
FCERI mediated NF-kB activation (R-HSA-2871837)	142	16	2.73	+	5.86	5.54e-08	6.97e-07
Disorders of transmembrane transporters (R-HSA-5619115)	144	16	2.77	+	5.77	6.61e-08	8.23e-07
SUMOylation (R-HSA-2990846)	162	18	3.12	+	5.77	9.95e-09	1.32e-07
Processing of DNA double-strand break ends (R-HSA-5693607)	81	9	1.56	+	5.77	5.11e-05	0.000448
Signaling by the B Cell Receptor (BCR) (R-HSA-983705)	174	19	3.35	+	5.67	5.01e-09	6.9e-08
SUMO E3 ligases SUMOylate target proteins (R-HSA-3108232)	156	17	3	+	5.66	3.33e-08	4.26e-07
HDR through Single Strand Annealing (SSA) (R-HSA-5685938)	37	4	0.71	+	5.62	0.0073	0.0446
TP53 Regulates Transcription of DNA Repair Genes (R-HSA-6796648)	65	7	1.25	+	5.6	0.000416	0.00315
Deadenylation-dependent mRNA decay (R-HSA-429914)	56	6	1.08	+	5.57	0.0011	0.00785
Global Genome Nucleotide Excision Repair (GG-NER) (R-HSA-5696399)	84	9	1.62	+	5.57	6.62e-05	0.000564
Signaling by ERBB2 (R-HSA-1227986)	47	5	0.9	+	5.53	0.00293	0.0198
Glycolysis (R-HSA-70171)	66	7	1.27	+	5.51	0.000453	0.00342
Fc epsilon receptor (FCERI) signaling (R-HSA-2454202)	189	20	3.64	+	5.5	3.22e-09	4.53e-08
Formation of HIV elongation complex in the absence of HIV Tat (R-HSA-167152)	48	5	0.92	+	5.41	0.00319	0.0214
RMTs methylate histone arginines (R-HSA-3214858)	49	5	0.94	+	5.3	0.00346	0.0231
Gene Silencing by RNA (R-HSA-211000)	102	10	1.96	+	5.1	5.26e-05	0.000459
RNA Polymerase II Pre-transcription Events (R-HSA-674695)	84	8	1.62	+	4.95	0.000352	0.0027
Cellular responses to stress (R-HSA-2262752)	393	37	7.56	+	4.89	1.57e-14	5.54e-13
Transcriptional regulation by RUNX1 (R-HSA-8878171)	205	19	3.94	+	4.82	5.67e-08	7.09e-07
Deposition of new CENPA-containing nucleosomes at the centromere (R-HSA-606279)	54	5	1.04	+	4.81	0.00508	0.0326
Nucleosome assembly (R-HSA-774815)	54	5	1.04	+	4.81	0.00508	0.0325
Signaling by FGFR2 (R-HSA-5654738)	66	6	1.27	+	4.72	0.00239	0.0165
Signaling by NOTCH (R-HSA-157118)	201	18	3.87	+	4.65	2.04e-07	2.45e-06
HSP90 chaperone cycle for steroid hormone receptors (SHR) (R-HSA-3371497)	56	5	1.08	+	4.64	0.00585	0.0369
Meiotic recombination (R-HSA-912446)	56	5	1.08	+	4.64	0.00585	0.0367
TCF dependent signaling in response to WNT (R-HSA-201681)	202	18	3.89	+	4.63	2.18e-07	2.61e-06
mRNA 3'-end processing (R-HSA-72187)	57	5	1.1	+	4.56	0.00627	0.0387
Signaling by FGFR in disease (R-HSA-1226099)	58	5	1.12	+	4.48	0.00671	0.0413
Cellular responses to external stimuli (R-HSA-8953897)	470	40	9.04	+	4.42	2.8e-14	9.57e-13
Recruitment and ATM-mediated phosphorylation of repair and signaling proteins at DNA double strand breaks (R-HSA-5693565)	59	5	1.14	+	4.4	0.00717	0.044
B-WICH complex positively regulates rRNA expression (R-HSA-5250924)	59	5	1.14	+	4.4	0.00717	0.0439
Signaling by TGF-beta Receptor Complex (R-HSA-170834)	72	6	1.39	+	4.33	0.00357	0.0237
Anchoring of the basal body to the plasma membrane (R-HSA-5620912)	96	8	1.85	+	4.33	0.000801	0.00581
PIP3 activates AKT signaling (R-HSA-1257604)	240	20	4.62	+	4.33	1.27e-07	1.57e-06
DNA Double Strand Break Response (R-HSA-5693606)	60	5	1.15	+	4.33	0.00765	0.0464
RHO GTPase Effectors (R-HSA-195258)	278	23	5.35	+	4.3	1.63e-08	2.11e-07
Glucose metabolism (R-HSA-70326)	85	7	1.64	+	4.28	0.00179	0.0127
Transcription of the HIV genome (R-HSA-167172)	73	6	1.4	+	4.27	0.0038	0.025
Disease (R-HSA-1643685)	1023	84	19.68	+	4.27	1.6e-28	1.13e-26
Positive epigenetic regulation of rRNA expression (R-HSA-5250913)	74	6	1.42	+	4.21	0.00405	0.0265
Ub-specific processing proteases (R-HSA-5689880)	205	16	3.94	+	4.06	5.08e-06	5.27e-05
Signaling by FGFR (R-HSA-190236)	77	6	1.48	+	4.05	0.00485	0.0314
Signaling by MET (R-HSA-6806834)	77	6	1.48	+	4.05	0.00485	0.0313
Intracellular signaling by second messengers (R-HSA-9006925)	271	21	5.21	+	4.03	1.92e-07	2.33e-06
Regulation of TP53 Activity through Phosphorylation (R-HSA-6804756)	92	7	1.77	+	3.95	0.00273	0.0185
Diseases of signal transduction (R-HSA-5663202)	360	27	6.93	+	3.9	6.44e-09	8.76e-08
Metabolism of nucleotides (R-HSA-15869)	94	7	1.81	+	3.87	0.00305	0.0205
RAF/MAP kinase cascade (R-HSA-5673001)	230	17	4.43	+	3.84	5.1e-06	5.27e-05
VEGFA-VEGFR2 Pathway (R-HSA-4420097)	95	7	1.83	+	3.83	0.00322	0.0215
MAPK1/MAPK3 signaling (R-HSA-5684996)	235	17	4.52	+	3.76	6.66e-06	6.72e-05
Developmental Biology (R-HSA-1266738)	1038	75	19.97	+	3.76	3e-22	1.88e-20
Deubiquitination (R-HSA-5688426)	282	20	5.43	+	3.69	1.37e-06	1.54e-05
Meiosis (R-HSA-1500620)	86	6	1.65	+	3.63	0.00796	0.0477
MAPK family signaling cascades (R-HSA-5683057)	274	19	5.27	+	3.6	3.43e-06	3.6e-05
Regulation of TP53 Activity (R-HSA-5633007)	159	11	3.06	+	3.6	0.000401	0.00305
Epigenetic regulation of gene expression (R-HSA-212165)	116	8	2.23	+	3.58	0.00247	0.0171
Signaling by WNT (R-HSA-195721)	297	20	5.71	+	3.5	2.89e-06	3.05e-05
Signaling by VEGF (R-HSA-194138)	104	7	2	+	3.5	0.00514	0.0328
Antigen processing: Ubiquitination & Proteasome degradation (R-HSA-983168)	309	19	5.95	+	3.2	1.71e-05	0.000162
Class I MHC mediated antigen processing & presentation (R-HSA-983169)	372	22	7.16	+	3.07	6.7e-06	6.74e-05
Metabolism of proteins (R-HSA-392499)	2078	120	39.98	+	3	6.9e-28	4.73e-26
Signaling by Rho GTPases (R-HSA-194315)	408	23	7.85	+	2.93	8.69e-06	8.46e-05
Transcriptional Regulation by TP53 (R-HSA-3700989)	360	20	6.93	+	2.89	4.06e-05	0.00036
Signaling by Interleukins (R-HSA-449147)	449	24	8.64	+	2.78	1.28e-05	0.000123
Gene expression (Transcription) (R-HSA-74160)	1351	72	26	+	2.77	1.25e-14	4.48e-13
Interferon Signaling (R-HSA-913531)	193	10	3.71	+	2.69	0.00538	0.0341
RNA Polymerase II Transcription (R-HSA-73857)	1216	61	23.4	+	2.61	3.26e-11	5.76e-10
Cytokine Signaling in Immune system (R-HSA-1280215)	669	32	12.87	+	2.49	5.58e-06	5.72e-05
Metabolism (R-HSA-1430728)	2061	89	39.66	+	2.24	1.01e-12	2.57e-11
Generic Transcription Pathway (R-HSA-212436)	1094	47	21.05	+	2.23	4.98e-07	5.78e-06
Adaptive Immune System (R-HSA-1280218)	818	34	15.74	+	2.16	4.64e-05	0.000408
Post-translational protein modification (R-HSA-597592)	1390	50	26.75	+	1.87	3.13e-05	0.000284
Membrane Trafficking (R-HSA-199991)	621	22	11.95	+	1.84	0.00734	0.0447
Transport of small molecules (R-HSA-382551)	716	25	13.78	+	1.81	0.00539	0.034
Unclassified (UNCLASSIFIED)	10452	86	201.11	-	0.43	1.67e-31	1.22e-29
GPCR downstream signalling (R-HSA-388396)	1138	7	21.9	-	0.32	0.000314	0.00242
Signaling by GPCR (R-HSA-372790)	1198	7	23.05	-	0.3	0.000174	0.00138
G alpha (s) signalling events (R-HSA-418555)	575	2	11.06	-	0.18	0.00265	0.018
Olfactory Signaling Pathway (R-HSA-381753)	432	0	8.31	-	< 0.01	0.000474	0.00357

## Sheet: R_HSA_HT1080_SL_dOB
Reactome pathways	Homo sapiens - REFLIST (20996)	Client Text Box Input (429)	Client Text Box Input (expected)	Client Text Box Input (over/under)	Client Text Box Input (fold Enrichment)	Client Text Box Input (raw P-value)	Client Text Box Input (FDR)
Cell Cycle (R-HSA-1640170)	600	66	12.26	+	5.38	2.31e-27	2.98e-25			Analysis Type:	PANTHER Overrepresentation Test (Released 20190711)
M Phase (R-HSA-68886)	353	44	7.21	+	6.1	2.52e-20	1.53e-18			Annotation Version and Release Date:	Reactome version 65 Released 2019-03-12
Cell Cycle Checkpoints (R-HSA-69620)	271	33	5.54	+	5.96	3.05e-15	1.42e-13			Analyzed List:	Client Text Box Input (Homo sapiens)
DNA Replication (R-HSA-69306)	127	21	2.59	+	8.09	2.13e-12	8.32e-11			Reference List:	Homo sapiens (all genes in database)
S Phase (R-HSA-69242)	161	23	3.29	+	6.99	2.83e-12	1.09e-10			Test Type:	FISHER
G2/M Transition (R-HSA-69275)	195	20	3.98	+	5.02	1.42e-08	2.98e-07			Correction:	FDR
Mitotic Spindle Checkpoint (R-HSA-69618)	108	15	2.21	+	6.8	2.55e-08	5.08e-07
Resolution of Sister Chromatid Cohesion (R-HSA-2500257)	122	14	2.49	+	5.62	6.22e-07	8.12e-06			Pathways in Fig. 1D
DNA Repair (R-HSA-73894)	293	19	5.99	+	3.17	1.93e-05	0.000212
SUMOylation of DNA replication proteins (R-HSA-4615885)	42	7	0.86	+	8.16	5.11e-05	0.000538
Nuclear Pore Complex (NPC) Disassembly (R-HSA-3301854)	32	6	0.65	+	9.18	9.98e-05	0.001
Nuclear Envelope Breakdown (R-HSA-2980766)	46	6	0.94	+	6.38	0.000582	0.00506
SUMOylation of DNA damage response and repair proteins (R-HSA-3108214)	70	7	1.43	+	4.89	0.000885	0.00732
Nucleotide Excision Repair (R-HSA-5696398)	110	8	2.25	+	3.56	0.00261	0.0196
Recruitment of NuMA to mitotic centrosomes (R-HSA-380320)	93	7	1.9	+	3.68	0.00398	0.0281
Homology Directed Repair (R-HSA-5693538)	120	8	2.45	+	3.26	0.00429	0.03
DNA Double-Strand Break Repair (R-HSA-5693532)	148	9	3.02	+	2.98	0.00446	0.0308
Transcription-Coupled Nucleotide Excision Repair (TC-NER) (R-HSA-6781827)	78	6	1.59	+	3.76	0.00681	0.0449
DNA Replication Pre-Initiation (R-HSA-69002)	85	15	1.74	+	8.64	1.4e-09	3.84e-08
M/G1 Transition (R-HSA-68874)	85	15	1.74	+	8.64	1.4e-09	3.79e-08
Separation of Sister Chromatids (R-HSA-2467813)	186	29	3.8	+	7.63	4.91e-16	2.45e-14
Mitotic Anaphase (R-HSA-68882)	194	29	3.96	+	7.32	1.32e-15	6.42e-14
Mitotic Metaphase and Anaphase (R-HSA-2555396)	195	29	3.98	+	7.28	1.49e-15	7.08e-14
Mitotic G1-G1/S phases (R-HSA-453279)	148	21	3.02	+	6.94	2.85e-11	9.74e-10
G1/S Transition (R-HSA-69206)	131	18	2.68	+	6.72	1.19e-09	3.31e-08
SUMOylation of chromatin organization proteins (R-HSA-4551638)	52	7	1.06	+	6.59	0.000171	0.00163
Mitotic Prophase (R-HSA-68875)	103	12	2.1	+	5.7	3.42e-06	4.12e-05
Mitotic Prometaphase (R-HSA-68877)	194	22	3.96	+	5.55	4.78e-10	1.36e-08
G2/M Checkpoints (R-HSA-69481)	151	17	3.09	+	5.51	5.06e-08	8.79e-07
Mitotic G2-G2/M phases (R-HSA-453274)	197	21	4.03	+	5.22	3.28e-09	8.08e-08
Cellular Senescence (R-HSA-2559583)	162	17	3.31	+	5.14	1.28e-07	1.94e-06
HDR through Homologous Recombination (HRR) or Single Strand Annealing (SSA) (R-HSA-5693567)	114	8	2.33	+	3.43	0.0032	0.0233
Neddylation (R-HSA-8951664)	234	16	4.78	+	3.35	4.81e-05	0.000512
Innate Immune System (R-HSA-168249)	1102	38	22.52	+	1.69	0.00216	0.0168
Defective Mismatch Repair Associated With MSH6 (R-HSA-5632968)	2	2	0.04	+	48.94	0.00234	0.018
Defective Mismatch Repair Associated With MSH2 (R-HSA-5632928)	3	2	0.06	+	32.63	0.00384	0.0272
Recycling of eIF2:GDP (R-HSA-72731)	8	4	0.16	+	24.47	6.91e-05	0.000711
Processing of Intronless Pre-mRNAs (R-HSA-77595)	19	8	0.39	+	20.61	3.85e-08	7.4e-07
Formation of the ternary complex, and subsequently, the 43S complex (R-HSA-72695)	51	21	1.04	+	20.15	4e-19	2.19e-17
Translation initiation complex formation (R-HSA-72649)	58	22	1.19	+	18.56	2.35e-19	1.35e-17
Activation of the mRNA upon binding of the cap-binding complex and eIFs, and subsequent binding to 43S (R-HSA-72662)	59	22	1.21	+	18.25	3.17e-19	1.78e-17
Ribosomal scanning and start codon recognition (R-HSA-72702)	58	21	1.19	+	17.72	3.39e-18	1.77e-16
Peptide chain elongation (R-HSA-156902)	89	30	1.82	+	16.5	1.01e-24	9.22e-23
Eukaryotic Translation Elongation (R-HSA-156842)	94	31	1.92	+	16.14	2.85e-25	2.71e-23
Formation of a pool of free 40S subunits (R-HSA-72689)	101	33	2.06	+	15.99	1.01e-26	1.05e-24
L13a-mediated translational silencing of Ceruloplasmin expression (R-HSA-156827)	111	36	2.27	+	15.87	5.77e-29	9.73e-27
Processing of Capped Intronless Pre-mRNA (R-HSA-75067)	28	9	0.57	+	15.73	3.6e-08	7.05e-07
Eukaryotic Translation Initiation (R-HSA-72613)	119	38	2.43	+	15.63	2.59e-30	7.09e-28
Cap-dependent Translation Initiation (R-HSA-72737)	119	38	2.43	+	15.63	2.59e-30	6.3e-28
Viral mRNA Translation (R-HSA-192823)	89	28	1.82	+	15.4	1.78e-22	1.22e-20
GTP hydrolysis and joining of the 60S ribosomal subunit (R-HSA-72706)	112	35	2.29	+	15.29	9.86e-28	1.35e-25
Selenocysteine synthesis (R-HSA-2408557)	93	29	1.9	+	15.26	3.8e-23	3.08e-21
Nonsense Mediated Decay (NMD) independent of the Exon Junction Complex (EJC) (R-HSA-975956)	95	29	1.94	+	14.94	6.26e-23	4.57e-21
Eukaryotic Translation Termination (R-HSA-72764)	93	28	1.9	+	14.74	4.81e-22	3.19e-20
SRP-dependent cotranslational protein targeting to membrane (R-HSA-1799339)	112	32	2.29	+	13.98	1.94e-24	1.7e-22
Influenza Viral RNA Transcription and Replication (R-HSA-168273)	131	37	2.68	+	13.82	6.1e-28	8.91e-26
mRNA 3'-end processing (R-HSA-72187)	57	16	1.16	+	13.74	9.39e-13	3.81e-11
Selenoamino acid metabolism (R-HSA-2408522)	116	32	2.37	+	13.5	4.84e-24	4.08e-22
Condensation of Prometaphase Chromosomes (R-HSA-2514853)	11	3	0.22	+	13.35	0.00246	0.0188
CDC6 association with the ORC:origin complex (R-HSA-68689)	11	3	0.22	+	13.35	0.00246	0.0187
Nonsense-Mediated Decay (NMD) (R-HSA-927802)	115	31	2.35	+	13.19	4.51e-23	3.53e-21
Nonsense Mediated Decay (NMD) enhanced by the Exon Junction Complex (EJC) (R-HSA-975957)	115	31	2.35	+	13.19	4.51e-23	3.41e-21
Influenza Life Cycle (R-HSA-168255)	140	37	2.86	+	12.93	4.52e-27	4.95e-25
Endosomal Sorting Complex Required For Transport (ESCRT) (R-HSA-917729)	31	8	0.63	+	12.63	8.64e-07	1.11e-05
Cleavage of Growing Transcript in the Termination Region (R-HSA-109688)	66	17	1.35	+	12.61	5.93e-13	2.5e-11
RNA Polymerase II Transcription Termination (R-HSA-73856)	66	17	1.35	+	12.61	5.93e-13	2.45e-11
Influenza Infection (R-HSA-168254)	151	38	3.09	+	12.32	4.08e-27	4.7e-25
Unwinding of DNA (R-HSA-176974)	12	3	0.25	+	12.24	0.00303	0.0222
Budding and maturation of HIV virion (R-HSA-162588)	28	7	0.57	+	12.24	5.09e-06	5.93e-05
Major pathway of rRNA processing in the nucleolus and cytosol (R-HSA-6791226)	181	45	3.7	+	12.17	9.29e-32	2.91e-29
Regulation of expression of SLITs and ROBOs (R-HSA-9010553)	170	42	3.47	+	12.09	1.34e-29	2.44e-27
rRNA processing in the nucleus and cytosol (R-HSA-8868773)	191	47	3.9	+	12.04	5.75e-33	3.15e-30
Regulation of activated PAK-2p34 by proteasome mediated degradation (R-HSA-211733)	50	12	1.02	+	11.75	3.12e-09	7.76e-08
APC-Cdc20 mediated degradation of Nek2A (R-HSA-179409)	25	6	0.51	+	11.75	3e-05	0.000325
mRNA Splicing - Major Pathway (R-HSA-72163)	180	43	3.68	+	11.69	9.04e-30	1.8e-27
mRNA Splicing (R-HSA-72172)	188	44	3.84	+	11.45	4.01e-30	8.79e-28
rRNA processing (R-HSA-72312)	201	47	4.11	+	11.44	4.11e-32	1.5e-29
Vpu mediated degradation of CD4 (R-HSA-180534)	52	12	1.06	+	11.29	4.57e-09	1.09e-07
mRNA Splicing - Minor Pathway (R-HSA-72165)	52	12	1.06	+	11.29	4.57e-09	1.08e-07
Regulation of Apoptosis (R-HSA-169911)	53	12	1.08	+	11.08	5.5e-09	1.28e-07
Vif-mediated degradation of APOBEC3G (R-HSA-180585)	53	12	1.08	+	11.08	5.5e-09	1.27e-07
APC/C:Cdc20 mediated degradation of Securin (R-HSA-174154)	67	15	1.37	+	10.96	7.66e-11	2.43e-09
CDK-mediated phosphorylation and removal of Cdc6 (R-HSA-69017)	72	16	1.47	+	10.88	1.96e-11	7.16e-10
AUF1 (hnRNP D0) binds and destabilizes mRNA (R-HSA-450408)	54	12	1.1	+	10.88	6.61e-09	1.49e-07
Autodegradation of Cdh1 by Cdh1:APC/C (R-HSA-174084)	63	14	1.29	+	10.88	3.59e-10	1.05e-08
VEGFR2 mediated vascular permeability (R-HSA-5218920)	27	6	0.55	+	10.88	4.36e-05	0.000466
Assembly of the pre-replicative complex (R-HSA-68867)	68	15	1.39	+	10.8	9.19e-11	2.83e-09
CDT1 association with the CDC6:ORC:origin complex (R-HSA-68827)	59	13	1.21	+	10.78	1.69e-09	4.4e-08
NIK-->noncanonical NF-kB signaling (R-HSA-5676590)	59	13	1.21	+	10.78	1.69e-09	4.35e-08
APC:Cdc20 mediated degradation of cell cycle proteins prior to satisfation of the cell cycle checkpoint (R-HSA-179419)	73	16	1.49	+	10.73	2.35e-11	8.16e-10
Asymmetric localization of PCP proteins (R-HSA-4608870)	64	14	1.31	+	10.71	4.3e-10	1.24e-08
SCF-beta-TrCP mediated degradation of Emi1 (R-HSA-174113)	55	12	1.12	+	10.68	7.9e-09	1.75e-07
APC/C:Cdc20 mediated degradation of Cyclin B (R-HSA-174048)	23	5	0.47	+	10.64	0.000211	0.00197
Dectin-1 mediated noncanonical NF-kB signaling (R-HSA-5607761)	60	13	1.23	+	10.6	2.01e-09	5.07e-08
Regulation of ornithine decarboxylase (ODC) (R-HSA-350562)	51	11	1.04	+	10.56	3.71e-08	7.19e-07
PTK6 Regulates RHO GTPases, RAS GTPase and MAP kinases (R-HSA-8849471)	14	3	0.29	+	10.49	0.0044	0.0307
APC/C:Cdc20 mediated degradation of mitotic proteins (R-HSA-176409)	75	16	1.53	+	10.44	3.34e-11	1.13e-09
Autodegradation of the E3 ubiquitin ligase COP1 (R-HSA-349425)	52	11	1.06	+	10.35	4.41e-08	8.12e-07
Ubiquitin-dependent degradation of Cyclin D1 (R-HSA-69229)	52	11	1.06	+	10.35	4.41e-08	8.05e-07
Ubiquitin-dependent degradation of Cyclin D (R-HSA-75815)	52	11	1.06	+	10.35	4.41e-08	7.99e-07
Switching of origins to a post-replicative state (R-HSA-69052)	90	19	1.84	+	10.33	5.52e-13	2.37e-11
Processing of Capped Intron-Containing Pre-mRNA (R-HSA-72203)	237	50	4.84	+	10.33	2.74e-32	1.2e-29
Transport of Mature mRNA Derived from an Intronless Transcript (R-HSA-159231)	38	8	0.78	+	10.3	3.24e-06	3.93e-05
Phosphorylation of the APC/C (R-HSA-176412)	19	4	0.39	+	10.3	0.00104	0.00836
Conversion from APC/C:Cdc20 to APC/C:Cdh1 in late anaphase (R-HSA-176407)	19	4	0.39	+	10.3	0.00104	0.00833
Activation of APC/C and APC/C:Cdc20 mediated degradation of mitotic proteins (R-HSA-176814)	76	16	1.55	+	10.3	3.97e-11	1.32e-09
Degradation of DVL (R-HSA-4641258)	57	12	1.16	+	10.3	1.12e-08	2.38e-07
Signaling by ROBO receptors (R-HSA-376176)	216	45	4.41	+	10.2	6.34e-29	9.92e-27
Cdc20:Phospho-APC/C mediated degradation of Cyclin A (R-HSA-174184)	72	15	1.47	+	10.2	1.85e-10	5.62e-09
APC/C:Cdh1 mediated degradation of Cdc20 and other APC/C:Cdh1 targeted proteins in late mitosis/early G1 (R-HSA-174178)	72	15	1.47	+	10.2	1.85e-10	5.55e-09
p53-Independent G1/S DNA damage checkpoint (R-HSA-69613)	53	11	1.08	+	10.16	5.23e-08	9.02e-07
p53-Independent DNA Damage Response (R-HSA-69610)	53	11	1.08	+	10.16	5.23e-08	8.95e-07
Ubiquitin Mediated Degradation of Phosphorylated Cdc25A (R-HSA-69601)	53	11	1.08	+	10.16	5.23e-08	8.89e-07
Negative regulation of NOTCH4 signaling (R-HSA-9604323)	53	11	1.08	+	10.16	5.23e-08	8.82e-07
Transport of Mature mRNAs Derived from Intronless Transcripts (R-HSA-159234)	39	8	0.8	+	10.04	3.84e-06	4.55e-05
Transport of Mature Transcript to Cytoplasm (R-HSA-72202)	79	16	1.61	+	9.91	6.57e-11	2.12e-09
Regulation of APC/C activators between G1/S and early anaphase (R-HSA-176408)	80	16	1.63	+	9.79	7.75e-11	2.42e-09
Cross-presentation of soluble exogenous antigens (endosomes) (R-HSA-1236978)	50	10	1.02	+	9.79	2.88e-07	4.09e-06
FBXL7 down-regulates AURKA during mitotic entry and in early mitosis (R-HSA-8854050)	55	11	1.12	+	9.79	7.29e-08	1.18e-06
GLI3 is processed to GLI3R by the proteasome (R-HSA-5610785)	60	12	1.23	+	9.79	1.85e-08	3.86e-07
Degradation of GLI2 by the proteasome (R-HSA-5610783)	60	12	1.23	+	9.79	1.85e-08	3.82e-07
Degradation of GLI1 by the proteasome (R-HSA-5610780)	60	12	1.23	+	9.79	1.85e-08	3.79e-07
rRNA modification in the nucleus and cytosol (R-HSA-6790901)	60	12	1.23	+	9.79	1.85e-08	3.75e-07
Viral Messenger RNA Synthesis (R-HSA-168325)	40	8	0.82	+	9.79	4.53e-06	5.34e-05
Inactivation of APC/C via direct inhibition of the APC/C complex (R-HSA-141430)	20	4	0.41	+	9.79	0.00123	0.00977
Inhibition of the proteolytic activity of APC/C required for the onset of anaphase by mitotic spindle checkpoint components (R-HSA-141405)	20	4	0.41	+	9.79	0.00123	0.00973
Degradation of AXIN (R-HSA-4641257)	55	11	1.12	+	9.79	7.29e-08	1.17e-06
Translation (R-HSA-72766)	293	58	5.99	+	9.69	4.51e-36	3.3e-33
APC/C-mediated degradation of cell cycle proteins (R-HSA-174143)	86	17	1.76	+	9.67	2.32e-11	8.33e-10
Regulation of mitotic cell cycle (R-HSA-453276)	86	17	1.76	+	9.67	2.32e-11	8.19e-10
Orc1 removal from chromatin (R-HSA-68949)	71	14	1.45	+	9.65	1.41e-09	3.76e-08
Stabilization of p53 (R-HSA-69541)	56	11	1.14	+	9.61	8.57e-08	1.34e-06
Hh mutants that don't undergo autocatalytic processing are degraded by ERAD (R-HSA-5362768)	56	11	1.14	+	9.61	8.57e-08	1.33e-06
SUMOylation of SUMOylation proteins (R-HSA-4085377)	31	6	0.63	+	9.47	8.55e-05	0.000863
FGFR2 alternative splicing (R-HSA-6803529)	26	5	0.53	+	9.41	0.000348	0.00314
tRNA processing in the nucleus (R-HSA-6784531)	53	10	1.08	+	9.23	4.62e-07	6.37e-06
Sema3A PAK dependent Axon repulsion (R-HSA-399954)	16	3	0.33	+	9.18	0.00609	0.0409
TGF-beta receptor signaling in EMT (epithelial to mesenchymal transition) (R-HSA-2173791)	16	3	0.33	+	9.18	0.00609	0.0408
Hh mutants abrogate ligand secretion (R-HSA-5387390)	59	11	1.21	+	9.12	1.37e-07	2.04e-06
Transport of Mature mRNA derived from an Intron-Containing Transcript (R-HSA-159236)	70	13	1.43	+	9.09	1.03e-08	2.21e-07
Regulation of RUNX3 expression and activity (R-HSA-8941858)	54	10	1.1	+	9.06	5.38e-07	7.19e-06
PCP/CE pathway (R-HSA-4086400)	92	17	1.88	+	9.04	5.9e-11	1.93e-09
p53-Dependent G1/S DNA damage checkpoint (R-HSA-69580)	65	12	1.33	+	9.04	4.04e-08	7.7e-07
p53-Dependent G1 DNA Damage Response (R-HSA-69563)	65	12	1.33	+	9.04	4.04e-08	7.64e-07
SCF(Skp2)-mediated degradation of p27/p21 (R-HSA-187577)	60	11	1.23	+	8.97	1.59e-07	2.34e-06
Oxygen-dependent proline hydroxylation of Hypoxia-inducible Factor Alpha (R-HSA-1234176)	66	12	1.35	+	8.9	4.69e-08	8.43e-07
Defective CFTR causes cystic fibrosis (R-HSA-5678895)	61	11	1.25	+	8.83	1.84e-07	2.65e-06
The role of GTSE1 in G2/M progression after G2 checkpoint (R-HSA-8852276)	78	14	1.59	+	8.78	4.1e-09	9.99e-08
G1/S DNA Damage Checkpoints (R-HSA-69615)	67	12	1.37	+	8.77	5.43e-08	9.09e-07
Activation of NF-kappaB in B cells (R-HSA-1169091)	67	12	1.37	+	8.77	5.43e-08	9.02e-07
Metabolism of RNA (R-HSA-8953854)	660	118	13.49	+	8.75	1.41e-70	3.08e-67
Regulation of Glucokinase by Glucokinase Regulatory Protein (R-HSA-170822)	28	5	0.57	+	8.74	0.00047	0.00417
NEP/NS2 Interacts with the Cellular Export Machinery (R-HSA-168333)	28	5	0.57	+	8.74	0.00047	0.00415
Transport of Ribonucleoproteins into the Host Nucleus (R-HSA-168271)	28	5	0.57	+	8.74	0.00047	0.00414
Protein methylation (R-HSA-8876725)	17	3	0.35	+	8.64	0.00705	0.0461
SUMOylation of ubiquitinylation proteins (R-HSA-3232142)	34	6	0.69	+	8.64	0.000134	0.00131
Infectious disease (R-HSA-5663205)	370	65	7.56	+	8.6	1.2e-37	1.31e-34
Regulation of mRNA stability by proteins that bind AU-rich elements (R-HSA-450531)	86	15	1.76	+	8.54	1.62e-09	4.27e-08
Downregulation of SMAD2/3:SMAD4 transcriptional activity (R-HSA-2173795)	23	4	0.47	+	8.51	0.00193	0.0151
RNA Polymerase III Transcription Termination (R-HSA-73980)	23	4	0.47	+	8.51	0.00193	0.0151
Regulation of PTEN stability and activity (R-HSA-8948751)	69	12	1.41	+	8.51	7.24e-08	1.18e-06
PIWI-interacting RNA (piRNA) biogenesis (R-HSA-5601884)	29	5	0.59	+	8.44	0.000542	0.00475
Export of Viral Ribonucleoproteins from Nucleus (R-HSA-168274)	29	5	0.59	+	8.44	0.000542	0.00473
Degradation of beta-catenin by the destruction complex (R-HSA-195253)	82	14	1.68	+	8.36	7.25e-09	1.62e-07
Hedgehog ligand biogenesis (R-HSA-5358346)	65	11	1.33	+	8.28	3.25e-07	4.59e-06
Regulation of RUNX2 expression and activity (R-HSA-8939902)	71	12	1.45	+	8.27	9.56e-08	1.48e-06
Synthesis of DNA (R-HSA-69239)	119	20	2.43	+	8.23	5.51e-12	2.08e-10
Cytosolic tRNA aminoacylation (R-HSA-379716)	24	4	0.49	+	8.16	0.00222	0.0172
Nuclear import of Rev protein (R-HSA-180746)	30	5	0.61	+	8.16	0.000622	0.00539
Pausing and recovery of HIV elongation (R-HSA-167290)	36	6	0.74	+	8.16	0.000177	0.00168
HIV elongation arrest and recovery (R-HSA-167287)	36	6	0.74	+	8.16	0.000177	0.00167
Vpr-mediated nuclear import of PICs (R-HSA-180910)	30	5	0.61	+	8.16	0.000622	0.00537
NS1 Mediated Effects on Host Pathways (R-HSA-168276)	37	6	0.76	+	7.94	0.000203	0.00191
Regulation of RAS by GAPs (R-HSA-5658442)	68	11	1.39	+	7.92	4.86e-07	6.65e-06
Transport of the SLBP independent Mature mRNA (R-HSA-159227)	31	5	0.63	+	7.89	0.000711	0.00606
Rev-mediated nuclear export of HIV RNA (R-HSA-165054)	31	5	0.63	+	7.89	0.000711	0.00604
Downstream signaling events of B Cell Receptor (BCR) (R-HSA-1168372)	81	13	1.66	+	7.85	4.81e-08	8.56e-07
Host Interactions of HIV factors (R-HSA-162909)	125	20	2.55	+	7.83	1.22e-11	4.54e-10
Regulation of Hypoxia-inducible Factor (HIF) by oxygen (R-HSA-1234174)	75	12	1.53	+	7.83	1.63e-07	2.38e-06
Cellular response to hypoxia (R-HSA-2262749)	75	12	1.53	+	7.83	1.63e-07	2.36e-06
Cyclin E associated events during G1/S transition (R-HSA-69202)	83	13	1.7	+	7.67	6.21e-08	1.02e-06
UCH proteinases (R-HSA-5689603)	96	15	1.96	+	7.65	6.16e-09	1.41e-07
Transport of the SLBP Dependant Mature mRNA (R-HSA-159230)	32	5	0.65	+	7.65	0.000808	0.00679
SMAD2/SMAD3:SMAD4 heterotrimer regulates transcription (R-HSA-2173796)	32	5	0.65	+	7.65	0.000808	0.00676
Host Interactions with Influenza Factors (R-HSA-168253)	39	6	0.8	+	7.53	0.000262	0.0024
Cyclin A:Cdk2-associated events at S phase entry (R-HSA-69656)	85	13	1.74	+	7.49	7.97e-08	1.27e-06
RUNX1 regulates transcription of genes involved in differentiation of HSCs (R-HSA-8939236)	99	15	2.02	+	7.42	8.94e-09	1.96e-07
Interactions of Vpr with host cellular proteins (R-HSA-176033)	33	5	0.67	+	7.42	0.000916	0.00751
Interactions of Rev with host cellular proteins (R-HSA-177243)	33	5	0.67	+	7.42	0.000916	0.00749
G0 and Early G1 (R-HSA-1538133)	27	4	0.55	+	7.25	0.00325	0.0236
Tat-mediated HIV elongation arrest and recovery (R-HSA-167243)	34	5	0.69	+	7.2	0.00103	0.00839
Pausing and recovery of Tat-mediated HIV elongation (R-HSA-167238)	34	5	0.69	+	7.2	0.00103	0.00835
MAPK6/MAPK4 signaling (R-HSA-5687128)	89	13	1.82	+	7.15	1.29e-07	1.94e-06
ABC transporter disorders (R-HSA-5619084)	76	11	1.55	+	7.08	1.3e-06	1.66e-05
CLEC7A (Dectin-1) signaling (R-HSA-5607764)	97	14	1.98	+	7.06	4.85e-08	8.5e-07
snRNP Assembly (R-HSA-191859)	49	7	1	+	6.99	0.000122	0.00121
Metabolism of non-coding RNA (R-HSA-194441)	49	7	1	+	6.99	0.000122	0.0012
Activation of E2F1 target genes at G1/S (R-HSA-539107)	28	4	0.57	+	6.99	0.00366	0.0262
SUMOylation of RNA binding proteins (R-HSA-4570464)	42	6	0.86	+	6.99	0.000375	0.00335
ER-Phagosome pathway (R-HSA-1236974)	84	12	1.72	+	6.99	4.88e-07	6.64e-06
G1/S-Specific Transcription (R-HSA-69205)	28	4	0.57	+	6.99	0.00366	0.0261
Metabolism of polyamines (R-HSA-351202)	84	12	1.72	+	6.99	4.88e-07	6.6e-06
Late Phase of HIV Life Cycle (R-HSA-162599)	135	19	2.76	+	6.89	2.86e-10	8.46e-09
HIV Infection (R-HSA-162906)	228	32	4.66	+	6.87	2.17e-16	1.1e-14
Signaling by TGF-beta Receptor Complex (R-HSA-170834)	72	10	1.47	+	6.8	5.52e-06	6.4e-05
Transcriptional regulation by small RNAs (R-HSA-5578749)	72	10	1.47	+	6.8	5.52e-06	6.36e-05
TP53 Regulates Transcription of DNA Repair Genes (R-HSA-6796648)	65	9	1.33	+	6.78	1.66e-05	0.000184
Activation of BH3-only proteins (R-HSA-114452)	29	4	0.59	+	6.75	0.0041	0.0288
Transcriptional activity of SMAD2/SMAD3:SMAD4 heterotrimer (R-HSA-2173793)	44	6	0.9	+	6.67	0.000469	0.00418
Signaling by NOTCH4 (R-HSA-9013694)	81	11	1.66	+	6.65	2.29e-06	2.83e-05
B-WICH complex positively regulates rRNA expression (R-HSA-5250924)	59	8	1.21	+	6.64	5.62e-05	0.000589
Signaling by Non-Receptor Tyrosine Kinases (R-HSA-9006927)	52	7	1.06	+	6.59	0.000171	0.00164
Signaling by PTK6 (R-HSA-8848021)	52	7	1.06	+	6.59	0.000171	0.00163
RHO GTPases Activate Formins (R-HSA-5663220)	135	18	2.76	+	6.53	1.84e-09	4.69e-08
Gene and protein expression by JAK-STAT signaling after Interleukin-12 stimulation (R-HSA-8950505)	38	5	0.78	+	6.44	0.00162	0.0127
RNA Polymerase II Transcription Elongation (R-HSA-75955)	61	8	1.25	+	6.42	6.96e-05	0.000712
Formation of RNA Pol II elongation complex (R-HSA-112382)	61	8	1.25	+	6.42	6.96e-05	0.000709
Antigen processing-Cross presentation (R-HSA-1236975)	100	13	2.04	+	6.36	4.34e-07	6.1e-06
Downstream TCR signaling (R-HSA-202424)	100	13	2.04	+	6.36	4.34e-07	6.06e-06
TNFR2 non-canonical NF-kB pathway (R-HSA-5668541)	100	13	2.04	+	6.36	4.34e-07	6.02e-06
Hedgehog 'on' state (R-HSA-5632684)	85	11	1.74	+	6.33	3.49e-06	4.18e-05
RHO GTPases activate IQGAPs (R-HSA-5626467)	31	4	0.63	+	6.32	0.00508	0.035
TGF-beta receptor signaling activates SMADs (R-HSA-2173789)	31	4	0.63	+	6.32	0.00508	0.0349
CD28 co-stimulation (R-HSA-389356)	31	4	0.63	+	6.32	0.00508	0.0348
HIV Life Cycle (R-HSA-162587)	148	19	3.02	+	6.28	1.15e-09	3.24e-08
Interleukin-12 signaling (R-HSA-9020591)	47	6	0.96	+	6.25	0.000645	0.00552
tRNA processing (R-HSA-72306)	102	13	2.08	+	6.24	5.33e-07	7.16e-06
Transcriptional regulation by RUNX2 (R-HSA-8878166)	118	15	2.41	+	6.22	7.37e-08	1.18e-06
VEGFA-VEGFR2 Pathway (R-HSA-4420097)	95	12	1.94	+	6.18	1.59e-06	1.98e-05
ABC-family proteins mediated transport (R-HSA-382556)	103	13	2.1	+	6.18	5.89e-07	7.73e-06
Beta-catenin independent WNT signaling (R-HSA-3858494)	143	18	2.92	+	6.16	4.19e-09	1.01e-07
Formation of HIV elongation complex in the absence of HIV Tat (R-HSA-167152)	48	6	0.98	+	6.12	0.000713	0.00603
Interleukin-12 family signaling (R-HSA-447115)	57	7	1.16	+	6.01	0.000286	0.00261
Positive epigenetic regulation of rRNA expression (R-HSA-5250913)	74	9	1.51	+	5.95	4.22e-05	0.000453
Oncogene Induced Senescence (R-HSA-2559585)	33	4	0.67	+	5.93	0.00621	0.0414
Metabolism of amino acids and derivatives (R-HSA-71291)	365	44	7.46	+	5.9	8.12e-20	4.81e-18
Amplification of signal from unattached kinetochores via a MAD2 inhibitory signal (R-HSA-141444)	92	11	1.88	+	5.85	6.97e-06	7.96e-05
Amplification of signal from the kinetochores (R-HSA-141424)	92	11	1.88	+	5.85	6.97e-06	7.92e-05
tRNA Aminoacylation (R-HSA-379724)	42	5	0.86	+	5.83	0.00242	0.0186
Condensation of Prophase Chromosomes (R-HSA-2299718)	42	5	0.86	+	5.83	0.00242	0.0185
Interleukin-1 signaling (R-HSA-9020702)	101	12	2.06	+	5.81	2.84e-06	3.48e-05
Transcriptional regulation of pluripotent stem cells (R-HSA-452723)	34	4	0.69	+	5.76	0.00683	0.0448
Gene Silencing by RNA (R-HSA-211000)	102	12	2.08	+	5.76	3.12e-06	3.8e-05
Cell Cycle, Mitotic (R-HSA-69278)	495	58	10.11	+	5.73	2.46e-25	2.45e-23
Transcriptional regulation by RUNX3 (R-HSA-8878159)	94	11	1.92	+	5.73	8.41e-06	9.49e-05
Intrinsic Pathway for Apoptosis (R-HSA-109606)	43	5	0.88	+	5.69	0.00265	0.0199
Hedgehog 'off' state (R-HSA-5610787)	112	13	2.29	+	5.68	1.39e-06	1.75e-05
TCR signaling (R-HSA-202403)	121	14	2.47	+	5.66	5.69e-07	7.51e-06
Signaling by VEGF (R-HSA-194138)	104	12	2.12	+	5.65	3.75e-06	4.46e-05
Apoptosis (R-HSA-109581)	165	18	3.37	+	5.34	3.18e-08	6.27e-07
Tat-mediated elongation of the HIV-1 transcript (R-HSA-167246)	46	5	0.94	+	5.32	0.00347	0.0251
Formation of HIV-1 elongation complex containing HIV-1 Tat (R-HSA-167200)	46	5	0.94	+	5.32	0.00347	0.025
HIV Transcription Elongation (R-HSA-167169)	46	5	0.94	+	5.32	0.00347	0.0249
RNA polymerase II transcribes snRNA genes (R-HSA-6807505)	74	8	1.51	+	5.29	0.000237	0.00219
Programmed Cell Death (R-HSA-5357801)	168	18	3.43	+	5.24	4.09e-08	7.66e-07
RNA Polymerase II Pre-transcription Events (R-HSA-674695)	84	9	1.72	+	5.24	0.000104	0.00104
C-type lectin receptors (CLRs) (R-HSA-5621481)	140	15	2.86	+	5.24	5.53e-07	7.34e-06
Signaling by ERBB2 (R-HSA-1227986)	47	5	0.96	+	5.21	0.00377	0.0268
Glycolysis (R-HSA-70171)	66	7	1.35	+	5.19	0.000642	0.00552
RMTs methylate histone arginines (R-HSA-3214858)	49	5	1	+	4.99	0.00444	0.0309
Senescence-Associated Secretory Phenotype (SASP) (R-HSA-2559582)	79	8	1.61	+	4.96	0.000356	0.00319
Antiviral mechanism by IFN-stimulated genes (R-HSA-1169410)	70	7	1.43	+	4.89	0.000885	0.00737
ISG15 antiviral mechanism (R-HSA-1169408)	70	7	1.43	+	4.89	0.000885	0.00735
Signaling by TGF-beta family members (R-HSA-9006936)	101	10	2.06	+	4.85	7.95e-05	0.000806
Axon guidance (R-HSA-422475)	550	54	11.24	+	4.81	2.26e-20	1.42e-18
Cellular responses to stress (R-HSA-2262752)	393	38	8.03	+	4.73	2.06e-14	9.02e-13
Transcription of the HIV genome (R-HSA-167172)	73	7	1.49	+	4.69	0.00111	0.00888
Fc epsilon receptor (FCERI) signaling (R-HSA-2454202)	189	18	3.86	+	4.66	2.09e-07	2.99e-06
Interleukin-1 family signaling (R-HSA-446652)	137	13	2.8	+	4.64	1.06e-05	0.000119
Signaling by NOTCH (R-HSA-157118)	201	19	4.11	+	4.63	1.07e-07	1.64e-06
Formation of TC-NER Pre-Incision Complex (R-HSA-6781823)	53	5	1.08	+	4.62	0.00603	0.0407
PTEN Regulation (R-HSA-6807070)	138	13	2.82	+	4.61	1.14e-05	0.000127
TCF dependent signaling in response to WNT (R-HSA-201681)	202	19	4.13	+	4.6	1.15e-07	1.75e-06
NoRC negatively regulates rRNA expression (R-HSA-427413)	75	7	1.53	+	4.57	0.00128	0.0102
Transcriptional regulation by RUNX1 (R-HSA-8878171)	205	19	4.19	+	4.54	1.42e-07	2.1e-06
Signaling by FGFR2 (R-HSA-5654738)	66	6	1.35	+	4.45	0.00319	0.0233
Negative epigenetic regulation of rRNA expression (R-HSA-5250941)	78	7	1.59	+	4.39	0.00159	0.0125
Cellular responses to external stimuli (R-HSA-8953897)	470	42	9.6	+	4.37	1e-14	4.48e-13
Signaling by Hedgehog (R-HSA-5358351)	148	13	3.02	+	4.3	2.27e-05	0.000248
Oxidative Stress Induced Senescence (R-HSA-2559580)	92	8	1.88	+	4.26	0.000904	0.00745
Epigenetic regulation of gene expression (R-HSA-212165)	116	10	2.37	+	4.22	0.000228	0.00212
Mitochondrial translation (R-HSA-5368287)	94	8	1.92	+	4.17	0.00103	0.00838
FCERI mediated NF-kB activation (R-HSA-2871837)	142	12	2.9	+	4.14	6.59e-05	0.000684
Translocation of SLC2A4 (GLUT4) to the plasma membrane (R-HSA-1445148)	71	6	1.45	+	4.14	0.00446	0.0309
Signaling by WNT (R-HSA-195721)	297	25	6.07	+	4.12	9.07e-09	1.97e-07
Ub-specific processing proteases (R-HSA-5689880)	205	17	4.19	+	4.06	2.65e-06	3.27e-05
RHO GTPase Effectors (R-HSA-195258)	278	23	5.68	+	4.05	4.81e-08	8.5e-07
Glucose metabolism (R-HSA-70326)	85	7	1.74	+	4.03	0.0025	0.0189
Meiosis (R-HSA-1500620)	86	7	1.76	+	3.98	0.00266	0.0199
Antigen processing: Ubiquitination & Proteasome degradation (R-HSA-983168)	309	25	6.31	+	3.96	1.88e-08	3.78e-07
Cellular response to heat stress (R-HSA-3371556)	87	7	1.78	+	3.94	0.00282	0.0209
Mitochondrial translation elongation (R-HSA-5389840)	88	7	1.8	+	3.89	0.00299	0.0221
Mitochondrial translation termination (R-HSA-5419276)	88	7	1.8	+	3.89	0.00299	0.022
Signaling by FGFR (R-HSA-190236)	77	6	1.57	+	3.81	0.00643	0.0425
RNA Polymerase I Promoter Clearance (R-HSA-73854)	78	6	1.59	+	3.76	0.00681	0.0448
Disorders of transmembrane transporters (R-HSA-5619115)	144	11	2.94	+	3.74	0.000299	0.00272
Disease (R-HSA-1643685)	1023	78	20.9	+	3.73	7.82e-23	5.52e-21
RNA Polymerase I Transcription (R-HSA-73864)	80	6	1.63	+	3.67	0.00761	0.0497
Signaling by the B Cell Receptor (BCR) (R-HSA-983705)	174	13	3.56	+	3.66	0.000107	0.00106
Deubiquitination (R-HSA-5688426)	282	21	5.76	+	3.64	9.24e-07	1.18e-05
Class I MHC mediated antigen processing & presentation (R-HSA-983169)	372	27	7.6	+	3.55	4.18e-08	7.76e-07
Diseases of signal transduction (R-HSA-5663202)	360	26	7.36	+	3.53	8.19e-08	1.29e-06
MAPK1/MAPK3 signaling (R-HSA-5684996)	235	16	4.8	+	3.33	5.05e-05	0.000534
Estrogen-dependent gene expression (R-HSA-9018519)	118	8	2.41	+	3.32	0.0039	0.0276
PIP3 activates AKT signaling (R-HSA-1257604)	240	16	4.9	+	3.26	6.38e-05	0.000666
MAPK family signaling cascades (R-HSA-5683057)	274	18	5.6	+	3.22	2.71e-05	0.000295
RAF/MAP kinase cascade (R-HSA-5673001)	230	15	4.7	+	3.19	0.000135	0.00131
ESR-mediated signaling (R-HSA-8939211)	124	8	2.53	+	3.16	0.00516	0.0352
Signaling by Rho GTPases (R-HSA-194315)	408	26	8.34	+	3.12	7.87e-07	1.02e-05
Cell-Cell communication (R-HSA-1500931)	127	8	2.59	+	3.08	0.0059	0.0399
Developmental Biology (R-HSA-1266738)	1038	65	21.21	+	3.06	4.35e-15	1.99e-13
SUMOylation (R-HSA-2990846)	162	10	3.31	+	3.02	0.00252	0.019
Gene expression (Transcription) (R-HSA-74160)	1351	83	27.6	+	3.01	9.71e-19	5.19e-17
Signaling by Interleukins (R-HSA-449147)	449	27	9.17	+	2.94	1.38e-06	1.74e-05
Intracellular signaling by second messengers (R-HSA-9006925)	271	16	5.54	+	2.89	0.000239	0.0022
Transcriptional Regulation by TP53 (R-HSA-3700989)	360	21	7.36	+	2.85	3.15e-05	0.00034
SUMO E3 ligases SUMOylate target proteins (R-HSA-3108232)	156	9	3.19	+	2.82	0.00615	0.041
Factors involved in megakaryocyte development and platelet production (R-HSA-983231)	157	9	3.21	+	2.81	0.00639	0.0424
Interferon Signaling (R-HSA-913531)	193	11	3.94	+	2.79	0.00282	0.0209
Metabolism of proteins (R-HSA-392499)	2078	113	42.46	+	2.66	9.62e-22	6.2e-20
RNA Polymerase II Transcription (R-HSA-73857)	1216	66	24.85	+	2.66	1.41e-12	5.64e-11
Cytokine Signaling in Immune system (R-HSA-1280215)	669	35	13.67	+	2.56	1.36e-06	1.72e-05
Signaling by Receptor Tyrosine Kinases (R-HSA-9006934)	440	23	8.99	+	2.56	6.7e-05	0.000692
Chromatin modifying enzymes (R-HSA-3247509)	241	12	4.92	+	2.44	0.00521	0.0354
Chromatin organization (R-HSA-4839726)	241	12	4.92	+	2.44	0.00521	0.0353
Adaptive Immune System (R-HSA-1280218)	818	38	16.71	+	2.27	4.67e-06	5.47e-05
Membrane Trafficking (R-HSA-199991)	621	28	12.69	+	2.21	0.000154	0.00148
Generic Transcription Pathway (R-HSA-212436)	1094	46	22.35	+	2.06	6.1e-06	7e-05
Vesicle-mediated transport (R-HSA-5653656)	720	29	14.71	+	1.97	0.000751	0.00633
Post-translational protein modification (R-HSA-597592)	1390	50	28.4	+	1.76	0.000131	0.00128
Immune System (R-HSA-168256)	2035	71	41.58	+	1.71	1.19e-05	0.000132
Metabolism (R-HSA-1430728)	2061	68	42.11	+	1.61	0.000114	0.00113
Signal Transduction (R-HSA-162582)	2667	81	54.49	+	1.49	0.000329	0.00298
Unclassified (UNCLASSIFIED)	10452	103	213.56	-	0.48	2.8e-27	3.41e-25
Olfactory Signaling Pathway (R-HSA-381753)	432	1	8.83	-	0.11	0.0027	0.0201
G alpha (s) signalling events (R-HSA-418555)	575	1	11.75	-	0.09	0.000207	0.00194
