# Supplementary material for: Replication stress conferred by POT1 dysfunction promotes telomere relocalization to the nuclear pore
Source: Genes Dev. 2020 Dec 1;34(23-24):1619–36. doi: 10.1101/gad.337287.120 (PMC7706707; doi:10.1101/gad.337287.120)
Supplement: Supplemental Material [file supp_gad.337287.120_Supplementary_Table_S4.xlsx]

## Sheet: Legend
	BirA*-POT1 runs (x3 technical replicates) in HT1080 cells
	Conditions:
	1. No bait control (Negative) + biotin
	2. BirA-POT1(WT) +biotin
	3. BirA- ΔOB-POT1(ΔOB) + biotin

## Sheet: iBAQ Values
T: Protein names	T: Gene names	iBAQ DeltaOB1	iBAQ DeltaOB2	iBAQ DeltaOB3	iBAQ Negative1	iBAQ Negative2	iBAQ Negative3	iBAQ WT1	iBAQ WT2	iBAQ WT3	N: Peptides	N: Razor + unique peptides	N: Unique peptides	N: Sequence coverage [%]	N: Unique + razor sequence coverage [%]	N: Unique sequence coverage [%]	N: Mol. weight [kDa]	N: Q-value	N: Score	N: Intensity	N: MS/MS Count	T: Protein IDs	T: Majority protein IDs
Vigilin	HDLBP	3586.4	5753.6	6918.6	0	0	0	20976	8906.1	15807	13	13	13	12.6	12.6	12.6	141.44	0	23.248	4955800	29	A0A024R4E5;Q00341;Q00341-2;H0Y394;H7C0A4;C9JIZ1;C9JZI8;C9J5E5;C9JT62;C9JHS7;C9JK79;C9JHZ8;C9JES8;H7BZC3;C9JHS9;C9J739;C9JMQ6;C9JQ82;C9JBS3;C9JEJ8;A0A0U1RVI6;C9JHN6;H7C2D1	A0A024R4E5;Q00341;Q00341-2;H0Y394
Transcription elongation factor B polypeptide 3	TCEB3	2376.5	2852.2	2646.3	965.13	9744.3	1705.7	3221.5	1411.6	3669	6	6	6	12.7	12.7	12.7	87.229	0	20.047	1258100	21	A0A024RAC6;Q14241	A0A024RAC6;Q14241
Dystrophin	DMD	0	0	1276.8	0	1783.6	0	3219.3	2632.6	1817.2	1	1	1	0.3	0.3	0.3	426.09	0.0058708	1.9799	2489300	6	A0A087WV90;E9PDN5;A0A087WTU7;A0A075B6G3;P11532-3;P11532-2;P11532-4;P11532	A0A087WV90;E9PDN5;A0A087WTU7;A0A075B6G3;P11532-3;P11532-2;P11532-4;P11532
Synemin	SYNM	11393	2676.2	6297.8	0	0	0	6997.6	8257.5	7032	14	14	14	19.6	19.6	19.6	140.16	0	66.484	3284400	50	A0A075B7B1;O15061-2;O15061;H0YL34;C9JIE4;O15061-3	A0A075B7B1;O15061-2;O15061;H0YL34
Apolipoprotein B-100;Apolipoprotein B-48	APOB	0	0	0	0	0	0	0	0	0	1	1	1	0.3	0.3	0.3	489.83	0.0093284	1.7088	0	1	A0A087WTM7;P04114	A0A087WTM7;P04114
Polyadenylate-binding protein;Polyadenylate-binding protein 1	PABPC1	3208.6	0	0	0	0	0	0	0	0	4	4	4	8.8	8.8	8.8	58.535	0	5.2393	112300	4	A0A087WTT1;E7EQV3;P11940-2;P11940;E7ERJ7;E5RGH3;E5RH24;E5RJB9;H0YB86;H0YAR2;H0YEQ8;B1ANR1;H0YAP2;H0YBN4;B1ANR0;Q4VXU2-2;Q96DU9-2;Q96DU9;Q4VXU2;Q13310-2;Q9H361;Q13310;Q13310-3	A0A087WTT1;E7EQV3;P11940-2;P11940;E7ERJ7;E5RGH3;E5RH24;E5RJB9;H0YB86;H0YAR2
Alstrom syndrome protein 1	ALMS1	1090.9	138.21	1465.5	0	0	0	1541.9	2092.6	3879.1	17	17	17	8.9	8.9	8.9	425.23	0	40.443	2337700	34	A0A087WV20;A0A087WTU9;A0A087WZY3;Q8TCU4-3;Q8TCU4-2;Q8TCU4;H7C1D9	A0A087WV20;A0A087WTU9;A0A087WZY3;Q8TCU4-3;Q8TCU4-2;Q8TCU4
40S ribosomal protein S24	RPS24	0	2968.4	0	6130	19039	15491	3416.7	0	0	4	4	4	35.1	35.1	35.1	15.197	0	9.7222	329320	11	E7ETK0;A0A087WUS0;P62847-2;P62847-3;P62847;P62847-4	E7ETK0;A0A087WUS0;P62847-2;P62847-3;P62847;P62847-4
Eukaryotic translation initiation factor 5B	EIF5B	2118.8	1512.1	1497.8	0	0	0	301.47	2806.8	2937.6	3	3	3	4.3	4.3	4.3	138.68	0	6.9617	681650	7	A0A087WUT6;O60841	A0A087WUT6;O60841
Spectrin beta chain, non-erythrocytic 1	SPTBN1	0	0	213.95	0	0	0	172.57	0	161.02	1	1	1	0.8	0.8	0.8	274.83	0	2.8508	89248	4	A0A087WUZ3;Q01082-3;Q01082-2;Q01082	A0A087WUZ3;Q01082-3;Q01082-2;Q01082
Antigen KI-67	MKI67	456.37	0	118.72	0	0	0	0	199.67	0	4	4	4	2.5	2.5	2.5	358.62	0	6.5378	164250	6	A0A087WV66;P46013;P46013-2	A0A087WV66;P46013;P46013-2
TAR DNA-binding protein 43	TARDBP	0	0	0	0	0	0	0	0	1484.3	1	1	1	6	6	6	22.837	0	2.6281	17812	1	A0A087WXQ5;K7EJM5;A0A087WV68;A0A087WX29;K7EN94;B1AKP7;G3V162;A0A087X260;A0A087WYY0;Q13148	A0A087WXQ5;K7EJM5;A0A087WV68;A0A087WX29;K7EN94;B1AKP7;G3V162;A0A087X260;A0A087WYY0;Q13148
Ribosome-binding protein 1	RRBP1	9270.2	7963.3	5706.1	0	0	0	15665	11018	9150.6	17	17	17	25.3	25.3	25.3	102.77	0	78.904	4172900	38	A0A087WVV2;A0A0A0MRV0;Q9P2E9-2;Q9P2E9;Q9P2E9-3;F8W7S5;A0A087WU26;V9GY78	A0A087WVV2;A0A0A0MRV0;Q9P2E9-2;Q9P2E9;Q9P2E9-3;F8W7S5
Protein kinase C-binding protein 1	ZMYND8	2786.6	5138.2	947.51	0	0	0	4728.4	3417	2096.8	3	3	3	3.5	3.5	3.5	121.02	0	10.373	1280700	12	H7C4X9;A0A087WVZ6;Q9ULU4-3;Q9ULU4-6;Q9ULU4-23;Q9ULU4-21;Q9ULU4-14;Q9ULU4-12;Q9ULU4-22;Q9ULU4-16;Q9ULU4-9;Q9ULU4-13;A0A087WV57;A0A087WYS3;Q9ULU4-4;Q9ULU4-17;Q9ULU4-15;Q9ULU4-8;Q9ULU4-5;Q9ULU4-20;Q9ULU4;Q9ULU4-10;Q9ULU4-11;Q9ULU4-7;Q9ULU4-19;A0A0A0MTK7;Q9ULU4-2;Q9ULU4-18	H7C4X9;A0A087WVZ6;Q9ULU4-3;Q9ULU4-6;Q9ULU4-23;Q9ULU4-21;Q9ULU4-14;Q9ULU4-12;Q9ULU4-22;Q9ULU4-16;Q9ULU4-9;Q9ULU4-13;A0A087WV57;A0A087WYS3;Q9ULU4-4;Q9ULU4-17;Q9ULU4-15;Q9ULU4-8;Q9ULU4-5;Q9ULU4-20;Q9ULU4;Q9ULU4-10;Q9ULU4-11;Q9ULU4-7;Q9ULU4-19
ESF1 homolog	ESF1	0	5295.1	4053.8	0	859.7	0	0	0	5775	2	2	2	7.9	7.9	7.9	52.371	0	5.0618	383610	4	A0A087WX71;Q9H501	A0A087WX71;Q9H501
60S ribosomal protein L17	RPL17;RPL17-C18orf32	121400	171820	41557	37146	305760	24377	119980	151830	61793	6	6	6	34.9	34.9	34.9	19.586	0	45.675	12428000	35	A0A087WXM6;J3QQT2;J3KRX5;A0A0A6YYL6;P18621;P18621-3;J3KRB3;A0A087WWH0;J3QS96;A0A087WY81;J3QLC8;A0A0A0MRF8;P18621-2;J3KSJ0	A0A087WXM6;J3QQT2;J3KRX5;A0A0A6YYL6;P18621;P18621-3;J3KRB3;A0A087WWH0;J3QS96;A0A087WY81;J3QLC8;A0A0A0MRF8;P18621-2;J3KSJ0
Sorting nexin;Sorting nexin-9	SNX9	1779.7	0	0	0	0	0	1785.9	2462.7	2759.5	1	1	1	3	3	3	66.476	0.0077071	1.9083	246060	4	A0A087WYU1;Q9Y5X1	A0A087WYU1;Q9Y5X1
40S ribosomal protein S16	RPS16;ZNF90	0	4068.7	0	0	24590	0	0	0	0	5	5	5	39.5	39.5	39.5	14.419	0	7.7368	315250	6	M0R210;A0A087WZ27;P62249;M0R3H0;M0QX76;M0R1M5;Q6IPX4	M0R210;A0A087WZ27;P62249;M0R3H0
Caprin-1	CAPRIN1	0	0	0	0	0	0	0	0	7407.2	1	1	1	12.4	12.4	12.4	20.236	0.0020202	2.1817	74072	1	E9PLA9;G3V153;A0A087X082;Q14444-2;Q14444	E9PLA9;G3V153;A0A087X082;Q14444-2;Q14444
Tight junction protein ZO-1	TJP1	8603.2	3938.2	7190.2	0	0	0	9040	12390	8778.4	15	15	1	11.8	11.8	0.9	187.85	0	58.09	5193700	44	A0A087X0K9;G5E9E7;Q07157-2	A0A087X0K9;G5E9E7;Q07157-2
Heterogeneous nuclear ribonucleoprotein M	HNRNPM	6648	0	2959.9	0	0	0	0	3678.9	0	4	4	4	14.2	14.2	14.2	37.684	0	6.8894	292310	6	M0R019;A0A087X0X3;P52272-2;P52272;M0QYQ7;M0R2T0;M0R0Y6;M0R0N3	M0R019;A0A087X0X3;P52272-2;P52272;M0QYQ7;M0R2T0;M0R0Y6;M0R0N3
Round spermatid basic protein 1-like protein	RSBN1L	0	0	0	0	0	489.55	0	0	0	1	1	1	3	3	3	94.611	0.0020576	2.2704	22030	1	A0A087X239;Q6PCB5	A0A087X239;Q6PCB5
Nuclear receptor corepressor 1	NCOR1	819.49	0	0	0	0	0	0	0	0	3	3	3	1.5	1.5	1.5	258.98	0	3.4286	120470	2	A0A088AWL3;O75376-2;O75376;E7EVK1	A0A088AWL3;O75376-2;O75376
Uncharacterized protein FLJ45252	AAK1	3041.2	7296	6763.5	0	0	0	1942.9	4973.2	9248.4	6	6	6	18.4	18.4	18.4	54.448	0	17.883	798370	18	A0A096LP25;Q6ZSR9;A0A096LNZ0	A0A096LP25;Q6ZSR9;A0A096LNZ0
WASH complex subunit FAM21C	FAM21C	0	0	0	0	0	0	0	0	495.3	9	1	1	14.3	2.7	2.7	138.01	0	5.3312	33185	2	J3KP36;A0A0A0MR88;A0A096LPC5;Q9Y4E1-3;Q9Y4E1-6;Q9Y4E1-2;Q9Y4E1;Q9Y4E1-4;Q9Y4E1-5;Q5SRD0	J3KP36;A0A0A0MR88;A0A096LPC5;Q9Y4E1-3;Q9Y4E1-6;Q9Y4E1-2;Q9Y4E1;Q9Y4E1-4;Q9Y4E1-5
Ribosome biogenesis protein NSA2 homolog	NSA2	28332	0	31753	4362	43896	13507	0	0	0	2	2	2	10.6	10.6	10.6	22.653	0	5.195	1096700	6	A0A0A0MQZ6;O95478;H0YAI9	A0A0A0MQZ6;O95478;H0YAI9
RNA-binding protein 10	RBM10	2636.2	1292.5	2480.2	0	0	0	2078.7	1410.2	8404.4	4	4	4	8.5	8.5	8.5	110.36	0	19.709	970020	21	A0A0A0MR66;P98175-4;P98175-3;P98175-2;P98175	A0A0A0MR66;P98175-4;P98175-3;P98175-2;P98175
Band 4.1-like protein 3;Band 4.1-like protein 3, N-terminally processed	EPB41L3	4275.7	2816.3	3971.7	0	0	0	6540.1	7062.3	5225	4	4	4	6.5	6.5	6.5	102.29	0	16.145	1763600	11	A0A0A0MRA8;Q9Y2J2-2;Q9Y2J2-4;Q9Y2J2;A0A0J9YY18;A8K968;A0A0J9YW31;J3KS70;J3QKY2;J3KRD1;J3QKK4;J3QR33;J3QS55;Q9Y2J2-3	A0A0A0MRA8;Q9Y2J2-2;Q9Y2J2-4;Q9Y2J2;A0A0J9YY18;A8K968;A0A0J9YW31
Arf-GAP with SH3 domain, ANK repeat and PH domain-containing protein 1	ASAP1	866.55	0	0	0	0	0	1122.7	0	403.51	2	2	2	3.3	3.3	3.3	105.13	0	2.5185	133990	3	H0YBF7;A0A0A0MRE5;Q9ULH1;Q9ULH1-2;H0YBM4	H0YBF7;A0A0A0MRE5;Q9ULH1;Q9ULH1-2;H0YBM4
MAP7 domain-containing protein 3	MAP7D3	0	0	0	0	0	0	716.53	4448.2	1651.3	4	4	4	5.5	5.5	5.5	90.131	0	5.9174	327170	5	A0A0A0MRP0;Q8IWC1-2;Q8IWC1-4;Q8IWC1;Q8IWC1-3	A0A0A0MRP0;Q8IWC1-2;Q8IWC1-4;Q8IWC1;Q8IWC1-3
Probable global transcription activator SNF2L1;SWI/SNF-related matrix-associated actin-dependent regulator of chromatin subfamily A member 5	SMARCA1;SMARCA5	454.4	0	0	0	0	0	0	0	2241.4	2	2	2	1.8	1.8	1.8	122.86	0	2.572	177920	3	A0A0A0MRP6;B7ZLQ5;P28370-2;O60264;P28370	A0A0A0MRP6;B7ZLQ5;P28370-2;O60264;P28370
Peroxiredoxin-2;Peroxiredoxin-1	PRDX1;PRDX2	6411.3	0	0	2000.6	0	0	0	0	0	1	1	1	11.3	11.3	11.3	10.676	0.0093633	1.7283	75707	2	A0A0A0MRQ5;A0A0A0MSI0;PRDX1_HUMAN;P32119;Q06830	A0A0A0MRQ5;A0A0A0MSI0;PRDX1_HUMAN;P32119;Q06830
Eukaryotic translation initiation factor 4 gamma 3	EIF4G3	434.03	0	248.2	0	0	0	630.1	0	721.01	3	2	2	2.4	1.6	1.6	180.5	0	3.6627	217570	4	A0A0A0MSA7;A0A0U1RQK7;O43432-4;O43432;O43432-3	A0A0A0MSA7;A0A0U1RQK7;O43432-4;O43432;O43432-3
ATP-dependent RNA helicase DDX42	DDX42	7256.1	2899.5	9068.3	0	0	0	4377.3	4886.4	5447	7	7	7	19.5	19.5	19.5	77.813	0	25.615	1425300	17	A0A0A0MSJ0;Q86XP3-2;Q86XP3	A0A0A0MSJ0;Q86XP3-2;Q86XP3
Zinc finger protein 148	ZNF148	4067.2	0	0	0	0	0	0	0	0	2	2	2	7.9	7.9	7.9	52.69	0	2.471	117950	2	A0A0A0MTF7;Q9UQR1	A0A0A0MTF7;Q9UQR1
La-related protein 1	LARP1	9474.6	12509	10101	0	0	0	24373	11150	19441	8	8	8	20.1	20.1	20.1	90.978	0	42.838	4091300	34	A0A0B4J210;Q6PKG0;Q6PKG0-3;E5RH50;H0YC33;H0YAX9;H0YC73;H0YBW1	A0A0B4J210;Q6PKG0;Q6PKG0-3;E5RH50;H0YC33
	C11orf98	112730	174110	59814	5692.3	52226	77873	22791	70276	0	3	3	3	32.5	32.5	32.5	14.234	0	16.198	4604100	27	A0A0B4J220;E9PLD3;E9PRG8	A0A0B4J220
40S ribosomal protein SA	RPSA	4271.6	0	0	0	0	0	0	0	0	1	1	1	14.7	14.7	14.7	12.647	0.0021008	2.3551	34172	1	F8WD59;C9J9K3;A0A0C4DG17;P08865	F8WD59;C9J9K3;A0A0C4DG17;P08865
Probable ATP-dependent RNA helicase DDX46	DDX46	18692	3078.3	3518.4	0	0	0	198.89	3139.5	3342.4	9	9	9	10.5	10.5	10.5	117.46	0	20.925	1886200	18	A0A0C4DG89;Q7L014;H0Y9U3	A0A0C4DG89;Q7L014
Adrenocortical dysplasia protein homolog	ACD	59155	74559	78972	0	0	0	62595	59127	61925	2	2	2	5.2	5.2	5.2	47.12	0	34.555	5945000	13	R4GNJ5;A0A0C4DGT6;Q96AP0-2;Q96AP0	R4GNJ5;A0A0C4DGT6;Q96AP0-2;Q96AP0
Mitogen-activated protein kinase kinase kinase kinase 4	MAP4K4	582.46	0	0	0	0	0	723.1	586.73	0	1	1	1	3.3	3.3	3.3	113.56	0	2.4914	100290	5	C9J840;E7EX83;A0A0D9SG62;H7C0P6;E7ENQ1;G3XAA2;H7C360;G5E948;E7EN19;E7ESS2;A0A0D9SEY1;O95819-4;O95819-2;O95819;O95819-5;O95819-3	C9J840;E7EX83;A0A0D9SG62;H7C0P6;E7ENQ1;G3XAA2;H7C360;G5E948;E7EN19;E7ESS2;A0A0D9SEY1;O95819-4;O95819-2;O95819;O95819-5;O95819-3
Spectrin alpha chain, non-erythrocytic 1	SPTAN1	81.213	841.45	611.01	0	0	0	869.88	802.55	1069.5	3	3	3	1.9	1.9	1.9	282.83	0	8.0238	808090	10	A0A0D9SF54;A0A0D9SGF6;Q13813-3;Q13813;Q13813-2	A0A0D9SF54;A0A0D9SGF6;Q13813-3;Q13813;Q13813-2
Synaptojanin-1	SYNJ1	2908.7	1035.7	2428.9	0	0	0	973.82	994.95	2923.4	4	4	4	4.5	4.5	4.5	168.16	0	9.4658	1070200	14	A0A0D9SGJ6;J3KQV8;O43426;C9JW66;J3KPK1;C9JFZ1;O43426-4;O43426-2	A0A0D9SGJ6;J3KQV8;O43426
Phostensin	PPP1R18	30453	23295	27030	0	0	0	42545	19799	69541	8	8	8	24.8	24.8	24.8	68.041	0	101.74	7017900	54	A0A0G2JHC2;Q6NYC8;Q6NYC8-2;Q6NYC8-3	A0A0G2JHC2;Q6NYC8;Q6NYC8-2;Q6NYC8-3
Heat shock 70 kDa protein 1A;Heat shock 70 kDa protein 1-like;Heat shock 70 kDa protein 1B	HSPA1A;HSPA1L;HSPA1B	531.92	0	1076.5	0	0	0	0	0	0	2	1	1	3.9	1.9	1.9	70.403	0	2.527	64335	2	Q53FA3;A0A0G2JIW1;P0DMV8-2;P34931;P0DMV9;P0DMV8	Q53FA3;A0A0G2JIW1;P0DMV8-2;P34931;P0DMV9;P0DMV8
Protein scribble homolog	SCRIB	917.49	0	685.67	0	0	0	2650.6	2319.4	4138.4	4	4	4	4.4	4.4	4.4	165.27	0	6.9818	867640	10	A0A0G2JMS7;A0A0G2JNZ2;A0A0G2JPP5;Q14160-2;Q14160;Q14160-3;H0YCG0	A0A0G2JMS7;A0A0G2JNZ2;A0A0G2JPP5;Q14160-2;Q14160;Q14160-3;H0YCG0
Poly(U)-binding-splicing factor PUF60	PUF60	6226.4	8402.1	10389	0	0	0	5315	7526.6	7783.3	4	4	4	28.9	28.9	28.9	33.756	0	9.2664	867200	12	A0A0J9YVR6;E9PQ56;A0A0J9YWM1;H0YEM1;A0A0J9YYL3;A0A0J9YXJ8;A0A0J9YVP6;A0A0J9YXX5;Q9UHX1-4;Q9UHX1-6;Q9UHX1-3;Q9UHX1-5;Q9UHX1-2;Q9UHX1;E9PMU7;E9PN18;H0YCP8;E9PL19	A0A0J9YVR6;E9PQ56;A0A0J9YWM1;H0YEM1;A0A0J9YYL3;A0A0J9YXJ8;A0A0J9YVP6;A0A0J9YXX5;Q9UHX1-4;Q9UHX1-6;Q9UHX1-3;Q9UHX1-5;Q9UHX1-2;Q9UHX1;E9PMU7;E9PN18;H0YCP8
Absent in melanoma 1 protein	AIM1	6437.2	3946	5727.3	0	0	0	8929.1	7920	10658	13	13	13	8.3	8.3	8.3	231.71	0	128.36	4797900	55	A0A0J9YWL0;Q9Y4K1;Q9Y4K1-2;Q96QW7	A0A0J9YWL0;Q9Y4K1
Matrin-3	MATR3;DKFZp686L22104	944.53	433.48	1490.4	0	0	0	0	0	0	2	2	1	4.3	4.3	2.1	94.622	0	4.9711	131940	4	A0A0R4J2E8;A8MXP9;P43243;Q68E03;D6R991;B3KM87;P43243-2	A0A0R4J2E8;A8MXP9;P43243;Q68E03;D6R991;B3KM87;P43243-2
Transcriptional repressor p66-beta;Transcriptional repressor p66-alpha	GATAD2B;GATAD2A	2765.2	0	0	0	0	0	0	0	0	1	1	1	4.2	4.2	4.2	28.673	0.004008	2.1249	38713	1	A0A0U1RR30;A0A0U1RRM1;Q8WXI9;Q86YP4-2;Q86YP4;Q86YP4-3	A0A0U1RR30;A0A0U1RRM1;Q8WXI9;Q86YP4-2;Q86YP4;Q86YP4-3
Histone H2A type 1-J;Histone H2A type 1-H;Histone H2A.J;Histone H2A type 2-C;Histone H2A type 2-A;Histone H2A type 1-D;Histone H2A type 1;Histone H2A;Histone H2A type 1-A;Histone H2AX	HIST1H2AJ;HIST1H2AH;H2AFJ;HIST2H2AC;HIST2H2AA3;HIST1H2AD;HIST1H2AG;HIST1H2AA;H2AFX	267200	259940	235590	117460	953340	226980	183380	255120	208470	4	4	1	27.2	27.2	6.5	18.481	0	53.556	29782000	51	A0A0U1RR32;A0A0U1RRH7;Q99878;Q96KK5;Q9BTM1;Q16777;Q6FI13;P20671;P0C0S8;H0YFX9;Q9BTM1-2;Q96QV6;P16104	A0A0U1RR32;A0A0U1RRH7;Q99878;Q96KK5;Q9BTM1;Q16777;Q6FI13;P20671;P0C0S8;H0YFX9;Q9BTM1-2;Q96QV6;P16104
Polypyrimidine tract-binding protein 1;Polypyrimidine tract-binding protein 3	PTBP1;PTBP3	1852.2	0	1185	0	0	0	0	0	0	2	2	2	5.9	5.9	5.9	56.51	0	3.9542	63782	2	A6NLN1;A0A0U1RRM4;P26599;P26599-2;P26599-3;K7ELW5;K7ES59;X6R242;K7EKJ7;K7EK45;O95758-1;O95758-6;O95758-2;O95758;O95758-5;O95758-4	A6NLN1;A0A0U1RRM4;P26599;P26599-2;P26599-3;K7ELW5;K7ES59;X6R242;K7EKJ7;K7EK45;O95758-1;O95758-6;O95758-2;O95758;O95758-5;O95758-4
Nuclear pore glycoprotein p62	NUP62	28401	40065	35693	0	0	0	0	26411	47466	1	1	1	91.3	91.3	91.3	2.2114	0	20.643	178040	8	M0QX10;A0A0U1RVK9;M0QYY0;M0QX13;M0QZL5;M0R1S1;M0QX64;M0R302;M0QXN5;P37198	M0QX10;A0A0U1RVK9;M0QYY0;M0QX13;M0QZL5;M0R1S1;M0QX64;M0R302;M0QXN5;P37198
40S ribosomal protein S6	RPS6	2657.7	0	0	0	9203.7	2436.2	0	0	0	2	2	2	7.3	7.3	7.3	24.968	0	3.9166	157270	3	A2A3R5;P62753	A2A3R5;P62753
Host cell factor 1;HCF N-terminal chain 1;HCF N-terminal chain 2;HCF N-terminal chain 3;HCF N-terminal chain 4;HCF N-terminal chain 5;HCF N-terminal chain 6;HCF C-terminal chain 1;HCF C-terminal chain 2;HCF C-terminal chain 3;HCF C-terminal chain 4;HCF C-terminal chain 5;HCF C-terminal chain 6	HCFC1	57893	79453	84323	0	0	0	39084	41207	24091	16	16	16	12.3	12.3	12.3	213.47	0	150.37	27714000	92	A6NEM2;P51610;P51610-4;P51610-2;P51610-3	A6NEM2;P51610;P51610-4;P51610-2;P51610-3
RanBP2-like and GRIP domain-containing protein 3	RGPD3	2667	3213.2	3537.3	0	0	0	4945.8	4033	4861.4	24	1	0	15.4	0.7	0	197.62	0	25.698	2697900	6	J3KNE0;A6NKT7	J3KNE0;A6NKT7
Tumor suppressor p53-binding protein 1	TP53BP1	3033.2	9075.3	8194.4	0	0	0	2767.5	3324.7	3890.7	6	6	6	6.2	6.2	6.2	209.02	0	18.104	2998300	17	A6NNK5;Q12888;Q12888-3;Q12888-2;C9JXV0;M0R142;H7C3N7	A6NNK5;Q12888;Q12888-3;Q12888-2;C9JXV0
Pericentriolar material 1 protein	PCM1	446.14	1615.5	1395.6	0	0	0	5958.2	5377	6256.4	4	4	4	3.1	3.1	3.1	210.13	0	13.742	1936500	12	A6NNN6;Q15154-2;Q15154;H0YBA1;E7ETA6;E5RGQ4;E9PGW9;E7EV93;Q15154-3	A6NNN6;Q15154-2;Q15154;H0YBA1;E7ETA6
Afadin	MLLT4	25638	15306	24567	0	0	0	24668	29122	34907	23	23	23	17.2	17.2	17.2	201.8	0	148.03	16038000	98	A8MQ02;J3KN01;P55196;P55196-5;P55196-3;P55196-1;Q5TIG5;P55196-2;P55196-6;H0Y8L4;H0Y948;H0Y8U8;F8W9I4;E9PFY5;H0Y9I0;H0Y7R8	A8MQ02;J3KN01;P55196;P55196-5;P55196-3;P55196-1;Q5TIG5;P55196-2;P55196-6
Serine/arginine repetitive matrix protein 1	SRRM1	0	620.69	378.1	0	0	0	0	0	0	1	1	1	3.7	3.7	3.7	103.39	0	3.1172	51937	2	A9Z1X7;Q8IYB3-2;Q8IYB3	A9Z1X7;Q8IYB3-2;Q8IYB3
Eukaryotic translation initiation factor 4E transporter	EIF4ENIF1	1389.4	0	0	0	0	0	0	0	6054.1	3	3	3	4.7	4.7	4.7	105.55	0	2.7719	357290	4	B1AKL4;Q9NRA8;Q9NRA8-3;B0QYZ7;Q9NRA8-2	B1AKL4;Q9NRA8;Q9NRA8-3;B0QYZ7;Q9NRA8-2
Paralemmin-2	PALM2-AKAP2;PALM2	0	0	0	0	0	0	0	9004.9	4301.2	3	2	2	8.8	5.8	5.8	47.626	0.005848	1.9716	385880	3	B1ALY0;Q8IXS6-2;C9JA33;Q8IXS6	B1ALY0;Q8IXS6-2;C9JA33;Q8IXS6
Lysine-specific demethylase 5B	KDM5B	0	0	0	0	0	0	12096	0	0	1	1	1	0.7	0.7	0.7	145.08	0.0020284	2.2057	895140	0	B3KV94;Q9UGL1;Q9UGL1-2	B3KV94;Q9UGL1;Q9UGL1-2
Drebrin-like protein	DBNL	7487.6	0	2191.7	0	0	0	0	0	1427.3	2	2	2	5.4	5.4	5.4	45.746	0	7.491	244350	4	B4DDD6;Q9UJU6-6;Q9UJU6;Q9UJU6-2;Q9UJU6-3;F2Z2V3;F8WB73;F8WCK3;F2Z3E3;F8WC20;F8WBB2;F8WFE1;F8WBG8;H0Y5J4;Q9UJU6-5;Q9UJU6-4	B4DDD6;Q9UJU6-6;Q9UJU6;Q9UJU6-2;Q9UJU6-3;F2Z2V3;F8WB73;F8WCK3;F2Z3E3;F8WC20;F8WBB2;F8WFE1;F8WBG8;H0Y5J4;Q9UJU6-5;Q9UJU6-4
Histone H3;Histone H3.3C;Histone H3.2;Histone H3.1t;Histone H3.3;Histone H3.1	H3F3B;H3F3A;HIST2H3PS2;H3F3C;HIST2H3A;HIST3H3;HIST1H3A	249280	43251	39852	43315	372240	114090	53149	76880	55021	3	3	3	20.7	20.7	20.7	10.334	0	5.6836	5235400	16	K7EMV3;K7EP01;B4DEB1;K7EK07;Q5TEC6;K7ES00;Q6NXT2;Q71DI3;Q16695;P84243;P68431	K7EMV3;K7EP01;B4DEB1;K7EK07;Q5TEC6;K7ES00;Q6NXT2;Q71DI3;Q16695;P84243;P68431
SWI/SNF-related matrix-associated actin-dependent regulator of chromatin subfamily E member 1	SMARCE1	3448.9	1673.1	2402.3	0	0	0	0	1532.4	1679.2	3	3	3	14.6	14.6	14.6	33.433	0	5.1578	236190	7	J3QKS7;B4DGM3;Q969G3-6;Q969G3-5;Q969G3-3;Q969G3-2;Q969G3-4;Q969G3;J3KT85;J3QR61;K7EMQ8	J3QKS7;B4DGM3;Q969G3-6;Q969G3-5;Q969G3-3;Q969G3-2;Q969G3-4;Q969G3;J3KT85;J3QR61
Fragile X mental retardation syndrome-related protein 1	FXR1	2488.4	0	0	0	0	0	0	4535	0	1	1	1	4	4	4	50.99	0.0076482	1.7697	182610	2	E7EU85;E9PFF5;B4DXZ6;P51114-3;P51114-2;P51114	E7EU85;E9PFF5;B4DXZ6;P51114-3;P51114-2;P51114
Coronin;Coronin-1C	CORO1C	16791	5316.6	3178.7	0	0	0	12723	5830.2	8536.4	5	5	5	19	19	19	41.603	0	41.006	1099900	12	B4E3S0;Q9ULV4;Q9ULV4-2;Q9ULV4-3;H0YHL7	B4E3S0;Q9ULV4;Q9ULV4-2;Q9ULV4-3;H0YHL7
Septin-2	2016-09-02	4544.5	0	0	0	0	0	0	0	0	1	1	1	9	9	9	21.65	0	3.1304	54534	1	H7C2Y0;B5MCX3;Q15019;Q15019-3;Q15019-2	H7C2Y0;B5MCX3;Q15019;Q15019-3;Q15019-2
60S ribosomal protein L31	RPL31	0	0	0	0	22224	7295	0	0	0	1	1	1	11.4	11.4	11.4	8.9876	0	3.7653	118070	2	B8ZZK4;H7C2W9;C9JU56;B7Z4E3;B7Z4C8;P62899-3;P62899;P62899-2	B8ZZK4;H7C2W9;C9JU56;B7Z4E3;B7Z4C8;P62899-3;P62899;P62899-2
HBS1-like protein	HBS1L	0	0	0	0	0	0	0	0	7888.9	1	1	1	14.7	14.7	14.7	18.635	0	3.6746	102560	1	H0YES5;B7Z524;H0YDX7;J3QT46;Q9Y450-4;Q9Y450	H0YES5;B7Z524;H0YDX7;J3QT46;Q9Y450-4;Q9Y450
Probable ATP-dependent RNA helicase DDX27	DDX27	36867	30578	40065	1786.7	70272	41584	3007.9	22118	24148	21	21	21	23.9	23.9	23.9	86.604	0	107.78	11358000	81	B7Z6D5;Q96GQ7;A0A087X059;A0A087WYH5	B7Z6D5;Q96GQ7
H/ACA ribonucleoprotein complex subunit 4	DKC1	1185.2	0	0	0	909.12	609.23	0	0	0	1	1	1	3.9	3.9	3.9	29.835	0.0077369	1.9199	54071	3	C9IYT0;O60832-2;O60832	C9IYT0;O60832-2;O60832
Charged multivesicular body protein 2b	CHMP2B	7457	9322.1	7031.5	0	0	0	0	7464	0	1	1	1	5.5	5.5	5.5	20.772	0	7.1914	281470	4	C9J0A7;Q9UQN3-2;Q9UQN3	C9J0A7;Q9UQN3-2;Q9UQN3
Nuclear receptor corepressor 2	NCOR2	1978.3	2594.9	2634.3	0	0	0	590.24	1229.7	1385.9	7	7	7	4.1	4.1	4.1	268.04	0	11.181	1593200	18	C9JE98;C9J0Q5;C9JFD3;Q9Y618-5;Q9Y618-4;Q9Y618-3;Q9Y618;C9J7T7;Q9Y618-2;C9JQE8;H7C184;H7C0P3;H7C1J7;H0YGK8;C9J330	C9JE98;C9J0Q5;C9JFD3;Q9Y618-5;Q9Y618-4;Q9Y618-3;Q9Y618;C9J7T7;Q9Y618-2
60S ribosomal protein L37a	RPL37A	193600	214170	408880	369830	342970	270220	238410	266990	178730	2	2	2	39.7	39.7	39.7	7.624	0	49.393	9935200	45	C9J4Z3;P61513;G5E9R3;M0R0A1;Q6P4E4;E9PEL3;M0R2L6	C9J4Z3;P61513;G5E9R3;M0R0A1;Q6P4E4;E9PEL3;M0R2L6
Histone deacetylase complex subunit SAP130	SAP130	14058	0	22127	0	0	0	0	0	0	1	1	1	29.9	29.9	29.9	14.84	0	6.3873	180920	2	C9JTJ5;C9J683;H7BXF5;Q9H0E3;Q9H0E3-3	C9JTJ5;C9J683;H7BXF5;Q9H0E3;Q9H0E3-3
MKI67 FHA domain-interacting nucleolar phosphoprotein	NIFK	0	0	0	0	9898.7	0	0	0	0	2	2	2	25.9	25.9	25.9	19.553	0	6.0833	98987	3	C9J6C5;Q9BYG3;C9J808	C9J6C5;Q9BYG3;C9J808
Junction plakoglobin	JUP	0	0	0	885.51	0	2492.6	0	0	0	2	2	2	11.1	11.1	11.1	25.705	0	3.9779	50671	3	C9JTX4;C9J826;C9JK18;C9JKY1;P14923	C9JTX4;C9J826;C9JK18;C9JKY1;P14923
Cytospin-A	SPECC1L;SPECC1L-ADORA2A	0	1056.7	0	0	0	0	1448.1	0	1560.7	1	1	1	1.4	1.4	1.4	88.282	0	3.614	203280	3	C9J8U1;F8WAN1;Q69YQ0-2;Q69YQ0	C9J8U1;F8WAN1;Q69YQ0-2;Q69YQ0
Serine/threonine-protein phosphatase;Serine/threonine-protein phosphatase PP1-beta catalytic subunit	PPP1CB	2045.1	0	0	0	0	0	0	0	0	1	1	1	10.4	10.4	10.4	14.265	0.0020661	2.2936	14316	1	C9J9S3;C9JP48;P62140	C9J9S3;C9JP48;P62140
HMG box transcription factor BBX	BBX	3971.9	2572.5	2484.8	0	1020.2	525.25	352.12	1795.6	1889.2	5	5	5	9.7	9.7	9.7	99.328	0	11.203	745190	14	C9JA69;Q8WY36-2;Q8WY36;C9J8D0;Q8WY36-3;C9JYU6;C9JZA0	C9JA69;Q8WY36-2;Q8WY36;C9J8D0
Catenin delta-1	CTNND1	0	791.8	0	0	0	0	0	0	1127.6	2	2	2	2.9	2.9	2.9	104.85	0	2.6131	105570	2	C9JZR2;O60716-24;O60716-23;O60716-21;O60716-19;O60716-22;O60716-20;O60716-16;O60716-18;O60716-15;O60716-17;O60716-13;O60716-11;O60716-14;O60716-12;O60716-10;O60716-8;O60716-9;O60716-7;O60716-5;O60716-3;O60716-6;O60716-4;O60716-2;O60716;H0YC95;E9PRE2;O60716-32;O60716-31;O60716-29;O60716-27;O60716-30;O60716-28;O60716-26;O60716-25	C9JZR2;O60716-24;O60716-23;O60716-21;O60716-19;O60716-22;O60716-20;O60716-16;O60716-18;O60716-15;O60716-17;O60716-13;O60716-11;O60716-14;O60716-12;O60716-10;O60716-8;O60716-9;O60716-7;O60716-5;O60716-3;O60716-6;O60716-4;O60716-2;O60716;H0YC95;E9PRE2;O60716-32;O60716-31;O60716-29;O60716-27;O60716-30;O60716-28;O60716-26;O60716-25
Ras-associated and pleckstrin homology domains-containing protein 1	RAPH1	1615.7	0	1967.5	0	0	0	2108.6	2496.4	3127.7	4	4	4	7.1	7.1	7.1	141.18	0	13.052	712900	9	C9K0J5;Q70E73;C9J164;Q70E73-5;Q70E73-2;Q70E73-8;Q70E73-7;Q70E73-4;Q70E73-3;Q70E73-9;Q70E73-6	C9K0J5;Q70E73;C9J164;Q70E73-5;Q70E73-2;Q70E73-8;Q70E73-7;Q70E73-4;Q70E73-3;Q70E73-9;Q70E73-6
Eukaryotic translation initiation factor 4 gamma 2	EIF4G2	1038.3	0	821.22	0	0	0	0	0	4754.3	3	3	3	5.6	5.6	5.6	102.33	0	6.9483	370370	3	D3DQV9;P78344;H0Y3P2;P78344-2;E9PKF8;H0YEC5;H0YD77;H0YCH5	D3DQV9;P78344;H0Y3P2;P78344-2
Neurabin-2	PPP1R9B	1317.6	0	1150.2	0	0	0	3537.7	0	1649	4	4	4	7.2	7.2	7.2	89.333	0	5.4417	298530	5	D3DTX6;Q96SB3;Q9ULJ8;Q9ULJ8-4;Q9ULJ8-5;Q9ULJ8-3	D3DTX6;Q96SB3
60S ribosomal protein L32	RPL32	96461	0	0	0	0	0	0	22092	0	2	2	2	12.8	12.8	12.8	15.616	0	2.5964	829870	3	D3YTB1;F8W727;P62910;D3YTI8	D3YTB1;F8W727;P62910;D3YTI8
ATP-binding cassette sub-family E member 1	ABCE1	0	0	0	0	3159.8	0	0	0	0	1	1	1	6.8	6.8	6.8	16.236	0.0039841	2.0873	28438	1	H0Y990;D6RGF4;D6R9I9;P61221	H0Y990;D6RGF4;D6R9I9;P61221
Translation machinery-associated protein 16	TMA16	0	0	0	0	9579.3	0	0	6246.5	0	3	3	3	20.1	20.1	20.1	17.155	0	3.0413	110780	3	D6RA57;H0Y9X1;Q96EY4;D6RE67;D6RC31	D6RA57;H0Y9X1;Q96EY4
Transforming acidic coiled-coil-containing protein 2	TACC2	0	0	0	0	0	0	0	0	1649.1	2	2	2	8.7	8.7	8.7	64.675	0	4.6133	65964	2	Q4VXL4;D6RAA5;Q4VXL8;E7EMZ9;E9PBC6;O95359-2;O95359-6;O95359-1;O95359-5;O95359-3;O95359;H0Y911;E9PGB3	Q4VXL4;D6RAA5;Q4VXL8;E7EMZ9;E9PBC6;O95359-2;O95359-6;O95359-1;O95359-5;O95359-3;O95359;H0Y911;E9PGB3
Guanine nucleotide-binding protein subunit beta-2-like 1;Guanine nucleotide-binding protein subunit beta-2-like 1, N-terminally processed	GNB2L1	8302.8	0	0	0	5527.8	0	0	0	0	1	1	1	19.3	19.3	19.3	8.6506	0.0059055	2.0293	69153	2	H0Y9P0;D6RF23;H0YAF8;H0YAM7;D6RAC2;J3KPE3;H0Y8W2;D6REE5;P63244	H0Y9P0;D6RF23;H0YAF8;H0YAM7;D6RAC2;J3KPE3;H0Y8W2;D6REE5;P63244
LIM and calponin homology domains-containing protein 1	LIMCH1	7369.7	7943.9	8888.1	0	0	0	15280	10570	10978	10	10	10	13.8	13.8	13.8	101.8	0	24.51	3600700	34	E7EPK0;E9PDJ9;H0Y8P3;D6RD46;G5EA03;Q9UPQ0-9;Q9UPQ0-8;Q9UPQ0-6;Q9UPQ0-5;Q9UPQ0-10;Q9UPQ0-2;Q9UPQ0-4;Q9UPQ0;Q9UPQ0-3;D6R8Y0;D6RJ93;Q6NVB9;Q9UPQ0-7	E7EPK0;E9PDJ9;H0Y8P3;D6RD46;G5EA03;Q9UPQ0-9;Q9UPQ0-8;Q9UPQ0-6;Q9UPQ0-5;Q9UPQ0-10;Q9UPQ0-2;Q9UPQ0-4;Q9UPQ0;Q9UPQ0-3
PH and SEC7 domain-containing protein 3	PSD3	807.08	0	0	0	0	0	4948.2	4847.3	5251.8	3	3	3	6	6	6	108.99	0	5.2512	840280	7	E5RJ29;Q9NYI0-2;Q9NYI0;A0A087X1Z0;A0A087WXD8;B4DKF8;Q9NYI0-3	E5RJ29;Q9NYI0-2;Q9NYI0
Protein PRRC2C	PRRC2C	2869.4	1391.5	522.95	0	0	0	2923.3	2515.3	2538.1	7	7	7	4.7	4.7	4.7	308.77	0	18.221	1633300	19	E7EPN9;Q9Y520-3;Q9Y520-6;Q9Y520-4;Q9Y520-5;Q9Y520;Q9Y520-7;Q9Y520-2;A0A0A0MS30;H7C5N8	E7EPN9;Q9Y520-3;Q9Y520-6;Q9Y520-4;Q9Y520-5;Q9Y520;Q9Y520-7;Q9Y520-2
Synaptojanin-2	SYNJ2	4239.7	0	0	0	0	0	0	4800.1	1171.7	3	3	3	9	9	9	62.513	0	9.8017	265500	5	X6R647;E7ER60;O15056-2;O15056;O15056-3	X6R647;E7ER60;O15056-2;O15056;O15056-3
WASH complex subunit FAM21A	FAM21A	2257.7	7879.3	6140.5	0	0	0	12562	6260.2	13821	10	10	2	16.4	16.4	4.7	136.86	0	37.939	3277700	33	F8W7U3;E7ESD2;Q641Q2-2;Q641Q2;A0A087WYF6;A0A0A0MT65	F8W7U3;E7ESD2;Q641Q2-2;Q641Q2;A0A087WYF6
U2 snRNP-associated SURP motif-containing protein	U2SURP	2809.7	0	860.11	0	0	0	2877.7	2258.8	0	2	2	2	3.8	3.8	3.8	118.25	0	4.9663	422700	4	E7ET15;O15042-2;O15042;E7EW00;H0Y8D9;O15042-3	E7ET15;O15042-2;O15042;E7EW00;H0Y8D9;O15042-3
Treacle protein	TCOF1	2548.1	0	0	0	0	0	694.31	0	0	2	2	2	2.1	2.1	2.1	144.12	0	3.7374	256150	3	J3KQ96;E7ETY2;Q13428-5;Q13428-2;Q13428-8;Q13428-6;Q13428-7;Q13428;Q13428-3;Q13428-4	J3KQ96;E7ETY2;Q13428-5;Q13428-2;Q13428-8;Q13428-6;Q13428-7;Q13428;Q13428-3;Q13428-4
Microtubule-associated protein;Microtubule-associated protein 4	MAP4	5739.1	12524	15485	0	0	0	34403	25703	32382	17	17	17	14.2	14.2	14.2	245.44	0	97.483	17799000	79	E7EVA0;P27816;P27816-6;P27816-2;P27816-4;P27816-5;H0Y2V1;H7C4C5;B5MEG9;F8W9U4;A0A0J9YVV8;A0A0J9YW37;H7C456;P27816-7	E7EVA0;P27816;P27816-6;P27816-2;P27816-4
Protein SDA1 homolog	SDAD1	0	0	0	0	3515.1	0	0	0	0	1	1	1	1.4	1.4	1.4	75.44	0	4.1064	130060	1	E7EW05;Q9NVU7-2;Q9NVU7	E7EW05;Q9NVU7-2;Q9NVU7
Cleavage stimulation factor subunit 2	CSTF2	11388	11560	6930.4	0	0	0	3962.1	4038.5	3803.6	3	3	2	12.1	12.1	8.9	46.665	0	10.436	917010	9	E9PID8;E7EWR4;P33240-2;P33240;A0A0A0MT56	E9PID8;E7EWR4;P33240-2;P33240
Eukaryotic translation initiation factor 4B	EIF4B	26519	9260.7	15032	0	0	0	39865	35225	28573	4	4	4	7.8	7.8	7.8	69.697	0	7.1053	5715500	12	E7EX17;P23588;F8W0K0;F8VSC7;F8VP89;F8VX11;F8VRU1;F8VYE9;P23588-2	E7EX17;P23588;F8W0K0;F8VSC7;F8VP89;F8VX11;F8VRU1;F8VYE9;P23588-2
DNA topoisomerase 2;DNA topoisomerase 2-beta	TOP2B	0	0	0	0	91.767	0	0	0	0	1	1	1	1	1	1	130.48	0	4.7265	7066	0	E9PCY5;Q02880-2;Q02880	E9PCY5;Q02880-2;Q02880
Cell division cycle-associated protein 2	CDCA2	1449.4	755.46	482.84	0	1029.9	0	0	473.27	0	2	2	2	4.8	4.8	4.8	111.01	0	6.717	238870	8	E9PEI0;Q69YH5	E9PEI0;Q69YH5
Nucleolar protein 14	NOP14	0	0	0	0	830.48	282.12	0	0	0	2	2	2	4.2	4.2	4.2	88.865	0	3.93	47842	3	E9PFK5;P78316-2;P78316	E9PFK5;P78316-2;P78316
Pleckstrin homology-like domain family B member 2	PHLDB2	1769.5	0	0	0	0	0	0	0	2573.1	1	1	1	2.1	2.1	2.1	64.18	0	3.4519	134620	3	G5E9V3;E9PGF6;E9PFQ4;Q86SQ0-2;Q86SQ0-3;Q86SQ0	G5E9V3;E9PGF6;E9PFQ4;Q86SQ0-2;Q86SQ0-3;Q86SQ0
AP2-associated protein kinase 1	AAK1	2166.8	0	722.16	0	0	0	0	0	5842.6	2	2	2	4.5	4.5	4.5	73.769	0.0077821	1.9627	279410	4	E9PG46;Q2M2I8-2;Q2M2I8	E9PG46;Q2M2I8-2;Q2M2I8
Sperm-specific antigen 2	SSFA2	6516.5	6712.7	9210.2	0	0	0	19622	9624.2	23317	14	14	14	17.8	17.8	17.8	136.14	0	57.469	5475200	43	E9PHV5;P28290;P28290-2;P28290-3;E7EUL7;H7BZ26	E9PHV5;P28290;P28290-2;P28290-3;E7EUL7
Transforming growth factor beta regulator 1	TBRG1	2875.5	2416.6	0	0	2934.5	2067.4	0	0	0	1	1	1	10.9	10.9	10.9	11.514	0.0020243	2.1846	51470	4	E9PI10;E9PK87;F8W6N5;Q3YBR2	E9PI10;E9PK87;F8W6N5;Q3YBR2
UPF0705 protein C11orf49	C11orf49	37903	0	0	0	0	0	0	0	0	1	1	1	24.5	24.5	24.5	5.8395	0	2.4412	151610	2	E9PI28;E9PI12;Q9H6J7-3;Q9H6J7-4;Q9H6J7;Q9H6J7-2	E9PI28;E9PI12;Q9H6J7-3;Q9H6J7-4;Q9H6J7;Q9H6J7-2
Probable ATP-dependent RNA helicase DDX10	DDX10	3803.9	3650.7	2273.4	0	2568.6	550.67	0	3863.7	2481	6	6	6	8.5	8.5	8.5	96.454	0	20.251	959590	16	E9PIF2;Q13206	E9PIF2;Q13206
CD82 antigen	CD82	0	0	0	0	0	0	0	0	0	1	1	1	26.3	26.3	26.3	4.2702	0.0058594	1.9718	0	2	E9PJ59;E9PP61;E9PJB7;E9PJK9;P27701-2;P27701	E9PJ59;E9PP61;E9PJB7;E9PJK9;P27701-2;P27701
Bcl-2-associated transcription factor 1	BCLAF1	3510.9	0	0	0	0	0	5105.1	5494.5	5528.1	3	3	1	4.1	4.1	1.4	83.231	0	5.2401	785550	6	E9PK09;E9PQN2;E9PKI6;E9PK91;Q9NYF8-3;Q9NYF8-2;Q9NYF8;E9PJA7;Q9NYF8-4	E9PK09;E9PQN2;E9PKI6;E9PK91;Q9NYF8-3;Q9NYF8-2;Q9NYF8
Nucleolar transcription factor 1	UBTF	925.5	0	0	0	9188.5	275.69	0	0	0	5	5	5	8.2	8.2	8.2	87.435	0	16.661	509100	7	E9PKP7;P17480-2;P17480;E9PMM2	E9PKP7;P17480-2;P17480
Cold shock domain-containing protein E1	CSDE1	2047.2	1691.2	3728.5	0	0	0	27480	17827	14784	7	7	7	10.9	10.9	10.9	74.583	0	16.632	3040100	22	E9PLT0;O75534-2;O75534;O75534-3;O75534-4	E9PLT0;O75534-2;O75534;O75534-3;O75534-4
LIM domain only protein 7	LMO7	0	0	1499.9	0	0	0	0	2023.4	2173.9	27	1	0	28.7	1.1	0	145.42	0.0058939	2.0124	489950	2	E9PMS6;A0A0A0MTE2;E9PMT2;Q8WWI1-5;H0Y424;E9PK58;H0YE95;E9PJ10;E9PLU6;U3KQE6;E9PRE3;E9PRJ0	E9PMS6;A0A0A0MTE2;E9PMT2;Q8WWI1-5;H0Y424
Cysteine and glycine-rich protein 1	CSRP1	0	12707	10865	1818.7	0	1879.7	9857.6	11559	0	1	1	1	9.4	9.4	9.4	16.94	0	2.9173	632930	6	E9PP21;P21291	E9PP21;P21291
Zinc finger CCCH domain-containing protein 11A	ZC3H11A	2189.5	394.74	444.4	0	0	0	2712.7	496.88	752.85	3	3	3	8.6	8.6	8.6	72.531	0	4.0211	307610	8	E9PQ61;O75152;E9PBY7	E9PQ61;O75152;E9PBY7
40S ribosomal protein S30	FAU	1443800	1337100	722990	80905	741700	869580	347320	788220	390210	3	3	3	12.2	12.2	12.2	10.905	0	7.4411	40330000	35	E9PR30;P62861	E9PR30;P62861
Zinc finger CCHC domain-containing protein 8	ZCCHC8	0	6017	1884	0	0	0	2777	6345.7	2038.9	2	2	2	16.2	16.2	16.2	20.879	0	3.968	247820	7	F5H6J5;F5GX80;Q6NZY4-2;Q6NZY4	F5H6J5;F5GX80;Q6NZY4-2;Q6NZY4
Alpha-actinin-4;Alpha-actinin-1	ACTN1;ACTN4	957.77	4062.5	2992.4	0	0	0	4525.8	4025.9	4094.5	1	1	1	5.8	5.8	5.8	24.263	0	13.457	309880	6	H0YJ11;H0YJW3;H7C5W8;H7C144;F5GXS2;H9KV75;O43707-3;O43707-2;P12814-2;P12814;O43707;P12814-3;P12814-4	H0YJ11;H0YJW3;H7C5W8;H7C144;F5GXS2;H9KV75;O43707-3;O43707-2;P12814-2;P12814;O43707;P12814-3;P12814-4
ATP-binding cassette sub-family F member 1	ABCF1	0	0	0	0	2602.6	3348.6	0	0	0	1	1	1	10.5	10.5	10.5	11.689	0.0059172	2.0386	23805	2	F5GYK6;Q5STZ8;Q8NE71-2;Q8NE71	F5GYK6;Q5STZ8;Q8NE71-2;Q8NE71
ATP-dependent RNA helicase DDX24	DDX24	0	0	0	0	879.16	1096.7	0	0	3401.6	2	2	2	7.4	7.4	7.4	68.973	0	3.5633	215100	3	F5GYL3;G3V529;Q9GZR7-2;Q9GZR7;A0A087WXU8	F5GYL3;G3V529;Q9GZR7-2;Q9GZR7;A0A087WXU8
Lysine-specific demethylase 5A	KDM5A	769.28	0	0	172.49	2971.1	804.29	0	0	0	4	4	4	3.6	3.6	3.6	195.74	0	9.003	467000	10	F5H1F7;P29375-2;P29375;E7EV89	F5H1F7;P29375-2;P29375
Pre-mRNA-processing factor 40 homolog A	PRPF40A	10039	0	7532.8	0	0	0	5950.1	7154.6	0	1	1	1	8.6	8.6	8.6	17.83	0.0020121	2.1751	184060	4	H7C2N3;H0YG38;F5H578;O75400-2;O75400-3;O75400	H7C2N3;H0YG38;F5H578;O75400-2;O75400-3;O75400
Tubulin alpha-1B chain;Tubulin alpha-1A chain;Tubulin alpha-1C chain	TUBA1B;TUBA1A;TUBA1C	45445	0	59428	6461.7	0	8783.5	0	44187	45325	1	1	1	30.6	30.6	30.6	5.3188	0	5.0824	419260	10	F8VRK0;F8VX09;F8VWV9;F8VRZ4;F8VS66;F8VQQ4;F8VVB9;F5H5D3;P68363-2;Q71U36-2;Q9BQE3;Q71U36;P68363	F8VRK0;F8VX09;F8VWV9;F8VRZ4;F8VS66;F8VQQ4;F8VVB9;F5H5D3;P68363-2;Q71U36-2;Q9BQE3;Q71U36;P68363
	SLC25A10	0	0	0	0	1256.6	0	0	0	0	1	1	1	2	2	2	43.611	0.0092937	1.6958	35185	1	F6RGN5	F6RGN5
	BTNL2	0	0	0	0	0	0	13618	0	0	1	1	1	26.9	26.9	26.9	12.166	0.009434	1.7427	81706	1	F6UPS5	F6UPS5
Thyroid transcription factor 1-associated protein 26	CCDC59	6329.5	0	0	0	15808	6852.9	0	0	0	2	2	2	9.9	9.9	9.9	21.278	0	3.9104	289900	5	F8VNY5;Q9P031	F8VNY5;Q9P031
LIM domain and actin-binding protein 1	LIMA1	56610	32760	32422	0	0	0	65715	72723	91095	15	15	15	40.6	40.6	40.6	66.99	0	97.732	15810000	87	F8VQE1;Q9UHB6-2;Q9UHB6-5;Q9UHB6;Q9UHB6-4;F8VS07;Q9UHB6-3;F8VRN8	F8VQE1;Q9UHB6-2;Q9UHB6-5;Q9UHB6;Q9UHB6-4;F8VS07;Q9UHB6-3
Ataxin-2	ATXN2	2371.4	0	0	0	0	0	3731.2	0	6263.9	3	3	3	5.9	5.9	5.9	98.004	0	6.7261	593590	6	H0YH87;F8WB06;F8VQP2;V9GY86;Q99700-2;Q99700-5;Q99700-4;Q99700;F8VRK6;F8W0B5	H0YH87;F8WB06;F8VQP2;V9GY86;Q99700-2;Q99700-5;Q99700-4;Q99700;F8VRK6;F8W0B5
Bromodomain adjacent to zinc finger domain protein 2A	BAZ2A	381.2	0	0	0	1134.3	357.56	0	304.63	0	3	3	3	2.1	2.1	2.1	208.07	0	4.9865	156790	6	J3KPG5;F8VU39;Q9UIF9-2;Q9UIF9-3;Q9UIF9;H0YII3;A0A0C4DGI9	J3KPG5;F8VU39;Q9UIF9-2;Q9UIF9-3;Q9UIF9
60S ribosomal protein L18	RPL18	37546	0	0	1829.4	30551	18049	0	0	0	3	3	3	27.7	27.7	27.7	14.529	0	20.668	527850	6	F8VUA6;G3V203;H0YHA7;J3QQ67;Q07020-2;Q07020;F8VYV2;A0A075B7A0	F8VUA6;G3V203;H0YHA7;J3QQ67;Q07020-2;Q07020;F8VYV2;A0A075B7A0
Alpha-globin transcription factor CP2;Transcription factor CP2-like protein 1	TFCP2;TFCP2L1	0	0	0	0	0	0	5148.8	4463.3	0	2	2	2	6.6	6.6	6.6	43.933	0	2.3671	163410	1	F8VWL0;Q12800-2;Q12800-3;Q12800-4;Q12800;F8VX55;Q9NZI6	F8VWL0;Q12800-2;Q12800-3;Q12800-4;Q12800;F8VX55;Q9NZI6
SWI/SNF complex subunit SMARCC2	SMARCC2	0	352.39	553.54	0	0	0	694.8	0	593.94	1	1	1	1.7	1.7	1.7	136.18	0	3.9799	129490	5	F8VXC8;Q8TAQ2-2;Q8TAQ2-3;Q8TAQ2	F8VXC8;Q8TAQ2-2;Q8TAQ2-3;Q8TAQ2
Protein phosphatase 1 regulatory subunit 12A	PPP1R12A	11065	2917.5	2400.5	0	0	0	0	4901	2877.1	5	5	5	18.1	18.1	18.1	33.152	0	15.06	483210	7	H0YIS4;H0YHI8;F8VZN8;O14974-5;O14974-4;O14974-3;O14974-2;O14974	H0YIS4;H0YHI8;F8VZN8;O14974-5;O14974-4;O14974-3;O14974-2;O14974
Heterogeneous nuclear ribonucleoprotein A1;Heterogeneous nuclear ribonucleoprotein A1, N-terminally processed	HNRNPA1	0	1193.9	1866	0	0	0	1459.3	0	1527.8	1	1	1	9.4	9.4	9.4	19.471	0	2.5051	66518	4	H0YH80;F8W6I7;P09651-3;P09651-2;P09651	H0YH80;F8W6I7;P09651-3;P09651-2;P09651
Insulin-like growth factor 2 mRNA-binding protein 2	IGF2BP2	19024	11256	12760	0	0	0	16794	24294	37035	9	9	8	20.2	20.2	18	66.785	0	58.592	4119500	34	F8W930;Q9Y6M1-5;Q9Y6M1-6;Q9Y6M1-3;Q9Y6M1-4;Q9Y6M1-1;Q9Y6M1;O00425-2;Q9NZI8-2;Q9NZI8	F8W930;Q9Y6M1-5;Q9Y6M1-6;Q9Y6M1-3;Q9Y6M1-4;Q9Y6M1-1;Q9Y6M1
Dystonin	DST	829.66	1273.4	2061.7	0	33.128	0	3288.5	1406.4	2295.1	19	19	19	4.4	4.4	4.4	847.96	0	125.82	5314200	59	F8W9J4;Q03001;Q03001-9;E7ERU0;E9PHM6;F6QMI7;E9PEB9;Q03001-8;A0A0U1RQJ2;H0YC82;Q6P0N6;E7ETB9;Q03001-10;Q03001-13;Q03001-3	F8W9J4;Q03001;Q03001-9
Eukaryotic translation initiation factor 2A;Eukaryotic translation initiation factor 2A, N-terminally processed	EIF2A	13412	8778.5	9191.3	0	0	0	18169	7459.2	12985	8	8	8	21.4	21.4	21.4	64.449	0	14.415	2589800	16	F8WAE5;Q9BY44-3;Q9BY44;C9IZE1;Q9BY44-4;H7C5Q3;Q9BY44-2;H7C5R5	F8WAE5;Q9BY44-3;Q9BY44;C9IZE1;Q9BY44-4
Zinc finger protein 687	ZNF687	1043.1	0	814.78	0	2313.7	0	0	1301.6	0	3	3	3	5.7	5.7	5.7	75.56	0	2.6623	197040	2	H0Y5I5;F8WCX2;Q8N1G0-2;Q8N1G0	H0Y5I5;F8WCX2;Q8N1G0-2;Q8N1G0
Cleavage and polyadenylation specificity factor subunit 6	CPSF6	0	3851.6	0	0	0	0	2754	1941.1	3524.7	1	1	1	5.2	5.2	5.2	52.269	0	11.421	241430	3	F8WJN3;Q16630-3;Q16630;Q16630-2	F8WJN3;Q16630-3;Q16630;Q16630-2
Cyclin-K	CCNK	9721.3	0	0	0	0	0	0	0	0	1	1	1	17.3	17.3	17.3	12.725	0.0020619	2.2927	68049	1	G3V235;G3V2Q3;G3V5E1;O75909-2;O75909-1;O75909;O75909-4	G3V235;G3V2Q3;G3V5E1;O75909-2;O75909-1;O75909;O75909-4
SNW domain-containing protein 1	SNW1	18925	1019.2	2402.1	0	0	0	1338.4	3514.3	2329.8	9	9	9	21.9	21.9	21.9	65.391	0	18.8	1063000	22	G3V3A4;Q13573;G3V4X8;G3V5R3	G3V3A4;Q13573;G3V4X8
Signal recognition particle 54 kDa protein	SRP54	4488.5	2231.2	4086.6	0	0	0	0	2311.5	2691.6	2	2	2	5.2	5.2	5.2	48.67	0	5.9826	505900	8	G3V4F7;P61011-2;P61011	G3V4F7;P61011-2;P61011
Lamina-associated polypeptide 2, isoforms beta/gamma;Thymopoietin;Thymopentin	TMPO	34365	18211	21417	0	0	0	19176	19316	14660	7	7	2	29.2	29.2	7	46.306	0	25.547	2924300	30	G5E972;P42167;P42167-2;H0YJH7	G5E972;P42167;P42167-2;H0YJH7
Sp110 nuclear body protein	SP110	0	0	0	0	0	1633.9	0	0	0	2	2	2	9.7	9.7	9.7	61.739	0	11.845	49017	4	G5E9C0;Q9HB58-5;Q9HB58-3;Q9HB58-7;Q9HB58;Q9HB58-6;C9JZQ4;E7EM70;Q9HB58-4;Q9HB58-2	G5E9C0;Q9HB58-5;Q9HB58-3;Q9HB58-7;Q9HB58;Q9HB58-6;C9JZQ4;E7EM70;Q9HB58-4;Q9HB58-2
ELKS/Rab6-interacting/CAST family member 1	ERC1	8917.9	23375	16782	0	0	0	28598	30491	41158	14	14	13	14.8	14.8	13.7	124.82	0	57.027	11498000	50	G8JLD3;X6RLX0;Q8IUD2;Q8IUD2-2;Q8IUD2-3;X6RM00;Q8IUD2-5;Q8IUD2-4;K7EPD6;A0A0U1RQN0;K7EPP6;A0A0U1RQM4;K7EIZ7;A0A0U1RQD6;K7EKH8;A0A0U1RRM0	G8JLD3;X6RLX0;Q8IUD2;Q8IUD2-2;Q8IUD2-3;X6RM00;Q8IUD2-5;Q8IUD2-4
Zyxin	ZYX	18182	6636.1	11850	0	0	0	11439	5858	11152	5	5	5	15.7	15.7	15.7	57.643	0	16.126	1627900	26	H0Y2Y8;Q15942;Q15942-2;C9IZ41;H7C3D3	H0Y2Y8;Q15942;Q15942-2
AT-rich interactive domain-containing protein 1A	ARID1A	1554.9	1368.9	1887.4	0	0	0	0	0	0	3	3	2	4.2	4.2	2.6	129.37	0	3.7751	269430	5	H0Y488;O14497-3;O14497;O14497-2	H0Y488;O14497-3;O14497;O14497-2
Tuftelin-interacting protein 11	TFIP11	5350.1	0	0	0	0	0	0	0	5470.3	1	1	1	6.3	6.3	6.3	21.353	0.002045	2.2563	119020	2	H0Y4U8;Q9UBB9	H0Y4U8;Q9UBB9
	FLNA	0	4870.1	4370.4	0	0	0	0	0	5485.4	23	1	1	95.7	8.5	8.5	29.859	0.002079	2.304	235610	3	H0Y5C6	H0Y5C6
Zinc fingers and homeoboxes protein 3	ZHX3	1976.8	2407.2	2345.1	0	0	0	0	0	0	1	1	1	3.2	3.2	3.2	75.085	0.007722	1.9152	242250	3	H0Y6F5;Q9H4I2	H0Y6F5;Q9H4I2
Zinc finger protein 185	ZNF185	2240.2	0	0	0	0	0	0	0	0	1	1	1	6.9	6.9	6.9	47.401	0	8.0375	64966	1	H0Y704;H7BZT5;O15231-5;O15231-4;O15231-7;O15231;O15231-3;O15231-8;O15231-6	H0Y704;H7BZT5;O15231-5;O15231-4;O15231-7;O15231;O15231-3;O15231-8;O15231-6
Trinucleotide repeat-containing gene 6B protein	TNRC6B	2446.1	1321.5	3713.1	0	0	0	0	2221.3	8418.3	6	6	6	10.2	10.2	10.2	148.57	0	16.3	1377100	13	H0Y720;Q9UPQ9-1;Q9UPQ9;Q9UPQ9-2	H0Y720;Q9UPQ9-1;Q9UPQ9
VIP peptides;Intestinal peptide PHV-42;Intestinal peptide PHM-27;Vasoactive intestinal peptide	VIP	16482	21429	22902	11822	72567	9390.6	20742	9862.9	28739	1	1	1	10.1	10.1	10.1	13.385	0	4.3264	1711500	17	H0Y763;P01282-2;P01282	H0Y763;P01282-2;P01282
Centrosome-associated protein 350	CEP350	0	0	0	0	0	0	1450.3	0	1326.7	2	2	2	3.3	3.3	3.3	147.22	0	5.5506	211050	4	H0Y7F7;Q5VT06;Q5T2X4	H0Y7F7;Q5VT06;Q5T2X4
Rho guanine nucleotide exchange factor 5	ARHGEF5	536.76	0	1129.4	0	0	0	1443	1055.7	1407.6	1	1	1	1	1	1	89.123	0	2.3852	267480	4	H0Y895;Q12774-2;Q12774	H0Y895;Q12774-2;Q12774
Protein LYRIC	MTDH	0	0	0	0	0	0	0	0	8934	1	1	1	14.4	14.4	14.4	20.571	0	4.5215	71472	1	H0YBJ8;Q86UE4	H0YBJ8;Q86UE4
Double-stranded RNA-specific adenosine deaminase	ADAR	588.63	0	352.13	0	0	0	0	0	324.38	2	2	2	3	3	3	132.65	0.0039761	2.0725	93620	4	H0YCK3;P55265-5;P55265-3;P55265-2;P55265;P55265-4	H0YCK3;P55265-5;P55265-3;P55265-2;P55265;P55265-4
	LMO7	2650.8	0	0	0	0	0	2994	3910.5	2867.5	7	1	0	37.3	6.8	0	34.255	0	5.1376	223610	4	H0YDQ3	H0YDQ3
Cysteine-rich protein 2	CRIP2	15419	15524	8787.2	0	0	0	0	13715	0	1	1	1	16.7	16.7	16.7	20.6	0	18.829	641340	6	H0YFA4;P52943;P52943-2	H0YFA4;P52943;P52943-2
Rho GTPase-activating protein 9	ARHGAP9	4690.2	0	4937.8	0	0	0	9307.3	8259	0	1	1	1	6	6	6	19.091	0.0076775	1.8855	299140	4	H0YI36;R4GN15;J3KPQ4;Q9BRR9-4;Q9BRR9-3;Q9BRR9-5;Q9BRR9-2;Q9BRR9	H0YI36;R4GN15;J3KPQ4;Q9BRR9-4;Q9BRR9-3;Q9BRR9-5;Q9BRR9-2;Q9BRR9
60S ribosomal protein L28	RPL28	82882	160390	78360	36792	92440	34180	10492	157300	36145	9	9	9	39.4	39.4	39.4	19.072	0	34.963	8267800	63	H0YKD8;P46779;P46779-2;P46779-3;H0YMF4;P46779-4;P46779-5;H0YLP6	H0YKD8;P46779;P46779-2;P46779-3;H0YMF4;P46779-4;P46779-5;H0YLP6
Ras GTPase-activating-like protein IQGAP1	IQGAP1	0	0	0	0	225.26	0	0	0	0	1	1	1	1.1	1.1	1.1	124.79	0.0094697	1.7442	14192	1	H0YLE8;P46940	H0YLE8;P46940
U2 small nuclear ribonucleoprotein A	SNRPA1	14963	0	0	0	0	0	0	0	0	1	1	1	12.4	12.4	12.4	9.4775	0.0020367	2.2155	89780	2	H0YLR3;H0YMA0;P09661	H0YLR3;H0YMA0;P09661
Ankyrin repeat domain-containing protein 17;Ankyrin repeat and KH domain-containing protein 1	ANKRD17;ANKHD1	830.58	573.93	1299.9	0	0	0	1070.7	0	1230.7	2	2	2	1.8	1.8	1.8	263.25	0	5.187	495570	7	H0YM23;O75179-6;O75179-7;O75179-2;O75179;H7C2F5;H3BLS9;H0YLQ3;E9PDP5;O75179-4;Q8IWZ3;Q8IWZ3-4;Q8IWZ3-6	H0YM23;O75179-6;O75179-7;O75179-2;O75179;H7C2F5;H3BLS9;H0YLQ3;E9PDP5;O75179-4;Q8IWZ3;Q8IWZ3-4;Q8IWZ3-6
Uveal autoantigen with coiled-coil domains and ankyrin repeats	UACA	0	406.84	652.79	0	0	0	703.87	361.95	512.08	1	1	1	2.1	2.1	2.1	63.892	0	9.8236	113410	5	H0YN48;H0YNH8;Q9BZF9-2;Q9BZF9	H0YN48;H0YNH8;Q9BZF9-2;Q9BZF9
Microtubule-actin cross-linking factor 1, isoforms 1/2/3/5	MACF1	695.09	708.82	969.62	0	26.866	0	1683.5	711.91	1254.9	20	19	19	3.4	3.3	3.3	856.87	0	93.439	2964900	46	H3BPE1;H3BQK9;Q9UPN3;Q9UPN3-5;H0Y390;Q9UPN3-4;Q9UPN3-3;Q9UPN3-2;E9PNZ4;H0YD69;H0Y6T5;H0Y4F5;H0Y314;E9PLY5	H3BPE1;H3BQK9;Q9UPN3;Q9UPN3-5
RNA-binding protein FUS	FUS	0	0	6004.8	0	0	0	5912.7	0	0	1	1	1	3.2	3.2	3.2	53.496	0.0076923	1.8897	202600	2	H3BPE7;P35637-2;P35637	H3BPE7;P35637-2;P35637
Fructose-bisphosphate aldolase;Fructose-bisphosphate aldolase A	ALDOA	0	0	0	0	0	4182.6	0	0	0	1	1	1	9	9	9	16.917	0	5.0656	46008	1	H3BUH7;H3BPS8;H3BQN4;J3KPS3;P04075;P04075-2	H3BUH7;H3BPS8;H3BQN4;J3KPS3;P04075;P04075-2
Transcription initiation factor TFIID subunit 1;Transcription initiation factor TFIID subunit 1-like	TAF1;TAF1L	0	699.27	0	0	0	0	0	1114.9	1815.4	1	1	1	3.5	3.5	3.5	52.023	0	7.7275	76222	5	H7BY98;H7C2K9;P21675-8;P21675-6;P21675-7;Q8IZX4;P21675-3;P21675-5;P21675-9;P21675;P21675-2;P21675-12;P21675-4	H7BY98;H7C2K9;P21675-8;P21675-6;P21675-7;Q8IZX4;P21675-3;P21675-5;P21675-9;P21675;P21675-2;P21675-12;P21675-4
Probable rRNA-processing protein EBP2	EBNA1BP2	179130	133240	53162	10393	450600	151490	29032	95063	79044	18	18	18	45.4	45.4	45.4	40.684	0	69.307	25985000	83	H7C2Q8;Q99848	H7C2Q8;Q99848
60S ribosomal protein L3	RPL3	0	0	0	0	7164.8	0	0	0	3739.5	2	2	2	5.2	5.2	5.2	34.968	0.009311	1.7072	163560	3	H7C422;P39023;F8WCR1;H7C3M2;B5MCW2;G5E9G0	H7C422;P39023;F8WCR1;H7C3M2;B5MCW2;G5E9G0
Zinc finger CCCH domain-containing protein 15	ZC3H15	10656	0	0	0	0	0	20057	0	0	1	1	1	19.7	19.7	19.7	7.8114	0	17.732	153560	2	H7C466;Q8WU90	H7C466;Q8WU90
ERC protein 2	ERC2	0	0	1926.5	0	0	0	2279.1	1986.7	0	2	1	1	4.2	1.9	1.9	61.306	0	2.4798	253880	2	H7C4G9;O15083	H7C4G9;O15083
Splicing factor 1	SF1	6104.4	0	0	0	0	0	0	0	0	1	1	1	4.5	4.5	4.5	30.216	0.0092593	1.6761	54940	1	H7C561;Q15637-4;Q15637-6;Q15637-7;Q15637-3;Q15637-2;Q15637;Q15637-5	H7C561;Q15637-4;Q15637-6;Q15637-7;Q15637-3;Q15637-2;Q15637;Q15637-5
5-3 exoribonuclease 1	XRN1	3046.4	2015	2947.3	0	0	0	6206.4	2598	6825.6	8	8	8	7.9	7.9	7.9	130.08	0	19.225	1512900	18	H7C5E4;Q8IZH2-2;Q8IZH2	H7C5E4;Q8IZH2-2;Q8IZH2
Adapter molecule crk	CRK	2805.2	0	0	0	0	0	0	0	0	1	1	1	8.1	8.1	8.1	25.503	0.0020833	2.3268	44884	1	I3L297;P46108-2;P46108	I3L297;P46108-2;P46108
Replication protein A 70 kDa DNA-binding subunit;Replication protein A 70 kDa DNA-binding subunit, N-terminally processed	RPA1	0	0	0	0	0	0	1192.1	942	1231.7	1	1	1	6.1	6.1	6.1	35.228	0	19.84	60584	4	I3L4R8;P27694	I3L4R8;P27694
60S ribosomal protein L38	RPL38	0	0	0	0	15828	0	82811	39736	0	3	3	3	39.1	39.1	39.1	7.5649	0	4.0913	415120	4	J3KT73;J3QL01;P63173;J3KSP2	J3KT73;J3QL01;P63173;J3KSP2
Probable ATP-dependent RNA helicase DDX5;Probable ATP-dependent RNA helicase DDX17	DDX5;DDX17	0	0	0	0	655.99	320.91	0	0	0	2	2	2	4.2	4.2	4.2	69.086	0	3.4022	34191	3	J3KTA4;P17844-2;P17844;A0A0U1RQJ0;H3BLZ8;Q92841-1;Q92841-3;Q92841-2;Q92841	J3KTA4;P17844-2;P17844;A0A0U1RQJ0;H3BLZ8;Q92841-1;Q92841-3;Q92841-2;Q92841
Ribosomal protein L19;60S ribosomal protein L19	RPL19	171060	144540	29551	7999.1	30875	27840	1908.2	101160	24363	7	7	7	29	29	29	23.134	0	84.388	4853700	34	J3QR09;J3KTE4;P84098;J3QL15	J3QR09;J3KTE4;P84098
Calcium homeostasis endoplasmic reticulum protein	CHERP	5455.6	0	6755.1	8257.3	2224.8	3241.5	10845	12794	6723.2	2	2	2	2.8	2.8	2.8	104.93	0	5.2252	2139300	7	J3QK89;Q8IWX8	J3QK89;Q8IWX8
SAP30-binding protein	SAP30BP	12348	14817	10935	0	0	0	0	0	0	3	3	3	11.4	11.4	11.4	35.772	0	9.3445	723890	7	J3QQJ0;Q9UHR5-2;Q9UHR5;J3KS14;F5H478;J3KRU5;X6R3T8;J3QLH3	J3QQJ0;Q9UHR5-2;Q9UHR5
60S ribosomal protein L22	RPL22	0	0	0	13817	25118	9174	0	0	0	2	2	2	28.1	28.1	28.1	10.422	0	2.4153	288650	5	K7EMH1;K7ERI7;P35268;K7EJT5;K7EP65;K7EKS7;K7ELC4	K7EMH1;K7ERI7;P35268;K7EJT5;K7EP65;K7EKS7;K7ELC4
Thioredoxin-like protein 1	TXNL1	5863.2	7706.7	0	0	0	0	0	0	0	2	2	2	7.8	7.8	7.8	31.355	0	4.3993	189980	4	K7ER96;O43396;K7EML9	K7ER96;O43396;K7EML9
Heterogeneous nuclear ribonucleoprotein L	HNRNPL	6597.9	0	4488.2	0	0	0	14950	6570.1	0	2	2	2	7.9	7.9	7.9	58.362	0	5.129	652120	5	M0QXS5;P14866-2;P14866	M0QXS5;P14866-2;P14866
Zinc finger CCCH domain-containing protein 4	ZC3H4	6756.9	390.61	661.52	0	0	0	369.06	2073	2658	4	4	4	10	10	10	95.425	0	10.648	555090	11	M0QY97;Q9UPT8	M0QY97;Q9UPT8
Epidermal growth factor receptor substrate 15-like 1	EPS15L1	7628.5	12873	15418	0	0	0	11664	12225	25754	10	10	10	25.9	25.9	25.9	83.474	0	32.9	4107000	50	M0R165;Q9UBC2-3;Q9UBC2;Q9UBC2-2;Q9UBC2-4;M0R2S2;K7EJR2;M0R330;M0R1V5;M0R3I1;M0QX30	M0R165;Q9UBC2-3;Q9UBC2;Q9UBC2-2;Q9UBC2-4;M0R2S2
Ribosomal protein L34;39S ribosomal protein L34, mitochondrial	MRPL34	29279	0	8770.1	0	13662	12238	0	8027.7	0	3	3	3	12.5	12.5	12.5	19.802	0	7.5516	575820	7	M0R226;Q9BQ48	M0R226;Q9BQ48
Protection of telomeres protein 1	POT1	278710	545320	504560	0	0	0	2088900	1465300	1562700	57	57	57	57.6	57.6	57.6	109.44	0	323.31	367390000	383	myc_BirA_POT1;myc_BirA_deltaOB_POT1;Q9NUX5;B7Z7M5;Q9NUX5-2;Q5MJ34;A8MTK3;Q5MJ35;V9GZ21;V9GYE6;V9GY10;Q5MJ33;V9GZ00;C9JPG9;H7C0Z6;H7C4C7;H0YBT0;A0A087WUS5;P01106;P01106-2;M0R1M1;M0QYV8;A2A304;Q96NH3-5;Q9H9S5;Q96NH3;Q96NH3-4	myc_BirA_POT1;myc_BirA_deltaOB_POT1;Q9NUX5;B7Z7M5;Q9NUX5-2
PDZ and LIM domain protein 1	PDLIM1	823.68	0	0	0	0	0	0	0	0	1	1	1	4.9	4.9	4.9	36.071	0.0076046	1.7516	15650	2	O00151	O00151
Insulin-like growth factor 2 mRNA-binding protein 3	IGF2BP3	1874.6	2820.3	3985.8	0	0	0	1126.6	4997.1	8426.8	2	1	1	4.7	2.4	2.4	63.704	0	5.3915	813090	11	O00425	O00425
Zinc finger protein 593	ZNF593	0	0	0	0	8567.8	0	0	0	0	2	2	2	18.7	18.7	18.7	15.199	0	4.2891	77110	3	O00488;A9J4F5	O00488;A9J4F5
U3 small nucleolar ribonucleoprotein protein MPP10	MPHOSPH10	5764.1	0	3137.9	1482.2	8136.3	879.42	3166.7	5525.2	3548.5	3	3	3	7.9	7.9	7.9	78.863	0	5.7582	1170700	11	O00566	O00566
Nucleolar protein 56	NOP56	39939	28412	22412	4145.1	38630	22574	11276	22480	14764	12	12	12	26.1	26.1	26.1	66.049	0	42.093	7366700	63	O00567;H0YDU4;H0Y653;Q5JXT2	O00567;H0YDU4;H0Y653
Chromodomain-helicase-DNA-binding protein 1	CHD1	230.57	0	0	0	688.67	162.07	0	0	0	2	2	2	2.3	2.3	2.3	196.59	0	8.3769	111380	4	O14646-2;O14646;H0Y8V4;A0A087WVF4	O14646-2;O14646;H0Y8V4;A0A087WVF4
Melanoma-associated antigen B2	MAGEB2	0	0	2513.2	0	0	0	0	0	0	1	1	1	5	5	5	35.277	0.0020534	2.2677	37698	1	O15479	O15479
Signal-induced proliferation-associated 1-like protein 1	SIPA1L1	5438.9	3284.1	4193.4	0	0	0	23397	15881	17957	21	21	21	17.1	17.1	17.1	197.41	0	100.56	7716600	74	O43166-3;O43166-2;O43166;F5GYF8;G3V4Z3;H0YJY2	O43166-3;O43166-2;O43166;F5GYF8
U4/U6.U5 tri-snRNP-associated protein 1	SART1	13276	8204	12561	0	0	0	10313	6287	19501	13	13	13	24	24	24	90.254	0	59.807	2946000	35	O43290;E9PQI8	O43290
Centriolar coiled-coil protein of 110 kDa	CCP110	2896.8	3019.3	2832.9	0	0	0	3895.5	6205.1	6740.7	4	4	4	6.4	6.4	6.4	111.22	0	26.06	1535400	15	O43303-2;O43303;H3BMS1;H3BVH3;I3L262	O43303-2;O43303
U4/U6 small nuclear ribonucleoprotein Prp3	PRPF3	7969.6	3465.3	7684.5	0	3161.5	2061.7	1934.4	2153.8	4592.2	8	8	8	15.5	15.5	15.5	77.528	0	13.562	1320900	22	O43395;O43395-3	O43395;O43395-3
Signal-induced proliferation-associated 1-like protein 3	SIPA1L3	1651.2	0	0	0	0	0	0	0	1431.1	3	3	3	3	3	3	194.61	0	7.8289	326720	4	O60292;M0R2Q7	O60292
Cyclin-T1	CCNT1	2816.1	0	0	0	0	0	0	0	0	1	1	1	3.6	3.6	3.6	80.684	0	6.8408	90114	1	O60563	O60563
Bromodomain-containing protein 4	BRD4	19206	39255	30736	0	0	0	9212.1	25553	17336	11	11	11	10.8	10.8	10.8	152.22	0	23.076	7771400	29	O60885;O60885-2;O60885-3;M0QZD9;M0R0H4;M0QYW0;A0A0G2JHN8;H0Y6K2;A0A0G2JK44;P25440-4;Q15059;P25440-3;P25440;P25440-2;Q58F21-5;Q58F21-4;Q58F21;Q58F21-3;Q58F21-2	O60885;O60885-2;O60885-3
Core histone macro-H2A.1	H2AFY	109520	109650	150060	41278	181460	86349	79486	124180	160530	9	9	9	35	35	35	39.183	0	99.258	17723000	58	O75367-2;O75367-3;O75367;D6RCF2;B4DJC3;Q9P0M6;Q5SQT3	O75367-2;O75367-3;O75367
Filamin-B	FLNB	3210.6	7273.4	9456.8	0	0	0	13681	3538.3	5524.9	32	19	19	15.8	12.5	12.5	271.41	0	53.608	6530900	57	O75369-6;O75369-3;O75369-2;O75369-9;O75369;O75369-8;O75369-5;O75369-4;E7EN95;O75369-7;H7C5L4;A0A0A0MT44	O75369-6;O75369-3;O75369-2;O75369-9;O75369;O75369-8;O75369-5;O75369-4;E7EN95;O75369-7
Splicing factor 3B subunit 1	SF3B1	14283	592.45	3203.1	0	0	0	1589.7	5683.8	3089.1	11	11	11	12	12	12	145.83	0	50.592	2076200	25	O75533;B4DGZ4;O75533-2;F8WC19	O75533
U5 small nuclear ribonucleoprotein 200 kDa helicase	SNRNP200	430.89	624.69	557.49	0	0	0	886.02	679.59	856.51	1	1	1	1.4	1.4	1.4	71.471	0	6.5711	149300	6	O75643-2;O75643	O75643-2;O75643
Surfeit locus protein 6	SURF6	82359	170220	15923	2455.9	95523	112440	0	94085	83090	15	15	15	36.3	36.3	36.3	41.45	0	42.463	11154000	50	O75683	O75683
TOX high mobility group box family member 4	TOX4	156120	186070	182200	0	0	0	236100	248540	219860	8	8	8	19	19	19	63.594	0	54.256	23349000	60	O94842-3;O94842-2;O94842;O94900;O15405-2;O15405;Q96NM4-3;Q96NM4;Q96NM4-4;Q96NM4-2	O94842-3;O94842-2;O94842
Nuclear factor of activated T-cells 5	NFAT5	0	0	0	0	0	0	0	3569.7	7434	2	2	2	1.7	1.7	1.7	157.98	0	5.4979	363120	3	O94916-2;O94916-3;O94916;O94916-5	O94916-2;O94916-3;O94916;O94916-5
Centrosomal protein of 152 kDa	CEP152	0	0	948.02	0	0	0	2269.5	3414.1	1033.1	6	6	6	5.6	5.6	5.6	189.07	0	12.866	835450	13	O94986-3;O94986;O94986-1;O94986-2;A0A075B719	O94986-3;O94986;O94986-1;O94986-2
Pre-mRNA-splicing factor SLU7	SLU7	1664.9	0	1482.7	0	821.08	1001.2	0	0	0	2	2	2	4.9	4.9	4.9	68.386	0	4.5016	188850	6	O95391;A0A0C4DGD2;E5RGM7;E5RK41	O95391;A0A0C4DGD2;E5RGM7;E5RK41
Supervillin	SVIL	8008.3	2379.2	2299.2	0	0	0	11225	9148.2	13410	15	15	15	14.1	14.1	14.1	200.84	0	127.78	5018800	50	O95425-2;O95425-4;O95425-3;O95425;A0A0J9YWY6	O95425-2;O95425-4;O95425-3;O95425
Pericentrin	PCNT	274.03	411.24	973.17	2923.7	0	2937.6	6689.3	1177.1	3055.3	12	12	12	5.7	5.7	5.7	355.88	0	43.14	3946500	26	O95613-2;O95613;H7C2A3	O95613-2;O95613
BAG family molecular chaperone regulator 3	BAG3	1326.6	0	0	0	0	0	0	0	0	2	2	2	4	4	4	61.594	0	2.7672	50410	2	O95817;C9JFK9	O95817;C9JFK9
L-lactate dehydrogenase A chain	LDHA	0	0	0	0	0	2548.3	0	0	0	1	1	1	3.6	3.6	3.6	30.205	0	3.7226	43321	1	P00338-4;P00338;P00338-3	P00338-4;P00338;P00338-3
Glutamate dehydrogenase 2, mitochondrial;Glutamate dehydrogenase 1, mitochondrial	GLUD2;GLUD1	0	0	0	0	0	515.49	0	0	0	1	1	1	2.2	2.2	2.2	61.433	0.0094877	1.7497	18558	1	P49448;P00367	P49448;P00367
Prelamin-A/C;Lamin-A/C	LMNA	2720.7	1201.3	2450.5	0	3726.8	250.41	0	0	1801.6	7	7	7	14.4	14.4	14.4	70.66	0	12.114	534660	13	P02545-3;P02545;Q3BDU5;P02545-2;P02545-6;P02545-5;P02545-4;Q5TCI8;H0YAB0;A0A0C4DGC5	P02545-3;P02545;Q3BDU5;P02545-2;P02545-6;P02545-5;P02545-4
Histone H2A type 1-C;Histone H2A type 3;Histone H2A type 1-B/E	HIST1H2AC;HIST3H2A;HIST1H2AB	0	0	0	0	35303	0	0	0	0	4	1	1	35.4	8.5	8.5	14.105	0.0020921	2.335	247120	2	Q93077;Q7L7L0;P04908	Q93077;Q7L7L0;P04908
Propionyl-CoA carboxylase alpha chain, mitochondrial	PCCA	41360	47497	66536	17613	16060	10950	86348	65235	47869	22	22	22	38.2	38.2	38.2	77.047	0	137.21	19973000	118	P05165-2;P05165;P05165-3;H0Y5U0;Q5JTW6;Q5JVH2	P05165-2;P05165;P05165-3
Transcription factor AP-1	JUN	4047.7	0	0	0	0	0	0	0	4559.9	1	1	1	4.5	4.5	4.5	35.675	0	3.0156	86075	1	P05412	P05412
Keratin, type I cytoskeletal 18	KRT18	245210	129500	141400	0	0	0	313500	207090	184500	20	19	14	43.5	41.9	32.1	48.057	0	161.62	36636000	120	P05783;F8VZY9;CON__H-INV:HIT000015463	P05783;F8VZY9
Nucleophosmin	NPM1	24103	28957	29865	0	1769.8	644.38	27711	37896	28141	7	7	7	34	34	34	29.464	0	19.204	2686300	52	P06748-2;P06748;P06748-3;E5RGW4;E5RI98	P06748-2;P06748;P06748-3
Histone H2B type 3-B;Histone H2B type 2-E;Histone H2B type 1-B;Histone H2B type 1-O;Histone H2B type 1-J;Histone H2B type 1-A	HIST3H2BB;HIST2H2BE;HIST1H2BB;HIST1H2BO;HIST1H2BJ;HIST1H2BA	12451	9524.3	5313.3	20974	42373	0	0	12296	5607.4	6	2	2	38.1	7.9	7.9	13.908	0	6.0999	1193900	4	Q8N257;Q16778;P33778;P23527;P06899;Q96A08;Q6DRA6;Q6DN03	Q8N257;Q16778;P33778;P23527;P06899;Q96A08
Histone H1.0;Histone H1.0, N-terminally processed	H1F0	494670	2479500	2011400	1916700	37950	145490	2934400	2088700	1841300	17	17	17	39.2	39.2	39.2	20.863	0	101.44	97651000	266	P07305;P07305-2	P07305;P07305-2
Annexin A2;Annexin;Putative annexin A2-like protein	ANXA2;ANXA2P2	137390	297930	235680	0	0	550.59	468150	361330	440520	18	18	18	46.6	46.6	46.6	38.604	0	160.45	48539000	87	P07355;P07355-2;H0YMD0;H0YMU9;H0YN42;H0YKS4;H0YM50;A6NMY6;H0YMM1;H0YKZ7;H0YLV6;H0YMT9;H0YKX9;H0YNP5;H0YMW4;H0YKV8;H0YKL9;H0YN28;H0YL33;H0YMD9;H0YNA0;H0YN52;H0YNB8;H0YKN4;H0YLE2	P07355;P07355-2;H0YMD0;H0YMU9;H0YN42;H0YKS4;H0YM50;A6NMY6;H0YMM1;H0YKZ7;H0YLV6;H0YMT9;H0YKX9;H0YNP5
Heat shock protein HSP 90-beta;Heat shock protein HSP 90-alpha	HSP90AB1;HSP90AA1	833.25	0	0	527.61	0	484.38	0	0	0	3	3	3	5	5	5	83.263	0	4.2444	70119	5	P08238;P07900;P07900-2;Q14568;Q58FF8;Q58FF7	P08238;P07900;P07900-2
Vimentin	VIM	449120	189180	355230	1920.3	16103	2295.1	474080	662950	793700	37	37	35	76.8	76.8	73.6	53.651	0	291.96	103060000	235	P08670;B0YJC4;B0YJC5;Q5JVS8;P17661;H7C5W5;A0A087WYG8;E7EMV2;E7ESP9;P41219;P41219-2;Q16352;P07197-2;P07197;U3KPR1;B4DIR1;K7ELP4;F8W835;K7EJU1;K7EKH9;CON__Q61726;A0A087X106;KRHB6_HUMAN;CON__O43790;K2M2_SHEEP;KRHB3_HUMAN;CON__Q6NT21;CON__P78385;CON__Q9H552;K2M3_SHEEP;KRHB1_HUMAN;CON__Q14533;KRHB5_HUMAN;CON__P78386;Q8IWY7;P14136-3;P14136;P14136-2;O43790;P78385;Q14533;P78386;P07196;P12036-2;P12036	P08670;B0YJC4
40S ribosomal protein S17	RPS17	0	7279.9	0	0	4506.9	0	0	0	0	1	1	1	16.3	16.3	16.3	15.55	0	2.8139	70721	4	P08708	P08708
Poly [ADP-ribose] polymerase 1	PARP1	9609.1	10670	5771.9	6391.6	12161	1929.3	5078.5	4335.3	1691.9	10	10	10	12	12	12	113.08	0	53.694	3631200	35	P09874;Q5VX84;Q5VX85	P09874
Zinc finger protein 865	ZNF865	0	18423	6902.4	0	18160	0	0	14005	0	1	1	1	0.9	0.9	0.9	111.08	0.0093985	1.7337	2759600	1	P0CJ78	P0CJ78
Histone H1.4;Histone H1.3	HIST1H1E;HIST1H1D	20554000	22699000	26391000	23957000	5994200	11437000	27901000	34637000	28420000	17	17	4	39.7	39.7	16	21.865	0	161.82	2423900000	524	P10412;P16402;Q02539;P22492;P16401	P10412;P16402
Heat shock cognate 71 kDa protein;Heat shock-related 70 kDa protein 2	HSPA8;HSPA2	14880	14420	21984	0	1650.9	1115.4	3998.2	4188.3	13433	6	6	5	18.1	18.1	15.4	53.517	0	31.604	1967500	23	P11142-2;P11142;E9PKE3;E9PQQ4;E9PQK7;E9PK54;E9PLF4;E9PN89;E9PI65;E9PNE6;P54652;E9PN25;E9PPY6;A8K7Q2;E9PS65	P11142-2;P11142;E9PKE3;E9PQQ4;E9PQK7;E9PK54;E9PLF4;E9PN89;E9PI65;E9PNE6;P54652
Glycogen phosphorylase, muscle form	PYGM	1710.6	0	0	0	0	1329.6	0	0	0	3	3	3	4.1	4.1	4.1	87.316	0	3.8282	161130	3	P11217-2;P11217;E9PK47;P06737-2;P11216;P06737	P11217-2;P11217
DNA topoisomerase 1	TOP1	31447	26844	32523	11722	125200	20936	3446.3	10983	31725	16	16	16	22.6	22.6	22.6	90.725	0	78.974	13562000	71	P11387;Q969P6-2;Q969P6;H0YAR3;E5RIC7	P11387
DNA topoisomerase 2-alpha	TOP2A	0	204.59	0	0	0	0	0	0	0	2	2	2	1.5	1.5	1.5	174.38	0	3.0399	19027	2	P11388;P11388-2;P11388-3;P11388-4	P11388;P11388-2;P11388-3;P11388-4
Pyruvate carboxylase, mitochondrial	PC	17083	28688	33387	22533	13547	10519	29787	23289	26104	22	22	22	27.4	27.4	27.4	129.63	0	156.2	13936000	103	P11498;E9PS68;P11498-2;E9PRE7	P11498
Nucleoprotein TPR	TPR	72009	123540	105620	0	0	0	65958	51300	55499	74	74	74	37.4	37.4	37.4	267.29	0	323.31	66823000	297	P12270;P12270-2;Q5SWX9	P12270;P12270-2
Elongation factor 2	EEF2	0	0	0	0	0	363.89	0	0	0	1	1	1	1	1	1	95.337	0	2.4579	19286	1	P13639	P13639
Desmoplakin	DSP	147.71	3080.6	531.64	0	0	216.3	1372.2	587.71	907.72	8	8	8	4.8	4.8	4.8	260.12	0	12.967	1040300	17	P15924-2;P15924-3;P15924	P15924-2;P15924-3;P15924
Histone H1.2	HIST1H1C	1452100	2106300	2165800	2699100	890750	1624300	2842000	1901000	1528600	16	3	3	40.4	9.9	9.9	21.364	0	23.169	206520000	53	P16403	P16403
Transcription factor jun-B	JUNB	15745	0	0	0	0	0	0	9471.6	6323	3	3	3	19.6	19.6	19.6	35.879	0	9.2425	441550	5	P17275	P17275
60S ribosomal protein L35a	RPL35A	0	21445	0	0	3947.7	14797	0	0	0	3	3	3	21.8	21.8	21.8	12.538	0	4.051	361710	3	P18077;F8WBS5;F8WB72;C9K025	P18077;F8WBS5;F8WB72;C9K025
60S ribosomal protein L7	RPL7	0	0	0	1442.9	6010	11397	0	0	0	4	4	4	15.3	15.3	15.3	29.225	0	9.7127	301590	8	P18124;A8MUD9;C9JZ88;C9JIJ5	P18124;A8MUD9;C9JZ88;C9JIJ5
Protein SON	SON	3987.3	11321	13575	2283.3	2423.8	1882.3	3906.4	10137	9332.4	9	9	9	8.4	8.4	8.4	228.18	0	27.552	3707500	37	P18583-6;P18583-2;P18583-10;P18583-3;P18583-4;P18583-7;P18583;P18583-5;P18583-9;P18583-8;J3QSZ5;H7C1M2	P18583-6;P18583-2;P18583-10;P18583-3;P18583-4;P18583-7;P18583;P18583-5;P18583-9;P18583-8
Nucleolin	NCL	20856	49852	35643	0	0	240.25	36906	21828	43709	15	15	15	22.8	22.8	22.8	76.613	0	79.264	9615600	59	P19338;H7BY16	P19338
Transcription factor E3	TFE3	1407.7	0	0	0	0	0	0	12045	0	2	2	2	11.7	11.7	11.7	61.52	0	6.1644	282500	3	P19532	P19532
Filamin-A	FLNA	5179500	13655000	13323000	2828.8	3164.1	5804.9	25142000	15691000	16767000	198	198	4	74.7	74.7	1.6	280.01	0	323.31	13645000000	4279	P21333-2;P21333;Q5HY54;F8WE98	P21333-2;P21333;Q5HY54
Splicing factor, proline- and glutamine-rich	SFPQ	8600	1685.6	1619.8	0	0	0	16376	5007.1	8298.8	5	5	5	10.6	10.6	10.6	76.149	0	10.725	1497100	12	P23246;P23246-2;H0Y9K7	P23246;P23246-2
DnaJ homolog subfamily B member 1	DNAJB1	2424.5	1089.8	1486.2	0	0	0	1124.4	1020.8	1204.4	2	2	2	11.2	11.2	11.2	27.016	0	3.355	141950	7	P25685-2;P25685;M0R080	P25685-2;P25685;M0R080
60S ribosomal protein L13	RPL13	708890	1212500	262800	15156	179640	137170	74413	890280	302460	13	13	13	51.7	51.7	51.7	24.261	0	99.443	49182000	109	P26373;P26373-2;J3QSB4;J3KS98;H3BUK8;H3BTH3	P26373;P26373-2;J3QSB4
60S ribosomal protein L10;60S ribosomal protein L10-like	RPL10;RPL10L	0	34486	32351	0	47900	2138.3	22024	35527	18186	4	4	4	14.9	14.9	14.9	23.072	0	14.197	2311300	18	X1WI28;P27635;F8W7C6;A0A087WV22;Q96L21;H7C123;B8A6G2;H7C2C5;A6QRI9	X1WI28;P27635;F8W7C6;A0A087WV22;Q96L21
Protein PML	PML	15276	3656.6	13486	0	0	0	10751	7303.5	4109.8	7	7	7	14.1	14.1	14.1	70.023	0	11.844	2128700	16	P29590-5;P29590;H3BT29;P29590-4;P29590-12;P29590-2;P29590-9;P29590-3;P29590-8;P29590-11;H3BUJ5;H3BT57;P29590-14;P29590-10;P29590-13;H3BVD2	P29590-5;P29590;H3BT29;P29590-4;P29590-12;P29590-2;P29590-9;P29590-3;P29590-8;P29590-11;H3BUJ5;H3BT57;P29590-14;P29590-10;P29590-13
Interferon-induced guanylate-binding protein 1	GBP1	0	3710.3	0	3845.1	5179.3	0	3356	3378.8	1658.6	1	1	1	2	2	2	67.93	0	8.2494	676100	6	P32455	P32455
Merlin	NF2	0	0	0	0	0	0	0	2809.8	0	1	1	1	4.2	4.2	4.2	30.454	0.0020747	2.3033	53387	1	P35240-7;P35240-4;P35240-6;P35240-5;P35240-8;P35240-3;P35240;P35240-2	P35240-7;P35240-4;P35240-6;P35240-5;P35240-8;P35240-3;P35240;P35240-2
General transcription factor IIF subunit 1	GTF2F1	3004.3	880.78	1623.9	0	1007.8	0	1215.4	1504.7	1607.1	2	2	2	7	7	7	58.24	0	4.1857	260260	7	P35269;M0R0Z3;M0QXD6	P35269;M0R0Z3;M0QXD6
Myosin-9	MYH9	6450.3	12754	16247	0	0	0	43360	23752	26648	31	31	29	20.5	20.5	19.2	226.53	0	323.31	16668000	125	P35579;P35579-2;B1PS43;P35749-4;P35749-3;P35749;P35749-2;P35580;P35580-5;P35580-2;P35580-3;P35580-4;A0A0C4DFM8;A1L2Z2	P35579;P35579-2
Nuclear pore complex protein Nup214	NUP214	34550	32562	43094	0	0	0	51439	43095	47948	25	25	25	23	23	23	212.57	0	151.15	20468000	128	P35658-2;P35658-4;P35658;P35658-3;P35658-5;A0A0A0MSW3;H0Y837;B7ZAV2;H0YF36;E9PKD2;H0YDS4	P35658-2;P35658-4;P35658;P35658-3;P35658-5;A0A0A0MSW3
Keratin, type II cytoskeletal 2 epidermal	KRT2	113510	154060	189150	143900	207330	156400	368360	230530	138990	36	36	1	72.6	72.6	4.7	65.432	0	316.65	73196000	228	P35908	P35908
60S ribosomal protein L4	RPL4	13531	1649.2	1072.7	789.98	11354	5121.1	0	1845.1	0	4	4	4	10.5	10.5	10.5	47.697	0	13.107	954810	16	P36578;H3BU31;H3BM89;H3BTP7	P36578;H3BU31;H3BM89
Transgelin-2	TAGLN2	0	3067.7	0	0	0	0	1494.5	0	0	1	1	1	7.5	7.5	7.5	21.086	0.0020877	2.329	54746	2	X6RJP6;P37802;P37802-2	X6RJP6;P37802;P37802-2
40S ribosomal protein S19	RPS19	0	0	0	0	3596	0	0	0	0	3	3	3	20	20	20	16.06	0	2.9696	43152	3	P39019;M0R2L9;M0QXK4;M0QYF7;M0R140;A0A075B6E2	P39019;M0R2L9;M0QXK4;M0QYF7;M0R140
Homeobox protein cut-like 1;Protein CASP	CUX1	735.88	563.81	3486.3	0	0	0	629.2	305.07	1134.9	5	5	5	6.9	6.9	6.9	153.36	0	11.82	527850	12	P39880-4;P39880-2;P39880;P39880-3;Q13948-9;Q13948-10;Q13948-2;Q13948;P39880-6;P39880-5;P39880-9	P39880-4;P39880-2;P39880;P39880-3;Q13948-9;Q13948-10;Q13948-2;Q13948;P39880-6;P39880-5;P39880-9
Lamina-associated polypeptide 2, isoform alpha;Thymopoietin;Thymopentin;Lamina-associated polypeptide 2, isoforms beta/gamma;Thymopoietin;Thymopentin	TMPO	1662.3	0	0	0	0	0	0	0	0	7	2	2	17.3	4	4	75.491	0	3.0973	64831	2	P42166;P42167-3	P42166;P42167-3
60S ribosomal protein L35	RPL35	1885500	3231900	1096700	26736	254400	222850	221140	1567300	86255	6	6	6	38.2	38.2	38.2	14.551	0	71.289	42964000	41	P42766;F2Z388	P42766;F2Z388
Ran GTPase-activating protein 1	RANGAP1	12066	11743	6150.9	0	0	0	27285	23690	25601	6	6	6	16.5	16.5	16.5	63.541	0	74.685	3409100	44	P46060;H0Y4Q3	P46060
60S ribosomal protein L27a	RPL27A	793660	1208600	1083700	368370	647140	364800	882490	1535200	990780	9	9	9	44.6	44.6	44.6	16.561	0	44.004	62998000	74	P46776;E9PJD9;E9PLX7;E9PLL6	P46776;E9PJD9;E9PLX7;E9PLL6
60S ribosomal protein L21	RPL21	245670	209260	162400	273160	619850	64075	480570	440260	114940	10	10	10	46.2	46.2	46.2	18.565	0	54.514	20881000	87	P46778;M0R181;G3V1B3	P46778;M0R181;G3V1B3
Microtubule-associated protein 1B;MAP1B heavy chain;MAP1 light chain LC1	MAP1B	7006.7	12299	16220	0	0	0	81745	61869	50827	34	34	34	23.8	23.8	23.8	270.63	0	268.95	26446000	131	P46821;D6RA32;D6RA40;D6RCL2;D6RGJ3	P46821
Transcriptional coactivator YAP1	YAP1	4484.8	0	7412.6	0	0	0	8001.2	0	7201.3	1	1	1	8.2	8.2	8.2	48.274	0	3.0893	487800	8	P46937-5;P46937-3;P46937-6;P46937-7;P46937-2;P46937-8;P46937;P46937-9	P46937-5;P46937-3;P46937-6;P46937-7;P46937-2;P46937-8;P46937;P46937-9
Utrophin	UTRN	1793.2	1895	3587.2	0	0	0	8467.1	3796.6	4499.5	21	21	21	9.1	9.1	9.1	394.46	0	63.442	5096200	50	P46939;P46939-2;P46939-4;Q5T097;P46939-3;Q5SYY2;Q5T098;H0Y337	P46939;P46939-2
60S ribosomal protein L29	RPL29	4824300	2510300	889380	62854	924440	2019600	174740	1338900	656100	7	7	7	25.8	25.8	25.8	17.752	0	28.597	67003000	67	P47914	P47914
Protein PRRC2A	PRRC2A	625.82	0	0	0	0	0	0	718.79	0	3	3	3	3.6	3.6	3.6	228.86	0	5.0496	168080	3	P48634;P48634-2;P48634-3;P48634-4	P48634;P48634-2;P48634-3
60S ribosomal protein L34	RPL34	1386400	1723000	1586000	208340	252000	729650	522550	1451400	700480	6	6	6	25.6	25.6	25.6	13.293	0	22.547	51358000	38	P49207	P49207
YLP motif-containing protein 1	YLPM1	3152.4	5371.3	5346.3	0	0	0	4009.3	3193.9	6174.9	5	5	5	5.2	5.2	5.2	209.48	0	22.796	2561300	23	P49750-3;P49750;P49750-4;H0YIQ2;F8VU51	P49750-3;P49750;P49750-4;H0YIQ2
Nuclear pore complex protein Nup153	NUP153	10892	6491.6	5932.7	0	0	0	0	460.11	3526.9	14	14	14	16.6	16.6	16.6	153.94	0	33.427	1911200	27	P49790;P49790-3;P49790-2	P49790;P49790-3;P49790-2
E3 SUMO-protein ligase RanBP2	RANBP2	36990	52092	66475	0	0	0	104170	86738	101200	77	77	53	31.4	31.4	23.5	358.2	0	323.31	99381000	355	P49792;F8VYC4;P0DJD0;J3KQ37;P0DJD1;O14715;H7BZ48;F8WBP7	P49792
Double-strand break repair protein MRE11A	MRE11A	67986	75123	71585	0	0	0	135540	123900	124800	23	23	23	31.2	31.2	31.2	80.592	0	219.02	23358000	99	P49959;F8W7U8;P49959-3;P49959-2;F5GXT0;F5H742;F5H256	P49959;F8W7U8;P49959-3;P49959-2
T-complex protein 1 subunit theta	CCT8	10578	11561	8804	0	0	0	9788.3	12266	9304.8	5	5	5	11	11	11	57.645	0	25.06	2429800	19	P50990-2;P50990;P50990-3;H7C4C8;H7C2U0	P50990-2;P50990;P50990-3;H7C4C8
Heterogeneous nuclear ribonucleoprotein F;Heterogeneous nuclear ribonucleoprotein F, N-terminally processed;Heterogeneous nuclear ribonucleoprotein H;Heterogeneous nuclear ribonucleoprotein H, N-terminally processed	HNRNPF;HNRNPH1	2786.7	924.8	0	0	0	0	0	1142.5	0	2	2	2	8	8	8	45.671	0.0039683	2.0688	111640	4	P52597;H0YBG7;H0YBD7;H0YB39;E9PCY7;G8JLB6;P31943	P52597;H0YBG7;H0YBD7;H0YB39;E9PCY7;G8JLB6;P31943
Eukaryotic translation initiation factor 5	EIF5	5493.5	0	0	0	0	0	13197	7414.3	12174	2	2	2	3.9	3.9	3.9	49.222	0	6.6632	995250	6	P55010;H0YK29;H0YK11;H0YMJ8;H0YM54;H0YLZ1;H0YN40	P55010;H0YK29;H0YK11;H0YMJ8;H0YM54;H0YLZ1;H0YN40
Microfibrillar-associated protein 1	MFAP1	2730.1	2166.9	2897.1	0	0	0	2893.9	3980.4	4487.3	1	1	1	4.6	4.6	4.6	51.958	0	3.1845	383110	7	P55081	P55081
Actin, cytoplasmic 2;Actin, cytoplasmic 2, N-terminally processed;Actin, cytoplasmic 1;Actin, cytoplasmic 1, N-terminally processed;Actin, gamma-enteric smooth muscle;Actin, alpha skeletal muscle;Actin, alpha cardiac muscle 1;Actin, aortic smooth muscle	ACTG1;ACTB;ACTG2;ACTA1;ACTC1;ACTA2	102590	180120	89269	21096	71671	26831	83257	222420	207790	16	16	11	51.2	51.2	37.9	41.792	0	86.663	23116000	113	P63261;P60709;I3L3I0;I3L1U9;P63267;P68133;P68032;P62736;I3L4N8;A6NL76;G5E9R0;K7EM38;I3L3R2;E7EVS6;J3KT65;P63267-2;C9JTX5;C9JUM1;C9JZR7;F8WB63;B8ZZJ2;C9JFL5;F6UVQ4;F6QUT6;Q6S8J3;A5A3E0;P0CG38;P0CG39;F8WCH0;Q9BYX7	P63261;P60709;I3L3I0;I3L1U9;P63267;P68133;P68032;P62736;I3L4N8;A6NL76
40S ribosomal protein S3a	RPS3A	9716.9	0	0	3160.9	85231	7202.1	0	0	3614.5	9	9	9	35.6	35.6	35.6	29.945	0	35.878	2069600	18	P61247;D6RAT0;H0Y9Y4;D6R9B6;D6RG13;E9PFI5;H0Y8L7;D6RB09;D6RED7;D6RAS7;D6RGE0;D6RI02	P61247;D6RAT0;H0Y9Y4;D6R9B6;D6RG13;E9PFI5
60S ribosomal protein L26	RPL26	364510	557840	433680	614130	2268700	356030	624770	557510	548540	13	13	3	62.1	62.1	15.2	17.258	0	40.963	56931000	215	P61254;J3QRI7;J3QQQ9;J3QQV1;J3KTJ8;J3QRC4;J3KSS0;J3KS10	P61254;J3QRI7;J3QQQ9;J3QQV1;J3KTJ8;J3QRC4
60S ribosomal protein L27	RPL27	748090	1017100	646900	379340	696820	362500	981840	939420	577260	8	8	8	53.7	53.7	53.7	15.798	0	18.43	38096000	69	P61353;K7ELC7;K7EQQ9;K7ERY7	P61353;K7ELC7;K7EQQ9
60S ribosomal protein L37;Ribosomal protein L37	RPL37	182400	121870	67712	0	7458	0	9296.3	35616	71821	2	2	2	18.6	18.6	18.6	11.078	0	2.9516	3969400	10	P61927;D6RG19	P61927;D6RG19
Heterogeneous nuclear ribonucleoprotein K	HNRNPK	55942	55050	51434	0	0	0	72401	57238	86931	10	10	10	29.1	29.1	29.1	48.562	0	87.414	10612000	47	P61978-3;P61978;P61978-2;Q5T6W2;S4R359	P61978-3;P61978;P61978-2;Q5T6W2
40S ribosomal protein S7	RPS7	0	0	0	0	1777.9	0	0	0	0	1	1	1	7.7	7.7	7.7	22.127	0.0094162	1.7381	17779	1	P62081	P62081
40S ribosomal protein S8	RPS8	95233	193460	110440	68191	261040	104560	52355	75361	46334	9	9	9	42.6	42.6	42.6	21.879	0	99.487	10070000	52	Q5JR95;P62241	Q5JR95;P62241
40S ribosomal protein S23	RPS23	985090	1366500	1388400	318140	759480	352960	940640	1614600	812020	8	8	8	33.6	33.6	33.6	15.807	0	24.371	68303000	83	P62266;D6RD47;D6RDJ2;D6RIX0;D6R9I7	P62266;D6RD47
40S ribosomal protein S18	RPS18	3976.8	20827	5091.5	25074	80507	10756	32759	6591.7	7800.8	9	9	9	55.9	55.9	55.9	17.718	0	26.708	2320600	22	P62269;A0A0G2JQH2;Q5GGW2;J3JS69	P62269
40S ribosomal protein S29	RPS29	572550	2225400	157810	918760	1863700	566370	2698000	545200	984440	3	3	3	33.9	33.9	33.9	6.6767	0	7.2425	42129000	48	P62273;A0A087WTT6;P62273-2	P62273;A0A087WTT6;P62273-2
40S ribosomal protein S13	RPS13	0	0	0	0	17804	0	0	0	0	4	4	4	22.5	22.5	22.5	17.222	0	6.8298	195840	4	P62277;J3KMX5;E9PS50	P62277;J3KMX5
60S ribosomal protein L7a	RPL7A	0	0	0	7404.2	49593	22081	0	0	0	4	4	4	17.3	17.3	17.3	21.545	0	28.909	790780	12	Q5T8U3;P62424;Q5T8U2	Q5T8U3;P62424
60S ribosomal protein L23a	RPL23A	1376300	1918900	1674100	761870	3091500	937890	1733400	1782700	1252500	15	15	15	55.1	55.1	55.1	17.695	0	78.279	130760000	151	P62750;H7BY10;K7ERT8;A8MUS3;K7EJV9;K7EMA7	P62750;H7BY10;K7ERT8;A8MUS3;K7EJV9;K7EMA7
Histone H4	HIST1H4A	531630	477440	49669	27023	660860	106210	17968	111330	31744	7	7	7	52.4	52.4	52.4	11.367	0	35.339	12083000	37	P62805	P62805
60S ribosomal protein L23	RPL23	0	0	0	0	22272	0	0	0	0	2	2	2	12.9	12.9	12.9	14.865	0	2.5892	200450	2	P62829;J3KTJ3;C9JD32;B9ZVP7;J3KT29	P62829;J3KTJ3;C9JD32;B9ZVP7;J3KT29
40S ribosomal protein S25	RPS25	63836	79527	0	47676	439440	27993	43287	51568	0	7	7	7	38.4	38.4	38.4	13.742	0	33.18	4519900	15	P62851	P62851
40S ribosomal protein S26;Putative 40S ribosomal protein S26-like 1	RPS26;RPS26P11	134820	240160	167530	42646	375940	79141	72460	153270	119570	2	2	2	20.9	20.9	20.9	13.015	0	29.019	8313300	20	P62854;Q5JNZ5	P62854;Q5JNZ5
Putative 60S ribosomal protein L39-like 5;60S ribosomal protein L39	RPL39P5;RPL39	9952100	7880200	7501100	0	3476800	219890	325610	605670	414790	2	2	2	23.5	23.5	23.5	6.3225	0	3.569	30376000	17	Q59GN2;P62891	Q59GN2;P62891
60S ribosomal protein L10a	RPL10A	6133.3	0	5469.9	604.07	42155	3614	0	7855.6	0	4	4	4	14.7	14.7	14.7	24.831	0	11.561	855820	10	P62906	P62906
60S ribosomal protein L11	RPL11	16871	11814	0	8107.8	25813	6073.3	0	10128	0	4	4	4	21.5	21.5	21.5	20.124	0	13.844	788070	14	P62913-2;P62913;Q5VVC9;Q5VVC8	P62913-2;P62913;Q5VVC9;Q5VVC8
60S ribosomal protein L8	RPL8	102510	69160	77930	29547	220040	32096	52846	154280	83435	6	6	6	24.5	24.5	24.5	28.024	0	45.615	10684000	38	P62917;E9PKZ0;E9PKU4;G3V1A1;E9PP36	P62917;E9PKZ0;E9PKU4;G3V1A1;E9PP36
Ubiquitin-40S ribosomal protein S27a;Ubiquitin;40S ribosomal protein S27a;Ubiquitin-60S ribosomal protein L40;Ubiquitin;60S ribosomal protein L40;Polyubiquitin-B;Ubiquitin;Polyubiquitin-C;Ubiquitin	RPS27A;UBB;UBC;UBA52	122660	154360	85788	19654	73030	11389	188470	206360	157550	8	8	8	42.9	42.9	42.9	17.965	0	58.149	11212000	45	P62979;UBIQ_HUMAN;J3QS39;J3QTR3;F5H6Q2;F5GYU3;F5H2Z3;F5H265;B4DV12;F5H388;F5H747;F5GXK7;J3QKN0;Q5PY61;Q96C32;P62987;P0CG47;P0CG48;M0R1V7;M0R1M6;M0R2S1;J3QSA3;F5GZ39	P62979;UBIQ_HUMAN;J3QS39;J3QTR3;F5H6Q2;F5GYU3;F5H2Z3;F5H265;B4DV12;F5H388;F5H747;F5GXK7;J3QKN0;Q5PY61;Q96C32;P62987;P0CG47;P0CG48;M0R1V7;M0R1M6;M0R2S1
Putative elongation factor 1-alpha-like 3;Elongation factor 1-alpha 1;Elongation factor 1-alpha 2	EEF1A1P5;EEF1A1;EEF1A2	53941	22331	20972	2636.9	7130.8	1983.3	91072	39777	42550	5	5	5	14.3	14.3	14.3	50.184	0	18.285	7059800	35	Q5VTE0;P68104;A0A087WVQ9;P68104-2;Q05639;A0A087WV01;A6PW80;Q5JR01	Q5VTE0;P68104;A0A087WVQ9;P68104-2;Q05639
Dermcidin;Survival-promoting peptide;DCD-1	DCD	9961	0	0	9858.8	6498	7207	0	0	0	2	2	2	12.7	12.7	12.7	11.284	0	3.2802	234670	6	P81605;P81605-2	P81605;P81605-2
60S ribosomal protein L24	RPL24	569040	1708900	825460	281270	970270	310130	629210	1250700	751490	6	6	6	29.3	29.3	29.3	17.779	0	44.187	58372000	174	P83731;C9JXB8;C9JNW5	P83731;C9JXB8;C9JNW5
Heterogeneous nuclear ribonucleoprotein U	HNRNPU	440.66	0	480.91	0	0	0	0	0	999.39	2	2	2	5	5	5	88.979	0	2.485	90285	3	Q00839-2;Q00839	Q00839-2;Q00839
Desmoglein-1	DSG1	0	0	0	623.5	1177.5	552.19	0	0	0	4	4	4	6.4	6.4	6.4	113.75	0	6.3404	103540	5	Q02413	Q02413
60S ribosomal protein L6	RPL6	65261	0	3682.8	5491.4	32865	25809	0	0	0	5	5	5	18.1	18.1	18.1	32.728	0	7.8052	2396000	12	Q02878;F8VZ45;U3KQR5;F8VZA3;F8VWR1;F8VU16;F8VR69	Q02878;F8VZ45;U3KQR5
Histone-lysine N-methyltransferase 2A;MLL cleavage product N320;MLL cleavage product C180	KMT2A	359.17	128.31	255.57	0	480.12	144.06	239.93	0	148.32	4	4	4	1.6	1.6	1.6	427.73	0	21.524	337050	9	Q03164-2;Q03164;Q03164-3;E9PR05	Q03164-2;Q03164;Q03164-3;E9PR05
Eukaryotic translation initiation factor 4 gamma 1	EIF4G1	31024	20803	29761	0	0	0	70395	49512	53073	16	16	15	17.2	17.2	16.3	158.52	0	52.812	19602000	77	Q04637-5;Q04637-4;Q04637-3;Q04637;Q04637-9;E7EX73;E9PGM1;E7EUU4;Q04637-6;Q04637-8;Q04637-7;A0A0A0MR52;C9JF13;H7C044;C9J6B6;C9J2Z7;C9K073;F8WCF2;C9JWH7;C9J556;C9JHW9;C9JSU8;C9JWW9	Q04637-5;Q04637-4;Q04637-3;Q04637;Q04637-9;E7EX73;E9PGM1;E7EUU4;Q04637-6;Q04637-8;Q04637-7;A0A0A0MR52
Caldesmon	CALD1	481960	311260	394370	0	0	0	656820	759680	538070	36	36	2	56.7	56.7	3.2	62.663	0	253.92	103690000	164	Q05682-4;Q05682-6;Q05682-2;Q05682;C9J813;C9JEK3;C9JE79;F8WE61	Q05682-4;Q05682-6;Q05682-2;Q05682;C9J813
Myocyte-specific enhancer factor 2D	MEF2D	6555.7	0	0	0	0	0	0	0	0	1	1	1	7.2	7.2	7.2	16.19	0.0020964	2.3439	52445	1	Q05BX2;Q14814-4;Q14814	Q05BX2;Q14814-4;Q14814
ATP-dependent RNA helicase A	DHX9	679.61	0	0	0	0	0	0	0	0	1	1	1	0.6	0.6	0.6	140.96	0	4.6847	50291	1	Q08211	Q08211
FACT complex subunit SSRP1	SSRP1	2016.8	2753.6	1891	0	1050.5	816.39	1641.7	2300.7	1499.6	5	5	5	8.7	8.7	8.7	81.074	0	29.246	558820	14	Q08945;A0A0U1RRK2	Q08945
Neuroblast differentiation-associated protein AHNAK	AHNAK	853150	2750100	2449500	0	69.831	162.96	3816700	2885700	3279900	477	477	477	85.1	85.1	85.1	629.09	0	323.31	6606600000	6570	Q09666;E9PKR9;E9PLK4;E9PJZ0;E9PJC6;Q09666-2;E9PQE3	Q09666
Aspartyl/asparaginyl beta-hydroxylase	ASPH	458.1	916.6	914.6	0	0	0	0	0	869.93	1	1	1	2.9	2.9	2.9	83.267	0.0020492	2.2654	110570	4	Q12797-10;Q12797	Q12797-10;Q12797
Acetyl-CoA carboxylase 1;Biotin carboxylase	ACACA	7944.4	1462.6	1877.7	2357.6	4107.3	1586.3	1726.2	1817.4	1474	9	9	9	4.8	4.8	4.8	257.24	0	15.959	3263400	20	Q13085-3;Q13085-2;Q13085;Q13085-4;O00763-3;O00763-2;O00763;A0A087X0W4;S4R3S7;A0A087WVR6;A0A0C4DGT1;Q59FY4	Q13085-3;Q13085-2;Q13085;Q13085-4
Protein Red	IK	4219.9	0	0	0	0	0	1444.7	0	6945.4	4	4	4	8.3	8.3	8.3	65.601	0	18.728	365690	5	Q13123;Q9H4P6;E7EQZ7;D6REL4;D6RAY9	Q13123;Q9H4P6;E7EQZ7;D6REL4
Transcription intermediary factor 1-beta	TRIM28	3808.8	0	2015.1	0	0	0	0	0	0	3	3	3	8.5	8.5	8.5	79.473	0	9.6677	192190	4	Q13263-2;Q13263;M0R0K9	Q13263-2;Q13263;M0R0K9
Ras GTPase-activating protein-binding protein 1	G3BP1	2665.7	0	1261.2	0	0	0	5500.5	0	1565.6	3	3	3	11.2	11.2	11.2	52.164	0	12.422	285820	6	Q13283	Q13283
Splicing factor 3B subunit 2	SF3B2	15334	22274	20571	0	0	0	57276	39053	59654	17	17	17	27.5	27.5	27.5	100.23	0	41.996	11779000	58	Q13435;A0A087WZZ5;E9PPJ0;E9PJ04;H0YCG1;E9PJT3;E9PIL8;H0YEX5	Q13435;A0A087WZZ5;E9PPJ0
28 kDa heat- and acid-stable phosphoprotein	PDAP1	39765	27151	0	0	0	0	31994	21216	12231	5	5	5	32.6	32.6	32.6	20.63	0	33.355	1323600	10	Q13442;F8WBW6	Q13442
Phosphatidylinositol-binding clathrin assembly protein	PICALM	963.43	0	1057.2	0	0	0	0	0	1843.7	1	1	1	3.6	3.6	3.6	59.918	0	2.7429	88880	3	Q13492-4;Q13492-3;Q13492-2;Q13492-5;Q13492	Q13492-4;Q13492-3;Q13492-2;Q13492-5;Q13492
Sequestosome-1	SQSTM1	9652.6	7192.8	55218	0	0	0	14289	12228	18062	3	3	3	15.7	15.7	15.7	38.629	0	11.931	1866300	9	Q13501-2;E9PFW8;E7EMC7;Q13501;C9JRJ8	Q13501-2;E9PFW8;E7EMC7;Q13501
Apoptosis-stimulating of p53 protein 2	TP53BP2	0	0	0	0	0	0	9290.6	1375.7	4829.8	5	5	5	6.2	6.2	6.2	111.43	0	17.03	821290	7	Q13625-2;Q13625;Q13625-3;H7C5L8;Q96KQ4	Q13625-2;Q13625;Q13625-3
Protein Shroom2	SHROOM2	896.42	0	307.84	0	0	0	0	0	691.87	2	2	2	1.9	1.9	1.9	176.41	0	4.8349	208570	5	Q13796;C9IZC6;F5H3B6	Q13796;C9IZC6;F5H3B6
Cytoskeleton-associated protein 5	CKAP5	2906.2	3568.8	4561.9	0	0	0	13578	10709	12120	17	17	17	12.2	12.2	12.2	218.52	0	68.252	5598300	45	Q14008-2;Q14008;Q14008-3;E9PQH5;H0YDX5;H0YCF6;H0YEK7	Q14008-2;Q14008;Q14008-3
Desmoglein-2	DSG2	4836.9	0	2825.6	0	0	0	6676.5	6279.9	8246.6	5	5	5	8.9	8.9	8.9	122.29	0	9.5771	1501000	13	Q14126	Q14126
Ubiquitin-associated protein 2-like	UBAP2L	59828	72820	67550	0	0	0	107720	105420	119320	17	17	1	27.9	27.9	1.3	114.53	0	189.44	17045000	102	Q14157;Q14157-5;Q14157-3;F8W726;Q5VU77;Q5VU78;Q5VU81;Q5VU80;Q5VU79;H0Y5H6;H7C2T8	Q14157;Q14157-5;Q14157-3;F8W726
Src substrate cortactin	CTTN	273130	236770	248950	0	0	0	376220	330590	381050	32	32	32	52.4	52.4	52.4	61.585	0	259.02	55401000	183	Q14247;Q14247-3;Q14247-2;H0YCD9;H0YEV2	Q14247;Q14247-3;Q14247-2
E3 ubiquitin/ISG15 ligase TRIM25	TRIM25	1557.3	0	0	0	0	0	0	0	1806.2	1	1	1	1.9	1.9	1.9	70.973	0	3.9757	124450	2	Q14258	Q14258
Filamin-C	FLNC	10959	31812	18764	0	0	0	48297	36591	22173	17	2	2	5.5	1	1	287.28	0	5.7681	27987000	15	Q14315-2;Q14315	Q14315-2;Q14315
Mediator of DNA damage checkpoint protein 1	MDC1	1394	0	0	0	0	0	0	0	0	2	2	2	3.1	3.1	3.1	116.63	0	3.9725	82249	2	Q14676-4;Q14676-3;Q14676-2;Q14676;A2AB05	Q14676-4;Q14676-3;Q14676-2;Q14676;A2AB05
Clathrin interactor 1	CLINT1	0	0	0	0	0	0	2468.7	0	0	1	1	1	2.2	2.2	2.2	68.166	0	2.4824	66654	2	Q14677-2;Q14677;Q14677-3	Q14677-2;Q14677;Q14677-3
Ribosomal RNA processing protein 1 homolog B	RRP1B	29723	4950.8	5599.6	1837.5	73543	35296	1668.2	23609	19926	22	22	22	33.1	33.1	33.1	82.175	0	78.263	7061500	62	Q14684-2;Q14684	Q14684-2;Q14684
Nuclear receptor coactivator 6	NCOA6	0	1339.8	1774.4	0	0	0	0	0	454.3	2	2	2	1.6	1.6	1.6	219.14	0	7.1803	239090	6	Q14686	Q14686
Protein RRP5 homolog	PDCD11	0	0	1140.6	320.7	0	0	0	410.39	618.44	5	5	5	3.6	3.6	3.6	208.7	0	7.5286	291350	6	Q14690;S4R3Q4	Q14690
Major vault protein	MVP	395.07	0	0	0	0	0	0	0	0	1	1	1	2.9	2.9	2.9	99.326	0.0093809	1.7336	19359	1	Q14764	Q14764
Golgin subfamily B member 1	GOLGB1	0	263.01	196.13	0	0	0	751.61	639.29	769.09	5	5	5	2.5	2.5	2.5	367.42	0	8.1164	591920	10	Q14789-4;Q14789-3;Q14789;Q14789-2;H0Y867;E7EU81	Q14789-4;Q14789-3;Q14789;Q14789-2;H0Y867;E7EU81
Zinc finger protein 638	ZNF638	0	271.59	386.63	0	0	0	344.17	1028.3	332.36	3	3	3	3	3	3	220.62	0	6.8967	267020	7	Q14966;A0A096LNS4;Q14966-5;Q14966-3;C9JWN0;A0A096LPK8;A0A096LPH6;Q14966-2;Q14966-4	Q14966;A0A096LNS4;Q14966-5;Q14966-3
Nuclear mitotic apparatus protein 1	NUMA1	6455.7	10487	10326	0	1098.8	0	25396	11156	17261	29	29	29	18.4	18.4	18.4	236.51	0	180.17	11752000	103	Q14980-2;Q14980;A0A087WY61;Q14980-4;Q14980-3;H0YFY6;F5H4J1;F5H6Y5;Q14980-5;K4DIE0;F5H1L0;F5GZW1;F5H2F3;F5H3L6;F5H0Z7;F5H763	Q14980-2;Q14980;A0A087WY61;Q14980-4;Q14980-3
WD repeat-containing protein 43	WDR43	958.9	0	1007.8	0	0	0	2114.6	0	2139.9	2	2	2	5.8	5.8	5.8	74.89	0	8.1771	261290	6	Q15061	Q15061
Plectin	PLEC	13004	19917	24941	0	187.14	37.896	43026	25822	32687	98	98	97	27.3	27.3	27.1	512.6	0	323.31	52835000	351	Q15149-7;Q15149-8;Q15149-9;Q15149-5;Q15149-4;Q15149-6;Q15149-3;Q15149-2;Q15149;E9PMV1;H0YDN1;A0A075B730;A0A087X1U6;E9PQ28;E9PKG0;P58107	Q15149-7;Q15149-8;Q15149-9;Q15149-5;Q15149-4;Q15149-6;Q15149-3;Q15149-2;Q15149
Non-POU domain-containing octamer-binding protein	NONO	12633	0	868.75	0	0	0	8265.4	0	1779.1	4	4	4	14.7	14.7	14.7	43.866	0	7.4452	541560	7	Q15233-2;Q15233;H7C367;C9IZL7;C9JYS8	Q15233-2;Q15233;H7C367;C9IZL7;C9JYS8
Transcription termination factor 1	TTF1	0	0	0	0	0	3083	0	0	0	4	4	4	6.6	6.6	6.6	103.05	0	34.723	151070	6	Q15361;A0A087WY09	Q15361
Pumilio domain-containing protein KIAA0020	KIAA0020	0	0	0	0	8740	0	0	0	0	3	3	3	4.5	4.5	4.5	73.584	0	2.6353	340860	3	Q15397;S4R3K8	Q15397
Splicing factor 3A subunit 1	SF3A1	14621	12256	19735	0	0	0	10212	9831.5	8931.7	11	11	11	20.7	20.7	20.7	88.885	0	39.059	3477000	34	Q15459;Q15459-2;H7C1L2	Q15459;Q15459-2
Telomeric repeat-binding factor 2	TERF2	38643	34057	26714	0	0	0	26307	22454	40513	10	10	10	29.9	29.9	29.9	59.593	0	42.514	5849300	38	Q15554;U3KQ35;H3BR06;J3KSZ6;H3BTA7;Q15554-4;J3KSJ9	Q15554;U3KQ35;H3BR06
Mediator of RNA polymerase II transcription subunit 1	MED1	0	0	49342	0	0	0	95069	0	0	2	2	2	2.5	2.5	2.5	168.48	0	2.6513	11842000	4	Q15648;Q15648-3	Q15648;Q15648-3
Probable JmjC domain-containing histone demethylation protein 2C	JMJD1C	31234	22879	27402	0	0	0	28075	19633	29713	24	24	24	22.6	22.6	22.6	163.13	0	142.73	14145000	65	Q15652-2;Q15652-3;Q15652;H7BXU7	Q15652-2;Q15652-3;Q15652
Myosin light chain kinase, smooth muscle;Myosin light chain kinase, smooth muscle, deglutamylated form	MYLK	17757	25526	26025	0	0	0	73818	41327	52360	30	30	29	22	22	21.2	197.4	0	90.724	26050000	105	Q15746-4;Q15746-5;Q15746-2;Q15746-3;Q15746-6;Q15746;Q15746-11;Q15746-7;Q15746-9;F8WBL7;D6R9C2;Q15746-10;Q15746-8	Q15746-4;Q15746-5;Q15746-2;Q15746-3;Q15746-6;Q15746
Protein SSX1	SSX1	0	0	0	0	3983.4	0	0	0	0	2	2	2	18.1	18.1	18.1	21.931	0	2.9887	47800	2	Q16384	Q16384
Drebrin	DBN1	18479	35200	33296	0	0	0	92026	80287	70419	11	11	11	27.3	27.3	27.3	71.428	0	60.831	9231800	47	Q16643;Q16643-3;Q16643-2;D6R9W4;D6R9Q9;D6RCR4;D6RFI1	Q16643;Q16643-3;Q16643-2;D6R9W4
Gamma-interferon-inducible protein 16	IFI16	7837.3	7278	11899	436.24	7589.6	0	13895	8577.7	9024.2	6	6	6	11.9	11.9	11.9	75.935	0	7.7161	2794600	18	Q16666-3;Q16666-2;Q16666;Q16666-6;H3BM18;X6RHM1;H3BVE6;X6RHR0;A0A0A0MS53;E7EPB1;E7EQS8;Q6K0P9-6;Q6K0P9-5;Q6K0P9-4;Q6K0P9-3;Q6K0P9-2;Q6K0P9;Q6N021-2;Q6N021-3;Q6N021	Q16666-3;Q16666-2;Q16666;Q16666-6;H3BM18;X6RHM1
Lysine-rich nucleolar protein 1	KNOP1	0	0	0	0	0	4025.8	0	0	0	3	3	3	8.7	8.7	8.7	51.588	0	15.673	116750	3	Q1ED39;H3BNU8;H3BMC9	Q1ED39;H3BNU8
Shugoshin-like 2	SGOL2	0	0	0	0	0	0	0	259.1	0	1	1	1	1.3	1.3	1.3	144.18	0.0094518	1.743	20209	1	Q562F6-2;Q562F6	Q562F6-2;Q562F6
Beta-actin-like protein 2	ACTBL2	72197	0	66168	0	0	0	81641	0	0	6	1	1	18.1	4.8	4.8	42.003	0.0076336	1.7635	5280100	3	Q562R1	Q562R1
Nucleolar MIF4G domain-containing protein 1	NOM1	0	0	0	0	0	960.83	0	0	0	1	1	1	1.5	1.5	1.5	96.256	0.0059289	2.0457	51885	1	Q5C9Z4	Q5C9Z4
SH3 domain-containing kinase-binding protein 1	SH3KBP1	12573	4093.6	2088.4	0	0	0	24595	17255	7448.4	6	6	6	12.9	12.9	12.9	70.443	0	56.625	2586000	19	Q5JPT2;Q96B97-2;Q96B97;Q96B97-3;Q5VSN0;Q5JPT1	Q5JPT2;Q96B97-2;Q96B97;Q96B97-3
RRP12-like protein	RRP12	4550.9	0	311.45	228.74	7137.4	746.05	0	300.49	0	4	4	4	5.3	5.3	5.3	132.71	0	6.1606	942530	11	Q5JTH9-2;Q5JTH9-3;Q5JTH9;A0A087WYW2;H7C1M8;A0A087X0G0;A0A087X1U8	Q5JTH9-2;Q5JTH9-3;Q5JTH9
Deoxynucleotidyltransferase terminal-interacting protein 2	DNTTIP2	21691	5768.7	5473.1	980.88	36127	9080.6	0	9215.5	6805	13	13	13	25.9	25.9	25.9	84.468	0	74.988	3805700	39	Q5QJE6;J3KP30;E9PRB3	Q5QJE6;J3KP30
Centrosomal protein of 170 kDa	CEP170	6208	5612	6513.2	0	0	0	12803	13669	15275	14	14	14	14.3	14.3	14.3	175.29	0	68.337	6188300	54	Q5SW79;H0Y2V6;Q5SW79-3;Q5SW79-2;H0YB66;E5RIH6;E5RJT5;E5RFU8	Q5SW79;H0Y2V6;Q5SW79-3;Q5SW79-2
Polynucleotide 5-hydroxyl-kinase NOL9	NOL9	0	2851.1	0	1124.1	5397	1388.8	0	0	2811.9	2	2	2	4.6	4.6	4.6	79.322	0	4.392	407190	7	Q5SY16	Q5SY16
Putative methyltransferase C9orf114	C9orf114	2653.1	0	0	0	8291.5	2047.6	0	0	0	4	4	4	16	16	16	42.008	0	15.898	259840	6	Q5T280;R4GNG4;A0A087WYA7	Q5T280
Sickle tail protein homolog	KIAA1217	10400	9592.5	10919	0	0	0	15454	17946	17879	20	20	20	16	16	16	214.11	0	67.134	10520000	69	Q5T5P2;Q5T5P2-3;Q5T5P2-9;Q5T5P2-2;Q5T5P2-7;Q5T5P2-10;Q5T5P2-4;Q5T5P2-8;Q5T5P2-6;Q5T5P0;Q5T5P1;A0A0U1RRK8	Q5T5P2;Q5T5P2-3;Q5T5P2-9;Q5T5P2-2;Q5T5P2-7;Q5T5P2-10;Q5T5P2-4;Q5T5P2-8;Q5T5P2-6
Rho GTPase-activating protein 21	ARHGAP21	1336.7	0	400.7	0	0	0	518.72	442.54	2807.7	8	8	8	6.8	6.8	6.8	217.33	0	27.726	710320	14	Q5T5U3;A0A087WW76;E7ESW5;F8W9U9;Q5T5U3-3	Q5T5U3;A0A087WW76;E7ESW5;F8W9U9;Q5T5U3-3
Ubiquitin-associated protein 2	UBAP2	9998.4	10858	17270	0	0	0	36397	39265	39343	10	10	10	15.2	15.2	15.2	117.11	0	34.325	5053300	39	Q5T6F2;F5H2U4;Q5T6F2-2;A2A305	Q5T6F2;F5H2U4
RNA-binding protein 26	RBM26	3475.8	0	0	0	0	0	0	0	4750.2	2	1	1	8.4	6.2	6.2	60.006	0	12.058	222100	2	Q5T8P6-5;Q5T8P6-3;Q5T8P6-2	Q5T8P6-5;Q5T8P6-3;Q5T8P6-2
Regulation of nuclear pre-mRNA domain-containing protein 2	RPRD2	6132.9	8818.5	9492.8	0	0	0	8682.4	9084.9	10031	11	11	11	15.7	15.7	15.7	152.59	0	27.392	4022700	44	Q5VT52-2;Q5VT52-3;Q5VT52;Q5VT52-5;Q5VT52-4	Q5VT52-2;Q5VT52-3;Q5VT52;Q5VT52-5
Zinc finger protein 318	ZNF318	328.25	237.76	0	0	0	0	0	576.06	0	3	3	3	1.7	1.7	1.7	251.11	0	2.867	150750	3	Q5VUA4	Q5VUA4
Protein FAM208B	FAM208B	1161.8	1053.9	1641.4	0	0	0	1808.7	1058.1	1046.4	4	4	4	1.9	1.9	1.9	268.84	0	8.412	1002400	13	Q5VWN6;Q5VWN6-2	Q5VWN6;Q5VWN6-2
HAUS augmin-like complex subunit 6	HAUS6	3088.5	0	4467.8	0	0	0	4471.7	2093.9	7664.3	6	6	6	9.7	9.7	9.7	91.127	0	29.975	1089300	14	Q5VY60;Q7Z4H7-3;Q7Z4H7;Q5SYF9;Q7Z4H7-2	Q5VY60;Q7Z4H7-3;Q7Z4H7;Q5SYF9;Q7Z4H7-2
Splicing factor 45	RBM17	12332	0	12770	0	0	0	5649.3	7089.2	17181	3	3	3	19.3	19.3	19.3	24.176	0	22.171	715270	9	Q5W011;Q5W010;Q96I25;Q5W012	Q5W011;Q5W010;Q96I25
	FLNA	70105	158030	146210	0	0	0	160410	258350	102930	196	2	2	74.2	0.6	0.6	278.22	0	41.392	133510000	38	Q60FE5;A0A087WWY3;H0Y5F3;H7C2E7	Q60FE5;A0A087WWY3
KN motif and ankyrin repeat domain-containing protein 2	KANK2	1772.7	0	0	0	0	0	10381	5949	4448.2	6	6	6	10.1	10.1	10.1	90.043	0	27.85	1127500	13	Q63ZY3-3;Q63ZY3;Q63ZY3-2;K7EIU4;K7ERU2;K7ES05	Q63ZY3-3;Q63ZY3;Q63ZY3-2
Enhancer of mRNA-decapping protein 4	EDC4	375.72	991.94	1413.1	0	0	0	664.72	0	1661.1	2	2	2	5.3	5.3	5.3	109.73	0	7.9645	224690	7	Q6P2E9-2;Q6P2E9	Q6P2E9-2;Q6P2E9
Nuclear factor related to kappa-B-binding protein	NFRKB	1355.3	757.05	616.14	0	0	0	0	564.11	0	2	2	2	2.3	2.3	2.3	138.87	0	3.0879	227190	5	Q6P4R8-3;Q6P4R8;Q6P4R8-2	Q6P4R8-3;Q6P4R8;Q6P4R8-2
Pre-mRNA 3-end-processing factor FIP1	FIP1L1	28435	28247	22036	0	0	0	42523	25435	40787	7	7	7	18.8	18.8	18.8	58.375	0	115.31	4124200	34	Q6UN15-3;Q6UN15-5;Q6UN15;Q6UN15-4;A0A0B4J203;H0Y8P7	Q6UN15-3;Q6UN15-5;Q6UN15;Q6UN15-4;A0A0B4J203
Myosin phosphatase Rho-interacting protein	MPRIP	3078.3	3038.1	842.22	0	0	0	4816.9	4718.2	1042.3	7	7	7	8.5	8.5	8.5	116.53	0	36.424	1122300	17	Q6WCQ1;Q6WCQ1-2;Q6WCQ1-3;J3KSW8;H0Y2S9;H0Y7E2;H7C3G6;J3KSK7	Q6WCQ1;Q6WCQ1-2;Q6WCQ1-3;J3KSW8;H0Y2S9
Dynamin-binding protein	DNMBP	0	0	0	0	0	0	376.6	619.17	0	3	3	3	2.8	2.8	2.8	177.35	0	2.5997	92606	3	Q6XZF7;Q6XZF7-2	Q6XZF7
PERQ amino acid-rich with GYF domain-containing protein 2	GIGYF2	36257	51896	46576	0	0	0	64783	115730	75571	19	19	19	22.6	22.6	22.6	148.63	0	138.1	23839000	104	Q6Y7W6-4;Q6Y7W6-5;Q6Y7W6;I1E4Y6;Q6Y7W6-3;E7ESB6;C9JHW1;C9JW88;C9JH18;F8WCD5;C9JPV7;C9JXQ0;C9J0V6;C9JHT0;C9JRZ2	Q6Y7W6-4;Q6Y7W6-5;Q6Y7W6;I1E4Y6;Q6Y7W6-3;E7ESB6
La-related protein 4	LARP4	5665.1	0	1354.7	0	0	0	6799.5	6083	8294.5	2	2	2	9.3	9.3	9.3	42.504	0	8.4919	422950	7	Q96J85;Q71RC2-7;Q71RC2-5;Q71RC2-3;Q71RC2;Q71RC2-4;F8W1I4;Q8TBL5;A0A087WTL9;F8VY40;Q6P4E2;X6RLN4;Q71RC2-2;Q71RC2-6	Q96J85;Q71RC2-7;Q71RC2-5;Q71RC2-3;Q71RC2;Q71RC2-4;F8W1I4;Q8TBL5;A0A087WTL9;F8VY40;Q6P4E2;X6RLN4;Q71RC2-2;Q71RC2-6
Staphylococcal nuclease domain-containing protein 1	SND1	877.37	0	0	0	625.79	0	0	0	471.13	3	3	3	6.2	6.2	6.2	102	0	8.6867	120430	4	Q7KZF4	Q7KZF4
Protein-methionine sulfoxide oxidase MICAL3	MICAL3	0	0	0	0	0	0	0	0	256.62	1	1	1	0.5	0.5	0.5	224.29	0.004	2.1164	31051	1	Q7RTP6	Q7RTP6
Myosin-14	MYH14	453.4	0	0	0	0	0	1106.4	0	0	3	1	1	2.1	0.8	0.8	227.87	0.0092764	1.6934	198090	2	Q7Z406;Q7Z406-6;Q7Z406-2;M0QY43;Q7Z406-5;Q7Z406-4	Q7Z406;Q7Z406-6;Q7Z406-2;M0QY43;Q7Z406-5;Q7Z406-4
Nuclear fragile X mental retardation-interacting protein 2	NUFIP2	49875	40377	49547	0	0	0	109810	109020	122240	17	17	17	36.1	36.1	36.1	76.12	0	122.56	14426000	65	Q7Z417;Q7Z417-2	Q7Z417
Protein EMSY	EMSY;C11orf30	3587.9	2506	6300.2	0	0	0	1112.3	2401.5	1886	8	8	8	10.2	10.2	10.2	131.17	0	34.785	1263400	19	Q7Z589-6;Q7Z589;Q7Z589-5;Q7Z589-4;Q7Z589-7;E9PMC9;Q7Z589-2;H0YCS3;E9PPE6;H0YET8	Q7Z589-6;Q7Z589;Q7Z589-5;Q7Z589-4;Q7Z589-7;E9PMC9;Q7Z589-2
Wings apart-like protein homolog	WAPAL	458.79	0	971.17	0	0	0	0	0	0	2	2	2	2.8	2.8	2.8	132.94	0	3.4769	111540	2	Q7Z5K2;Q7Z5K2-2;Q7Z5K2-3;Q8WVX6	Q7Z5K2;Q7Z5K2-2;Q7Z5K2-3;Q8WVX6
Transcriptional regulator Kaiso	ZBTB33	6807.9	2993.2	0	0	0	0	9659.9	8135.6	11144	5	5	5	11.8	11.8	11.8	74.484	0	11.579	1394600	15	Q86T24	Q86T24
Kinectin	KTN1	856.28	2109.8	337.88	0	0	0	1430.9	4253.8	3955.6	4	4	4	5.2	5.2	5.2	149.61	0	13.498	1177900	14	Q86UP2-2;Q86UP2-4;Q86UP2;Q86UP2-3;H0YJZ8;G3V5G2;G3V4Y7	Q86UP2-2;Q86UP2-4;Q86UP2;Q86UP2-3;H0YJZ8;G3V5G2;G3V4Y7
Pleckstrin homology-like domain family B member 1	PHLDB1	277.16	1007.1	579.54	0	0	0	0	414.69	443.39	4	4	4	5.7	5.7	5.7	151.16	0	11.571	223190	8	Q86UU1;Q86UU1-3;Q86UU1-2;A0A087WZL0	Q86UU1;Q86UU1-3;Q86UU1-2
Leucine zipper protein 1	LUZP1	30760	12072	9957.5	0	0	0	22419	31310	25543	21	21	21	27.3	27.3	27.3	120.27	0	55.49	9376400	63	Q86V48;Q86V48-2;Q86V48-3;E5RFK8;E5RHU7	Q86V48;Q86V48-2;Q86V48-3
Active regulator of SIRT1	RPS19BP1	0	0	0	0	4905.9	0	0	0	0	1	1	1	9.6	9.6	9.6	15.434	0	5.4336	39247	1	Q86WX3	Q86WX3
Protein AHNAK2	AHNAK2	3362.1	6976.5	9203.2	0	0	0	22790	20966	24344	38	38	38	20.2	20.2	20.2	605.64	0	178.9	27519000	143	Q8IVF2-3;Q8IVF2;Q8IVF2-2	Q8IVF2-3;Q8IVF2
Coiled-coil domain-containing protein 50	CCDC50	0	0	0	0	0	0	1677	0	0	1	1	1	3.9	3.9	3.9	35.822	0.007619	1.7558	33539	1	Q8IVM0;Q8IVM0-2	Q8IVM0;Q8IVM0-2
SURP and G-patch domain-containing protein 1	SUGP1	9124.3	8413	1013	0	0	0	6308.7	5175.5	5974	4	4	4	10.4	10.4	10.4	72.47	0	25.896	1440300	15	Q8IWZ8;B4DVK3;V9GZ08;Q8IWZ8-2	Q8IWZ8;B4DVK3;V9GZ08;Q8IWZ8-2
Angiomotin-like protein 1	AMOTL1	0	0	0	0	0	0	8071.7	1672.3	5502.7	4	4	4	7.3	7.3	7.3	101.18	0	13.767	777580	10	Q8IY63-2;Q8IY63	Q8IY63-2;Q8IY63
pre-rRNA processing protein FTSJ3	FTSJ3	111710	41515	38488	3093.4	125000	68071	8408.1	29103	30211	21	21	21	26.6	26.6	26.6	96.557	0	129.26	18679000	137	Q8IY81	Q8IY81
Synaptopodin	SYNPO	29379	28455	33776	0	0	0	46348	44015	68847	10	10	10	18.8	18.8	18.8	73.666	0	47.565	9280300	51	Q8N3V7-3;Q8N3V7-2;Q8N3V7	Q8N3V7-3;Q8N3V7-2;Q8N3V7
Zinc finger CCHC domain-containing protein 9	ZCCHC9	3691.7	0	0	1103.9	19402	669.12	0	0	0	4	4	4	20.7	20.7	20.7	30.477	0	8.7645	472470	7	Q8N567	Q8N567
Plasminogen activator inhibitor 1 RNA-binding protein	SERBP1	16365	10186	8047.6	0	0	0	22114	31467	4207.6	5	5	5	16.2	16.2	16.2	44.256	0	17.121	1847700	18	Q8NC51-2;Q8NC51;Q8NC51-4;Q8NC51-3	Q8NC51-2;Q8NC51;Q8NC51-4;Q8NC51-3
Neuroguidin	NGDN	0	0	0	0	4506.5	1047.9	0	0	0	2	2	2	10.3	10.3	10.3	35.25	0	24.026	83316	4	Q8NEJ9-2;Q8NEJ9;G3V4G1	Q8NEJ9-2;Q8NEJ9;G3V4G1
Biorientation of chromosomes in cell division protein 1-like 1	BOD1L1	0	0	0	0	0	0	0	1773.6	0	2	2	2	1.3	1.3	1.3	330.46	0	4.3883	276680	2	Q8NFC6	Q8NFC6
Ras association domain-containing protein 8	RASSF8	4801.8	1413.8	1365.7	0	0	0	12381	9965.8	10290	3	3	3	11	11	11	48.326	0	10.285	1206500	10	Q8NHQ8;H0YG85;Q8NHQ8-2;Q6IB99;F5GYP8;F5H8C5;F5H0S5;F5H7J1	Q8NHQ8;H0YG85;Q8NHQ8-2
Dynein heavy chain 3, axonemal	DNAH3	0	0	0	0	0	0	0	0	340.87	2	2	2	1.2	1.2	1.2	216.08	0.0076628	1.8763	41927	2	Q8TD57-3;Q8TD57	Q8TD57-3;Q8TD57
ATP-dependent RNA helicase DDX54	DDX54	1724.3	0	0	0	12054	2657.9	0	0	0	7	7	7	9.8	9.8	9.8	98.594	0	16.955	887540	12	Q8TDD1;Q8TDD1-2;H0YHH7	Q8TDD1;Q8TDD1-2
Disks large homolog 5	DLG5	3913.8	5955.8	6233.3	0	0	0	12965	11857	10275	13	13	13	9	9	9	202.06	0	34.935	6195100	56	Q8TDM6-4;Q8TDM6;Q8TDM6-2;A0A0A0MSL1;Q8TDM6-3;A0A0J9YYG8;R4GMQ2;Q8TDM6-5	Q8TDM6-4;Q8TDM6;Q8TDM6-2
Gem-associated protein 5	GEMIN5	871.79	0	0	0	0	0	0	0	0	2	2	2	2.1	2.1	2.1	168.59	0	4.5947	83692	2	Q8TEQ6	Q8TEQ6
Protein Shroom3	SHROOM3	461.33	0	0	0	0	0	0	1060.8	0	1	1	1	1.5	1.5	1.5	216.85	0	2.3914	190260	2	Q8TF72	Q8TF72
Nucleolar complex protein 3 homolog	NOC3L	18284	4030.5	2976	419.5	41907	16021	0	0	2083.8	13	13	13	16.1	16.1	16.1	92.547	0	60.994	3428900	36	Q8WTT2	Q8WTT2
LIM domain only protein 7	LMO7	28426	22241	27358	0	0	0	45518	43777	55746	27	27	1	27.3	27.3	1.2	153.67	0	224.51	19853000	125	Q8WWI1-3;E9PMP7;F8WD26;J3KP06;Q8WWI1-4;Q8WWI1-2;Q8WWI1	Q8WWI1-3;E9PMP7;F8WD26;J3KP06;Q8WWI1-4;Q8WWI1-2;Q8WWI1
Ataxin-2-like protein	ATXN2L	15123	15038	15117	0	0	0	36955	32847	33522	10	10	10	13.9	13.9	13.9	102.89	0	19.215	6984200	36	Q8WWM7-6;Q8WWM7-8;Q8WWM7-5;Q8WWM7-4;Q8WWM7-9;Q8WWM7-2;Q8WWM7;Q8WWM7-3;H3BUF6;Q8WWM7-7;H3BSK9;H3BSQ5;H3BUE3;H3BRB0;A0A0C4DGL7	Q8WWM7-6;Q8WWM7-8;Q8WWM7-5;Q8WWM7-4;Q8WWM7-9;Q8WWM7-2;Q8WWM7;Q8WWM7-3;H3BUF6
Palladin	PALLD	6501.1	0	5396.2	0	0	0	4773.3	3009.8	0	2	2	2	9.4	9.4	9.4	42.932	0	4.4776	472330	6	Q8WX93-7;Q8WX93-4;Q8WX93-8;Q8WX93-3;Q8WX93-5;Q8WX93	Q8WX93-7;Q8WX93-4;Q8WX93-8;Q8WX93-3;Q8WX93-5;Q8WX93
Paraspeckle component 1	PSPC1	2988.6	0	2174.5	0	0	0	2173.8	0	2798.4	2	2	2	9.4	9.4	9.4	45.57	0	5.761	222980	8	Q8WXF1-2;Q8WXF1;X6RDA4	Q8WXF1-2;Q8WXF1;X6RDA4
Protein ELYS	AHCTF1	6638.1	2749.4	1479.5	0	0	0	3154.1	4153.9	4553.6	7	7	7	7.4	7.4	7.4	252.5	0	18.948	2613800	27	Q8WYP5;Q8WYP5-3;Q8WYP5-2	Q8WYP5;Q8WYP5-3;Q8WYP5-2
Histone H1x	H1FX	0	0	3726.6	1533.4	4721.2	2331.8	0	0	0	1	1	1	5.6	5.6	5.6	22.487	0	5.4905	147760	3	Q92522	Q92522
60S ribosomal protein L36a-like;60S ribosomal protein L36a	RPL36AL;RPL36A;RPL36A-HNRNPH2	575360	301880	387140	14576	284020	125660	288940	479940	281570	8	8	8	45.3	45.3	45.3	12.469	0	16.549	16435000	51	Q969Q0;J3KQN4;P83881;H0Y5B4;H7BZ11;H7BY91;H0Y3V9;R4GN19	Q969Q0;J3KQN4;P83881;H0Y5B4;H7BZ11
Exocyst complex component 4	EXOC4	1612.2	0	0	0	0	0	0	0	0	1	1	1	3.4	3.4	3.4	53.856	0	2.6862	49978	2	Q96A65-2;Q96A65	Q96A65-2;Q96A65
PDZ and LIM domain protein 5	PDLIM5	21579	12775	12609	0	0	0	29206	11755	12424	7	7	7	20.3	20.3	20.3	63.944	0	31.532	3512200	28	Q96HC4;Q96HC4-7;Q96HC4-4;Q96HC4-6;H0Y8Y3;Q96HC4-3;Q96HC4-2;A0A0D9SFR4;H0YBI4;A0A0A0MSP3;D6RAA1;A0A0D9SFW3;D6RGG6;H0Y929;Q96HC4-5	Q96HC4;Q96HC4-7;Q96HC4-4;Q96HC4-6
Far upstream element-binding protein 3	FUBP3	2645.3	0	0	0	0	0	0	0	3848.2	3	3	3	8.6	8.6	8.6	61.64	0	5.2497	246750	3	Q96I24	Q96I24
Chromosome alignment-maintaining phosphoprotein 1	CHAMP1	1994.7	1022.5	3587.3	0	0	0	2540.9	2264.7	3871.6	3	3	3	6.5	6.5	6.5	89.098	0	6.9731	1039100	9	Q96JM3	Q96JM3
Zinc finger RNA-binding protein	ZFR	1939.8	0	640.18	0	0	0	0	0	0	2	2	2	3.6	3.6	3.6	117.01	0	5.4844	131580	3	Q96KR1	Q96KR1
E1A-binding protein p400	EP400	1128.9	0	0	0	0	0	0	0	919.03	4	4	4	2.4	2.4	2.4	331.77	0	22.804	264180	5	Q96L91-4;Q96L91-3;Q96L91-5;Q96L91-2;Q96L91;A0A0A0MR70	Q96L91-4;Q96L91-3;Q96L91-5;Q96L91-2;Q96L91;A0A0A0MR70
Intraflagellar transport protein 74 homolog	IFT74	3861.6	1327.7	1643.6	0	0	0	4308.5	2115.5	5033.9	5	5	5	11.5	11.5	11.5	69.239	0	19.677	841380	11	Q96LB3;Q96LB3-2;E5RGX6;E5RJK3;E5RIF0;E5RH29	Q96LB3
Rho guanine nucleotide exchange factor 17	ARHGEF17	0	232.33	0	0	0	0	0	502.74	0	2	2	2	2.1	2.1	2.1	221.67	0	7.4979	74977	3	Q96PE2	Q96PE2
Kinesin-like protein KIF20B	KIF20B	566.03	0	207.65	0	0	0	418.78	0	928.41	2	2	2	2.2	2.2	2.2	206.13	0	5.374	260870	7	Q96Q89-3;Q96Q89;Q96Q89-2;Q96Q89-5;Q96Q89-4	Q96Q89-3;Q96Q89;Q96Q89-2;Q96Q89-5;Q96Q89-4
Serine/threonine-protein phosphatase 1 regulatory subunit 10	PPP1R10	2830.7	5291.5	5746.4	0	0	0	297.79	3756.5	4484.7	3	3	3	4.8	4.8	4.8	99.057	0	5.2118	1366900	7	Q96QC0	Q96QC0
Methylcrotonoyl-CoA carboxylase subunit alpha, mitochondrial	MCCC1	87413	67699	95200	25824	34373	22276	57665	53576	80721	22	22	22	39.4	39.4	39.4	80.472	0	98.35	23089000	164	Q96RQ3;E9PHF7;F5GYT8;E9PG35;G5E9X5;F8WDI3	Q96RQ3;E9PHF7;F5GYT8;E9PG35;G5E9X5
Protein LAP2	ERBB2IP	710.77	963.4	2214.6	0	0	0	2045.7	2234.2	2963.2	7	7	7	8.4	8.4	8.4	146.08	0	30.095	901690	16	Q96RT1-7;Q96RT1-6;Q96RT1-4;Q96RT1-5;Q96RT1-3;Q96RT1-9;Q96RT1-2;Q96RT1;Q96RT1-8;B4DIP2;H0YA04	Q96RT1-7;Q96RT1-6;Q96RT1-4;Q96RT1-5;Q96RT1-3;Q96RT1-9;Q96RT1-2;Q96RT1;Q96RT1-8
Msx2-interacting protein	SPEN	625.54	0	520.85	0	0	0	0	0	0	2	2	2	1.1	1.1	1.1	402.24	0	8.542	236160	3	Q96T58	Q96T58
Cell division cycle 5-like protein	CDC5L	6529.8	1867.4	2599.9	1794.8	9188.4	2655.7	2100.6	2303.4	2549.4	12	12	12	20.2	20.2	20.2	92.25	0	41.614	1484700	36	Q99459	Q99459
Nuclear pore complex protein Nup88	NUP88	5024.6	0	0	0	0	0	0	0	1564.2	3	3	3	4	4	4	83.541	0	5.7194	256960	4	Q99567;J3KMX1;I3L4K7	Q99567;J3KMX1
RANBP2-like and GRIP domain-containing protein 5/6	RGPD5	0	0	0	0	0	0	0	0	0	13	1	1	9.1	0.8	0.8	198.92	0.0021053	2.364	0	1	Q99666	Q99666
Histone H2B type 1-M;Histone H2B;Histone H2B type 1-L;Histone H2B type 1-N;Histone H2B type 1-H;Histone H2B type 2-F;Histone H2B type 1-C/E/F/G/I;Histone H2B type 1-D;Histone H2B type F-S;Histone H2B type 1-K	HIST1H2BM;HIST1H2BI;HIST1H2BN;HIST1H2BL;HIST1H2BH;HIST2H2BF;HIST1H2BC;HIST1H2BD;H2BFS;HIST1H2BK	425220	434550	305440	46940	1757400	38996	208950	478890	233950	8	8	4	48.4	48.4	18.3	13.989	0	39.272	43234000	59	Q99879;B2R4S9;U3KQK0;Q99880;Q99877;Q93079;Q5QNW6;P62807;P58876;P57053;O60814;Q5QNW6-2	Q99879;B2R4S9;U3KQK0;Q99880;Q99877;Q93079;Q5QNW6;P62807;P58876;P57053;O60814;Q5QNW6-2
Coronin-1B	CORO1B	350260	346850	360120	0	0	0	637820	563890	490730	11	11	11	28.6	28.6	28.6	54.234	0	76.216	68742000	115	Q9BR76;A0A087WW53;F5H390;F5H0D2	Q9BR76
Leucine zipper putative tumor suppressor 2	LZTS2	0	0	0	0	0	0	0	2755.2	0	1	1	1	4.8	4.8	4.8	72.759	0	2.8742	101940	1	Q9BRK4	Q9BRK4
G patch domain-containing protein 1	GPATCH1	0	969.58	1221.4	0	0	0	0	561.72	0	1	1	1	2.8	2.8	2.8	103.34	0	2.8571	126620	4	Q9BRR8	Q9BRR8
Nucleolar protein 10	NOL10	0	0	0	0	1608.9	327.95	0	0	0	2	2	2	3.9	3.9	3.9	74.508	0	2.385	67790	2	Q9BSC4-2;Q9BSC4-4;Q9BSC4	Q9BSC4-2;Q9BSC4-4;Q9BSC4
TERF1-interacting nuclear factor 2	TINF2	56252	32814	33072	0	0	0	30135	35214	31295	8	8	8	24	24	24	39.444	0	67.18	5469600	27	Q9BSI4-2;Q9BSI4;H0YKG7;H0YKA6;H0YLC9;H0YL20;Q9BSI4-3;H0YMN3	Q9BSI4-2;Q9BSI4;H0YKG7;H0YKA6
Death-inducer obliterator 1	DIDO1	1441.8	249.93	350.17	0	0	0	182.37	349.14	268.74	6	6	6	6.3	6.3	6.3	243.87	0	18.664	378000	17	Q9BTC0;Q9BTC0-1	Q9BTC0
U3 small nucleolar RNA-associated protein 14 homolog A	UTP14A	5603.9	3018.2	11509	3144.8	16047	5388.6	6700.8	9618.7	13337	15	15	15	28.5	28.5	28.5	82.004	0	37.854	3049100	36	Q9BVJ6-3;Q9BVJ6;Q9BVJ6-2;X6RJY0;Q5TAP6	Q9BVJ6-3;Q9BVJ6;Q9BVJ6-2
Guanine nucleotide-binding protein-like 3	GNL3	247170	168640	216230	17775	191730	100000	48094	149440	98829	20	20	20	38.5	38.5	38.5	60.54	0	114.81	38375000	170	Q9BVP2-2;Q9BVP2;C9JYH9;C9JZT7;B4DMU5	Q9BVP2-2;Q9BVP2
Uncharacterized protein KIAA1671	KIAA1671	7669.9	718.31	2411.1	0	0	0	5779.5	5508.5	8932.2	15	15	15	10.7	10.7	10.7	196.71	0	104.3	3877400	49	Q9BY89;Q9BY89-2	Q9BY89
Nucleolar GTP-binding protein 1	GTPBP4	1254.1	0	0	0	5248.9	2154.5	0	0	0	6	6	6	15.3	15.3	15.3	60.051	0	20.859	294360	11	Q9BZE4-3;Q9BZE4-2;Q9BZE4;Q5T3R7	Q9BZE4-3;Q9BZE4-2;Q9BZE4
182 kDa tankyrase-1-binding protein	TNKS1BP1	19616	22583	27193	0	0	0	39033	43068	47224	25	25	25	21.9	21.9	21.9	181.79	0	173.68	19077000	102	Q9C0C2;Q9C0C2-2	Q9C0C2;Q9C0C2-2
Centrosomal protein of 44 kDa	CEP44	2640.3	0	3748.2	0	0	0	4552.5	4871.7	4244.6	1	1	1	6.4	6.4	6.4	44.139	0	7.1534	441260	5	Q9C0F1;Q9C0F1-2	Q9C0F1;Q9C0F1-2
RNA exonuclease 4	REXO4	0	0	0	0	1135.7	0	0	0	0	1	1	1	1.9	1.9	1.9	46.671	0	2.965	32934	1	Q9GZR2	Q9GZR2
Cleavage stimulation factor subunit 2 tau variant	CSTF2T	0	0	1954.1	0	0	0	0	0	1238.9	2	1	1	6.8	4.5	4.5	64.436	0	4.6738	92596	2	Q9H0L4	Q9H0L4
Probable ATP-dependent RNA helicase DDX47	DDX47	0	0	0	0	1889.6	0	0	0	0	2	2	2	5.7	5.7	5.7	45.169	0	3.5817	41571	2	Q9H0S4-2;Q9H0S4	Q9H0S4-2;Q9H0S4
Pinin	PNN	11696	12929	9279.9	0	0	0	7871.7	10154	13093	4	4	4	6.8	6.8	6.8	81.613	0	6.9267	2796000	14	Q9H307;Q9H307-2;G3V5F0;G3V579	Q9H307;Q9H307-2
UPF0428 protein CXorf56	CXorf56	7398.4	0	0	0	0	0	0	0	0	2	2	2	13.9	13.9	13.9	19.981	0	3.2765	81382	2	Q9H5V9-2;Q9H5V9-3;Q9H5V9	Q9H5V9-2;Q9H5V9-3;Q9H5V9
Coiled-coil domain-containing protein 86	CCDC86	3966.7	4281.4	2218.9	798.1	70406	8094.3	0	9967.4	0	7	7	7	31.7	31.7	31.7	40.235	0	35.858	2094400	17	Q9H6F5;H0YG79;Q9H6F5-2	Q9H6F5
Putative uncharacterized protein MYH16	MYH16	1873.1	0	2008.2	0	0	0	0	0	2205.2	3	3	3	4.8	4.8	4.8	128.29	0	7.1271	499090	6	Q9H6N6	Q9H6N6
RNA polymerase II-associated protein 3	RPAP3	1687.5	0	0	0	0	0	0	0	0	1	1	1	3	3	3	57.107	0	3.4758	55687	1	Q9H6T3-3;Q9H6T3-2;Q9H6T3	Q9H6T3-3;Q9H6T3-2;Q9H6T3
Pseudopodium-enriched atypical kinase 1	PEAK1	4112.7	1253.9	4011.3	0	0	0	2729.7	6665.4	10639	9	9	9	8.1	8.1	8.1	193.1	0	32.138	3117600	30	Q9H792;H0YN99;H3BUZ5	Q9H792;H0YN99;H3BUZ5
Ribosome production factor 2 homolog	RPF2	2564.9	0	0	0	6219.4	1651.8	0	0	0	1	1	1	4.2	4.2	4.2	35.582	0	2.4754	198290	3	Q9H7B2	Q9H7B2
Serine-rich coiled-coil domain-containing protein 2	CCSER2	1136.8	0	0	0	0	0	2797.4	1773.9	3003.5	3	3	3	3.9	3.9	3.9	116.91	0	4.94	479140	5	Q9H7U1-3;Q9H7U1-2;Q9H7U1	Q9H7U1-3
Chromodomain-helicase-DNA-binding protein 8	CHD8	7257.3	4835.3	10827	0	0	0	3305.5	5034.9	7497.9	7	7	7	4.4	4.4	4.4	290.52	0	41.155	5077300	27	Q9HCK8;Q9HCK8-2;G3V2T9	Q9HCK8;Q9HCK8-2
Pre-mRNA-splicing factor SYF1	XAB2	1849.1	0	0	0	0	0	0	0	0	3	3	3	4.7	4.7	4.7	100.01	0	6.6753	101700	2	Q9HCS7	Q9HCS7
Ubinuclein-1	UBN1	954.77	0	2225.9	0	1491.8	0	0	0	0	2	2	2	3.6	3.6	3.6	118.55	0	3.8194	285020	4	Q9NPG3-2;Q9NPG3;K7EJT1	Q9NPG3-2;Q9NPG3;K7EJT1
Actin-binding protein anillin	ANLN	2522.7	0	2372.7	0	0	0	1454.7	1411.2	3316.1	2	2	2	2.8	2.8	2.8	120.01	0	51.853	731100	8	Q9NQW6-2;Q9NQW6;H7C3S1	Q9NQW6-2;Q9NQW6;H7C3S1
PDZ and LIM domain protein 7	PDLIM7	6375.3	1881.5	2349.3	0	0	0	0	0	2106.7	3	3	3	9	9	9	46.51	0	4.686	355960	6	Q9NR12-2;Q9NR12;D6RAN1;D6RF83;H7BYK4;D6RH06;Q9NR12-3;Q9NR12-5;Q9NR12-6;Q9NR12-4	Q9NR12-2;Q9NR12;D6RAN1;D6RF83;H7BYK4;D6RH06;Q9NR12-3;Q9NR12-5;Q9NR12-6;Q9NR12-4
Nucleolar RNA helicase 2	DDX21	7845.1	3410	4017	960.07	8972.9	4446.2	0	3289.6	1827.9	12	12	12	20.1	20.1	20.1	79.656	0	29.937	1390800	32	Q9NR30-2;Q9NR30;A0A087WVC1;Q9BQ39	Q9NR30-2;Q9NR30
ATP-dependent RNA helicase DDX18	DDX18	6096.5	388.59	15128	1496.5	20621	21313	2851.3	2797.4	13131	16	16	16	30.7	30.7	30.7	75.406	0	52.856	3185300	40	Q9NVP1;H7C452	Q9NVP1
RNA-binding protein 28	RBM28	0	0	0	0	754.17	302.67	0	0	0	1	1	1	1.5	1.5	1.5	69.922	0	3.7447	38046	2	Q9NW13-2;Q9NW13	Q9NW13-2;Q9NW13
Cell growth-regulating nucleolar protein	LYAR	16044	7591.6	1818.7	0	42449	52026	0	0	0	16	16	16	36.1	36.1	36.1	43.614	0	46.372	2518500	36	Q9NX58	Q9NX58
Probable ATP-dependent RNA helicase DDX56	DDX56	2731.8	0	0	562.06	35586	2561.2	0	0	0	10	10	10	20.7	20.7	20.7	57.274	0	47.756	1367600	17	Q9NY93-2;Q9NY93;G3V0G3;F8WDT8;H7C3E9;F8WEI3;H7BZN7	Q9NY93-2;Q9NY93;G3V0G3;F8WDT8;H7C3E9
Glioma tumor suppressor candidate region gene 2 protein	GLTSCR2	6248.9	12172	2624.9	585.4	43488	7368.6	1944.6	7450.2	17870	8	8	8	13.8	13.8	13.8	54.389	0	16.727	2294300	24	Q9NZM5;M0QZU5;M0QYZ9;M0QZ34	Q9NZM5
Spliceosome-associated protein CWC15 homolog	CWC15	19377	23878	0	0	0	0	0	1550.2	18610	3	3	3	15.3	15.3	15.3	26.624	0	4.3424	697570	7	Q9P013	Q9P013
Ankycorbin	RAI14	57987	59317	74080	0	0	0	163190	147060	125800	36	36	36	41.4	41.4	41.4	106.9	0	323.31	42038000	165	Q9P0K7-4;Q9P0K7-3;Q9P0K7;Q9P0K7-2;D6RB27;D6R9G4;D6RBY4;D6REL2;D6R9G6;D6RF74;D6RE17;D6RB25;D6RBW6	Q9P0K7-4;Q9P0K7-3;Q9P0K7;Q9P0K7-2
Junctional protein associated with coronary artery disease	KIAA1462	3829.5	1003.9	3041.4	0	0	0	3508.4	6067.5	3057.3	7	7	7	9.6	9.6	9.6	148.35	0	20.558	1620100	17	Q9P266	Q9P266
RNA-binding protein 27	RBM27	3356.7	3983.2	2483.3	0	0	0	0	0	2612.9	4	4	3	3.8	3.8	2.6	114.54	0	13.023	559630	10	U3KPZ7;Q9P2N5;A0A087X0H9;Q5T8P6-4;Q5T8P6	U3KPZ7;Q9P2N5
Tight junction protein ZO-2	TJP2	6891.7	2968.2	5788.3	0	0	0	5758.9	2869.9	7378.1	7	7	7	10	10	10	130.44	0	38.463	2405800	33	Q9UDY2-6;Q9UDY2-3;Q9UDY2;Q9UDY2-7;Q9UDY2-5;Q9UDY2-4;Q9UDY2-2	Q9UDY2-6;Q9UDY2-3;Q9UDY2;Q9UDY2-7;Q9UDY2-5;Q9UDY2-4;Q9UDY2-2
Transcription factor 20	TCF20	656.28	0	0	0	0	0	0	0	0	1	1	1	1.6	1.6	1.6	209.65	0	2.3733	68254	1	Q9UGU0-2;Q9UGU0	Q9UGU0-2;Q9UGU0
Probable ribosome biogenesis protein RLP24	RSL24D1	80557	200940	130030	85614	125750	10521	236720	206470	132480	4	4	4	26.4	26.4	26.4	19.621	0	24.701	7254500	52	Q9UHA3;H3BMQ2	Q9UHA3;H3BMQ2
Septin-9	2016-09-09	28380	13317	9179.1	0	0	0	10414	6791.6	8275.1	11	11	11	34.4	34.4	34.4	63.502	0	42.307	3207000	31	Q9UHD8-7;Q9UHD8-2;Q9UHD8-5;Q9UHD8;Q9UHD8-3;Q9UHD8-4;Q9UHD8-9;Q9UHD8-8;K7EJ51;K7EL40;K7ENL0;K7EK18;K7EJV0;K7EPY1;K7ER52;K7EIE4;K7ER14;K7EQD7;K7EJL9;K7ERG1;K7EQ08;K7ER34;K7EIR4;K7EKN4;K7EN52;K7ENQ5;K7EJZ2;K7ELJ9	Q9UHD8-7;Q9UHD8-2;Q9UHD8-5;Q9UHD8;Q9UHD8-3
Protein FAM208A	FAM208A	3083.3	1941	4705.4	0	0	0	2154.3	3996.8	2240.4	8	8	8	7.7	7.7	7.7	170.81	0	19.712	1685300	20	Q9UK61-3;Q9UK61-4;Q9UK61;A0A087X0F1;Q9UK61-2	Q9UK61-3;Q9UK61-4;Q9UK61;A0A087X0F1;Q9UK61-2
Cleavage and polyadenylation specificity factor subunit 3	CPSF3	5866.6	0	0	0	0	0	0	0	0	3	3	3	7.3	7.3	7.3	77.485	0	3.8515	222930	3	Q9UKF6;G5E9W3	Q9UKF6;G5E9W3
Nuclear pore complex protein Nup50	NUP50	2041.5	0	0	0	0	0	0	0	0	1	1	1	5.2	5.2	5.2	46.862	0.007767	1.9589	65329	1	Q9UKX7-2;Q9UKX7	Q9UKX7-2;Q9UKX7
Protein CDV3 homolog	CDV3	3080.9	0	0	0	0	0	0	0	0	1	1	1	23	23	23	22.079	0.002008	2.1423	36971	1	Q9UKY7-2;Q9UKY7	Q9UKY7-2;Q9UKY7
Kinase D-interacting substrate of 220 kDa	KIDINS220	972.99	0	0	0	0	0	1249.9	2858.3	161.63	4	4	4	5.1	5.1	5.1	194.57	0	6.1341	513800	6	Q9ULH0-4;Q9ULH0;Q9ULH0-5;Q9ULH0-2;F8WAY8;E9PH70;Q9ULH0-3	Q9ULH0-4;Q9ULH0;Q9ULH0-5;Q9ULH0-2
YEATS domain-containing protein 2	YEATS2	11015	17550	17744	0	0	0	15724	10477	10653	12	12	12	13.3	13.3	13.3	150.78	0	81.483	7484500	48	Q9ULM3;H0Y6M6	Q9ULM3
Targeting protein for Xklp2	TPX2	827.5	1009.6	0	0	0	0	1657.6	1545.9	1493.9	1	1	1	1.7	1.7	1.7	85.652	0.0021097	2.3663	294060	4	Q9ULW0;Q9ULW0-2	Q9ULW0;Q9ULW0-2
Nucleolar protein 7	NOL7	84640	53121	30706	6045.6	153810	8563.2	88777	119900	51305	6	6	6	24.5	24.5	24.5	29.426	0	40.62	5968700	29	Q9UMY1;H7C2B1;Q9UMY1-2	Q9UMY1;H7C2B1;Q9UMY1-2
Ras GTPase-activating protein-binding protein 2	G3BP2	1432.5	0	0	0	0	0	0	0	1041.8	1	1	1	2.9	2.9	2.9	50.817	0.0020161	2.1798	61858	3	Q9UN86-2;Q9UN86	Q9UN86-2;Q9UN86
60S ribosomal protein L26-like 1	RPL26L1	0	0	0	2339.8	74421	0	0	0	0	13	3	3	60	13.1	13.1	17.256	0	6.5018	690840	4	Q9UNX3;E5RIT6;E5RHH1	Q9UNX3;E5RIT6
Serine/arginine repetitive matrix protein 2	SRRM2	568.47	0	0	0	0	0	0	830.81	0	1	1	1	0.9	0.9	0.9	256.64	0	3.7764	179110	2	Q9UQ35-2;Q9UQ35	Q9UQ35-2;Q9UQ35
RuvB-like 1	RUVBL1	74684	98506	35279	0	0	0	49725	61987	76482	10	10	10	32.5	32.5	32.5	50.227	0	54.882	9519900	53	Q9Y265;Q9Y265-2;E7ETR0;H7C4G5;J3QLR1;H7C4I3	Q9Y265;Q9Y265-2;E7ETR0
A-kinase anchor protein 2	AKAP2	28136	25858	35428	0	0	0	77184	51590	73939	19	19	18	26.1	26.1	25	120.63	0	289.89	16944000	91	Q9Y2D5-6;Q9Y2D5-4;Q9Y2D5;Q9Y2D5-5;Q9Y2D5-7;C9JVY5;C9JZH4	Q9Y2D5-6;Q9Y2D5-4;Q9Y2D5;Q9Y2D5-5;Q9Y2D5-7;C9JVY5
Leucine-rich repeat and calponin homology domain-containing protein 1	LRCH1	1145	0	0	0	0	0	8657.2	7354.3	12139	3	3	3	6.9	6.9	6.9	77.224	0	6.3083	1025300	7	Q9Y2L9-2;Q9Y2L9;Q9Y2L9-3;Q5VUJ6-2;Q5VUJ6	Q9Y2L9-2;Q9Y2L9;Q9Y2L9-3
Thyroid hormone receptor-associated protein 3	THRAP3	29213	23658	17292	0	0	0	28874	30694	39208	8	8	8	10.7	10.7	10.7	108.66	0	27.151	9798500	37	Q9Y2W1	Q9Y2W1
Nucleolar protein 58	NOP58	17277	7558.9	7167	1312.9	37775	9994.3	0	12966	4073.4	9	9	9	24.4	24.4	24.4	59.578	0	28.446	2845600	33	Q9Y2X3;H7BZ72	Q9Y2X3
Zinc finger protein 281	ZNF281	0	0	0	0	0	0	0	0	3201	1	1	1	3.5	3.5	3.5	93.231	0	2.686	115230	1	Q9Y2X9-2;Q9Y2X9	Q9Y2X9-2;Q9Y2X9
Nucleolar protein 16	NOP16	203530	185010	101100	26438	827900	161570	116240	194690	86335	14	14	14	62.9	62.9	62.9	21.188	0	73.911	20931000	105	Q9Y3C1;D6RIC3;A0A0C4DGU5;A0A087X2G6;Q9Y3C1-3;Q9Y3C1-2;A0A087X1T1;D6RC60;A0A087WU10	Q9Y3C1;D6RIC3;A0A0C4DGU5;A0A087X2G6;Q9Y3C1-3;Q9Y3C1-2
60S ribosomal protein L36	RPL36	1995100	2084400	1668100	128100	367240	455040	255410	1495300	978410	7	7	7	36.2	36.2	36.2	12.254	0	41.76	47135000	164	Q9Y3U8;J3QSB5;J3KTD3	Q9Y3U8;J3QSB5
FACT complex subunit SPT16	SUPT16H	1067.6	0	1422.8	0	421.08	0	0	0	1853.8	1	1	1	2.1	2.1	2.1	119.91	0.0020408	2.2346	300210	4	Q9Y5B9	Q9Y5B9
CD2-associated protein	CD2AP	75004	32202	28017	0	0	0	92094	60965	43721	16	16	16	34.6	34.6	34.6	71.45	0	53.576	14276000	52	Q9Y5K6	Q9Y5K6
Apoptotic chromatin condensation inducer in the nucleus	ACIN1	12840	20970	17285	0	0	0	13313	11409	17627	9	9	9	12.1	12.1	12.1	145.44	0	146.01	7382100	47	S4R3H4;E7EQT4;Q9UKV3-5;Q9UKV3;G3V3B0;Q9UKV3-3;Q9UKV3-2;G3V3T3	S4R3H4;E7EQT4;Q9UKV3-5;Q9UKV3

## Sheet: log2Transformed
T: Protein names	T: Gene names	iBAQ DeltaOB1	iBAQ DeltaOB2	iBAQ DeltaOB3	iBAQ Negative1	iBAQ Negative2	iBAQ Negative3	iBAQ WT1	iBAQ WT2	iBAQ WT3	N: Peptides	N: Razor + unique peptides	N: Unique peptides	N: Sequence coverage [%]	N: Unique + razor sequence coverage [%]	N: Unique sequence coverage [%]	N: Mol. weight [kDa]	N: Q-value	N: Score	N: Intensity	N: MS/MS Count	T: Protein IDs	T: Majority protein IDs
Vigilin	HDLBP	11.8083	12.4902	12.7563	7.21764	7.91138	7.00533	14.3565	13.1206	13.9483	13	13	13	12.6	12.6	12.6	141.44	0	23.248	4955800	29	A0A024R4E5;Q00341;Q00341-2;H0Y394;H7C0A4;C9JIZ1;C9JZI8;C9J5E5;C9JT62;C9JHS7;C9JK79;C9JHZ8;C9JES8;H7BZC3;C9JHS9;C9J739;C9JMQ6;C9JQ82;C9JBS3;C9JEJ8;A0A0U1RVI6;C9JHN6;H7C2D1	A0A024R4E5;Q00341;Q00341-2;H0Y394
Transcription elongation factor B polypeptide 3	TCEB3	11.2146	11.4779	11.3698	9.91458	13.2503	10.7361	11.6535	10.4631	11.8412	6	6	6	12.7	12.7	12.7	87.229	0	20.047	1258100	21	A0A024RAC6;Q14241	A0A024RAC6;Q14241
Dystrophin	DMD	7.8429	7.54096	10.3183	6.97058	10.8006	6.74795	11.6525	11.3623	10.8275	1	1	1	0.3	0.3	0.3	426.09	0.0058708	1.9799	2489300	6	A0A087WV90;E9PDN5;A0A087WTU7;A0A075B6G3;P11532-3;P11532-2;P11532-4;P11532	A0A087WV90;E9PDN5;A0A087WTU7;A0A075B6G3;P11532-3;P11532-2;P11532-4;P11532
Synemin	SYNM	13.4759	11.386	12.6206	7.10255	7.64625	6.88544	12.7726	13.0115	12.7797	14	14	14	19.6	19.6	19.6	140.16	0	66.484	3284400	50	A0A075B7B1;O15061-2;O15061;H0YL34;C9JIE4;O15061-3	A0A075B7B1;O15061-2;O15061;H0YL34
Alstrom syndrome protein 1	ALMS1	10.0913	7.11072	10.5172	8.62768	7.78788	8.47426	10.5905	11.0311	11.9215	17	17	17	8.9	8.9	8.9	425.23	0	40.443	2337700	34	A0A087WV20;A0A087WTU9;A0A087WZY3;Q8TCU4-3;Q8TCU4-2;Q8TCU4;H7C1D9	A0A087WV20;A0A087WTU9;A0A087WZY3;Q8TCU4-3;Q8TCU4-2;Q8TCU4
40S ribosomal protein S24	RPS24	7.62128	11.5355	7.55028	12.5817	14.2167	13.9191	11.7384	8.06738	8.19217	4	4	4	35.1	35.1	35.1	15.197	0	9.7222	329320	11	E7ETK0;A0A087WUS0;P62847-2;P62847-3;P62847;P62847-4	E7ETK0;A0A087WUS0;P62847-2;P62847-3;P62847;P62847-4
Eukaryotic translation initiation factor 5B	EIF5B	11.049	10.5623	10.5486	7.73216	9.42458	7.54134	8.23587	11.4547	11.5204	3	3	3	4.3	4.3	4.3	138.68	0	6.9617	681650	7	A0A087WUT6;O60841	A0A087WUT6;O60841
Spectrin beta chain, non-erythrocytic 1	SPTBN1	7.73966	7.2979	7.74113	7.08957	8.46354	6.87192	7.43104	7.84083	7.3311	1	1	1	0.8	0.8	0.8	274.83	0	2.8508	89248	4	A0A087WUZ3;Q01082-3;Q01082-2;Q01082	A0A087WUZ3;Q01082-3;Q01082-2;Q01082
Antigen KI-67	MKI67	8.83406	7.42774	6.89142	8.00711	7.77395	7.82778	8.06602	7.64147	7.97701	4	4	4	2.5	2.5	2.5	358.62	0	6.5378	164250	6	A0A087WV66;P46013;P46013-2	A0A087WV66;P46013;P46013-2
Ribosome-binding protein 1	RRBP1	13.1784	12.9592	12.4783	7.53989	8.75861	7.34104	13.9353	13.4276	13.1597	17	17	17	25.3	25.3	25.3	102.77	0	78.904	4172900	38	A0A087WVV2;A0A0A0MRV0;Q9P2E9-2;Q9P2E9;Q9P2E9-3;F8W7S5;A0A087WU26;V9GY78	A0A087WVV2;A0A0A0MRV0;Q9P2E9-2;Q9P2E9;Q9P2E9-3;F8W7S5
Protein kinase C-binding protein 1	ZMYND8	11.4443	12.327	9.888	8.47705	8.25721	8.31734	12.2071	11.7385	11.034	3	3	3	3.5	3.5	3.5	121.02	0	10.373	1280700	12	H7C4X9;A0A087WVZ6;Q9ULU4-3;Q9ULU4-6;Q9ULU4-23;Q9ULU4-21;Q9ULU4-14;Q9ULU4-12;Q9ULU4-22;Q9ULU4-16;Q9ULU4-9;Q9ULU4-13;A0A087WV57;A0A087WYS3;Q9ULU4-4;Q9ULU4-17;Q9ULU4-15;Q9ULU4-8;Q9ULU4-5;Q9ULU4-20;Q9ULU4;Q9ULU4-10;Q9ULU4-11;Q9ULU4-7;Q9ULU4-19;A0A0A0MTK7;Q9ULU4-2;Q9ULU4-18	H7C4X9;A0A087WVZ6;Q9ULU4-3;Q9ULU4-6;Q9ULU4-23;Q9ULU4-21;Q9ULU4-14;Q9ULU4-12;Q9ULU4-22;Q9ULU4-16;Q9ULU4-9;Q9ULU4-13;A0A087WV57;A0A087WYS3;Q9ULU4-4;Q9ULU4-17;Q9ULU4-15;Q9ULU4-8;Q9ULU4-5;Q9ULU4-20;Q9ULU4;Q9ULU4-10;Q9ULU4-11;Q9ULU4-7;Q9ULU4-19
ESF1 homolog	ESF1	9.10777	12.3704	11.9851	7.40627	9.74769	7.20184	7.84047	7.96185	12.4956	2	2	2	7.9	7.9	7.9	52.371	0	5.0618	383610	4	A0A087WX71;Q9H501	A0A087WX71;Q9H501
60S ribosomal protein L17	RPL17;RPL17-C18orf32	16.8894	17.3905	15.3428	15.1809	18.222	14.5732	16.8724	17.2121	15.9152	6	6	6	34.9	34.9	34.9	19.586	0	45.675	12428000	35	A0A087WXM6;J3QQT2;J3KRX5;A0A0A6YYL6;P18621;P18621-3;J3KRB3;A0A087WWH0;J3QS96;A0A087WY81;J3QLC8;A0A0A0MRF8;P18621-2;J3KSJ0	A0A087WXM6;J3QQT2;J3KRX5;A0A0A6YYL6;P18621;P18621-3;J3KRB3;A0A087WWH0;J3QS96;A0A087WY81;J3QLC8;A0A0A0MRF8;P18621-2;J3KSJ0
Sorting nexin;Sorting nexin-9	SNX9	10.7974	8.92817	7.3229	7.7786	9.26293	7.58972	10.8024	11.266	11.4302	1	1	1	3	3	3	66.476	0.0077071	1.9083	246060	4	A0A087WYU1;Q9Y5X1	A0A087WYU1;Q9Y5X1
Tight junction protein ZO-1	TJP1	13.0707	11.9433	12.8118	8.10866	8.11381	7.93357	13.1421	13.5969	13.0997	15	15	1	11.8	11.8	0.9	187.85	0	58.09	5193700	44	A0A087X0K9;G5E9E7;Q07157-2	A0A087X0K9;G5E9E7;Q07157-2
Heterogeneous nuclear ribonucleoprotein M	HNRNPM	12.6987	8.04715	11.5313	5.9954	8.51338	5.73205	7.96095	11.8451	8.09194	4	4	4	14.2	14.2	14.2	37.684	0	6.8894	292310	6	M0R019;A0A087X0X3;P52272-2;P52272;M0QYQ7;M0R2T0;M0R0Y6;M0R0N3	M0R019;A0A087X0X3;P52272-2;P52272;M0QYQ7;M0R2T0;M0R0Y6;M0R0N3
Uncharacterized protein FLJ45252	AAK1	11.5704	12.8329	12.7236	6.96321	8.86759	6.74028	10.924	12.28	13.175	6	6	6	18.4	18.4	18.4	54.448	0	17.883	798370	18	A0A096LP25;Q6ZSR9;A0A096LNZ0	A0A096LP25;Q6ZSR9;A0A096LNZ0
Ribosome biogenesis protein NSA2 homolog	NSA2	14.7901	7.41497	14.9546	12.0908	15.4218	13.7214	9.35333	9.36034	9.42012	2	2	2	10.6	10.6	10.6	22.653	0	5.195	1096700	6	A0A0A0MQZ6;O95478;H0YAI9	A0A0A0MQZ6;O95478;H0YAI9
RNA-binding protein 10	RBM10	11.3642	10.3359	11.2762	7.90635	6.59973	7.72281	11.0215	10.4617	13.0369	4	4	4	8.5	8.5	8.5	110.36	0	19.709	970020	21	A0A0A0MR66;P98175-4;P98175-3;P98175-2;P98175	A0A0A0MR66;P98175-4;P98175-3;P98175-2;P98175
Band 4.1-like protein 3;Band 4.1-like protein 3, N-terminally processed	EPB41L3	12.0619	11.4596	11.9555	7.65489	7.63834	7.46084	12.6751	12.7859	12.3512	4	4	4	6.5	6.5	6.5	102.29	0	16.145	1763600	11	A0A0A0MRA8;Q9Y2J2-2;Q9Y2J2-4;Q9Y2J2;A0A0J9YY18;A8K968;A0A0J9YW31;J3KS70;J3QKY2;J3KRD1;J3QKK4;J3QR33;J3QS55;Q9Y2J2-3	A0A0A0MRA8;Q9Y2J2-2;Q9Y2J2-4;Q9Y2J2;A0A0J9YY18;A8K968;A0A0J9YW31
Arf-GAP with SH3 domain, ANK repeat and PH domain-containing protein 1	ASAP1	9.75914	8.31765	7.44436	7.47555	8.65048	7.27402	10.1328	8.53918	8.65646	2	2	2	3.3	3.3	3.3	105.13	0	2.5185	133990	3	H0YBF7;A0A0A0MRE5;Q9ULH1;Q9ULH1-2;H0YBM4	H0YBF7;A0A0A0MRE5;Q9ULH1;Q9ULH1-2;H0YBM4
MAP7 domain-containing protein 3	MAP7D3	8.30445	7.85799	8.84801	7.53253	8.38062	7.33337	9.48488	12.119	10.6894	4	4	4	5.5	5.5	5.5	90.131	0	5.9174	327170	5	A0A0A0MRP0;Q8IWC1-2;Q8IWC1-4;Q8IWC1;Q8IWC1-3	A0A0A0MRP0;Q8IWC1-2;Q8IWC1-4;Q8IWC1;Q8IWC1-3
Eukaryotic translation initiation factor 4 gamma 3	EIF4G3	8.76165	8.77998	7.95536	6.87542	8.18816	6.64882	9.29944	7.94995	9.49388	3	2	2	2.4	1.6	1.6	180.5	0	3.6627	217570	4	A0A0A0MSA7;A0A0U1RQK7;O43432-4;O43432;O43432-3	A0A0A0MSA7;A0A0U1RQK7;O43432-4;O43432;O43432-3
ATP-dependent RNA helicase DDX42	DDX42	12.825	11.5016	13.1466	7.24905	8.24931	7.03805	12.0958	12.2546	12.4112	7	7	7	19.5	19.5	19.5	77.813	0	25.615	1425300	17	A0A0A0MSJ0;Q86XP3-2;Q86XP3	A0A0A0MSJ0;Q86XP3-2;Q86XP3
La-related protein 1	LARP1	13.2098	13.6107	13.3022	7.94707	7.54413	7.76523	14.573	13.4448	14.2468	8	8	8	20.1	20.1	20.1	90.978	0	42.838	4091300	34	A0A0B4J210;Q6PKG0;Q6PKG0-3;E5RH50;H0YC33;H0YAX9;H0YC73;H0YBW1	A0A0B4J210;Q6PKG0;Q6PKG0-3;E5RH50;H0YC33
	C11orf98	16.7825	17.4096	15.8682	12.4748	15.6725	16.2488	14.4762	16.1007	8.64024	3	3	3	32.5	32.5	32.5	14.234	0	16.198	4604100	27	A0A0B4J220;E9PLD3;E9PRG8	A0A0B4J220
Probable ATP-dependent RNA helicase DDX46	DDX46	14.1901	11.5879	11.7807	8.85568	7.94509	8.71178	7.63583	11.6163	11.7067	9	9	9	10.5	10.5	10.5	117.46	0	20.925	1886200	18	A0A0C4DG89;Q7L014;H0Y9U3	A0A0C4DG89;Q7L014
Adrenocortical dysplasia protein homolog	ACD	15.8522	16.1861	16.2691	5.99189	8.69418	5.72839	15.9338	15.8515	15.9182	2	2	2	5.2	5.2	5.2	47.12	0	34.555	5945000	13	R4GNJ5;A0A0C4DGT6;Q96AP0-2;Q96AP0	R4GNJ5;A0A0C4DGT6;Q96AP0-2;Q96AP0
Mitogen-activated protein kinase kinase kinase kinase 4	MAP4K4	9.18602	7.72653	8.02382	6.63498	9.66926	6.39834	9.49805	9.19655	8.08064	1	1	1	3.3	3.3	3.3	113.56	0	2.4914	100290	5	C9J840;E7EX83;A0A0D9SG62;H7C0P6;E7ENQ1;G3XAA2;H7C360;G5E948;E7EN19;E7ESS2;A0A0D9SEY1;O95819-4;O95819-2;O95819;O95819-5;O95819-3	C9J840;E7EX83;A0A0D9SG62;H7C0P6;E7ENQ1;G3XAA2;H7C360;G5E948;E7EN19;E7ESS2;A0A0D9SEY1;O95819-4;O95819-2;O95819;O95819-5;O95819-3
Spectrin alpha chain, non-erythrocytic 1	SPTAN1	6.34364	9.71673	9.25505	6.92614	6.59596	6.70166	9.76467	9.64845	10.0627	3	3	3	1.9	1.9	1.9	282.83	0	8.0238	808090	10	A0A0D9SF54;A0A0D9SGF6;Q13813-3;Q13813;Q13813-2	A0A0D9SF54;A0A0D9SGF6;Q13813-3;Q13813;Q13813-2
Synaptojanin-1	SYNJ1	11.5062	10.0164	11.2461	6.86458	7.2861	6.63753	9.92751	9.95848	11.5134	4	4	4	4.5	4.5	4.5	168.16	0	9.4658	1070200	14	A0A0D9SGJ6;J3KQV8;O43426;C9JW66;J3KPK1;C9JFZ1;O43426-4;O43426-2	A0A0D9SGJ6;J3KQV8;O43426
Phostensin	PPP1R18	14.8943	14.5077	14.7223	6.86396	7.59856	6.63688	15.3767	14.2731	16.0856	8	8	8	24.8	24.8	24.8	68.041	0	101.74	7017900	54	A0A0G2JHC2;Q6NYC8;Q6NYC8-2;Q6NYC8-3	A0A0G2JHC2;Q6NYC8;Q6NYC8-2;Q6NYC8-3
Protein scribble homolog	SCRIB	9.84155	8.09284	9.42137	7.26319	7.5325	7.05278	11.3721	11.1795	12.0149	4	4	4	4.4	4.4	4.4	165.27	0	6.9818	867640	10	A0A0G2JMS7;A0A0G2JNZ2;A0A0G2JPP5;Q14160-2;Q14160;Q14160-3;H0YCG0	A0A0G2JMS7;A0A0G2JNZ2;A0A0G2JPP5;Q14160-2;Q14160;Q14160-3;H0YCG0
Poly(U)-binding-splicing factor PUF60	PUF60	12.6042	13.0365	13.3428	7.83765	7.53183	7.65123	12.3759	12.8778	12.9262	4	4	4	28.9	28.9	28.9	33.756	0	9.2664	867200	12	A0A0J9YVR6;E9PQ56;A0A0J9YWM1;H0YEM1;A0A0J9YYL3;A0A0J9YXJ8;A0A0J9YVP6;A0A0J9YXX5;Q9UHX1-4;Q9UHX1-6;Q9UHX1-3;Q9UHX1-5;Q9UHX1-2;Q9UHX1;E9PMU7;E9PN18;H0YCP8;E9PL19	A0A0J9YVR6;E9PQ56;A0A0J9YWM1;H0YEM1;A0A0J9YYL3;A0A0J9YXJ8;A0A0J9YVP6;A0A0J9YXX5;Q9UHX1-4;Q9UHX1-6;Q9UHX1-3;Q9UHX1-5;Q9UHX1-2;Q9UHX1;E9PMU7;E9PN18;H0YCP8
Absent in melanoma 1 protein	AIM1	12.6522	11.9462	12.4836	6.24465	7.96026	5.9917	13.1243	12.9513	13.3796	13	13	13	8.3	8.3	8.3	231.71	0	128.36	4797900	55	A0A0J9YWL0;Q9Y4K1;Q9Y4K1-2;Q96QW7	A0A0J9YWL0;Q9Y4K1
Matrin-3	MATR3;DKFZp686L22104	9.88345	8.75982	10.5415	6.84551	8.57675	6.61766	8.53576	8.7913	8.87969	2	2	1	4.3	4.3	2.1	94.622	0	4.9711	131940	4	A0A0R4J2E8;A8MXP9;P43243;Q68E03;D6R991;B3KM87;P43243-2	A0A0R4J2E8;A8MXP9;P43243;Q68E03;D6R991;B3KM87;P43243-2
Histone H2A type 1-J;Histone H2A type 1-H;Histone H2A.J;Histone H2A type 2-C;Histone H2A type 2-A;Histone H2A type 1-D;Histone H2A type 1;Histone H2A;Histone H2A type 1-A;Histone H2AX	HIST1H2AJ;HIST1H2AH;H2AFJ;HIST2H2AC;HIST2H2AA3;HIST1H2AD;HIST1H2AG;HIST1H2AA;H2AFX	18.0276	17.9878	17.8459	16.8418	19.8626	17.7922	17.4845	17.9608	17.6695	4	4	1	27.2	27.2	6.5	18.481	0	53.556	29782000	51	A0A0U1RR32;A0A0U1RRH7;Q99878;Q96KK5;Q9BTM1;Q16777;Q6FI13;P20671;P0C0S8;H0YFX9;Q9BTM1-2;Q96QV6;P16104	A0A0U1RR32;A0A0U1RRH7;Q99878;Q96KK5;Q9BTM1;Q16777;Q6FI13;P20671;P0C0S8;H0YFX9;Q9BTM1-2;Q96QV6;P16104
Nuclear pore glycoprotein p62	NUP62	14.7937	15.2901	15.1234	5.92875	6.86721	5.66262	7.9491	14.6889	15.5346	1	1	1	91.3	91.3	91.3	2.2114	0	20.643	178040	8	M0QX10;A0A0U1RVK9;M0QYY0;M0QX13;M0QZL5;M0R1S1;M0QX64;M0R302;M0QXN5;P37198	M0QX10;A0A0U1RVK9;M0QYY0;M0QX13;M0QZL5;M0R1S1;M0QX64;M0R302;M0QXN5;P37198
40S ribosomal protein S6	RPS6	11.376	8.41756	7.43242	8.19056	13.168	11.2504	8.78678	8.36287	8.4728	2	2	2	7.3	7.3	7.3	24.968	0	3.9166	157270	3	A2A3R5;P62753	A2A3R5;P62753
Host cell factor 1;HCF N-terminal chain 1;HCF N-terminal chain 2;HCF N-terminal chain 3;HCF N-terminal chain 4;HCF N-terminal chain 5;HCF N-terminal chain 6;HCF C-terminal chain 1;HCF C-terminal chain 2;HCF C-terminal chain 3;HCF C-terminal chain 4;HCF C-terminal chain 5;HCF C-terminal chain 6	HCFC1	15.8211	16.2778	16.3636	6.5714	7.51203	8.01889	15.2543	15.3306	14.5562	16	16	16	12.3	12.3	12.3	213.47	0	150.37	27714000	92	A6NEM2;P51610;P51610-4;P51610-2;P51610-3	A6NEM2;P51610;P51610-4;P51610-2;P51610-3
RanBP2-like and GRIP domain-containing protein 3	RGPD3	11.381	11.6498	11.7884	6.25931	6.5282	6.3321	12.272	11.9776	12.2472	24	1	0	15.4	0.7	0	197.62	0	25.698	2697900	6	J3KNE0;A6NKT7	J3KNE0;A6NKT7
Tumor suppressor p53-binding protein 1	TP53BP1	11.5666	13.1477	13.0004	5.91358	8.95548	6.00698	11.4344	11.699	11.9258	6	6	6	6.2	6.2	6.2	209.02	0	18.104	2998300	17	A6NNK5;Q12888;Q12888-3;Q12888-2;C9JXV0;M0R142;H7C3N7	A6NNK5;Q12888;Q12888-3;Q12888-2;C9JXV0
Pericentriolar material 1 protein	PCM1	8.80135	10.6578	10.4467	7.47663	7.21786	5.64681	12.5407	12.3926	12.6111	4	4	4	3.1	3.1	3.1	210.13	0	13.742	1936500	12	A6NNN6;Q15154-2;Q15154;H0YBA1;E7ETA6;E5RGQ4;E9PGW9;E7EV93;Q15154-3	A6NNN6;Q15154-2;Q15154;H0YBA1;E7ETA6
Afadin	MLLT4	14.646	13.9018	14.5844	8.08634	6.88295	7.27514	14.5904	14.8298	15.0912	23	23	23	17.2	17.2	17.2	201.8	0	148.03	16038000	98	A8MQ02;J3KN01;P55196;P55196-5;P55196-3;P55196-1;Q5TIG5;P55196-2;P55196-6;H0Y8L4;H0Y948;H0Y8U8;F8W9I4;E9PFY5;H0Y9I0;H0Y7R8	A8MQ02;J3KN01;P55196;P55196-5;P55196-3;P55196-1;Q5TIG5;P55196-2;P55196-6
Drebrin-like protein	DBNL	12.8703	6.33851	11.0978	8.12234	6.51192	7.91031	8.36022	9.22222	10.4791	2	2	2	5.4	5.4	5.4	45.746	0	7.491	244350	4	B4DDD6;Q9UJU6-6;Q9UJU6;Q9UJU6-2;Q9UJU6-3;F2Z2V3;F8WB73;F8WCK3;F2Z3E3;F8WC20;F8WBB2;F8WFE1;F8WBG8;H0Y5J4;Q9UJU6-5;Q9UJU6-4	B4DDD6;Q9UJU6-6;Q9UJU6;Q9UJU6-2;Q9UJU6-3;F2Z2V3;F8WB73;F8WCK3;F2Z3E3;F8WC20;F8WBB2;F8WFE1;F8WBG8;H0Y5J4;Q9UJU6-5;Q9UJU6-4
Histone H3;Histone H3.3C;Histone H3.2;Histone H3.1t;Histone H3.3;Histone H3.1	H3F3B;H3F3A;HIST2H3PS2;H3F3C;HIST2H3A;HIST3H3;HIST1H3A	17.9274	15.4004	15.2824	15.4026	18.5059	16.7998	15.6978	16.2303	15.7477	3	3	3	20.7	20.7	20.7	10.334	0	5.6836	5235400	16	K7EMV3;K7EP01;B4DEB1;K7EK07;Q5TEC6;K7ES00;Q6NXT2;Q71DI3;Q16695;P84243;P68431	K7EMV3;K7EP01;B4DEB1;K7EK07;Q5TEC6;K7ES00;Q6NXT2;Q71DI3;Q16695;P84243;P68431
SWI/SNF-related matrix-associated actin-dependent regulator of chromatin subfamily E member 1	SMARCE1	11.7519	10.7083	11.2302	6.71784	8.18932	7.94782	9.21581	10.5816	10.7136	3	3	3	14.6	14.6	14.6	33.433	0	5.1578	236190	7	J3QKS7;B4DGM3;Q969G3-6;Q969G3-5;Q969G3-3;Q969G3-2;Q969G3-4;Q969G3;J3KT85;J3QR61;K7EMQ8	J3QKS7;B4DGM3;Q969G3-6;Q969G3-5;Q969G3-3;Q969G3-2;Q969G3-4;Q969G3;J3KT85;J3QR61
Coronin;Coronin-1C	CORO1C	14.0354	12.3763	11.6342	6.93892	8.84364	6.48465	13.6352	12.5093	13.0594	5	5	5	19	19	19	41.603	0	41.006	1099900	12	B4E3S0;Q9ULV4;Q9ULV4-2;Q9ULV4-3;H0YHL7	B4E3S0;Q9ULV4;Q9ULV4-2;Q9ULV4-3;H0YHL7
Probable ATP-dependent RNA helicase DDX27	DDX27	15.17	14.9002	15.2901	10.8031	16.1007	15.3437	11.5545	14.4329	14.5596	21	21	21	23.9	23.9	23.9	86.604	0	107.78	11358000	81	B7Z6D5;Q96GQ7;A0A087X059;A0A087WYH5	B7Z6D5;Q96GQ7
H/ACA ribonucleoprotein complex subunit 4	DKC1	10.2109	7.29065	8.27687	6.85262	9.82833	9.25084	8.23823	8.24034	9.28894	1	1	1	3.9	3.9	3.9	29.835	0.0077369	1.9199	54071	3	C9IYT0;O60832-2;O60832	C9IYT0;O60832-2;O60832
Charged multivesicular body protein 2b	CHMP2B	12.8644	13.1864	12.7796	6.06666	8.88228	6.71498	8.57816	12.8657	8.35643	1	1	1	5.5	5.5	5.5	20.772	0	7.1914	281470	4	C9J0A7;Q9UQN3-2;Q9UQN3	C9J0A7;Q9UQN3-2;Q9UQN3
Nuclear receptor corepressor 2	NCOR2	10.95	11.3415	11.3632	7.54479	7.37501	6.62507	9.20516	10.2641	10.4366	7	7	7	4.1	4.1	4.1	268.04	0	11.181	1593200	18	C9JE98;C9J0Q5;C9JFD3;Q9Y618-5;Q9Y618-4;Q9Y618-3;Q9Y618;C9J7T7;Q9Y618-2;C9JQE8;H7C184;H7C0P3;H7C1J7;H0YGK8;C9J330	C9JE98;C9J0Q5;C9JFD3;Q9Y618-5;Q9Y618-4;Q9Y618-3;Q9Y618;C9J7T7;Q9Y618-2
60S ribosomal protein L37a	RPL37A	17.5627	17.7084	18.6413	18.4965	18.3877	18.0438	17.8631	18.0264	17.4474	2	2	2	39.7	39.7	39.7	7.624	0	49.393	9935200	45	C9J4Z3;P61513;G5E9R3;M0R0A1;Q6P4E4;E9PEL3;M0R2L6	C9J4Z3;P61513;G5E9R3;M0R0A1;Q6P4E4;E9PEL3;M0R2L6
Cytospin-A	SPECC1L;SPECC1L-ADORA2A	7.72802	10.0454	7.84686	7.11808	7.61228	5.80628	10.4999	8.58176	10.608	1	1	1	1.4	1.4	1.4	88.282	0	3.614	203280	3	C9J8U1;F8WAN1;Q69YQ0-2;Q69YQ0	C9J8U1;F8WAN1;Q69YQ0-2;Q69YQ0
HMG box transcription factor BBX	BBX	11.9556	11.329	11.2789	7.357	9.99464	9.03686	8.45992	10.8103	10.8836	5	5	5	9.7	9.7	9.7	99.328	0	11.203	745190	14	C9JA69;Q8WY36-2;Q8WY36;C9J8D0;Q8WY36-3;C9JYU6;C9JZA0	C9JA69;Q8WY36-2;Q8WY36;C9J8D0
Ras-associated and pleckstrin homology domains-containing protein 1	RAPH1	10.6579	8.21852	10.9421	5.97135	7.51966	7.34615	11.0421	11.2856	11.6109	4	4	4	7.1	7.1	7.1	141.18	0	13.052	712900	9	C9K0J5;Q70E73;C9J164;Q70E73-5;Q70E73-2;Q70E73-8;Q70E73-7;Q70E73-4;Q70E73-3;Q70E73-9;Q70E73-6	C9K0J5;Q70E73;C9J164;Q70E73-5;Q70E73-2;Q70E73-8;Q70E73-7;Q70E73-4;Q70E73-3;Q70E73-9;Q70E73-6
Eukaryotic translation initiation factor 4 gamma 2	EIF4G2	10.02	7.97113	9.68163	7.87135	6.6762	6.90162	8.87949	8.88442	12.215	3	3	3	5.6	5.6	5.6	102.33	0	6.9483	370370	3	D3DQV9;P78344;H0Y3P2;P78344-2;E9PKF8;H0YEC5;H0YD77;H0YCH5	D3DQV9;P78344;H0Y3P2;P78344-2
Neurabin-2	PPP1R9B	10.3637	7.7947	10.1677	6.83634	8.26247	7.15051	11.7886	6.94662	10.6874	4	4	4	7.2	7.2	7.2	89.333	0	5.4417	298530	5	D3DTX6;Q96SB3;Q9ULJ8;Q9ULJ8-4;Q9ULJ8-5;Q9ULJ8-3	D3DTX6;Q96SB3
LIM and calponin homology domains-containing protein 1	LIMCH1	12.8474	12.9556	13.1177	8.93547	7.80454	5.70699	13.8994	13.3677	13.4223	10	10	10	13.8	13.8	13.8	101.8	0	24.51	3600700	34	E7EPK0;E9PDJ9;H0Y8P3;D6RD46;G5EA03;Q9UPQ0-9;Q9UPQ0-8;Q9UPQ0-6;Q9UPQ0-5;Q9UPQ0-10;Q9UPQ0-2;Q9UPQ0-4;Q9UPQ0;Q9UPQ0-3;D6R8Y0;D6RJ93;Q6NVB9;Q9UPQ0-7	E7EPK0;E9PDJ9;H0Y8P3;D6RD46;G5EA03;Q9UPQ0-9;Q9UPQ0-8;Q9UPQ0-6;Q9UPQ0-5;Q9UPQ0-10;Q9UPQ0-2;Q9UPQ0-4;Q9UPQ0;Q9UPQ0-3
PH and SEC7 domain-containing protein 3	PSD3	9.65657	7.85075	8.70938	6.81816	8.06094	7.68634	12.2727	12.243	12.3586	3	3	3	6	6	6	108.99	0	5.2512	840280	7	E5RJ29;Q9NYI0-2;Q9NYI0;A0A087X1Z0;A0A087WXD8;B4DKF8;Q9NYI0-3	E5RJ29;Q9NYI0-2;Q9NYI0
Protein PRRC2C	PRRC2C	11.4865	10.4424	9.03053	7.91012	6.57391	6.60811	11.5134	11.2965	11.3095	7	7	7	4.7	4.7	4.7	308.77	0	18.221	1633300	19	E7EPN9;Q9Y520-3;Q9Y520-6;Q9Y520-4;Q9Y520-5;Q9Y520;Q9Y520-7;Q9Y520-2;A0A0A0MS30;H7C5N8	E7EPN9;Q9Y520-3;Q9Y520-6;Q9Y520-4;Q9Y520-5;Q9Y520;Q9Y520-7;Q9Y520-2
Synaptojanin-2	SYNJ2	12.0497	7.20429	7.72388	3.5425	8.61292	8.79491	6.95017	12.2288	10.1944	3	3	3	9	9	9	62.513	0	9.8017	265500	5	X6R647;E7ER60;O15056-2;O15056;O15056-3	X6R647;E7ER60;O15056-2;O15056;O15056-3
WASH complex subunit FAM21A	FAM21A	11.1406	12.9439	12.5841	7.57621	7.50218	6.58917	13.6168	12.612	13.7546	10	10	2	16.4	16.4	4.7	136.86	0	37.939	3277700	33	F8W7U3;E7ESD2;Q641Q2-2;Q641Q2;A0A087WYF6;A0A0A0MT65	F8W7U3;E7ESD2;Q641Q2-2;Q641Q2;A0A087WYF6
U2 snRNP-associated SURP motif-containing protein	U2SURP	11.4562	7.57186	9.74838	6.28033	9.75489	7.72673	11.4907	11.1413	8.68069	2	2	2	3.8	3.8	3.8	118.25	0	4.9663	422700	4	E7ET15;O15042-2;O15042;E7EW00;H0Y8D9;O15042-3	E7ET15;O15042-2;O15042;E7EW00;H0Y8D9;O15042-3
Microtubule-associated protein;Microtubule-associated protein 4	MAP4	12.4866	13.6124	13.9186	8.01946	7.48267	3.1767	15.0702	14.6496	14.9829	17	17	17	14.2	14.2	14.2	245.44	0	97.483	17799000	79	E7EVA0;P27816;P27816-6;P27816-2;P27816-4;P27816-5;H0Y2V1;H7C4C5;B5MEG9;F8W9U4;A0A0J9YVV8;A0A0J9YW37;H7C456;P27816-7	E7EVA0;P27816;P27816-6;P27816-2;P27816-4
Cleavage stimulation factor subunit 2	CSTF2	13.4752	13.4969	12.7587	7.04085	8.65452	7.37888	11.952	11.9796	11.8932	3	3	2	12.1	12.1	8.9	46.665	0	10.436	917010	9	E9PID8;E7EWR4;P33240-2;P33240;A0A0A0MT56	E9PID8;E7EWR4;P33240-2;P33240
Eukaryotic translation initiation factor 4B	EIF4B	14.6947	13.1769	13.8757	7.32714	3.96737	6.02888	15.2828	15.1043	14.8024	4	4	4	7.8	7.8	7.8	69.697	0	7.1053	5715500	12	E7EX17;P23588;F8W0K0;F8VSC7;F8VP89;F8VX11;F8VRU1;F8VYE9;P23588-2	E7EX17;P23588;F8W0K0;F8VSC7;F8VP89;F8VX11;F8VRU1;F8VYE9;P23588-2
Cell division cycle-associated protein 2	CDCA2	10.5012	9.56121	8.9154	6.7426	10.0083	7.84063	7.83374	8.88652	8.96813	2	2	2	4.8	4.8	4.8	111.01	0	6.717	238870	8	E9PEI0;Q69YH5	E9PEI0;Q69YH5
AP2-associated protein kinase 1	AAK1	11.0814	8.25859	9.49617	7.29427	8.29619	6.82116	8.69479	7.83408	12.5124	2	2	2	4.5	4.5	4.5	73.769	0.0077821	1.9627	279410	4	E9PG46;Q2M2I8-2;Q2M2I8	E9PG46;Q2M2I8-2;Q2M2I8
Sperm-specific antigen 2	SSFA2	12.6699	12.7127	13.169	8.11875	6.9055	7.1194	14.2602	13.2325	14.5091	14	14	14	17.8	17.8	17.8	136.14	0	57.469	5475200	43	E9PHV5;P28290;P28290-2;P28290-3;E7EUL7;H7BZ26	E9PHV5;P28290;P28290-2;P28290-3;E7EUL7
Transforming growth factor beta regulator 1	TBRG1	11.4896	11.2388	8.06656	5.41015	11.5189	11.0136	8.46521	8.6989	7.12776	1	1	1	10.9	10.9	10.9	11.514	0.0020243	2.1846	51470	4	E9PI10;E9PK87;F8W6N5;Q3YBR2	E9PI10;E9PK87;F8W6N5;Q3YBR2
Probable ATP-dependent RNA helicase DDX10	DDX10	11.8933	11.834	11.1506	7.88368	11.3268	9.10504	8.30149	11.9158	11.2767	6	6	6	8.5	8.5	8.5	96.454	0	20.251	959590	16	E9PIF2;Q13206	E9PIF2;Q13206
Bcl-2-associated transcription factor 1	BCLAF1	11.7776	9.15248	8.37033	7.5293	8.77186	6.51045	12.3177	12.4238	12.4326	3	3	1	4.1	4.1	1.4	83.231	0	5.2401	785550	6	E9PK09;E9PQN2;E9PKI6;E9PK91;Q9NYF8-3;Q9NYF8-2;Q9NYF8;E9PJA7;Q9NYF8-4	E9PK09;E9PQN2;E9PKI6;E9PK91;Q9NYF8-3;Q9NYF8-2;Q9NYF8
Nucleolar transcription factor 1	UBTF	9.85409	6.33506	6.4254	7.51844	13.1656	8.1069	8.3535	8.46832	7.97059	5	5	5	8.2	8.2	8.2	87.435	0	16.661	509100	7	E9PKP7;P17480-2;P17480;E9PMM2	E9PKP7;P17480-2;P17480
Cold shock domain-containing protein E1	CSDE1	10.9994	10.7238	11.8644	9.5023	7.72166	7.08517	14.7461	14.1218	13.8517	7	7	7	10.9	10.9	10.9	74.583	0	16.632	3040100	22	E9PLT0;O75534-2;O75534;O75534-3;O75534-4	E9PLT0;O75534-2;O75534;O75534-3;O75534-4
LIM domain only protein 7	LMO7	8.55109	6.96774	10.5507	6.41815	8.02889	7.94408	7.75359	10.9826	11.0861	27	1	0	28.7	1.1	0	145.42	0.0058939	2.0124	489950	2	E9PMS6;A0A0A0MTE2;E9PMT2;Q8WWI1-5;H0Y424;E9PK58;H0YE95;E9PJ10;E9PLU6;U3KQE6;E9PRE3;E9PRJ0	E9PMS6;A0A0A0MTE2;E9PMT2;Q8WWI1-5;H0Y424
Cysteine and glycine-rich protein 1	CSRP1	8.13197	13.6333	13.4074	10.8287	7.40158	10.8763	13.267	13.4967	8.79194	1	1	1	9.4	9.4	9.4	16.94	0	2.9173	632930	6	E9PP21;P21291	E9PP21;P21291
Zinc finger CCCH domain-containing protein 11A	ZC3H11A	11.0964	8.62476	8.79572	6.88915	7.99362	5.12235	11.4055	8.95675	9.55622	3	3	3	8.6	8.6	8.6	72.531	0	4.0211	307610	8	E9PQ61;O75152;E9PBY7	E9PQ61;O75152;E9PBY7
40S ribosomal protein S30	FAU	20.4614	20.3507	19.4636	16.3039	19.5005	19.73	18.4059	19.5882	18.5739	3	3	3	12.2	12.2	12.2	10.905	0	7.4411	40330000	35	E9PR30;P62861	E9PR30;P62861
Zinc finger CCHC domain-containing protein 8	ZCCHC8	8.97264	12.5548	10.8796	7.09314	8.87842	7.69919	11.4393	12.6316	10.9936	2	2	2	16.2	16.2	16.2	20.879	0	3.968	247820	7	F5H6J5;F5GX80;Q6NZY4-2;Q6NZY4	F5H6J5;F5GX80;Q6NZY4-2;Q6NZY4
Alpha-actinin-4;Alpha-actinin-1	ACTN1;ACTN4	9.90354	11.9882	11.5471	6.99472	5.97166	7.33001	12.144	11.9751	11.9995	1	1	1	5.8	5.8	5.8	24.263	0	13.457	309880	6	H0YJ11;H0YJW3;H7C5W8;H7C144;F5GXS2;H9KV75;O43707-3;O43707-2;P12814-2;P12814;O43707;P12814-3;P12814-4	H0YJ11;H0YJW3;H7C5W8;H7C144;F5GXS2;H9KV75;O43707-3;O43707-2;P12814-2;P12814;O43707;P12814-3;P12814-4
ATP-dependent RNA helicase DDX24	DDX24	8.01211	7.25418	7.31612	8.18193	9.77998	10.099	8.0947	8.30388	11.732	2	2	2	7.4	7.4	7.4	68.973	0	3.5633	215100	3	F5GYL3;G3V529;Q9GZR7-2;Q9GZR7;A0A087WXU8	F5GYL3;G3V529;Q9GZR7-2;Q9GZR7;A0A087WXU8
Lysine-specific demethylase 5A	KDM5A	9.58737	7.19362	8.18413	7.43037	11.5368	9.65157	8.73197	8.35612	8.57295	4	4	4	3.6	3.6	3.6	195.74	0	9.003	467000	10	F5H1F7;P29375-2;P29375;E7EV89	F5H1F7;P29375-2;P29375
Pre-mRNA-processing factor 40 homolog A	PRPF40A	13.2933	7.19301	12.879	7.82203	8.62615	7.31869	12.5387	12.8047	8.41677	1	1	1	8.6	8.6	8.6	17.83	0.0020121	2.1751	184060	4	H7C2N3;H0YG38;F5H578;O75400-2;O75400-3;O75400	H7C2N3;H0YG38;F5H578;O75400-2;O75400-3;O75400
Tubulin alpha-1B chain;Tubulin alpha-1A chain;Tubulin alpha-1C chain	TUBA1B;TUBA1A;TUBA1C	15.4718	7.58577	15.8589	12.6577	8.24584	13.1006	9.56149	15.4313	15.468	1	1	1	30.6	30.6	30.6	5.3188	0	5.0824	419260	10	F8VRK0;F8VX09;F8VWV9;F8VRZ4;F8VS66;F8VQQ4;F8VVB9;F5H5D3;P68363-2;Q71U36-2;Q9BQE3;Q71U36;P68363	F8VRK0;F8VX09;F8VWV9;F8VRZ4;F8VS66;F8VQQ4;F8VVB9;F5H5D3;P68363-2;Q71U36-2;Q9BQE3;Q71U36;P68363
Thyroid transcription factor 1-associated protein 26	CCDC59	12.6279	8.15093	7.9527	8.1583	13.9484	12.7425	6.94696	7.75358	8.46639	2	2	2	9.9	9.9	9.9	21.278	0	3.9104	289900	5	F8VNY5;Q9P031	F8VNY5;Q9P031
LIM domain and actin-binding protein 1	LIMA1	15.7888	14.9996	14.9847	7.07195	8.23419	9.38541	16.0039	16.1501	16.4751	15	15	15	40.6	40.6	40.6	66.99	0	97.732	15810000	87	F8VQE1;Q9UHB6-2;Q9UHB6-5;Q9UHB6;Q9UHB6-4;F8VS07;Q9UHB6-3;F8VRN8	F8VQE1;Q9UHB6-2;Q9UHB6-5;Q9UHB6;Q9UHB6-4;F8VS07;Q9UHB6-3
Ataxin-2	ATXN2	11.2115	6.58372	7.78765	9.10438	10.3632	6.17245	11.8654	8.09618	12.6128	3	3	3	5.9	5.9	5.9	98.004	0	6.7261	593590	6	H0YH87;F8WB06;F8VQP2;V9GY86;Q99700-2;Q99700-5;Q99700-4;Q99700;F8VRK6;F8W0B5	H0YH87;F8WB06;F8VQP2;V9GY86;Q99700-2;Q99700-5;Q99700-4;Q99700;F8VRK6;F8W0B5
Bromodomain adjacent to zinc finger domain protein 2A	BAZ2A	8.5744	7.17486	7.84009	7.71169	10.1476	8.48204	7.53408	8.25091	7.89414	3	3	3	2.1	2.1	2.1	208.07	0	4.9865	156790	6	J3KPG5;F8VU39;Q9UIF9-2;Q9UIF9-3;Q9UIF9;H0YII3;A0A0C4DGI9	J3KPG5;F8VU39;Q9UIF9-2;Q9UIF9-3;Q9UIF9
60S ribosomal protein L18	RPL18	15.1964	6.27294	7.23532	10.8372	14.8989	14.1396	7.7999	8.73625	8.21952	3	3	3	27.7	27.7	27.7	14.529	0	20.668	527850	6	F8VUA6;G3V203;H0YHA7;J3QQ67;Q07020-2;Q07020;F8VYV2;A0A075B7A0	F8VUA6;G3V203;H0YHA7;J3QQ67;Q07020-2;Q07020;F8VYV2;A0A075B7A0
SWI/SNF complex subunit SMARCC2	SMARCC2	8.3461	8.46103	9.11254	7.63141	7.0534	6.66313	9.44045	9.56941	9.21417	1	1	1	1.7	1.7	1.7	136.18	0	3.9799	129490	5	F8VXC8;Q8TAQ2-2;Q8TAQ2-3;Q8TAQ2	F8VXC8;Q8TAQ2-2;Q8TAQ2-3;Q8TAQ2
Protein phosphatase 1 regulatory subunit 12A	PPP1R12A	13.4337	11.5105	11.2291	9.043	7.55886	6.87563	7.7437	12.2589	11.4904	5	5	5	18.1	18.1	18.1	33.152	0	15.06	483210	7	H0YIS4;H0YHI8;F8VZN8;O14974-5;O14974-4;O14974-3;O14974-2;O14974	H0YIS4;H0YHI8;F8VZN8;O14974-5;O14974-4;O14974-3;O14974-2;O14974
Heterogeneous nuclear ribonucleoprotein A1;Heterogeneous nuclear ribonucleoprotein A1, N-terminally processed	HNRNPA1	8.64219	10.2215	10.8657	6.59423	7.77777	6.7731	10.5111	6.9434	10.5772	1	1	1	9.4	9.4	9.4	19.471	0	2.5051	66518	4	H0YH80;F8W6I7;P09651-3;P09651-2;P09651	H0YH80;F8W6I7;P09651-3;P09651-2;P09651
Insulin-like growth factor 2 mRNA-binding protein 2	IGF2BP2	14.2155	13.4584	13.6393	6.49639	7.67216	8.00989	14.0357	14.5683	15.1766	9	9	8	20.2	20.2	18	66.785	0	58.592	4119500	34	F8W930;Q9Y6M1-5;Q9Y6M1-6;Q9Y6M1-3;Q9Y6M1-4;Q9Y6M1-1;Q9Y6M1;O00425-2;Q9NZI8-2;Q9NZI8	F8W930;Q9Y6M1-5;Q9Y6M1-6;Q9Y6M1-3;Q9Y6M1-4;Q9Y6M1-1;Q9Y6M1
Dystonin	DST	9.69638	10.3145	11.0096	6.81423	5.04998	7.63496	11.6832	10.4578	11.1643	19	19	19	4.4	4.4	4.4	847.96	0	125.82	5314200	59	F8W9J4;Q03001;Q03001-9;E7ERU0;E9PHM6;F6QMI7;E9PEB9;Q03001-8;A0A0U1RQJ2;H0YC82;Q6P0N6;E7ETB9;Q03001-10;Q03001-13;Q03001-3	F8W9J4;Q03001;Q03001-9
Eukaryotic translation initiation factor 2A;Eukaryotic translation initiation factor 2A, N-terminally processed	EIF2A	13.7112	13.0998	13.1661	10.1747	8.94622	7.98527	14.1492	12.8648	13.6646	8	8	8	21.4	21.4	21.4	64.449	0	14.415	2589800	16	F8WAE5;Q9BY44-3;Q9BY44;C9IZE1;Q9BY44-4;H7C5Q3;Q9BY44-2;H7C5R5	F8WAE5;Q9BY44-3;Q9BY44;C9IZE1;Q9BY44-4
Zinc finger protein 687	ZNF687	10.0267	8.49813	9.67027	7.20632	11.176	6.85355	7.74313	10.3461	8.8274	3	3	3	5.7	5.7	5.7	75.56	0	2.6623	197040	2	H0Y5I5;F8WCX2;Q8N1G0-2;Q8N1G0	H0Y5I5;F8WCX2;Q8N1G0-2;Q8N1G0
Cleavage and polyadenylation specificity factor subunit 6	CPSF6	6.7465	11.9112	7.57919	8.27024	8.55999	8.97087	11.4273	10.9227	11.7833	1	1	1	5.2	5.2	5.2	52.269	0	11.421	241430	3	F8WJN3;Q16630-3;Q16630;Q16630-2	F8WJN3;Q16630-3;Q16630;Q16630-2
SNW domain-containing protein 1	SNW1	14.208	9.99322	11.2301	7.36004	8.92086	7.52001	10.3863	11.779	11.186	9	9	9	21.9	21.9	21.9	65.391	0	18.8	1063000	22	G3V3A4;Q13573;G3V4X8;G3V5R3	G3V3A4;Q13573;G3V4X8
Signal recognition particle 54 kDa protein	SRP54	12.132	11.1236	11.9967	8.36958	7.75503	7.43638	8.10761	11.1746	11.3942	2	2	2	5.2	5.2	5.2	48.67	0	5.9826	505900	8	G3V4F7;P61011-2;P61011	G3V4F7;P61011-2;P61011
Lamina-associated polypeptide 2, isoforms beta/gamma;Thymopoietin;Thymopentin	TMPO	15.0687	14.1525	14.3865	7.51807	9.93616	8.90692	14.227	14.2375	13.8396	7	7	2	29.2	29.2	7	46.306	0	25.547	2924300	30	G5E972;P42167;P42167-2;H0YJH7	G5E972;P42167;P42167-2;H0YJH7
ELKS/Rab6-interacting/CAST family member 1	ERC1	13.1225	14.5127	14.0346	7.57762	8.44158	6.35588	14.8036	14.8961	15.3289	14	14	13	14.8	14.8	13.7	124.82	0	57.027	11498000	50	G8JLD3;X6RLX0;Q8IUD2;Q8IUD2-2;Q8IUD2-3;X6RM00;Q8IUD2-5;Q8IUD2-4;K7EPD6;A0A0U1RQN0;K7EPP6;A0A0U1RQM4;K7EIZ7;A0A0U1RQD6;K7EKH8;A0A0U1RRM0	G8JLD3;X6RLX0;Q8IUD2;Q8IUD2-2;Q8IUD2-3;X6RM00;Q8IUD2-5;Q8IUD2-4
Zyxin	ZYX	14.1502	12.6961	13.5326	7.7553	8.35542	6.25396	13.4817	12.5162	13.445	5	5	5	15.7	15.7	15.7	57.643	0	16.126	1627900	26	H0Y2Y8;Q15942;Q15942-2;C9IZ41;H7C3D3	H0Y2Y8;Q15942;Q15942-2
AT-rich interactive domain-containing protein 1A	ARID1A	10.6026	10.4188	10.8822	7.63854	9.87028	6.58507	8.63206	7.5331	9.61867	3	3	2	4.2	4.2	2.6	129.37	0	3.7751	269430	5	H0Y488;O14497-3;O14497;O14497-2	H0Y488;O14497-3;O14497;O14497-2
	FLNA	7.61467	12.2497	12.0935	7.61644	7.24236	10.0858	7.17772	7.80008	12.4214	23	1	1	95.7	8.5	8.5	29.859	0.002079	2.304	235610	3	H0Y5C6	H0Y5C6
Zinc fingers and homeoboxes protein 3	ZHX3	10.949	11.2331	11.1954	7.37079	7.13736	6.99354	7.72629	7.74364	7.1247	1	1	1	3.2	3.2	3.2	75.085	0.007722	1.9152	242250	3	H0Y6F5;Q9H4I2	H0Y6F5;Q9H4I2
Trinucleotide repeat-containing gene 6B protein	TNRC6B	11.2563	10.368	11.8584	7.43993	7.47846	8.10189	6.88932	11.1172	13.0393	6	6	6	10.2	10.2	10.2	148.57	0	16.3	1377100	13	H0Y720;Q9UPQ9-1;Q9UPQ9;Q9UPQ9-2	H0Y720;Q9UPQ9-1;Q9UPQ9
VIP peptides;Intestinal peptide PHV-42;Intestinal peptide PHM-27;Vasoactive intestinal peptide	VIP	14.0086	14.3873	14.4832	13.5292	16.147	13.197	14.3403	13.2678	14.8107	1	1	1	10.1	10.1	10.1	13.385	0	4.3264	1711500	17	H0Y763;P01282-2;P01282	H0Y763;P01282-2;P01282
Rho guanine nucleotide exchange factor 5	ARHGEF5	9.06813	6.90518	10.1413	6.12211	11.0847	7.15367	10.4949	10.044	10.459	1	1	1	1	1	1	89.123	0	2.3852	267480	4	H0Y895;Q12774-2;Q12774	H0Y895;Q12774-2;Q12774
Double-stranded RNA-specific adenosine deaminase	ADAR	9.20122	6.59815	8.45996	7.06404	7.89923	8.20538	8.95426	7.74307	8.34154	2	2	2	3	3	3	132.65	0.0039761	2.0725	93620	4	H0YCK3;P55265-5;P55265-3;P55265-2;P55265;P55265-4	H0YCK3;P55265-5;P55265-3;P55265-2;P55265;P55265-4
	LMO7	11.3722	6.25801	8.22161	6.89377	9.04099	7.31831	11.5479	11.9331	11.4856	7	1	0	37.3	6.8	0	34.255	0	5.1376	223610	4	H0YDQ3	H0YDQ3
Cysteine-rich protein 2	CRIP2	13.9124	13.9222	13.1012	6.5325	8.0642	7.38035	7.47603	13.7435	7.68475	1	1	1	16.7	16.7	16.7	20.6	0	18.829	641340	6	H0YFA4;P52943;P52943-2	H0YFA4;P52943;P52943-2
Rho GTPase-activating protein 9	ARHGAP9	12.1954	7.79576	12.2697	6.6477	9.14759	7.56545	13.1841	13.0118	7.93831	1	1	1	6	6	6	19.091	0.0076775	1.8855	299140	4	H0YI36;R4GN15;J3KPQ4;Q9BRR9-4;Q9BRR9-3;Q9BRR9-5;Q9BRR9-2;Q9BRR9	H0YI36;R4GN15;J3KPQ4;Q9BRR9-4;Q9BRR9-3;Q9BRR9-5;Q9BRR9-2;Q9BRR9
60S ribosomal protein L28	RPL28	16.3388	17.2912	16.2578	15.1671	16.4962	15.0609	13.357	17.2632	15.1415	9	9	9	39.4	39.4	39.4	19.072	0	34.963	8267800	63	H0YKD8;P46779;P46779-2;P46779-3;H0YMF4;P46779-4;P46779-5;H0YLP6	H0YKD8;P46779;P46779-2;P46779-3;H0YMF4;P46779-4;P46779-5;H0YLP6
Ankyrin repeat domain-containing protein 17;Ankyrin repeat and KH domain-containing protein 1	ANKRD17;ANKHD1	9.69798	9.16473	10.3442	9.08314	8.23379	7.44381	10.0643	8.10914	10.2653	2	2	2	1.8	1.8	1.8	263.25	0	5.187	495570	7	H0YM23;O75179-6;O75179-7;O75179-2;O75179;H7C2F5;H3BLS9;H0YLQ3;E9PDP5;O75179-4;Q8IWZ3;Q8IWZ3-4;Q8IWZ3-6	H0YM23;O75179-6;O75179-7;O75179-2;O75179;H7C2F5;H3BLS9;H0YLQ3;E9PDP5;O75179-4;Q8IWZ3;Q8IWZ3-4;Q8IWZ3-6
Uveal autoantigen with coiled-coil domains and ankyrin repeats	UACA	8.4607	8.66832	9.35048	5.4693	8.2977	7.42079	9.45917	8.49965	9.00023	1	1	1	2.1	2.1	2.1	63.892	0	9.8236	113410	5	H0YN48;H0YNH8;Q9BZF9-2;Q9BZF9	H0YN48;H0YNH8;Q9BZF9-2;Q9BZF9
Microtubule-actin cross-linking factor 1, isoforms 1/2/3/5	MACF1	9.44106	9.46928	9.92128	4.87287	4.74771	7.16488	10.7172	9.47555	10.2934	20	19	19	3.4	3.3	3.3	856.87	0	93.439	2964900	46	H3BPE1;H3BQK9;Q9UPN3;Q9UPN3-5;H0Y390;Q9UPN3-4;Q9UPN3-3;Q9UPN3-2;E9PNZ4;H0YD69;H0Y6T5;H0Y4F5;H0Y314;E9PLY5	H3BPE1;H3BQK9;Q9UPN3;Q9UPN3-5
Transcription initiation factor TFIID subunit 1;Transcription initiation factor TFIID subunit 1-like	TAF1;TAF1L	8.23513	9.44971	9.05784	7.29797	8.48838	7.2369	7.19111	10.1227	10.8261	1	1	1	3.5	3.5	3.5	52.023	0	7.7275	76222	5	H7BY98;H7C2K9;P21675-8;P21675-6;P21675-7;Q8IZX4;P21675-3;P21675-5;P21675-9;P21675;P21675-2;P21675-12;P21675-4	H7BY98;H7C2K9;P21675-8;P21675-6;P21675-7;Q8IZX4;P21675-3;P21675-5;P21675-9;P21675;P21675-2;P21675-12;P21675-4
Probable rRNA-processing protein EBP2	EBNA1BP2	17.4506	17.0237	15.6981	13.3433	18.7815	17.2089	14.8254	16.5366	16.2704	18	18	18	45.4	45.4	45.4	40.684	0	69.307	25985000	83	H7C2Q8;Q99848	H7C2Q8;Q99848
ERC protein 2	ERC2	8.07426	8.3956	10.9118	7.48668	8.36307	5.86405	11.1542	10.9562	7.8847	2	1	1	4.2	1.9	1.9	61.306	0	2.4798	253880	2	H7C4G9;O15083	H7C4G9;O15083
5-3 exoribonuclease 1	XRN1	11.5729	10.9766	11.5252	6.50389	8.33936	6.84532	12.5995	11.3432	12.7367	8	8	8	7.9	7.9	7.9	130.08	0	19.225	1512900	18	H7C5E4;Q8IZH2-2;Q8IZH2	H7C5E4;Q8IZH2-2;Q8IZH2
Replication protein A 70 kDa DNA-binding subunit;Replication protein A 70 kDa DNA-binding subunit, N-terminally processed	RPA1	8.12537	8.43102	6.42217	6.11604	8.07573	6.66794	10.2193	9.87958	10.2664	1	1	1	6.1	6.1	6.1	35.228	0	19.84	60584	4	I3L4R8;P27694	I3L4R8;P27694
60S ribosomal protein L38	RPL38	7.53592	7.04925	7.01403	7.12572	13.9502	6.29158	16.3375	15.2782	7.88416	3	3	3	39.1	39.1	39.1	7.5649	0	4.0913	415120	4	J3KT73;J3QL01;P63173;J3KSP2	J3KT73;J3QL01;P63173;J3KSP2
Ribosomal protein L19;60S ribosomal protein L19	RPL19	17.3841	17.1411	14.8509	12.9656	14.9142	14.7649	10.898	16.6263	14.5724	7	7	7	29	29	29	23.134	0	84.388	4853700	34	J3QR09;J3KTE4;P84098;J3QL15	J3QR09;J3KTE4;P84098
Calcium homeostasis endoplasmic reticulum protein	CHERP	12.4135	7.26676	12.7218	13.0115	11.1195	11.6624	13.4047	13.6432	12.7149	2	2	2	2.8	2.8	2.8	104.93	0	5.2252	2139300	7	J3QK89;Q8IWX8	J3QK89;Q8IWX8
SAP30-binding protein	SAP30BP	13.592	13.855	13.4167	7.06931	8.14993	6.41159	6.87547	8.6359	8.23183	3	3	3	11.4	11.4	11.4	35.772	0	9.3445	723890	7	J3QQJ0;Q9UHR5-2;Q9UHR5;J3KS14;F5H478;J3KRU5;X6R3T8;J3QLH3	J3QQJ0;Q9UHR5-2;Q9UHR5
60S ribosomal protein L22	RPL22	7.87107	7.18185	7.282	13.7542	14.6164	13.1633	8.30247	7.17518	8.73211	2	2	2	28.1	28.1	28.1	10.422	0	2.4153	288650	5	K7EMH1;K7ERI7;P35268;K7EJT5;K7EP65;K7EKS7;K7ELC4	K7EMH1;K7ERI7;P35268;K7EJT5;K7EP65;K7EKS7;K7ELC4
Heterogeneous nuclear ribonucleoprotein L	HNRNPL	12.6878	6.40862	12.1319	7.13893	6.73571	8.94874	13.8679	12.6817	7.34482	2	2	2	7.9	7.9	7.9	58.362	0	5.129	652120	5	M0QXS5;P14866-2;P14866	M0QXS5;P14866-2;P14866
Zinc finger CCCH domain-containing protein 4	ZC3H4	12.7221	8.60958	9.36964	6.57372	7.74655	5.18397	8.52771	11.0175	11.3761	4	4	4	10	10	10	95.425	0	10.648	555090	11	M0QY97;Q9UPT8	M0QY97;Q9UPT8
Epidermal growth factor receptor substrate 15-like 1	EPS15L1	12.8972	13.6521	13.9123	8.92703	7.56382	4.56264	13.5098	13.5775	14.6525	10	10	10	25.9	25.9	25.9	83.474	0	32.9	4107000	50	M0R165;Q9UBC2-3;Q9UBC2;Q9UBC2-2;Q9UBC2-4;M0R2S2;K7EJR2;M0R330;M0R1V5;M0R3I1;M0QX30	M0R165;Q9UBC2-3;Q9UBC2;Q9UBC2-2;Q9UBC2-4;M0R2S2
Ribosomal protein L34;39S ribosomal protein L34, mitochondrial	MRPL34	14.8376	7.86282	13.0984	6.45226	13.7379	13.5791	8.85911	12.9708	7.86809	3	3	3	12.5	12.5	12.5	19.802	0	7.5516	575820	7	M0R226;Q9BQ48	M0R226;Q9BQ48
Protection of telomeres protein 1	POT1	18.0884	19.0567	18.9447	9.18293	7.17612	7.08902	20.9943	20.4828	20.5756	57	57	57	57.6	57.6	57.6	109.44	0	323.31	367390000	383	myc_BirA_POT1;myc_BirA_deltaOB_POT1;Q9NUX5;B7Z7M5;Q9NUX5-2;Q5MJ34;A8MTK3;Q5MJ35;V9GZ21;V9GYE6;V9GY10;Q5MJ33;V9GZ00;C9JPG9;H7C0Z6;H7C4C7;H0YBT0;A0A087WUS5;P01106;P01106-2;M0R1M1;M0QYV8;A2A304;Q96NH3-5;Q9H9S5;Q96NH3;Q96NH3-4	myc_BirA_POT1;myc_BirA_deltaOB_POT1;Q9NUX5;B7Z7M5;Q9NUX5-2
Insulin-like growth factor 2 mRNA-binding protein 3	IGF2BP3	10.8724	11.4616	11.9607	9.10705	7.29975	7.28561	10.1378	12.2869	13.0408	2	1	1	4.7	2.4	2.4	63.704	0	5.3915	813090	11	O00425	O00425
U3 small nucleolar ribonucleoprotein protein MPP10	MPHOSPH10	12.4929	7.44302	11.6156	10.5335	12.9902	9.78041	11.6288	12.4318	11.793	3	3	3	7.9	7.9	7.9	78.863	0	5.7582	1170700	11	O00566	O00566
Nucleolar protein 56	NOP56	15.2855	14.7942	14.452	12.0172	15.2374	14.4624	13.461	14.4564	13.8498	12	12	12	26.1	26.1	26.1	66.049	0	42.093	7366700	63	O00567;H0YDU4;H0Y653;Q5JXT2	O00567;H0YDU4;H0Y653
Chromodomain-helicase-DNA-binding protein 1	CHD1	7.84906	7.67806	7.22535	8.64029	9.42767	7.34047	8.89198	7.72615	7.06972	2	2	2	2.3	2.3	2.3	196.59	0	8.3769	111380	4	O14646-2;O14646;H0Y8V4;A0A087WVF4	O14646-2;O14646;H0Y8V4;A0A087WVF4
Signal-induced proliferation-associated 1-like protein 1	SIPA1L1	12.4091	11.6813	12.0339	6.21862	9.91336	6.26177	14.514	13.955	14.1323	21	21	21	17.1	17.1	17.1	197.41	0	100.56	7716600	74	O43166-3;O43166-2;O43166;F5GYF8;G3V4Z3;H0YJY2	O43166-3;O43166-2;O43166;F5GYF8
U4/U6.U5 tri-snRNP-associated protein 1	SART1	13.6965	13.0021	13.6167	5.95018	6.03513	5.85772	13.3322	12.6182	14.2513	13	13	13	24	24	24	90.254	0	59.807	2946000	35	O43290;E9PQI8	O43290
Centriolar coiled-coil protein of 110 kDa	CCP110	11.5002	11.56	11.4681	7.0177	5.39507	6.90957	11.9276	12.5992	12.7187	4	4	4	6.4	6.4	6.4	111.22	0	26.06	1535400	15	O43303-2;O43303;H3BMS1;H3BVH3;I3L262	O43303-2;O43303
U4/U6 small nuclear ribonucleoprotein Prp3	PRPF3	12.9603	11.7588	12.9077	6.97051	11.6264	11.0096	10.9177	11.0727	12.165	8	8	8	15.5	15.5	15.5	77.528	0	13.562	1320900	22	O43395;O43395-3	O43395;O43395-3
Bromodomain-containing protein 4	BRD4	14.2293	15.2606	14.9076	7.43998	7.99759	6.8508	13.1693	14.6412	14.0815	11	11	11	10.8	10.8	10.8	152.22	0	23.076	7771400	29	O60885;O60885-2;O60885-3;M0QZD9;M0R0H4;M0QYW0;A0A0G2JHN8;H0Y6K2;A0A0G2JK44;P25440-4;Q15059;P25440-3;P25440;P25440-2;Q58F21-5;Q58F21-4;Q58F21;Q58F21-3;Q58F21-2	O60885;O60885-2;O60885-3
Core histone macro-H2A.1	H2AFY	16.7408	16.7425	17.1952	15.3331	17.4693	16.3979	16.2784	16.9221	17.2925	9	9	9	35	35	35	39.183	0	99.258	17723000	58	O75367-2;O75367-3;O75367;D6RCF2;B4DJC3;Q9P0M6;Q5SQT3	O75367-2;O75367-3;O75367
Filamin-B	FLNB	11.6486	12.8284	13.2071	7.92379	8.20011	6.92334	13.7399	11.7888	12.4317	32	19	19	15.8	12.5	12.5	271.41	0	53.608	6530900	57	O75369-6;O75369-3;O75369-2;O75369-9;O75369;O75369-8;O75369-5;O75369-4;E7EN95;O75369-7;H7C5L4;A0A0A0MT44	O75369-6;O75369-3;O75369-2;O75369-9;O75369;O75369-8;O75369-5;O75369-4;E7EN95;O75369-7
Splicing factor 3B subunit 1	SF3B1	13.802	9.21055	11.6453	7.69614	7.14541	6.33452	10.6345	12.4726	11.593	11	11	11	12	12	12	145.83	0	50.592	2076200	25	O75533;B4DGZ4;O75533-2;F8WC19	O75533
U5 small nuclear ribonucleoprotein 200 kDa helicase	SNRNP200	8.75118	9.287	9.1228	6.53156	6.72919	8.78611	9.7912	9.40852	9.74233	1	1	1	1.4	1.4	1.4	71.471	0	6.5711	149300	6	O75643-2;O75643	O75643-2;O75643
Surfeit locus protein 6	SURF6	16.3296	17.377	13.9588	11.262	16.5436	16.7788	7.60972	16.5217	16.3424	15	15	15	36.3	36.3	36.3	41.45	0	42.463	11154000	50	O75683	O75683
TOX high mobility group box family member 4	TOX4	17.2523	17.5055	17.4752	8.76637	7.81274	6.20799	17.849	17.9231	17.7462	8	8	8	19	19	19	63.594	0	54.256	23349000	60	O94842-3;O94842-2;O94842;O94900;O15405-2;O15405;Q96NM4-3;Q96NM4;Q96NM4-4;Q96NM4-2	O94842-3;O94842-2;O94842
Centrosomal protein of 152 kDa	CEP152	8.49723	6.31485	9.88877	9.03985	7.7522	9.0527	11.1482	11.7373	10.0128	6	6	6	5.6	5.6	5.6	189.07	0	12.866	835450	13	O94986-3;O94986;O94986-1;O94986-2;A0A075B719	O94986-3;O94986;O94986-1;O94986-2
Pre-mRNA-splicing factor SLU7	SLU7	10.7012	8.18409	10.534	7.27577	9.68138	9.96751	7.81157	6.88551	9.03945	2	2	2	4.9	4.9	4.9	68.386	0	4.5016	188850	6	O95391;A0A0C4DGD2;E5RGM7;E5RK41	O95391;A0A0C4DGD2;E5RGM7;E5RK41
Supervillin	SVIL	12.9673	11.2163	11.1669	8.62562	7.82692	8.97365	13.4544	13.1593	13.711	15	15	15	14.1	14.1	14.1	200.84	0	127.78	5018800	50	O95425-2;O95425-4;O95425-3;O95425;A0A0J9YWY6	O95425-2;O95425-4;O95425-3;O95425
Pericentrin	PCNT	8.09819	8.68384	9.92655	11.5136	7.22036	11.5204	12.7076	10.201	11.5771	12	12	12	5.7	5.7	5.7	355.88	0	43.14	3946500	26	O95613-2;O95613;H7C2A3	O95613-2;O95613
Prelamin-A/C;Lamin-A/C	LMNA	11.4098	10.2304	11.2589	6.12483	11.8637	7.96815	7.73278	8.95952	10.8151	7	7	7	14.4	14.4	14.4	70.66	0	12.114	534660	13	P02545-3;P02545;Q3BDU5;P02545-2;P02545-6;P02545-5;P02545-4;Q5TCI8;H0YAB0;A0A0C4DGC5	P02545-3;P02545;Q3BDU5;P02545-2;P02545-6;P02545-5;P02545-4
Propionyl-CoA carboxylase alpha chain, mitochondrial	PCCA	15.3359	15.5355	16.0218	14.1044	13.9712	13.4186	16.3979	15.9934	15.5468	22	22	22	38.2	38.2	38.2	77.047	0	137.21	19973000	118	P05165-2;P05165;P05165-3;H0Y5U0;Q5JTW6;Q5JVH2	P05165-2;P05165;P05165-3
Keratin, type I cytoskeletal 18	KRT18	17.9037	16.9826	17.1094	6.23126	9.74583	8.4874	18.2581	17.6599	17.4933	20	19	14	43.5	41.9	32.1	48.057	0	161.62	36636000	120	P05783;F8VZY9;CON__H-INV:HIT000015463	P05783;F8VZY9
Nucleophosmin	NPM1	14.5569	14.8216	14.8662	7.52378	10.7894	9.33177	14.7582	15.2098	14.7804	7	7	7	34	34	34	29.464	0	19.204	2686300	52	P06748-2;P06748;P06748-3;E5RGW4;E5RI98	P06748-2;P06748;P06748-3
Histone H2B type 3-B;Histone H2B type 2-E;Histone H2B type 1-B;Histone H2B type 1-O;Histone H2B type 1-J;Histone H2B type 1-A	HIST3H2BB;HIST2H2BE;HIST1H2BB;HIST1H2BO;HIST1H2BJ;HIST1H2BA	13.604	13.2174	12.3754	14.3563	15.3709	5.96459	7.01523	13.5859	12.4531	6	2	2	38.1	7.9	7.9	13.908	0	6.0999	1193900	4	Q8N257;Q16778;P33778;P23527;P06899;Q96A08;Q6DRA6;Q6DN03	Q8N257;Q16778;P33778;P23527;P06899;Q96A08
Histone H1.0;Histone H1.0, N-terminally processed	H1F0	18.9161	21.2416	20.9398	20.8702	15.2118	17.1506	21.4846	20.9942	20.8123	17	17	17	39.2	39.2	39.2	20.863	0	101.44	97651000	266	P07305;P07305-2	P07305;P07305-2
Annexin A2;Annexin;Putative annexin A2-like protein	ANXA2;ANXA2P2	17.0679	18.1846	17.8465	7.33542	7.09001	9.10483	18.8366	18.463	18.7488	18	18	18	46.6	46.6	46.6	38.604	0	160.45	48539000	87	P07355;P07355-2;H0YMD0;H0YMU9;H0YN42;H0YKS4;H0YM50;A6NMY6;H0YMM1;H0YKZ7;H0YLV6;H0YMT9;H0YKX9;H0YNP5;H0YMW4;H0YKV8;H0YKL9;H0YN28;H0YL33;H0YMD9;H0YNA0;H0YN52;H0YNB8;H0YKN4;H0YLE2	P07355;P07355-2;H0YMD0;H0YMU9;H0YN42;H0YKS4;H0YM50;A6NMY6;H0YMM1;H0YKZ7;H0YLV6;H0YMT9;H0YKX9;H0YNP5
Heat shock protein HSP 90-beta;Heat shock protein HSP 90-alpha	HSP90AB1;HSP90AA1	9.70261	7.16583	7.22477	9.04333	10.0204	8.92	8.3647	7.47479	7.62938	3	3	3	5	5	5	83.263	0	4.2444	70119	5	P08238;P07900;P07900-2;Q14568;Q58FF8;Q58FF7	P08238;P07900;P07900-2
Vimentin	VIM	18.7767	17.5294	18.4384	10.9071	13.975	11.1643	18.8548	19.3385	19.5982	37	37	35	76.8	76.8	73.6	53.651	0	291.96	103060000	235	P08670;B0YJC4;B0YJC5;Q5JVS8;P17661;H7C5W5;A0A087WYG8;E7EMV2;E7ESP9;P41219;P41219-2;Q16352;P07197-2;P07197;U3KPR1;B4DIR1;K7ELP4;F8W835;K7EJU1;K7EKH9;CON__Q61726;A0A087X106;KRHB6_HUMAN;CON__O43790;K2M2_SHEEP;KRHB3_HUMAN;CON__Q6NT21;CON__P78385;CON__Q9H552;K2M3_SHEEP;KRHB1_HUMAN;CON__Q14533;KRHB5_HUMAN;CON__P78386;Q8IWY7;P14136-3;P14136;P14136-2;O43790;P78385;Q14533;P78386;P07196;P12036-2;P12036	P08670;B0YJC4
Poly [ADP-ribose] polymerase 1	PARP1	13.2302	13.3813	12.4948	12.642	13.57	10.9139	12.3102	12.0819	10.7244	10	10	10	12	12	12	113.08	0	53.694	3631200	35	P09874;Q5VX84;Q5VX85	P09874
Zinc finger protein 865	ZNF865	9.31229	14.1692	12.7529	7.34772	14.1485	5.68494	7.97513	13.7737	7.35759	1	1	1	0.9	0.9	0.9	111.08	0.0093985	1.7337	2759600	1	P0CJ78	P0CJ78
Histone H1.4;Histone H1.3	HIST1H1E;HIST1H1D	24.2929	24.4361	24.6535	24.5139	22.5151	23.4472	24.7338	25.0458	24.7604	17	17	4	39.7	39.7	16	21.865	0	161.82	2423900000	524	P10412;P16402;Q02539;P22492;P16401	P10412;P16402
Heat shock cognate 71 kDa protein;Heat shock-related 70 kDa protein 2	HSPA8;HSPA2	13.8611	13.8158	14.4242	7.62495	10.689	10.1233	11.9651	12.0321	13.7135	6	6	5	18.1	18.1	15.4	53.517	0	31.604	1967500	23	P11142-2;P11142;E9PKE3;E9PQQ4;E9PQK7;E9PK54;E9PLF4;E9PN89;E9PI65;E9PNE6;P54652;E9PN25;E9PPY6;A8K7Q2;E9PS65	P11142-2;P11142;E9PKE3;E9PQQ4;E9PQK7;E9PK54;E9PLF4;E9PN89;E9PI65;E9PNE6;P54652
DNA topoisomerase 1	TOP1	14.9406	14.7123	14.9892	13.5169	16.9339	14.3537	11.7508	13.423	14.9533	16	16	16	22.6	22.6	22.6	90.725	0	78.974	13562000	71	P11387;Q969P6-2;Q969P6;H0YAR3;E5RIC7	P11387
Pyruvate carboxylase, mitochondrial	PC	14.0603	14.8082	15.027	14.4598	13.7257	13.3607	14.8624	14.5074	14.672	22	22	22	27.4	27.4	27.4	129.63	0	156.2	13936000	103	P11498;E9PS68;P11498-2;E9PRE7	P11498
Nucleoprotein TPR	TPR	16.1359	16.9146	16.6885	5.9721	9.93902	6.79704	16.0093	15.6467	15.7602	74	74	74	37.4	37.4	37.4	267.29	0	323.31	66823000	297	P12270;P12270-2;Q5SWX9	P12270;P12270-2
Desmoplakin	DSP	7.20662	11.589	9.05431	6.26347	9.43812	7.75689	10.4223	9.19896	9.8261	8	8	8	4.8	4.8	4.8	260.12	0	12.967	1040300	17	P15924-2;P15924-3;P15924	P15924-2;P15924-3;P15924
Histone H1.2	HIST1H1C	20.4697	21.0063	21.0465	21.364	19.7647	20.6314	21.4385	20.8583	20.5438	16	3	3	40.4	9.9	9.9	21.364	0	23.169	206520000	53	P16403	P16403
Transcription factor jun-B	JUNB	13.9426	9.23098	7.5922	7.47339	6.83927	6.74788	8.19325	13.2094	12.6264	3	3	3	19.6	19.6	19.6	35.879	0	9.2425	441550	5	P17275	P17275
60S ribosomal protein L35a	RPL35A	6.74335	14.3884	8.1209	7.0929	11.9468	13.853	6.92821	7.18862	7.05651	3	3	3	21.8	21.8	21.8	12.538	0	4.051	361710	3	P18077;F8WBS5;F8WB72;C9K025	P18077;F8WBS5;F8WB72;C9K025
60S ribosomal protein L7	RPL7	7.32023	7.14795	6.65479	10.4948	12.5531	13.4764	8.66283	6.8716	8.41771	4	4	4	15.3	15.3	15.3	29.225	0	9.7127	301590	8	P18124;A8MUD9;C9JZ88;C9JIJ5	P18124;A8MUD9;C9JZ88;C9JIJ5
Protein SON	SON	11.9612	13.4667	13.7287	11.1569	11.2431	10.8783	11.9316	13.3073	13.188	9	9	9	8.4	8.4	8.4	228.18	0	27.552	3707500	37	P18583-6;P18583-2;P18583-10;P18583-3;P18583-4;P18583-7;P18583;P18583-5;P18583-9;P18583-8;J3QSZ5;H7C1M2	P18583-6;P18583-2;P18583-10;P18583-3;P18583-4;P18583-7;P18583;P18583-5;P18583-9;P18583-8
Nucleolin	NCL	14.3482	15.6054	15.1213	9.14045	6.55119	7.90839	15.1716	14.4139	15.4156	15	15	15	22.8	22.8	22.8	76.613	0	79.264	9615600	59	P19338;H7BY16	P19338
Filamin-A	FLNA	22.3044	23.7029	23.6674	11.466	11.6276	12.5031	24.5836	23.9034	23.9991	198	198	4	74.7	74.7	1.6	280.01	0	323.31	13645000000	4279	P21333-2;P21333;Q5HY54;F8WE98	P21333-2;P21333;Q5HY54
Splicing factor, proline- and glutamine-rich	SFPQ	13.0701	10.719	10.6616	8.25952	7.69681	7.23695	13.9993	12.2898	13.0187	5	5	5	10.6	10.6	10.6	76.149	0	10.725	1497100	12	P23246;P23246-2;H0Y9K7	P23246;P23246-2
DnaJ homolog subfamily B member 1	DNAJB1	11.2435	10.0898	10.5374	7.03256	7.64617	7.74097	10.1349	9.99548	10.2341	2	2	2	11.2	11.2	11.2	27.016	0	3.355	141950	7	P25685-2;P25685;M0R080	P25685-2;P25685;M0R080
60S ribosomal protein L13	RPL13	19.4352	20.2096	18.0036	13.8876	17.4547	17.0656	16.1833	19.7639	18.2064	13	13	13	51.7	51.7	51.7	24.261	0	99.443	49182000	109	P26373;P26373-2;J3QSB4;J3KS98;H3BUK8;H3BTH3	P26373;P26373-2;J3QSB4
60S ribosomal protein L10;60S ribosomal protein L10-like	RPL10;RPL10L	7.58142	15.0737	14.9815	7.04997	15.5477	11.0622	14.4268	15.1166	14.1505	4	4	4	14.9	14.9	14.9	23.072	0	14.197	2311300	18	X1WI28;P27635;F8W7C6;A0A087WV22;Q96L21;H7C123;B8A6G2;H7C2C5;A6QRI9	X1WI28;P27635;F8W7C6;A0A087WV22;Q96L21
Protein PML	PML	13.899	11.8363	13.7192	8.53699	8.14999	7.50382	13.3922	12.8344	12.0049	7	7	7	14.1	14.1	14.1	70.023	0	11.844	2128700	16	P29590-5;P29590;H3BT29;P29590-4;P29590-12;P29590-2;P29590-9;P29590-3;P29590-8;P29590-11;H3BUJ5;H3BT57;P29590-14;P29590-10;P29590-13;H3BVD2	P29590-5;P29590;H3BT29;P29590-4;P29590-12;P29590-2;P29590-9;P29590-3;P29590-8;P29590-11;H3BUJ5;H3BT57;P29590-14;P29590-10;P29590-13
Interferon-induced guanylate-binding protein 1	GBP1	7.5262	11.8573	7.2078	11.9088	12.3385	6.2906	11.7125	11.7223	10.6958	1	1	1	2	2	2	67.93	0	8.2494	676100	6	P32455	P32455
General transcription factor IIF subunit 1	GTF2F1	11.5528	9.78264	10.6652	6.45841	9.97699	8.61875	10.2472	10.5553	10.6502	2	2	2	7	7	7	58.24	0	4.1857	260260	7	P35269;M0R0Z3;M0QXD6	P35269;M0R0Z3;M0QXD6
Myosin-9	MYH9	12.6552	13.6387	13.9879	7.30847	8.66919	8.90364	15.4041	14.5358	14.7017	31	31	29	20.5	20.5	19.2	226.53	0	323.31	16668000	125	P35579;P35579-2;B1PS43;P35749-4;P35749-3;P35749;P35749-2;P35580;P35580-5;P35580-2;P35580-3;P35580-4;A0A0C4DFM8;A1L2Z2	P35579;P35579-2
Nuclear pore complex protein Nup214	NUP214	15.0764	14.9909	15.3952	8.07893	8.42489	7.06589	15.6506	15.3952	15.5492	25	25	25	23	23	23	212.57	0	151.15	20468000	128	P35658-2;P35658-4;P35658;P35658-3;P35658-5;A0A0A0MSW3;H0Y837;B7ZAV2;H0YF36;E9PKD2;H0YDS4	P35658-2;P35658-4;P35658;P35658-3;P35658-5;A0A0A0MSW3
Keratin, type II cytoskeletal 2 epidermal	KRT2	16.7925	17.2331	17.5292	17.1347	17.6616	17.2549	18.4908	17.8146	17.0846	36	36	1	72.6	72.6	4.7	65.432	0	316.65	73196000	228	P35908	P35908
60S ribosomal protein L4	RPL4	13.724	10.6876	10.067	9.62567	13.4709	12.3222	7.71791	10.8495	8.94869	4	4	4	10.5	10.5	10.5	47.697	0	13.107	954810	16	P36578;H3BU31;H3BM89;H3BTP7	P36578;H3BU31;H3BM89
Homeobox protein cut-like 1;Protein CASP	CUX1	9.52333	9.13906	11.7675	8.01456	7.17511	8.47212	9.29737	8.253	10.1483	5	5	5	6.9	6.9	6.9	153.36	0	11.82	527850	12	P39880-4;P39880-2;P39880;P39880-3;Q13948-9;Q13948-10;Q13948-2;Q13948;P39880-6;P39880-5;P39880-9	P39880-4;P39880-2;P39880;P39880-3;Q13948-9;Q13948-10;Q13948-2;Q13948;P39880-6;P39880-5;P39880-9
60S ribosomal protein L35	RPL35	20.8465	21.624	20.0647	14.7065	17.9567	17.7657	17.7546	20.5798	16.3963	6	6	6	38.2	38.2	38.2	14.551	0	71.289	42964000	41	P42766;F2Z388	P42766;F2Z388
Ran GTPase-activating protein 1	RANGAP1	13.5587	13.5195	12.5866	6.88396	9.57342	5.86688	14.7358	14.532	14.6439	6	6	6	16.5	16.5	16.5	63.541	0	74.685	3409100	44	P46060;H0Y4Q3	P46060
60S ribosomal protein L27a	RPL27A	19.5982	20.2049	20.0475	18.4908	19.3037	18.4767	19.7512	20.55	19.9182	9	9	9	44.6	44.6	44.6	16.561	0	44.004	62998000	74	P46776;E9PJD9;E9PLX7;E9PLL6	P46776;E9PJD9;E9PLX7;E9PLL6
60S ribosomal protein L21	RPL21	17.9064	17.6749	17.3092	18.0594	19.2416	15.9675	18.8744	18.748	16.8105	10	10	10	46.2	46.2	46.2	18.565	0	54.514	20881000	87	P46778;M0R181;G3V1B3	P46778;M0R181;G3V1B3
Microtubule-associated protein 1B;MAP1B heavy chain;MAP1 light chain LC1	MAP1B	12.7745	13.5863	13.9855	8.58866	9.8669	5.97776	16.3188	15.9169	15.6333	34	34	34	23.8	23.8	23.8	270.63	0	268.95	26446000	131	P46821;D6RA32;D6RA40;D6RCL2;D6RGJ3	P46821
Transcriptional coactivator YAP1	YAP1	12.1308	8.22223	12.8558	7.13937	7.97377	7.32425	12.966	8.30486	12.814	1	1	1	8.2	8.2	8.2	48.274	0	3.0893	487800	8	P46937-5;P46937-3;P46937-6;P46937-7;P46937-2;P46937-8;P46937;P46937-9	P46937-5;P46937-3;P46937-6;P46937-7;P46937-2;P46937-8;P46937;P46937-9
Utrophin	UTRN	10.8083	10.888	11.8086	8.56453	9.42237	7.12803	13.0477	11.8905	12.1355	21	21	21	9.1	9.1	9.1	394.46	0	63.442	5096200	50	P46939;P46939-2;P46939-4;Q5T097;P46939-3;Q5SYY2;Q5T098;H0Y337	P46939;P46939-2
60S ribosomal protein L29	RPL29	22.2019	21.2594	19.7624	15.9397	19.8182	20.9456	17.4149	20.3526	19.3236	7	7	7	25.8	25.8	25.8	17.752	0	28.597	67003000	67	P47914	P47914
60S ribosomal protein L34	RPL34	20.4029	20.7165	20.597	17.6686	17.9431	19.4768	18.9952	20.469	19.418	6	6	6	25.6	25.6	25.6	13.293	0	22.547	51358000	38	P49207	P49207
YLP motif-containing protein 1	YLPM1	11.6222	12.3911	12.3843	6.43588	6.73863	7.14085	11.9691	11.6411	12.5922	5	5	5	5.2	5.2	5.2	209.48	0	22.796	2561300	23	P49750-3;P49750;P49750-4;H0YIQ2;F8VU51	P49750-3;P49750;P49750-4;H0YIQ2
Nuclear pore complex protein Nup153	NUP153	13.411	12.6644	12.5345	6.85666	6.85284	7.42965	9.63433	8.84583	11.7842	14	14	14	16.6	16.6	16.6	153.94	0	33.427	1911200	27	P49790;P49790-3;P49790-2	P49790;P49790-3;P49790-2
E3 SUMO-protein ligase RanBP2	RANBP2	15.1748	15.6688	16.0205	8.69478	8.23991	5.70778	16.6686	16.4044	16.6269	77	77	53	31.4	31.4	23.5	358.2	0	323.31	99381000	355	P49792;F8VYC4;P0DJD0;J3KQ37;P0DJD1;O14715;H7BZ48;F8WBP7	P49792
Double-strand break repair protein MRE11A	MRE11A	16.0529	16.197	16.1274	7.05846	8.03778	6.01131	17.0484	16.9188	16.9293	23	23	23	31.2	31.2	31.2	80.592	0	219.02	23358000	99	P49959;F8W7U8;P49959-3;P49959-2;F5GXT0;F5H742;F5H256	P49959;F8W7U8;P49959-3;P49959-2
T-complex protein 1 subunit theta	CCT8	13.3688	13.497	13.1039	7.27965	8.05098	7.27176	13.2568	13.5824	13.1838	5	5	5	11	11	11	57.645	0	25.06	2429800	19	P50990-2;P50990;P50990-3;H7C4C8;H7C2U0	P50990-2;P50990;P50990-3;H7C4C8
Heterogeneous nuclear ribonucleoprotein F;Heterogeneous nuclear ribonucleoprotein F, N-terminally processed;Heterogeneous nuclear ribonucleoprotein H;Heterogeneous nuclear ribonucleoprotein H, N-terminally processed	HNRNPF;HNRNPH1	11.4443	9.853	6.36406	7.47828	8.34849	6.87538	7.70131	10.158	8.98004	2	2	2	8	8	8	45.671	0.0039683	2.0688	111640	4	P52597;H0YBG7;H0YBD7;H0YB39;E9PCY7;G8JLB6;P31943	P52597;H0YBG7;H0YBD7;H0YB39;E9PCY7;G8JLB6;P31943
Eukaryotic translation initiation factor 5	EIF5	12.4235	3.92532	8.44571	7.97269	6.57472	9.00845	13.6879	12.8561	13.5715	2	2	2	3.9	3.9	3.9	49.222	0	6.6632	995250	6	P55010;H0YK29;H0YK11;H0YMJ8;H0YM54;H0YLZ1;H0YN40	P55010;H0YK29;H0YK11;H0YMJ8;H0YM54;H0YLZ1;H0YN40
Microfibrillar-associated protein 1	MFAP1	11.4147	11.0814	11.5004	8.4894	6.88741	8.09073	11.4988	11.9587	12.1316	1	1	1	4.6	4.6	4.6	51.958	0	3.1845	383110	7	P55081	P55081
Actin, cytoplasmic 2;Actin, cytoplasmic 2, N-terminally processed;Actin, cytoplasmic 1;Actin, cytoplasmic 1, N-terminally processed;Actin, gamma-enteric smooth muscle;Actin, alpha skeletal muscle;Actin, alpha cardiac muscle 1;Actin, aortic smooth muscle	ACTG1;ACTB;ACTG2;ACTA1;ACTC1;ACTA2	16.6465	17.4586	16.4459	14.3647	16.1291	14.7116	16.3453	17.7629	17.6648	16	16	11	51.2	51.2	37.9	41.792	0	86.663	23116000	113	P63261;P60709;I3L3I0;I3L1U9;P63267;P68133;P68032;P62736;I3L4N8;A6NL76;G5E9R0;K7EM38;I3L3R2;E7EVS6;J3KT65;P63267-2;C9JTX5;C9JUM1;C9JZR7;F8WB63;B8ZZJ2;C9JFL5;F6UVQ4;F6QUT6;Q6S8J3;A5A3E0;P0CG38;P0CG39;F8WCH0;Q9BYX7	P63261;P60709;I3L3I0;I3L1U9;P63267;P68133;P68032;P62736;I3L4N8;A6NL76
40S ribosomal protein S3a	RPS3A	13.2463	7.89373	6.95551	11.6261	16.3791	12.8142	8.69823	8.86395	11.8196	9	9	9	35.6	35.6	35.6	29.945	0	35.878	2069600	18	P61247;D6RAT0;H0Y9Y4;D6R9B6;D6RG13;E9PFI5;H0Y8L7;D6RB09;D6RED7;D6RAS7;D6RGE0;D6RI02	P61247;D6RAT0;H0Y9Y4;D6R9B6;D6RG13;E9PFI5
60S ribosomal protein L26	RPL26	18.4756	19.0895	18.7263	19.2282	21.1134	18.4416	19.253	19.0886	19.0652	13	13	3	62.1	62.1	15.2	17.258	0	40.963	56931000	215	P61254;J3QRI7;J3QQQ9;J3QQV1;J3KTJ8;J3QRC4;J3KSS0;J3KS10	P61254;J3QRI7;J3QQQ9;J3QQV1;J3KTJ8;J3QRC4
60S ribosomal protein L27	RPL27	19.5129	19.956	19.3032	18.5331	19.4104	18.4676	19.9051	19.8414	19.1389	8	8	8	53.7	53.7	53.7	15.798	0	18.43	38096000	69	P61353;K7ELC7;K7EQQ9;K7ERY7	P61353;K7ELC7;K7EQQ9
60S ribosomal protein L37;Ribosomal protein L37	RPL37	17.4767	16.895	16.0471	7.82923	12.8646	6.81252	13.1824	15.1202	16.1321	2	2	2	18.6	18.6	18.6	11.078	0	2.9516	3969400	10	P61927;D6RG19	P61927;D6RG19
Heterogeneous nuclear ribonucleoprotein K	HNRNPK	15.7716	15.7485	15.6504	7.02561	8.18584	6.83066	16.1437	15.8047	16.4076	10	10	10	29.1	29.1	29.1	48.562	0	87.414	10612000	47	P61978-3;P61978;P61978-2;Q5T6W2;S4R359	P61978-3;P61978;P61978-2;Q5T6W2
40S ribosomal protein S8	RPS8	16.5392	17.5617	16.7529	16.0573	17.9939	16.674	15.676	16.2015	15.4998	9	9	9	42.6	42.6	42.6	21.879	0	99.487	10070000	52	Q5JR95;P62241	Q5JR95;P62241
40S ribosomal protein S23	RPS23	19.9099	20.3821	20.405	18.2793	19.5347	18.4291	19.8433	20.6227	19.6312	8	8	8	33.6	33.6	33.6	15.807	0	24.371	68303000	83	P62266;D6RD47;D6RDJ2;D6RIX0;D6R9I7	P62266;D6RD47
40S ribosomal protein S18	RPS18	11.9574	14.3462	12.3139	14.6139	16.2968	13.3929	14.9996	12.6864	12.9294	9	9	9	55.9	55.9	55.9	17.718	0	26.708	2320600	22	P62269;A0A0G2JQH2;Q5GGW2;J3JS69	P62269
40S ribosomal protein S29	RPS29	19.127	21.0856	17.2678	19.8093	20.8297	19.1114	21.3635	19.0564	19.9089	3	3	3	33.9	33.9	33.9	6.6767	0	7.2425	42129000	48	P62273;A0A087WTT6;P62273-2	P62273;A0A087WTT6;P62273-2
60S ribosomal protein L7a	RPL7A	7.52564	6.61883	6.66829	12.8541	15.5978	14.4305	4.71077	8.89696	7.75691	4	4	4	17.3	17.3	17.3	21.545	0	28.909	790780	12	Q5T8U3;P62424;Q5T8U2	Q5T8U3;P62424
60S ribosomal protein L23a	RPL23A	20.3924	20.8718	20.675	19.5392	21.5599	19.8391	20.7252	20.7656	20.2564	15	15	15	55.1	55.1	55.1	17.695	0	78.279	130760000	151	P62750;H7BY10;K7ERT8;A8MUS3;K7EJV9;K7EMA7	P62750;H7BY10;K7ERT8;A8MUS3;K7EJV9;K7EMA7
Histone H4	HIST1H4A	19.0201	18.865	15.6001	14.7219	19.334	16.6966	14.1331	16.7645	14.9542	7	7	7	52.4	52.4	52.4	11.367	0	35.339	12083000	37	P62805	P62805
40S ribosomal protein S25	RPS25	15.9621	16.2792	6.3501	15.541	18.7453	14.7728	15.4016	15.6542	7.94944	7	7	7	38.4	38.4	38.4	13.742	0	33.18	4519900	15	P62851	P62851
40S ribosomal protein S26;Putative 40S ribosomal protein S26-like 1	RPS26;RPS26P11	17.0407	17.8736	17.3541	15.3801	18.5201	16.2721	16.1449	17.2257	16.8675	2	2	2	20.9	20.9	20.9	13.015	0	29.019	8313300	20	P62854;Q5JNZ5	P62854;Q5JNZ5
Putative 60S ribosomal protein L39-like 5;60S ribosomal protein L39	RPL39P5;RPL39	23.2466	22.9098	22.8387	6.91051	21.7293	17.7464	18.3128	19.2082	18.662	2	2	2	23.5	23.5	23.5	6.3225	0	3.569	30376000	17	Q59GN2;P62891	Q59GN2;P62891
60S ribosomal protein L10a	RPL10A	12.5824	8.3298	12.4173	9.23857	15.3634	11.8194	8.39338	12.9395	7.87429	4	4	4	14.7	14.7	14.7	24.831	0	11.561	855820	10	P62906	P62906
60S ribosomal protein L11	RPL11	14.0423	13.5282	7.78864	12.9851	14.6558	12.5683	7.2103	13.3061	7.18982	4	4	4	21.5	21.5	21.5	20.124	0	13.844	788070	14	P62913-2;P62913;Q5VVC9;Q5VVC8	P62913-2;P62913;Q5VVC9;Q5VVC8
60S ribosomal protein L8	RPL8	16.6454	16.0777	16.2499	14.8507	17.7474	14.9701	15.6895	17.2352	16.3484	6	6	6	24.5	24.5	24.5	28.024	0	45.615	10684000	38	P62917;E9PKZ0;E9PKU4;G3V1A1;E9PP36	P62917;E9PKZ0;E9PKU4;G3V1A1;E9PP36
Ubiquitin-40S ribosomal protein S27a;Ubiquitin;40S ribosomal protein S27a;Ubiquitin-60S ribosomal protein L40;Ubiquitin;60S ribosomal protein L40;Polyubiquitin-B;Ubiquitin;Polyubiquitin-C;Ubiquitin	RPS27A;UBB;UBC;UBA52	16.9043	17.2359	16.3885	14.2625	16.1562	13.4754	17.524	17.6548	17.2654	8	8	8	42.9	42.9	42.9	17.965	0	58.149	11212000	45	P62979;UBIQ_HUMAN;J3QS39;J3QTR3;F5H6Q2;F5GYU3;F5H2Z3;F5H265;B4DV12;F5H388;F5H747;F5GXK7;J3QKN0;Q5PY61;Q96C32;P62987;P0CG47;P0CG48;M0R1V7;M0R1M6;M0R2S1;J3QSA3;F5GZ39	P62979;UBIQ_HUMAN;J3QS39;J3QTR3;F5H6Q2;F5GYU3;F5H2Z3;F5H265;B4DV12;F5H388;F5H747;F5GXK7;J3QKN0;Q5PY61;Q96C32;P62987;P0CG47;P0CG48;M0R1V7;M0R1M6;M0R2S1
Putative elongation factor 1-alpha-like 3;Elongation factor 1-alpha 1;Elongation factor 1-alpha 2	EEF1A1P5;EEF1A1;EEF1A2	15.7191	14.4468	14.3562	11.3646	12.7998	10.9537	16.4747	15.2796	15.3769	5	5	5	14.3	14.3	14.3	50.184	0	18.285	7059800	35	Q5VTE0;P68104;A0A087WVQ9;P68104-2;Q05639;A0A087WV01;A6PW80;Q5JR01	Q5VTE0;P68104;A0A087WVQ9;P68104-2;Q05639
Dermcidin;Survival-promoting peptide;DCD-1	DCD	13.2821	7.36703	8.34979	13.2672	12.6658	12.8152	8.79805	7.60908	8.47707	2	2	2	12.7	12.7	12.7	11.284	0	3.2802	234670	6	P81605;P81605-2	P81605;P81605-2
60S ribosomal protein L24	RPL24	19.1182	20.7046	19.6548	18.1016	19.888	18.2425	19.2632	20.2543	19.5194	6	6	6	29.3	29.3	29.3	17.779	0	44.187	58372000	174	P83731;C9JXB8;C9JNW5	P83731;C9JXB8;C9JNW5
Heterogeneous nuclear ribonucleoprotein U	HNRNPU	8.78352	7.64869	8.90962	7.32478	7.77751	8.37979	7.90462	7.81181	9.9649	2	2	2	5	5	5	88.979	0	2.485	90285	3	Q00839-2;Q00839	Q00839-2;Q00839
Desmoglein-1	DSG1	7.88376	7.07361	8.38292	9.28425	10.2015	9.10902	8.16599	7.73267	8.10547	4	4	4	6.4	6.4	6.4	113.75	0	6.3404	103540	5	Q02413	Q02413
60S ribosomal protein L6	RPL6	15.9939	7.61635	11.8466	12.423	15.0043	14.6556	7.63233	7.01197	8.31353	5	5	5	18.1	18.1	18.1	32.728	0	7.8052	2396000	12	Q02878;F8VZ45;U3KQR5;F8VZA3;F8VWR1;F8VU16;F8VR69	Q02878;F8VZ45;U3KQR5
Histone-lysine N-methyltransferase 2A;MLL cleavage product N320;MLL cleavage product C180	KMT2A	8.48852	7.00349	7.99757	7.553	8.90725	7.17053	7.90647	8.36737	7.21257	4	4	4	1.6	1.6	1.6	427.73	0	21.524	337050	9	Q03164-2;Q03164;Q03164-3;E9PR05	Q03164-2;Q03164;Q03164-3;E9PR05
Eukaryotic translation initiation factor 4 gamma 1	EIF4G1	14.9211	14.3445	14.8611	6.9673	9.97487	6.2144	16.1032	15.5955	15.6957	16	16	15	17.2	17.2	16.3	158.52	0	52.812	19602000	77	Q04637-5;Q04637-4;Q04637-3;Q04637;Q04637-9;E7EX73;E9PGM1;E7EUU4;Q04637-6;Q04637-8;Q04637-7;A0A0A0MR52;C9JF13;H7C044;C9J6B6;C9J2Z7;C9K073;F8WCF2;C9JWH7;C9J556;C9JHW9;C9JSU8;C9JWW9	Q04637-5;Q04637-4;Q04637-3;Q04637;Q04637-9;E7EX73;E9PGM1;E7EUU4;Q04637-6;Q04637-8;Q04637-7;A0A0A0MR52
Caldesmon	CALD1	18.8786	18.2478	18.5892	7.33694	9.02949	7.09996	19.3251	19.535	19.0374	36	36	2	56.7	56.7	3.2	62.663	0	253.92	103690000	164	Q05682-4;Q05682-6;Q05682-2;Q05682;C9J813;C9JEK3;C9JE79;F8WE61	Q05682-4;Q05682-6;Q05682-2;Q05682;C9J813
FACT complex subunit SSRP1	SSRP1	10.9779	11.4271	10.8849	7.81174	10.0369	9.67311	10.681	11.1679	10.5504	5	5	5	8.7	8.7	8.7	81.074	0	29.246	558820	14	Q08945;A0A0U1RRK2	Q08945
Neuroblast differentiation-associated protein AHNAK	AHNAK	19.7024	21.3911	21.2241	7.66355	6.1258	7.34837	21.8639	21.4605	21.6452	477	477	477	85.1	85.1	85.1	629.09	0	323.31	6606600000	6570	Q09666;E9PKR9;E9PLK4;E9PJZ0;E9PJC6;Q09666-2;E9PQE3	Q09666
Aspartyl/asparaginyl beta-hydroxylase	ASPH	8.83952	9.84015	9.837	6.0901	7.71276	7.90259	8.13599	7.97609	9.76476	1	1	1	2.9	2.9	2.9	83.267	0.0020492	2.2654	110570	4	Q12797-10;Q12797	Q12797-10;Q12797
Acetyl-CoA carboxylase 1;Biotin carboxylase	ACACA	12.9557	10.5143	10.8748	11.2031	12.004	10.6314	10.7534	10.8277	10.5255	9	9	9	4.8	4.8	4.8	257.24	0	15.959	3263400	20	Q13085-3;Q13085-2;Q13085;Q13085-4;O00763-3;O00763-2;O00763;A0A087X0W4;S4R3S7;A0A087WVR6;A0A0C4DGT1;Q59FY4	Q13085-3;Q13085-2;Q13085;Q13085-4
Protein Red	IK	12.043	8.42749	7.09029	8.69106	7.73145	7.83553	10.4966	8.19517	12.7618	4	4	4	8.3	8.3	8.3	65.601	0	18.728	365690	5	Q13123;Q9H4P6;E7EQZ7;D6REL4;D6RAY9	Q13123;Q9H4P6;E7EQZ7;D6REL4
Ras GTPase-activating protein-binding protein 1	G3BP1	11.3803	5.76273	10.3006	5.95229	9.32726	6.65772	12.4253	6.92457	10.6125	3	3	3	11.2	11.2	11.2	52.164	0	12.422	285820	6	Q13283	Q13283
Splicing factor 3B subunit 2	SF3B2	13.9044	14.4431	14.3283	9.93611	7.09661	8.43361	15.8056	15.2531	15.8643	17	17	17	27.5	27.5	27.5	100.23	0	41.996	11779000	58	Q13435;A0A087WZZ5;E9PPJ0;E9PJ04;H0YCG1;E9PJT3;E9PIL8;H0YEX5	Q13435;A0A087WZZ5;E9PPJ0
28 kDa heat- and acid-stable phosphoprotein	PDAP1	15.2792	14.7287	7.29377	8.04598	8.00886	6.92379	14.9655	14.3729	13.5783	5	5	5	32.6	32.6	32.6	20.63	0	33.355	1323600	10	Q13442;F8WBW6	Q13442
Phosphatidylinositol-binding clathrin assembly protein	PICALM	9.91204	8.19622	10.046	7.40743	8.83568	8.40847	8.8887	8.66681	10.8484	1	1	1	3.6	3.6	3.6	59.918	0	2.7429	88880	3	Q13492-4;Q13492-3;Q13492-2;Q13492-5;Q13492	Q13492-4;Q13492-3;Q13492-2;Q13492-5;Q13492
Sequestosome-1	SQSTM1	13.2367	12.8123	15.7529	8.83481	8.7666	6.19093	13.8026	13.5779	14.1407	3	3	3	15.7	15.7	15.7	38.629	0	11.931	1866300	9	Q13501-2;E9PFW8;E7EMC7;Q13501;C9JRJ8	Q13501-2;E9PFW8;E7EMC7;Q13501
Apoptosis-stimulating of p53 protein 2	TP53BP2	8.39907	7.84758	7.21434	5.94532	7.55329	6.62928	13.1816	10.426	12.2377	5	5	5	6.2	6.2	6.2	111.43	0	17.03	821290	7	Q13625-2;Q13625;Q13625-3;H7C5L8;Q96KQ4	Q13625-2;Q13625;Q13625-3
Protein Shroom2	SHROOM2	9.80803	7.83689	8.26604	6.13549	9.38271	8.54416	6.41586	7.71774	9.43436	2	2	2	1.9	1.9	1.9	176.41	0	4.8349	208570	5	Q13796;C9IZC6;F5H3B6	Q13796;C9IZC6;F5H3B6
Cytoskeleton-associated protein 5	CKAP5	11.5049	11.8012	12.1554	7.51765	7.82739	6.8395	13.729	13.3865	13.5651	17	17	17	12.2	12.2	12.2	218.52	0	68.252	5598300	45	Q14008-2;Q14008;Q14008-3;E9PQH5;H0YDX5;H0YCF6;H0YEK7	Q14008-2;Q14008;Q14008-3
Desmoglein-2	DSG2	12.2399	9.78863	11.4643	6.40237	9.35681	7.06993	12.7049	12.6165	13.0096	5	5	5	8.9	8.9	8.9	122.29	0	9.5771	1501000	13	Q14126	Q14126
Ubiquitin-associated protein 2-like	UBAP2L	15.8685	16.152	16.0437	5.98702	7.07243	7.27686	16.7169	16.6858	16.8645	17	17	1	27.9	27.9	1.3	114.53	0	189.44	17045000	102	Q14157;Q14157-5;Q14157-3;F8W726;Q5VU77;Q5VU78;Q5VU81;Q5VU80;Q5VU79;H0Y5H6;H7C2T8	Q14157;Q14157-5;Q14157-3;F8W726
Src substrate cortactin	CTTN	18.0592	17.8531	17.9255	6.11528	7.524	7.79192	18.5212	18.3347	18.5396	32	32	32	52.4	52.4	52.4	61.585	0	259.02	55401000	183	Q14247;Q14247-3;Q14247-2;H0YCD9;H0YEV2	Q14247;Q14247-3;Q14247-2
Filamin-C	FLNC	13.4198	14.9573	14.1957	6.71572	9.49659	8.3302	15.5596	15.1592	14.4365	17	2	2	5.5	1	1	287.28	0	5.7681	27987000	15	Q14315-2;Q14315	Q14315-2;Q14315
Ribosomal RNA processing protein 1 homolog B	RRP1B	14.8593	12.2734	12.4511	10.8435	16.1663	15.1072	10.7041	14.527	14.2824	22	22	22	33.1	33.1	33.1	82.175	0	78.263	7061500	62	Q14684-2;Q14684	Q14684-2;Q14684
Nuclear receptor coactivator 6	NCOA6	6.97009	10.3878	10.7931	8.39865	7.74056	7.64246	8.67409	9.64258	8.8275	2	2	2	1.6	1.6	1.6	219.14	0	7.1803	239090	6	Q14686	Q14686
Protein RRP5 homolog	PDCD11	7.50909	6.75441	10.1556	8.32508	7.97792	6.80528	8.35056	8.68085	9.27249	5	5	5	3.6	3.6	3.6	208.7	0	7.5286	291350	6	Q14690;S4R3Q4	Q14690
Golgin subfamily B member 1	GOLGB1	6.68672	8.03897	7.61567	7.03517	8.19109	6.68537	9.55384	9.32033	9.58701	5	5	5	2.5	2.5	2.5	367.42	0	8.1164	591920	10	Q14789-4;Q14789-3;Q14789;Q14789-2;H0Y867;E7EU81	Q14789-4;Q14789-3;Q14789;Q14789-2;H0Y867;E7EU81
Zinc finger protein 638	ZNF638	8.71565	8.08529	8.59481	7.64295	8.72167	7.11695	8.42698	10.006	8.3766	3	3	3	3	3	3	220.62	0	6.8967	267020	7	Q14966;A0A096LNS4;Q14966-5;Q14966-3;C9JWN0;A0A096LPK8;A0A096LPH6;Q14966-2;Q14966-4	Q14966;A0A096LNS4;Q14966-5;Q14966-3
Nuclear mitotic apparatus protein 1	NUMA1	12.6564	13.3563	13.334	7.7605	10.1017	7.3547	14.6323	13.4455	14.0752	29	29	29	18.4	18.4	18.4	236.51	0	180.17	11752000	103	Q14980-2;Q14980;A0A087WY61;Q14980-4;Q14980-3;H0YFY6;F5H4J1;F5H6Y5;Q14980-5;K4DIE0;F5H1L0;F5GZW1;F5H2F3;F5H3L6;F5H0Z7;F5H763	Q14980-2;Q14980;A0A087WY61;Q14980-4;Q14980-3
WD repeat-containing protein 43	WDR43	9.90524	7.21779	9.97699	6.54057	9.27618	6.74453	11.0462	7.70107	11.0633	2	2	2	5.8	5.8	5.8	74.89	0	8.1771	261290	6	Q15061	Q15061
Plectin	PLEC	13.6667	14.2817	14.6062	8.40592	7.54797	5.24397	15.3929	14.6563	14.9964	98	98	97	27.3	27.3	27.1	512.6	0	323.31	52835000	351	Q15149-7;Q15149-8;Q15149-9;Q15149-5;Q15149-4;Q15149-6;Q15149-3;Q15149-2;Q15149;E9PMV1;H0YDN1;A0A075B730;A0A087X1U6;E9PQ28;E9PKG0;P58107	Q15149-7;Q15149-8;Q15149-9;Q15149-5;Q15149-4;Q15149-6;Q15149-3;Q15149-2;Q15149
Non-POU domain-containing octamer-binding protein	NONO	13.6249	7.41847	9.7628	6.72855	8.56772	7.12961	13.0129	8.70236	10.7969	4	4	4	14.7	14.7	14.7	43.866	0	7.4452	541560	7	Q15233-2;Q15233;H7C367;C9IZL7;C9JYS8	Q15233-2;Q15233;H7C367;C9IZL7;C9JYS8
Splicing factor 3A subunit 1	SF3A1	13.8358	13.5812	14.2685	8.47436	7.7053	7.62424	13.318	13.2632	13.1247	11	11	11	20.7	20.7	20.7	88.885	0	39.059	3477000	34	Q15459;Q15459-2;H7C1L2	Q15459;Q15459-2
Telomeric repeat-binding factor 2	TERF2	15.2379	15.0557	14.7053	6.23172	7.58178	7.46986	14.6832	14.4547	15.3061	10	10	10	29.9	29.9	29.9	59.593	0	42.514	5849300	38	Q15554;U3KQ35;H3BR06;J3KSZ6;H3BTA7;Q15554-4;J3KSJ9	Q15554;U3KQ35;H3BR06
Probable JmjC domain-containing histone demethylation protein 2C	JMJD1C	14.9308	14.4817	14.742	6.74517	8.02636	5.8307	14.777	14.261	14.8588	24	24	24	22.6	22.6	22.6	163.13	0	142.73	14145000	65	Q15652-2;Q15652-3;Q15652;H7BXU7	Q15652-2;Q15652-3;Q15652
Myosin light chain kinase, smooth muscle;Myosin light chain kinase, smooth muscle, deglutamylated form	MYLK	14.1161	14.6397	14.6676	7.2374	8.27128	8.54029	16.1717	15.3348	15.6762	30	30	29	22	22	21.2	197.4	0	90.724	26050000	105	Q15746-4;Q15746-5;Q15746-2;Q15746-3;Q15746-6;Q15746;Q15746-11;Q15746-7;Q15746-9;F8WBL7;D6R9C2;Q15746-10;Q15746-8	Q15746-4;Q15746-5;Q15746-2;Q15746-3;Q15746-6;Q15746
Drebrin	DBN1	14.1736	15.1033	15.0231	7.27772	7.64272	5.68714	16.4898	16.2929	16.1037	11	11	11	27.3	27.3	27.3	71.428	0	60.831	9231800	47	Q16643;Q16643-3;Q16643-2;D6R9W4;D6R9Q9;D6RCR4;D6RFI1	Q16643;Q16643-3;Q16643-2;D6R9W4
Gamma-interferon-inducible protein 16	IFI16	12.9361	12.8293	13.5386	8.76898	12.8898	9.83733	13.7623	13.0664	13.1396	6	6	6	11.9	11.9	11.9	75.935	0	7.7161	2794600	18	Q16666-3;Q16666-2;Q16666;Q16666-6;H3BM18;X6RHM1;H3BVE6;X6RHR0;A0A0A0MS53;E7EPB1;E7EQS8;Q6K0P9-6;Q6K0P9-5;Q6K0P9-4;Q6K0P9-3;Q6K0P9-2;Q6K0P9;Q6N021-2;Q6N021-3;Q6N021	Q16666-3;Q16666-2;Q16666;Q16666-6;H3BM18;X6RHM1
Beta-actin-like protein 2	ACTBL2	16.1397	7.32165	16.0138	6.80208	8.0394	7.86827	16.317	4.69739	7.10682	6	1	1	18.1	4.8	4.8	42.003	0.0076336	1.7635	5280100	3	Q562R1	Q562R1
SH3 domain-containing kinase-binding protein 1	SH3KBP1	13.618	11.9992	11.0282	6.41397	8.54895	7.20305	14.5861	14.0747	12.8627	6	6	6	12.9	12.9	12.9	70.443	0	56.625	2586000	19	Q5JPT2;Q96B97-2;Q96B97;Q96B97-3;Q5VSN0;Q5JPT1	Q5JPT2;Q96B97-2;Q96B97;Q96B97-3
RRP12-like protein	RRP12	12.1519	8.48964	8.28286	7.83756	12.8012	9.54313	8.34064	8.23117	8.76146	4	4	4	5.3	5.3	5.3	132.71	0	6.1606	942530	11	Q5JTH9-2;Q5JTH9-3;Q5JTH9;A0A087WYW2;H7C1M8;A0A087X0G0;A0A087X1U8	Q5JTH9-2;Q5JTH9-3;Q5JTH9
Deoxynucleotidyltransferase terminal-interacting protein 2	DNTTIP2	14.4048	12.494	12.4181	9.93793	15.1408	13.1486	10.1518	13.1698	12.7324	13	13	13	25.9	25.9	25.9	84.468	0	74.988	3805700	39	Q5QJE6;J3KP30;E9PRB3	Q5QJE6;J3KP30
Centrosomal protein of 170 kDa	CEP170	12.5999	12.4543	12.6692	7.19622	8.38992	8.69004	13.6442	13.7386	13.8989	14	14	14	14.3	14.3	14.3	175.29	0	68.337	6188300	54	Q5SW79;H0Y2V6;Q5SW79-3;Q5SW79-2;H0YB66;E5RIH6;E5RJT5;E5RFU8	Q5SW79;H0Y2V6;Q5SW79-3;Q5SW79-2
Polynucleotide 5-hydroxyl-kinase NOL9	NOL9	7.2632	11.4773	6.49098	10.1346	12.3979	10.4396	7.33612	8.39618	11.4573	2	2	2	4.6	4.6	4.6	79.322	0	4.392	407190	7	Q5SY16	Q5SY16
Putative methyltransferase C9orf114	C9orf114	11.3735	8.13556	7.85138	8.48436	13.0174	10.9997	7.76613	7.2079	7.8601	4	4	4	16	16	16	42.008	0	15.898	259840	6	Q5T280;R4GNG4;A0A087WYA7	Q5T280
Sickle tail protein homolog	KIAA1217	13.3443	13.2277	13.4146	5.95917	6.70135	5.67987	13.9157	14.1314	14.126	20	20	20	16	16	16	214.11	0	67.134	10520000	69	Q5T5P2;Q5T5P2-3;Q5T5P2-9;Q5T5P2-2;Q5T5P2-7;Q5T5P2-10;Q5T5P2-4;Q5T5P2-8;Q5T5P2-6;Q5T5P0;Q5T5P1;A0A0U1RRK8	Q5T5P2;Q5T5P2-3;Q5T5P2-9;Q5T5P2-2;Q5T5P2-7;Q5T5P2-10;Q5T5P2-4;Q5T5P2-8;Q5T5P2-6
Rho GTPase-activating protein 21	ARHGAP21	10.3845	8.46639	8.64638	8.39354	9.4926	5.87799	9.01881	8.78966	11.4552	8	8	8	6.8	6.8	6.8	217.33	0	27.726	710320	14	Q5T5U3;A0A087WW76;E7ESW5;F8W9U9;Q5T5U3-3	Q5T5U3;A0A087WW76;E7ESW5;F8W9U9;Q5T5U3-3
Ubiquitin-associated protein 2	UBAP2	13.2875	13.4065	14.076	7.31003	6.55346	7.31787	15.1515	15.261	15.2638	10	10	10	15.2	15.2	15.2	117.11	0	34.325	5053300	39	Q5T6F2;F5H2U4;Q5T6F2-2;A2A305	Q5T6F2;F5H2U4
Regulation of nuclear pre-mRNA domain-containing protein 2	RPRD2	12.5824	13.1063	13.2126	6.72678	10.8287	6.15601	13.0839	13.1493	13.2922	11	11	11	15.7	15.7	15.7	152.59	0	27.392	4022700	44	Q5VT52-2;Q5VT52-3;Q5VT52;Q5VT52-5;Q5VT52-4	Q5VT52-2;Q5VT52-3;Q5VT52;Q5VT52-5
Zinc finger protein 318	ZNF318	8.35865	7.89336	7.45866	9.51756	8.80032	5.72332	7.95236	9.17008	9.68816	3	3	3	1.7	1.7	1.7	251.11	0	2.867	150750	3	Q5VUA4	Q5VUA4
Protein FAM208B	FAM208B	10.1821	10.0415	10.6807	7.69173	8.11506	5.85694	10.8207	10.0473	10.0312	4	4	4	1.9	1.9	1.9	268.84	0	8.412	1002400	13	Q5VWN6;Q5VWN6-2	Q5VWN6;Q5VWN6-2
HAUS augmin-like complex subunit 6	HAUS6	11.5927	7.39763	12.1253	8.26968	9.64686	6.48245	12.1266	11.032	12.9039	6	6	6	9.7	9.7	9.7	91.127	0	29.975	1089300	14	Q5VY60;Q7Z4H7-3;Q7Z4H7;Q5SYF9;Q7Z4H7-2	Q5VY60;Q7Z4H7-3;Q7Z4H7;Q5SYF9;Q7Z4H7-2
Splicing factor 45	RBM17	13.5901	9.39716	13.6405	7.28096	6.54598	8.23567	12.4639	12.7914	14.0685	3	3	3	19.3	19.3	19.3	24.176	0	22.171	715270	9	Q5W011;Q5W010;Q96I25;Q5W012	Q5W011;Q5W010;Q96I25
	FLNA	16.0972	17.2698	17.1577	7.12562	6.75006	6.81524	17.2914	17.979	16.6513	196	2	2	74.2	0.6	0.6	278.22	0	41.392	133510000	38	Q60FE5;A0A087WWY3;H0Y5F3;H7C2E7	Q60FE5;A0A087WWY3
KN motif and ankyrin repeat domain-containing protein 2	KANK2	10.7917	8.02701	7.67854	7.53788	8.23334	7.4484	13.3417	12.5384	12.119	6	6	6	10.1	10.1	10.1	90.043	0	27.85	1127500	13	Q63ZY3-3;Q63ZY3;Q63ZY3-2;K7EIU4;K7ERU2;K7ES05	Q63ZY3-3;Q63ZY3;Q63ZY3-2
Enhancer of mRNA-decapping protein 4	EDC4	8.55351	9.95411	10.4646	8.99719	7.03647	7.57086	9.3766	8.80262	10.6979	2	2	2	5.3	5.3	5.3	109.73	0	7.9645	224690	7	Q6P2E9-2;Q6P2E9	Q6P2E9-2;Q6P2E9
Nuclear factor related to kappa-B-binding protein	NFRKB	10.4044	9.56425	9.26711	7.93544	6.59074	6.29999	7.86251	9.13983	7.84427	2	2	2	2.3	2.3	2.3	138.87	0	3.0879	227190	5	Q6P4R8-3;Q6P4R8;Q6P4R8-2	Q6P4R8-3;Q6P4R8;Q6P4R8-2
Pre-mRNA 3-end-processing factor FIP1	FIP1L1	14.7954	14.7858	14.4276	7.03012	6.72838	8.24324	15.376	14.6345	15.3158	7	7	7	18.8	18.8	18.8	58.375	0	115.31	4124200	34	Q6UN15-3;Q6UN15-5;Q6UN15;Q6UN15-4;A0A0B4J203;H0Y8P7	Q6UN15-3;Q6UN15-5;Q6UN15;Q6UN15-4;A0A0B4J203
Myosin phosphatase Rho-interacting protein	MPRIP	11.5879	11.569	9.71805	5.66962	7.37274	6.49581	12.2339	12.204	10.0256	7	7	7	8.5	8.5	8.5	116.53	0	36.424	1122300	17	Q6WCQ1;Q6WCQ1-2;Q6WCQ1-3;J3KSW8;H0Y2S9;H0Y7E2;H7C3G6;J3KSK7	Q6WCQ1;Q6WCQ1-2;Q6WCQ1-3;J3KSW8;H0Y2S9
PERQ amino acid-rich with GYF domain-containing protein 2	GIGYF2	15.146	15.6633	15.5073	7.07634	9.1788	8.31453	15.9833	16.8204	16.2055	19	19	19	22.6	22.6	22.6	148.63	0	138.1	23839000	104	Q6Y7W6-4;Q6Y7W6-5;Q6Y7W6;I1E4Y6;Q6Y7W6-3;E7ESB6;C9JHW1;C9JW88;C9JH18;F8WCD5;C9JPV7;C9JXQ0;C9J0V6;C9JHT0;C9JRZ2	Q6Y7W6-4;Q6Y7W6-5;Q6Y7W6;I1E4Y6;Q6Y7W6-3;E7ESB6
La-related protein 4	LARP4	12.4679	7.94803	10.4038	6.74382	7.71556	5.97824	12.7312	12.5706	13.0179	2	2	2	9.3	9.3	9.3	42.504	0	8.4919	422950	7	Q96J85;Q71RC2-7;Q71RC2-5;Q71RC2-3;Q71RC2;Q71RC2-4;F8W1I4;Q8TBL5;A0A087WTL9;F8VY40;Q6P4E2;X6RLN4;Q71RC2-2;Q71RC2-6	Q96J85;Q71RC2-7;Q71RC2-5;Q71RC2-3;Q71RC2;Q71RC2-4;F8W1I4;Q8TBL5;A0A087WTL9;F8VY40;Q6P4E2;X6RLN4;Q71RC2-2;Q71RC2-6
Staphylococcal nuclease domain-containing protein 1	SND1	9.77704	9.33677	6.40326	4.47586	9.28953	6.51313	8.94638	7.90527	8.87998	3	3	3	6.2	6.2	6.2	102	0	8.6867	120430	4	Q7KZF4	Q7KZF4
Nuclear fragile X mental retardation-interacting protein 2	NUFIP2	15.606	15.3012	15.5965	7.59441	8.3678	7.02591	16.7446	16.7342	16.8994	17	17	17	36.1	36.1	36.1	76.12	0	122.56	14426000	65	Q7Z417;Q7Z417-2	Q7Z417
Protein EMSY	EMSY;C11orf30	11.8089	11.2912	12.6212	8.73988	8.49396	7.06792	10.1193	11.2297	10.8811	8	8	8	10.2	10.2	10.2	131.17	0	34.785	1263400	19	Q7Z589-6;Q7Z589;Q7Z589-5;Q7Z589-4;Q7Z589-7;E9PMC9;Q7Z589-2;H0YCS3;E9PPE6;H0YET8	Q7Z589-6;Q7Z589;Q7Z589-5;Q7Z589-4;Q7Z589-7;E9PMC9;Q7Z589-2
Transcriptional regulator Kaiso	ZBTB33	12.733	11.5475	8.15192	8.99742	7.18478	6.57241	13.2378	12.99	13.444	5	5	5	11.8	11.8	11.8	74.484	0	11.579	1394600	15	Q86T24	Q86T24
Kinectin	KTN1	9.74194	11.0429	8.40037	7.68919	9.1866	6.16809	10.4827	12.0545	11.9497	4	4	4	5.2	5.2	5.2	149.61	0	13.498	1177900	14	Q86UP2-2;Q86UP2-4;Q86UP2;Q86UP2-3;H0YJZ8;G3V5G2;G3V4Y7	Q86UP2-2;Q86UP2-4;Q86UP2;Q86UP2-3;H0YJZ8;G3V5G2;G3V4Y7
Pleckstrin homology-like domain family B member 1	PHLDB1	8.11458	9.97599	9.17876	8.83902	7.38651	6.98302	8.6178	8.69589	8.79243	4	4	4	5.7	5.7	5.7	151.16	0	11.571	223190	8	Q86UU1;Q86UU1-3;Q86UU1-2;A0A087WZL0	Q86UU1;Q86UU1-3;Q86UU1-2
Leucine zipper protein 1	LUZP1	14.9088	13.5594	13.2816	6.99384	9.26004	8.32495	14.4524	14.9343	14.6406	21	21	21	27.3	27.3	27.3	120.27	0	55.49	9376400	63	Q86V48;Q86V48-2;Q86V48-3;E5RFK8;E5RHU7	Q86V48;Q86V48-2;Q86V48-3
Protein AHNAK2	AHNAK2	11.7151	12.7683	13.1679	6.7282	6.85334	5.6943	14.4761	14.3558	14.5713	38	38	38	20.2	20.2	20.2	605.64	0	178.9	27519000	143	Q8IVF2-3;Q8IVF2;Q8IVF2-2	Q8IVF2-3;Q8IVF2
SURP and G-patch domain-containing protein 1	SUGP1	13.1555	13.0384	9.98442	7.25759	7.40435	8.23034	12.6231	12.3375	12.5445	4	4	4	10.4	10.4	10.4	72.47	0	25.896	1440300	15	Q8IWZ8;B4DVK3;V9GZ08;Q8IWZ8-2	Q8IWZ8;B4DVK3;V9GZ08;Q8IWZ8-2
Angiomotin-like protein 1	AMOTL1	6.98324	6.92764	7.19935	6.86728	7.93259	7.10158	12.9787	10.7076	12.4259	4	4	4	7.3	7.3	7.3	101.18	0	13.767	777580	10	Q8IY63-2;Q8IY63	Q8IY63-2;Q8IY63
pre-rRNA processing protein FTSJ3	FTSJ3	16.7694	15.3413	15.2321	11.595	16.9316	16.0548	13.0376	14.8289	14.8828	21	21	21	26.6	26.6	26.6	96.557	0	129.26	18679000	137	Q8IY81	Q8IY81
Synaptopodin	SYNPO	14.8425	14.7964	15.0437	8.04275	7.97586	6.49397	15.5002	15.4257	16.0711	10	10	10	18.8	18.8	18.8	73.666	0	47.565	9280300	51	Q8N3V7-3;Q8N3V7-2;Q8N3V7	Q8N3V7-3;Q8N3V7-2;Q8N3V7
Zinc finger CCHC domain-containing protein 9	ZCCHC9	11.8501	6.83139	9.13128	10.1084	14.2439	9.38612	8.9248	8.16779	8.79522	4	4	4	20.7	20.7	20.7	30.477	0	8.7645	472470	7	Q8N567	Q8N567
Plasminogen activator inhibitor 1 RNA-binding protein	SERBP1	13.9983	13.3143	12.9743	9.17078	7.46542	9.4013	14.4327	14.9416	12.0388	5	5	5	16.2	16.2	16.2	44.256	0	17.121	1847700	18	Q8NC51-2;Q8NC51;Q8NC51-4;Q8NC51-3	Q8NC51-2;Q8NC51;Q8NC51-4;Q8NC51-3
Ras association domain-containing protein 8	RASSF8	12.2294	10.4654	10.4154	7.09305	7.04891	7.49922	13.5958	13.2828	13.329	3	3	3	11	11	11	48.326	0	10.285	1206500	10	Q8NHQ8;H0YG85;Q8NHQ8-2;Q6IB99;F5GYP8;F5H8C5;F5H0S5;F5H7J1	Q8NHQ8;H0YG85;Q8NHQ8-2
ATP-dependent RNA helicase DDX54	DDX54	10.7518	7.14408	7.18262	7.86981	13.5572	11.3761	7.93301	7.63178	4.99162	7	7	7	9.8	9.8	9.8	98.594	0	16.955	887540	12	Q8TDD1;Q8TDD1-2;H0YHH7	Q8TDD1;Q8TDD1-2
Disks large homolog 5	DLG5	11.9344	12.5401	12.6058	7.09655	7.8884	8.1013	13.6623	13.5335	13.3269	13	13	13	9	9	9	202.06	0	34.935	6195100	56	Q8TDM6-4;Q8TDM6;Q8TDM6-2;A0A0A0MSL1;Q8TDM6-3;A0A0J9YYG8;R4GMQ2;Q8TDM6-5	Q8TDM6-4;Q8TDM6;Q8TDM6-2
Nucleolar complex protein 3 homolog	NOC3L	14.1583	11.9767	11.5392	8.71253	15.3549	13.9677	9.78854	8.13765	11.025	13	13	13	16.1	16.1	16.1	92.547	0	60.994	3428900	36	Q8WTT2	Q8WTT2
LIM domain only protein 7	LMO7	14.7949	14.4409	14.7397	9.46052	9.27077	7.0713	15.4741	15.4179	15.7666	27	27	1	27.3	27.3	1.2	153.67	0	224.51	19853000	125	Q8WWI1-3;E9PMP7;F8WD26;J3KP06;Q8WWI1-4;Q8WWI1-2;Q8WWI1	Q8WWI1-3;E9PMP7;F8WD26;J3KP06;Q8WWI1-4;Q8WWI1-2;Q8WWI1
Ataxin-2-like protein	ATXN2L	13.8845	13.8763	13.8839	6.42022	6.56084	6.90947	15.1735	15.0035	15.0328	10	10	10	13.9	13.9	13.9	102.89	0	19.215	6984200	36	Q8WWM7-6;Q8WWM7-8;Q8WWM7-5;Q8WWM7-4;Q8WWM7-9;Q8WWM7-2;Q8WWM7;Q8WWM7-3;H3BUF6;Q8WWM7-7;H3BSK9;H3BSQ5;H3BUE3;H3BRB0;A0A0C4DGL7	Q8WWM7-6;Q8WWM7-8;Q8WWM7-5;Q8WWM7-4;Q8WWM7-9;Q8WWM7-2;Q8WWM7;Q8WWM7-3;H3BUF6
Palladin	PALLD	12.6665	10.4501	12.3977	5.89156	9.17331	7.33895	12.2208	11.5555	8.50443	2	2	2	9.4	9.4	9.4	42.932	0	4.4776	472330	6	Q8WX93-7;Q8WX93-4;Q8WX93-8;Q8WX93-3;Q8WX93-5;Q8WX93	Q8WX93-7;Q8WX93-4;Q8WX93-8;Q8WX93-3;Q8WX93-5;Q8WX93
Paraspeckle component 1	PSPC1	11.5453	7.52982	11.0865	6.01947	8.01053	8.85921	11.086	8.89367	11.4504	2	2	2	9.4	9.4	9.4	45.57	0	5.761	222980	8	Q8WXF1-2;Q8WXF1;X6RDA4	Q8WXF1-2;Q8WXF1;X6RDA4
Protein ELYS	AHCTF1	12.6966	11.4249	10.5309	7.75541	7.38461	7.75311	11.623	12.0203	12.1528	7	7	7	7.4	7.4	7.4	252.5	0	18.948	2613800	27	Q8WYP5;Q8WYP5-3;Q8WYP5-2	Q8WYP5;Q8WYP5-3;Q8WYP5-2
Histone H1x	H1FX	6.67311	8.57652	11.8636	10.5825	12.2049	11.1872	8.51707	6.40997	7.3759	1	1	1	5.6	5.6	5.6	22.487	0	5.4905	147760	3	Q92522	Q92522
60S ribosomal protein L36a-like;60S ribosomal protein L36a	RPL36AL;RPL36A;RPL36A-HNRNPH2	19.1341	18.2036	18.5625	13.8313	18.1156	16.9392	18.1404	18.8725	18.1031	8	8	8	45.3	45.3	45.3	12.469	0	16.549	16435000	51	Q969Q0;J3KQN4;P83881;H0Y5B4;H7BZ11;H7BY91;H0Y3V9;R4GN19	Q969Q0;J3KQN4;P83881;H0Y5B4;H7BZ11
PDZ and LIM domain protein 5	PDLIM5	14.3973	13.641	13.6222	6.80121	10.3796	6.80998	14.834	13.521	13.6008	7	7	7	20.3	20.3	20.3	63.944	0	31.532	3512200	28	Q96HC4;Q96HC4-7;Q96HC4-4;Q96HC4-6;H0Y8Y3;Q96HC4-3;Q96HC4-2;A0A0D9SFR4;H0YBI4;A0A0A0MSP3;D6RAA1;A0A0D9SFW3;D6RGG6;H0Y929;Q96HC4-5	Q96HC4;Q96HC4-7;Q96HC4-4;Q96HC4-6
Chromosome alignment-maintaining phosphoprotein 1	CHAMP1	10.962	9.99788	11.8087	7.30259	8.42016	5.39266	11.3111	11.1451	11.9187	3	3	3	6.5	6.5	6.5	89.098	0	6.9731	1039100	9	Q96JM3	Q96JM3
Intraflagellar transport protein 74 homolog	IFT74	11.915	10.3747	10.6826	8.02153	9.04038	6.85813	12.073	11.0468	12.2975	5	5	5	11.5	11.5	11.5	69.239	0	19.677	841380	11	Q96LB3;Q96LB3-2;E5RGX6;E5RJK3;E5RIF0;E5RH29	Q96LB3
Kinesin-like protein KIF20B	KIF20B	9.14473	7.68105	7.69801	6.44774	7.97934	6.51172	8.71005	8.67812	9.85862	2	2	2	2.2	2.2	2.2	206.13	0	5.374	260870	7	Q96Q89-3;Q96Q89;Q96Q89-2;Q96Q89-5;Q96Q89-4	Q96Q89-3;Q96Q89;Q96Q89-2;Q96Q89-5;Q96Q89-4
Serine/threonine-protein phosphatase 1 regulatory subunit 10	PPP1R10	11.4669	12.3695	12.4884	9.09066	7.81263	4.14905	8.21815	11.8752	12.1308	3	3	3	4.8	4.8	4.8	99.057	0	5.2118	1366900	7	Q96QC0	Q96QC0
Methylcrotonoyl-CoA carboxylase subunit alpha, mitochondrial	MCCC1	16.4156	16.0468	16.5387	14.6564	15.069	14.4432	15.8154	15.7093	16.3007	22	22	22	39.4	39.4	39.4	80.472	0	98.35	23089000	164	Q96RQ3;E9PHF7;F5GYT8;E9PG35;G5E9X5;F8WDI3	Q96RQ3;E9PHF7;F5GYT8;E9PG35;G5E9X5
Protein LAP2	ERBB2IP	9.47324	9.91199	11.1128	6.0051	8.25505	7.39784	10.9984	11.1255	11.5329	7	7	7	8.4	8.4	8.4	146.08	0	30.095	901690	16	Q96RT1-7;Q96RT1-6;Q96RT1-4;Q96RT1-5;Q96RT1-3;Q96RT1-9;Q96RT1-2;Q96RT1;Q96RT1-8;B4DIP2;H0YA04	Q96RT1-7;Q96RT1-6;Q96RT1-4;Q96RT1-5;Q96RT1-3;Q96RT1-9;Q96RT1-2;Q96RT1;Q96RT1-8
Cell division cycle 5-like protein	CDC5L	12.6728	10.8668	11.3442	10.8096	13.1656	11.3749	11.0366	11.1695	11.3159	12	12	12	20.2	20.2	20.2	92.25	0	41.614	1484700	36	Q99459	Q99459
Histone H2B type 1-M;Histone H2B;Histone H2B type 1-L;Histone H2B type 1-N;Histone H2B type 1-H;Histone H2B type 2-F;Histone H2B type 1-C/E/F/G/I;Histone H2B type 1-D;Histone H2B type F-S;Histone H2B type 1-K	HIST1H2BM;HIST1H2BI;HIST1H2BN;HIST1H2BL;HIST1H2BH;HIST2H2BF;HIST1H2BC;HIST1H2BD;H2BFS;HIST1H2BK	18.6978	18.7292	18.2205	15.5185	20.745	15.251	17.6728	18.8693	17.8358	8	8	4	48.4	48.4	18.3	13.989	0	39.272	43234000	59	Q99879;B2R4S9;U3KQK0;Q99880;Q99877;Q93079;Q5QNW6;P62807;P58876;P57053;O60814;Q5QNW6-2	Q99879;B2R4S9;U3KQK0;Q99880;Q99877;Q93079;Q5QNW6;P62807;P58876;P57053;O60814;Q5QNW6-2
Coronin-1B	CORO1B	18.4181	18.404	18.4581	9.05275	9.82113	8.59115	19.2828	19.1051	18.9046	11	11	11	28.6	28.6	28.6	54.234	0	76.216	68742000	115	Q9BR76;A0A087WW53;F5H390;F5H0D2	Q9BR76
G patch domain-containing protein 1	GPATCH1	8.07522	9.92122	10.2543	7.15383	8.6817	8.85945	8.44378	9.13371	8.89044	1	1	1	2.8	2.8	2.8	103.34	0	2.8571	126620	4	Q9BRR8	Q9BRR8
TERF1-interacting nuclear factor 2	TINF2	15.7796	15.002	15.0133	6.24335	7.71014	7.49657	14.8792	15.1039	14.9336	8	8	8	24	24	24	39.444	0	67.18	5469600	27	Q9BSI4-2;Q9BSI4;H0YKG7;H0YKA6;H0YLC9;H0YL20;Q9BSI4-3;H0YMN3	Q9BSI4-2;Q9BSI4;H0YKG7;H0YKA6
Death-inducer obliterator 1	DIDO1	10.4937	7.96538	8.45191	8.2018	6.25011	8.69443	7.51072	8.44766	8.07007	6	6	6	6.3	6.3	6.3	243.87	0	18.664	378000	17	Q9BTC0;Q9BTC0-1	Q9BTC0
U3 small nucleolar RNA-associated protein 14 homolog A	UTP14A	12.4522	11.5595	13.4905	11.6188	13.97	12.3957	12.7101	13.2316	13.7031	15	15	15	28.5	28.5	28.5	82.004	0	37.854	3049100	36	Q9BVJ6-3;Q9BVJ6;Q9BVJ6-2;X6RJY0;Q5TAP6	Q9BVJ6-3;Q9BVJ6;Q9BVJ6-2
Guanine nucleotide-binding protein-like 3	GNL3	17.9151	17.3636	17.7222	14.1176	17.5487	16.6096	15.5536	17.1892	16.5926	20	20	20	38.5	38.5	38.5	60.54	0	114.81	38375000	170	Q9BVP2-2;Q9BVP2;C9JYH9;C9JZT7;B4DMU5	Q9BVP2-2;Q9BVP2
Uncharacterized protein KIAA1671	KIAA1671	12.905	9.48846	11.2355	5.48271	7.75974	6.77218	12.4967	12.4274	13.1248	15	15	15	10.7	10.7	10.7	196.71	0	104.3	3877400	49	Q9BY89;Q9BY89-2	Q9BY89
Nucleolar GTP-binding protein 1	GTPBP4	10.2924	8.67425	8.1876	6.90571	12.3578	11.0731	9.7325	8.35316	8.03821	6	6	6	15.3	15.3	15.3	60.051	0	20.859	294360	11	Q9BZE4-3;Q9BZE4-2;Q9BZE4;Q5T3R7	Q9BZE4-3;Q9BZE4-2;Q9BZE4
182 kDa tankyrase-1-binding protein	TNKS1BP1	14.2597	14.4629	14.7309	6.02221	7.4029	6.49545	15.2524	15.3943	15.5272	25	25	25	21.9	21.9	21.9	181.79	0	173.68	19077000	102	Q9C0C2;Q9C0C2-2	Q9C0C2;Q9C0C2-2
Centrosomal protein of 44 kDa	CEP44	11.3665	7.83652	11.872	10.2152	4.96902	7.04695	12.1524	12.2502	12.0514	1	1	1	6.4	6.4	6.4	44.139	0	7.1534	441260	5	Q9C0F1;Q9C0F1-2	Q9C0F1;Q9C0F1-2
Pinin	PNN	13.5137	13.6583	13.1799	6.56962	8.31572	6.64034	12.9425	13.3098	13.6765	4	4	4	6.8	6.8	6.8	81.613	0	6.9267	2796000	14	Q9H307;Q9H307-2;G3V5F0;G3V579	Q9H307;Q9H307-2
Coiled-coil domain-containing protein 86	CCDC86	11.9537	12.0639	11.1156	9.64043	16.1034	12.9827	7.49687	13.283	8.28753	7	7	7	31.7	31.7	31.7	40.235	0	35.858	2094400	17	Q9H6F5;H0YG79;Q9H6F5-2	Q9H6F5
Putative uncharacterized protein MYH16	MYH16	10.8712	7.89512	10.9717	9.27828	9.54499	7.8649	7.40755	8.3432	11.1067	3	3	3	4.8	4.8	4.8	128.29	0	7.1271	499090	6	Q9H6N6	Q9H6N6
Pseudopodium-enriched atypical kinase 1	PEAK1	12.0059	10.2922	11.9699	5.95942	9.82137	9.04005	11.4145	12.7025	13.3771	9	9	9	8.1	8.1	8.1	193.1	0	32.138	3117600	30	Q9H792;H0YN99;H3BUZ5	Q9H792;H0YN99;H3BUZ5
Ribosome production factor 2 homolog	RPF2	11.3247	8.06992	4.16788	7.49371	12.6026	10.6898	7.69772	10.1623	7.77847	1	1	1	4.2	4.2	4.2	35.582	0	2.4754	198290	3	Q9H7B2	Q9H7B2
Serine-rich coiled-coil domain-containing protein 2	CCSER2	10.1508	7.95505	7.88029	7.09248	8.41743	6.87553	11.4499	10.7927	11.5524	3	3	3	3.9	3.9	3.9	116.91	0	4.94	479140	5	Q9H7U1-3;Q9H7U1-2;Q9H7U1	Q9H7U1-3
Chromodomain-helicase-DNA-binding protein 8	CHD8	12.8252	12.2394	13.4023	8.37456	9.65138	7.68474	11.6907	12.2977	12.8723	7	7	7	4.4	4.4	4.4	290.52	0	41.155	5077300	27	Q9HCK8;Q9HCK8-2;G3V2T9	Q9HCK8;Q9HCK8-2
Ubinuclein-1	UBN1	9.89901	7.93331	11.1202	7.10093	10.5428	6.87918	10.7657	7.33427	8.2589	2	2	2	3.6	3.6	3.6	118.55	0	3.8194	285020	4	Q9NPG3-2;Q9NPG3;K7EJT1	Q9NPG3-2;Q9NPG3;K7EJT1
Actin-binding protein anillin	ANLN	11.3008	7.69163	11.2123	7.32022	7.67121	9.34188	10.5065	10.4627	11.6953	2	2	2	2.8	2.8	2.8	120.01	0	51.853	731100	8	Q9NQW6-2;Q9NQW6;H7C3S1	Q9NQW6-2;Q9NQW6;H7C3S1
PDZ and LIM domain protein 7	PDLIM7	12.6383	10.8777	11.198	7.81873	7.38613	6.17461	8.05569	7.76617	11.0408	3	3	3	9	9	9	46.51	0	4.686	355960	6	Q9NR12-2;Q9NR12;D6RAN1;D6RF83;H7BYK4;D6RH06;Q9NR12-3;Q9NR12-5;Q9NR12-6;Q9NR12-4	Q9NR12-2;Q9NR12;D6RAN1;D6RF83;H7BYK4;D6RH06;Q9NR12-3;Q9NR12-5;Q9NR12-6;Q9NR12-4
Nucleolar RNA helicase 2	DDX21	12.9376	11.7356	11.9719	9.907	13.1314	12.1184	9.027	11.6837	10.836	12	12	12	20.1	20.1	20.1	79.656	0	29.937	1390800	32	Q9NR30-2;Q9NR30;A0A087WVC1;Q9BQ39	Q9NR30-2;Q9NR30
ATP-dependent RNA helicase DDX18	DDX18	12.5738	8.60211	13.8849	10.5474	14.3318	14.3794	11.4774	11.4499	13.6807	16	16	16	30.7	30.7	30.7	75.406	0	52.856	3185300	40	Q9NVP1;H7C452	Q9NVP1
Cell growth-regulating nucleolar protein	LYAR	13.9697	12.8902	10.8287	8.63905	15.3734	15.6669	8.19602	7.95321	8.97691	16	16	16	36.1	36.1	36.1	43.614	0	46.372	2518500	36	Q9NX58	Q9NX58
Probable ATP-dependent RNA helicase DDX56	DDX56	11.4156	7.75965	6.68764	9.13458	15.119	11.3226	9.11769	7.86297	6.61809	10	10	10	20.7	20.7	20.7	57.274	0	47.756	1367600	17	Q9NY93-2;Q9NY93;G3V0G3;F8WDT8;H7C3E9;F8WEI3;H7BZN7	Q9NY93-2;Q9NY93;G3V0G3;F8WDT8;H7C3E9
Glioma tumor suppressor candidate region gene 2 protein	GLTSCR2	12.6094	13.5713	11.358	9.19328	15.4083	12.8472	10.9253	12.8631	14.1253	8	8	8	13.8	13.8	13.8	54.389	0	16.727	2294300	24	Q9NZM5;M0QZU5;M0QYZ9;M0QZ34	Q9NZM5
Spliceosome-associated protein CWC15 homolog	CWC15	14.2421	14.5434	8.28823	7.06288	7.95426	5.62387	8.3403	10.5982	14.1838	3	3	3	15.3	15.3	15.3	26.624	0	4.3424	697570	7	Q9P013	Q9P013
Ankycorbin	RAI14	15.8234	15.8562	16.1768	8.5008	7.53539	5.75712	17.3162	17.166	16.9408	36	36	36	41.4	41.4	41.4	106.9	0	323.31	42038000	165	Q9P0K7-4;Q9P0K7-3;Q9P0K7;Q9P0K7-2;D6RB27;D6R9G4;D6RBY4;D6REL2;D6R9G6;D6RF74;D6RE17;D6RB25;D6RBW6	Q9P0K7-4;Q9P0K7-3;Q9P0K7;Q9P0K7-2
Junctional protein associated with coronary artery disease	KIAA1462	11.9029	9.9714	11.5705	6.95457	8.79685	7.56557	11.7766	12.5669	11.578	7	7	7	9.6	9.6	9.6	148.35	0	20.558	1620100	17	Q9P266	Q9P266
RNA-binding protein 27	RBM27	11.7128	11.9597	11.278	6.90128	10.0074	6.57151	8.39467	8.9516	11.3514	4	4	3	3.8	3.8	2.6	114.54	0	13.023	559630	10	U3KPZ7;Q9P2N5;A0A087X0H9;Q5T8P6-4;Q5T8P6	U3KPZ7;Q9P2N5
Tight junction protein ZO-2	TJP2	12.7506	11.5354	12.4989	6.92066	7.77767	7.09383	12.4916	11.4868	12.849	7	7	7	10	10	10	130.44	0	38.463	2405800	33	Q9UDY2-6;Q9UDY2-3;Q9UDY2;Q9UDY2-7;Q9UDY2-5;Q9UDY2-4;Q9UDY2-2	Q9UDY2-6;Q9UDY2-3;Q9UDY2;Q9UDY2-7;Q9UDY2-5;Q9UDY2-4;Q9UDY2-2
Probable ribosome biogenesis protein RLP24	RSL24D1	16.2977	17.6164	16.9885	16.3856	16.9402	13.361	17.8528	17.6556	17.0154	4	4	4	26.4	26.4	26.4	19.621	0	24.701	7254500	52	Q9UHA3;H3BMQ2	Q9UHA3;H3BMQ2
Septin-9	2016-09-09	14.7926	13.701	13.1641	6.45149	8.61126	7.8428	13.3462	12.7295	13.0146	11	11	11	34.4	34.4	34.4	63.502	0	42.307	3207000	31	Q9UHD8-7;Q9UHD8-2;Q9UHD8-5;Q9UHD8;Q9UHD8-3;Q9UHD8-4;Q9UHD8-9;Q9UHD8-8;K7EJ51;K7EL40;K7ENL0;K7EK18;K7EJV0;K7EPY1;K7ER52;K7EIE4;K7ER14;K7EQD7;K7EJL9;K7ERG1;K7EQ08;K7ER34;K7EIR4;K7EKN4;K7EN52;K7ENQ5;K7EJZ2;K7ELJ9	Q9UHD8-7;Q9UHD8-2;Q9UHD8-5;Q9UHD8;Q9UHD8-3
Protein FAM208A	FAM208A	11.5903	10.9226	12.2001	6.4934	7.78143	6.20328	11.073	11.9646	11.1295	8	8	8	7.7	7.7	7.7	170.81	0	19.712	1685300	20	Q9UK61-3;Q9UK61-4;Q9UK61;A0A087X0F1;Q9UK61-2	Q9UK61-3;Q9UK61-4;Q9UK61;A0A087X0F1;Q9UK61-2
Kinase D-interacting substrate of 220 kDa	KIDINS220	9.92628	6.46317	7.38757	6.82001	10.3184	8.95658	10.2876	11.4809	7.33655	4	4	4	5.1	5.1	5.1	194.57	0	6.1341	513800	6	Q9ULH0-4;Q9ULH0;Q9ULH0-5;Q9ULH0-2;F8WAY8;E9PH70;Q9ULH0-3	Q9ULH0-4;Q9ULH0;Q9ULH0-5;Q9ULH0-2
YEATS domain-containing protein 2	YEATS2	13.4272	14.0992	14.115	7.68804	7.05563	5.74215	13.9407	13.3549	13.379	12	12	12	13.3	13.3	13.3	150.78	0	81.483	7484500	48	Q9ULM3;H0Y6M6	Q9ULM3
Targeting protein for Xklp2	TPX2	9.69262	9.97957	7.65106	8.16392	6.48829	8.91708	10.6949	10.5942	10.5449	1	1	1	1.7	1.7	1.7	85.652	0.0021097	2.3663	294060	4	Q9ULW0;Q9ULW0-2	Q9ULW0;Q9ULW0-2
Nucleolar protein 7	NOL7	16.3691	15.697	14.9062	12.5617	17.2308	13.0639	16.4379	16.8715	15.6468	6	6	6	24.5	24.5	24.5	29.426	0	40.62	5968700	29	Q9UMY1;H7C2B1;Q9UMY1-2	Q9UMY1;H7C2B1;Q9UMY1-2
RuvB-like 1	RUVBL1	16.1885	16.5879	15.1065	6.94476	6.62555	6.93886	15.6017	15.9197	16.2228	10	10	10	32.5	32.5	32.5	50.227	0	54.882	9519900	53	Q9Y265;Q9Y265-2;E7ETR0;H7C4G5;J3QLR1;H7C4I3	Q9Y265;Q9Y265-2;E7ETR0
A-kinase anchor protein 2	AKAP2	14.7801	14.6583	15.1126	8.33558	8.4885	5.99035	16.236	15.6548	16.174	19	19	18	26.1	26.1	25	120.63	0	289.89	16944000	91	Q9Y2D5-6;Q9Y2D5-4;Q9Y2D5;Q9Y2D5-5;Q9Y2D5-7;C9JVY5;C9JZH4	Q9Y2D5-6;Q9Y2D5-4;Q9Y2D5;Q9Y2D5-5;Q9Y2D5-7;C9JVY5
Leucine-rich repeat and calponin homology domain-containing protein 1	LRCH1	10.1611	7.38985	7.11308	6.548	7.46449	8.03059	13.0797	12.8444	13.5674	3	3	3	6.9	6.9	6.9	77.224	0	6.3083	1025300	7	Q9Y2L9-2;Q9Y2L9;Q9Y2L9-3;Q5VUJ6-2;Q5VUJ6	Q9Y2L9-2;Q9Y2L9;Q9Y2L9-3
Thyroid hormone receptor-associated protein 3	THRAP3	14.8343	14.53	14.0778	7.83101	8.00255	5.19795	14.8175	14.9057	15.2589	8	8	8	10.7	10.7	10.7	108.66	0	27.151	9798500	37	Q9Y2W1	Q9Y2W1
Nucleolar protein 58	NOP58	14.0766	12.884	12.8072	10.3585	15.2051	13.2869	8.55689	13.6624	11.992	9	9	9	24.4	24.4	24.4	59.578	0	28.446	2845600	33	Q9Y2X3;H7BZ72	Q9Y2X3
Nucleolar protein 16	NOP16	17.6349	17.4972	16.6254	14.6903	19.6591	17.3018	16.8267	17.5708	16.3977	14	14	14	62.9	62.9	62.9	21.188	0	73.911	20931000	105	Q9Y3C1;D6RIC3;A0A0C4DGU5;A0A087X2G6;Q9Y3C1-3;Q9Y3C1-2;A0A087X1T1;D6RC60;A0A087WU10	Q9Y3C1;D6RIC3;A0A0C4DGU5;A0A087X2G6;Q9Y3C1-3;Q9Y3C1-2
60S ribosomal protein L36	RPL36	20.928	20.9912	20.6698	16.9669	18.4864	18.7956	17.9625	20.512	19.9001	7	7	7	36.2	36.2	36.2	12.254	0	41.76	47135000	164	Q9Y3U8;J3QSB5;J3KTD3	Q9Y3U8;J3QSB5
FACT complex subunit SPT16	SUPT16H	10.0602	7.22234	10.4745	6.12182	8.71795	6.68037	8.45029	8.62158	10.8563	1	1	1	2.1	2.1	2.1	119.91	0.0020408	2.2346	300210	4	Q9Y5B9	Q9Y5B9
CD2-associated protein	CD2AP	16.1947	14.9749	14.774	8.25647	8.77409	5.75997	16.4908	15.8957	15.416	16	16	16	34.6	34.6	34.6	71.45	0	53.576	14276000	52	Q9Y5K6	Q9Y5K6
Apoptotic chromatin condensation inducer in the nucleus	ACIN1	13.6484	14.356	14.0772	7.79907	7.08516	10.1281	13.7005	13.4779	14.1055	9	9	9	12.1	12.1	12.1	145.44	0	146.01	7382100	47	S4R3H4;E7EQT4;Q9UKV3-5;Q9UKV3;G3V3B0;Q9UKV3-3;Q9UKV3-2;G3V3T3	S4R3H4;E7EQT4;Q9UKV3-5;Q9UKV3

## Sheet: log2Transf_NO_Neg_CrapomeFilter
T: Protein names	T: Gene names	Log2(iBAQ DeltaOB1)	Log2(iBAQ DeltaOB2)	Log2(iBAQ DeltaOB3)	Log2(iBAQ DeltaOB1)	Log2(iBAQ DeltaOB1)	Log2(iBAQ DeltaOB1)	Log2(iBAQ WT1)	Log2(iBAQ WT2)	Log2(iBAQ WT3)	N: Peptides	N: Razor + unique peptides	N: Unique peptides	N: Sequence coverage [%]	N: Unique + razor sequence coverage [%]	N: Unique sequence coverage [%]	N: Mol. weight [kDa]	N: Q-value	N: Score	N: Intensity	N: MS/MS Count	T: Protein IDs	T: Majority protein IDs	Alternative_gene
Adrenocortical dysplasia protein homolog	ACD	15.8522	16.1861	16.2691	0	0	0	15.9338	15.8515	15.9182	7	7	2	29.2	29.2	7	46.306	0	25.547	2924300	30	G5E972;P42167;P42167-2;H0YJH7	G5E972;P42167;P42167-2;H0YJH7			** removed any protein that had a value in the negative control IP
Apoptotic chromatin condensation inducer in the nucleus	ACIN1	13.6484	14.356	14.0772	0	0	0	13.7005	13.4779	14.1055	7	2	2	17.3	4	4	75.491	0	3.0973	64831	2	P42166;P42167-3	P42166;P42167-3			** removed any protein with a Crapome score >25% (~appears in 103 or more IP out of 411)
Double-stranded RNA-specific adenosine deaminase	ADAR	9.20122	0	8.45996	0	0	0	0	0	8.34154	3	3	3	8.5	8.5	8.5	79.473	0	9.6677	192190	4	Q13263-2;Q13263;M0R0K9	Q13263-2;Q13263;M0R0K9			** removed duplicate proteins
Protein ELYS	AHCTF1	12.6966	11.4249	10.5309	0	0	0	11.623	12.0203	12.1528	2	2	2	3.8	3.8	3.8	118.25	0	4.9663	422700	4	E7ET15;O15042-2;O15042;E7EW00;H0Y8D9;O15042-3	E7ET15;O15042-2;O15042;E7EW00;H0Y8D9;O15042-3
Protein AHNAK2	AHNAK2	11.7151	12.7683	13.1679	0	0	0	14.4761	14.3558	14.5713	17	17	1	27.9	27.9	1.3	114.53	0	189.44	17045000	102	Q14157;Q14157-5;Q14157-3;F8W726;Q5VU77;Q5VU78;Q5VU81;Q5VU80;Q5VU79;H0Y5H6;H7C2T8	Q14157;Q14157-5;Q14157-3;F8W726
Absent in melanoma 1 protein	AIM1	12.6522	11.9462	12.4836	0	0	0	13.1243	12.9513	13.3796	2	2	2	5.2	5.2	5.2	47.12	0	34.555	5945000	13	R4GNJ5;A0A0C4DGT6;Q96AP0-2;Q96AP0	R4GNJ5;A0A0C4DGT6;Q96AP0-2;Q96AP0
A-kinase anchor protein 2	AKAP2	14.7801	14.6583	15.1126	0	0	0	16.236	15.6548	16.174	9	9	9	12.1	12.1	12.1	145.44	0	146.01	7382100	47	S4R3H4;E7EQT4;Q9UKV3-5;Q9UKV3;G3V3B0;Q9UKV3-3;Q9UKV3-2;G3V3T3	S4R3H4;E7EQT4;Q9UKV3-5;Q9UKV3
Alstrom syndrome protein 1	ALMS1	10.0913	7.11072	10.5172	0	0	0	10.5905	11.0311	11.9215	2	2	2	3	3	3	132.65	0.0039761	2.0725	93620	4	H0YCK3;P55265-5;P55265-3;P55265-2;P55265;P55265-4	H0YCK3;P55265-5;P55265-3;P55265-2;P55265;P55265-4
Angiomotin-like protein 1	AMOTL1	0	0	0	0	0	0	12.9787	10.7076	12.4259	7	7	7	7.4	7.4	7.4	252.5	0	18.948	2613800	27	Q8WYP5;Q8WYP5-3;Q8WYP5-2	Q8WYP5;Q8WYP5-3;Q8WYP5-2
Ankyrin repeat domain-containing protein 17;Ankyrin repeat and KH domain-containing protein 1	ANKRD17	9.69798	9.16473	10.3442	0	0	0	10.0643	0	10.2653	38	38	38	20.2	20.2	20.2	605.64	0	178.9	27519000	143	Q8IVF2-3;Q8IVF2;Q8IVF2-2	Q8IVF2-3;Q8IVF2	ANKHD1
Actin-binding protein anillin	ANLN	11.3008	0	11.2123	0	0	0	10.5065	10.4627	11.6953	13	13	13	8.3	8.3	8.3	231.71	0	128.36	4797900	55	A0A0J9YWL0;Q9Y4K1;Q9Y4K1-2;Q96QW7	A0A0J9YWL0;Q9Y4K1
Apolipoprotein B-100;Apolipoprotein B-48	APOB	0	0	0	0	0	0	0	0	0	19	19	18	26.1	26.1	25	120.63	0	289.89	16944000	91	Q9Y2D5-6;Q9Y2D5-4;Q9Y2D5;Q9Y2D5-5;Q9Y2D5-7;C9JVY5;C9JZH4	Q9Y2D5-6;Q9Y2D5-4;Q9Y2D5;Q9Y2D5-5;Q9Y2D5-7;C9JVY5
Rho GTPase-activating protein 21	ARHGAP21	10.3845	0	8.64638	0	0	0	9.01881	8.78966	11.4552	17	17	17	8.9	8.9	8.9	425.23	0	40.443	2337700	34	A0A087WV20;A0A087WTU9;A0A087WZY3;Q8TCU4-3;Q8TCU4-2;Q8TCU4;H7C1D9	A0A087WV20;A0A087WTU9;A0A087WZY3;Q8TCU4-3;Q8TCU4-2;Q8TCU4
Rho GTPase-activating protein 9	ARHGAP9	12.1954	0	12.2697	0	0	0	13.1841	13.0118	0	4	4	4	7.3	7.3	7.3	101.18	0	13.767	777580	10	Q8IY63-2;Q8IY63	Q8IY63-2;Q8IY63
Rho guanine nucleotide exchange factor 17	ARHGEF17	0	7.86003	0	0	0	0	0	8.97367	0	2	2	2	1.8	1.8	1.8	263.25	0	5.187	495570	7	H0YM23;O75179-6;O75179-7;O75179-2;O75179;H7C2F5;H3BLS9;H0YLQ3;E9PDP5;O75179-4;Q8IWZ3;Q8IWZ3-4;Q8IWZ3-6	H0YM23;O75179-6;O75179-7;O75179-2;O75179;H7C2F5;H3BLS9;H0YLQ3;E9PDP5;O75179-4;Q8IWZ3;Q8IWZ3-4;Q8IWZ3-6
Rho guanine nucleotide exchange factor 5	ARHGEF5	9.06813	0	10.1413	0	0	0	10.4949	10.044	10.459	2	2	2	2.8	2.8	2.8	120.01	0	51.853	731100	8	Q9NQW6-2;Q9NQW6;H7C3S1	Q9NQW6-2;Q9NQW6;H7C3S1
AT-rich interactive domain-containing protein 1A	ARID1A	10.6026	10.4188	10.8822	0	0	0	0	0	0	1	1	1	0.3	0.3	0.3	489.83	0.0093284	1.7088	0	1	A0A087WTM7;P04114	A0A087WTM7;P04114
Arf-GAP with SH3 domain, ANK repeat and PH domain-containing protein 1	ASAP1	9.75914	0	0	0	0	0	10.1328	0	8.65646	8	8	8	6.8	6.8	6.8	217.33	0	27.726	710320	14	Q5T5U3;A0A087WW76;E7ESW5;F8W9U9;Q5T5U3-3	Q5T5U3;A0A087WW76;E7ESW5;F8W9U9;Q5T5U3-3
Aspartyl/asparaginyl beta-hydroxylase	ASPH	8.83952	9.84015	9.837	0	0	0	0	0	9.76476	1	1	1	6	6	6	19.091	0.0076775	1.8855	299140	4	H0YI36;R4GN15;J3KPQ4;Q9BRR9-4;Q9BRR9-3;Q9BRR9-5;Q9BRR9-2;Q9BRR9	H0YI36;R4GN15;J3KPQ4;Q9BRR9-4;Q9BRR9-3;Q9BRR9-5;Q9BRR9-2;Q9BRR9
Ataxin-2	ATXN2	11.2115	0	0	0	0	0	11.8654	0	12.6128	2	2	2	2.1	2.1	2.1	221.67	0	7.4979	74977	3	Q96PE2	Q96PE2
BAG family molecular chaperone regulator 3	BAG3	10.3735	0	0	0	0	0	0	0	0	1	1	1	1	1	1	89.123	0	2.3852	267480	4	H0Y895;Q12774-2;Q12774	H0Y895;Q12774-2;Q12774
Biorientation of chromosomes in cell division protein 1-like 1	BOD1L1	0	0	0	0	0	0	0	10.7925	0	3	3	2	4.2	4.2	2.6	129.37	0	3.7751	269430	5	H0Y488;O14497-3;O14497;O14497-2	H0Y488;O14497-3;O14497;O14497-2
Bromodomain-containing protein 4	BRD4	14.2293	15.2606	14.9076	0	0	0	13.1693	14.6412	14.0815	2	2	2	3.3	3.3	3.3	105.13	0	2.5185	133990	3	H0YBF7;A0A0A0MRE5;Q9ULH1;Q9ULH1-2;H0YBM4	H0YBF7;A0A0A0MRE5;Q9ULH1;Q9ULH1-2;H0YBM4
	BTNL2	0	0	0	0	0	0	13.7332	0	0	1	1	1	2.9	2.9	2.9	83.267	0.0020492	2.2654	110570	4	Q12797-10;Q12797	Q12797-10;Q12797
UPF0705 protein C11orf49	C11orf49	15.21	0	0	0	0	0	0	0	0	3	3	3	5.9	5.9	5.9	98.004	0	6.7261	593590	6	H0YH87;F8WB06;F8VQP2;V9GY86;Q99700-2;Q99700-5;Q99700-4;Q99700;F8VRK6;F8W0B5	H0YH87;F8WB06;F8VQP2;V9GY86;Q99700-2;Q99700-5;Q99700-4;Q99700;F8VRK6;F8W0B5
Caldesmon	CALD1	18.8786	18.2478	18.5892	0	0	0	19.3251	19.535	19.0374	2	2	2	4	4	4	61.594	0	2.7672	50410	2	O95817;C9JFK9	O95817;C9JFK9
Coiled-coil domain-containing protein 50	CCDC50	0	0	0	0	0	0	10.7117	0	0	2	2	2	1.3	1.3	1.3	330.46	0	4.3883	276680	2	Q8NFC6	Q8NFC6
Cyclin-K	CCNK	13.2469	0	0	0	0	0	0	0	0	11	11	11	10.8	10.8	10.8	152.22	0	23.076	7771400	29	O60885;O60885-2;O60885-3;M0QZD9;M0R0H4;M0QYW0;A0A0G2JHN8;H0Y6K2;A0A0G2JK44;P25440-4;Q15059;P25440-3;P25440;P25440-2;Q58F21-5;Q58F21-4;Q58F21;Q58F21-3;Q58F21-2	O60885;O60885-2;O60885-3
Cyclin-T1	CCNT1	11.4595	0	0	0	0	0	0	0	0	1	1	1	26.9	26.9	26.9	12.166	0.009434	1.7427	81706	1	F6UPS5	F6UPS5
Centriolar coiled-coil protein of 110 kDa	CCP110	11.5002	11.56	11.4681	0	0	0	11.9276	12.5992	12.7187	1	1	1	24.5	24.5	24.5	5.8395	0	2.4412	151610	2	E9PI28;E9PI12;Q9H6J7-3;Q9H6J7-4;Q9H6J7;Q9H6J7-2	E9PI28;E9PI12;Q9H6J7-3;Q9H6J7-4;Q9H6J7;Q9H6J7-2
Serine-rich coiled-coil domain-containing protein 2	CCSER2	10.1508	0	0	0	0	0	11.4499	10.7927	11.5524	36	36	2	56.7	56.7	3.2	62.663	0	253.92	103690000	164	Q05682-4;Q05682-6;Q05682-2;Q05682;C9J813;C9JEK3;C9JE79;F8WE61	Q05682-4;Q05682-6;Q05682-2;Q05682;C9J813
CD2-associated protein	CD2AP	16.1947	14.9749	14.774	0	0	0	16.4908	15.8957	15.416	1	1	1	3.9	3.9	3.9	35.822	0.007619	1.7558	33539	1	Q8IVM0;Q8IVM0-2	Q8IVM0;Q8IVM0-2
CD82 antigen	CD82	0	0	0	0	0	0	0	0	0	1	1	1	17.3	17.3	17.3	12.725	0.0020619	2.2927	68049	1	G3V235;G3V2Q3;G3V5E1;O75909-2;O75909-1;O75909;O75909-4	G3V235;G3V2Q3;G3V5E1;O75909-2;O75909-1;O75909;O75909-4
Protein CDV3 homolog	CDV3	11.5891	0	0	0	0	0	0	0	0	1	1	1	3.6	3.6	3.6	80.684	0	6.8408	90114	1	O60563	O60563
Centrosomal protein of 152 kDa	CEP152	0	0	9.88877	0	0	0	11.1482	11.7373	10.0128	4	4	4	6.4	6.4	6.4	111.22	0	26.06	1535400	15	O43303-2;O43303;H3BMS1;H3BVH3;I3L262	O43303-2;O43303
Centrosomal protein of 170 kDa	CEP170	12.5999	12.4543	12.6692	0	0	0	13.6442	13.7386	13.8989	3	3	3	3.9	3.9	3.9	116.91	0	4.94	479140	5	Q9H7U1-3;Q9H7U1-2;Q9H7U1	Q9H7U1-3
Centrosome-associated protein 350	CEP350	0	0	0	0	0	0	10.5021	0	10.3736	16	16	16	34.6	34.6	34.6	71.45	0	53.576	14276000	52	Q9Y5K6	Q9Y5K6
Centrosomal protein of 44 kDa	CEP44	11.3665	0	11.872	0	0	0	12.1524	12.2502	12.0514	1	1	1	26.3	26.3	26.3	4.2702	0.0058594	1.9718	0	2	E9PJ59;E9PP61;E9PJB7;E9PJK9;P27701-2;P27701	E9PJ59;E9PP61;E9PJB7;E9PJK9;P27701-2;P27701
Chromosome alignment-maintaining phosphoprotein 1	CHAMP1	10.962	9.99789	11.8087	0	0	0	11.3111	11.1451	11.9187	1	1	1	23	23	23	22.079	0.002008	2.1423	36971	1	Q9UKY7-2;Q9UKY7	Q9UKY7-2;Q9UKY7
Chromodomain-helicase-DNA-binding protein 8	CHD8	12.8252	12.2394	13.4023	0	0	0	11.6907	12.2977	12.8723	6	6	6	5.6	5.6	5.6	189.07	0	12.866	835450	13	O94986-3;O94986;O94986-1;O94986-2;A0A075B719	O94986-3;O94986;O94986-1;O94986-2
Charged multivesicular body protein 2b	CHMP2B	12.8644	13.1864	12.7796	0	0	0	0	12.8657	0	14	14	14	14.3	14.3	14.3	175.29	0	68.337	6188300	54	Q5SW79;H0Y2V6;Q5SW79-3;Q5SW79-2;H0YB66;E5RIH6;E5RJT5;E5RFU8	Q5SW79;H0Y2V6;Q5SW79-3;Q5SW79-2
Cytoskeleton-associated protein 5	CKAP5	11.5049	11.8012	12.1554	0	0	0	13.729	13.3865	13.5651	2	2	2	3.3	3.3	3.3	147.22	0	5.5506	211050	4	H0Y7F7;Q5VT06;Q5T2X4	H0Y7F7;Q5VT06;Q5T2X4
Clathrin interactor 1	CLINT1	0	0	0	0	0	0	11.2695	0	0	1	1	1	6.4	6.4	6.4	44.139	0	7.1534	441260	5	Q9C0F1;Q9C0F1-2	Q9C0F1;Q9C0F1-2
Coronin-1B	CORO1B	18.4181	18.404	18.4581	0	0	0	19.2828	19.1051	18.9046	3	3	3	6.5	6.5	6.5	89.098	0	6.9731	1039100	9	Q96JM3	Q96JM3
Coronin;Coronin-1C	CORO1C	14.0354	12.3763	11.6342	0	0	0	13.6352	12.5093	13.0594	7	7	7	4.4	4.4	4.4	290.52	0	41.155	5077300	27	Q9HCK8;Q9HCK8-2;G3V2T9	Q9HCK8;Q9HCK8-2
Cleavage and polyadenylation specificity factor subunit 3	CPSF3	12.5183	0	0	0	0	0	0	0	0	1	1	1	5.5	5.5	5.5	20.772	0	7.1914	281470	4	C9J0A7;Q9UQN3-2;Q9UQN3	C9J0A7;Q9UQN3-2;Q9UQN3
Cysteine-rich protein 2	CRIP2	13.9124	13.9222	13.1012	0	0	0	0	13.7435	0	17	17	17	12.2	12.2	12.2	218.52	0	68.252	5598300	45	Q14008-2;Q14008;Q14008-3;E9PQH5;H0YDX5;H0YCF6;H0YEK7	Q14008-2;Q14008;Q14008-3
Adapter molecule crk	CRK	11.4539	0	0	0	0	0	0	0	0	1	1	1	2.2	2.2	2.2	68.166	0	2.4824	66654	2	Q14677-2;Q14677;Q14677-3	Q14677-2;Q14677;Q14677-3
Cold shock domain-containing protein E1	CSDE1	10.9994	10.7238	11.8644	0	0	0	14.7461	14.1218	13.8517	11	11	11	28.6	28.6	28.6	54.234	0	76.216	68742000	115	Q9BR76;A0A087WW53;F5H390;F5H0D2	Q9BR76
Cleavage stimulation factor subunit 2	CSTF2	13.4752	13.4969	12.7587	0	0	0	11.952	11.9796	11.8931	5	5	5	19	19	19	41.603	0	41.006	1099900	12	B4E3S0;Q9ULV4;Q9ULV4-2;Q9ULV4-3;H0YHL7	B4E3S0;Q9ULV4;Q9ULV4-2;Q9ULV4-3;H0YHL7
Cleavage stimulation factor subunit 2 tau variant	CSTF2T	0	0	10.9323	0	0	0	0	0	10.2748	3	3	3	7.3	7.3	7.3	77.485	0	3.8515	222930	3	Q9UKF6;G5E9W3	Q9UKF6;G5E9W3
Catenin delta-1	CTNND1	0	9.62899	0	0	0	0	0	0	10.139	1	1	1	16.7	16.7	16.7	20.6	0	18.829	641340	6	H0YFA4;P52943;P52943-2	H0YFA4;P52943;P52943-2
Src substrate cortactin	CTTN	18.0592	17.8531	17.9255	0	0	0	18.5212	18.3347	18.5396	1	1	1	8.1	8.1	8.1	25.503	0.0020833	2.3268	44884	1	I3L297;P46108-2;P46108	I3L297;P46108-2;P46108
Homeobox protein cut-like 1;Protein CASP	CUX1	9.52333	9.13907	11.7675	0	0	0	9.29737	8.253	10.1483	7	7	7	10.9	10.9	10.9	74.583	0	16.632	3040100	22	E9PLT0;O75534-2;O75534;O75534-3;O75534-4	E9PLT0;O75534-2;O75534;O75534-3;O75534-4
Spliceosome-associated protein CWC15 homolog	CWC15	14.2421	14.5434	0	0	0	0	0	10.5982	14.1838	3	3	2	12.1	12.1	8.9	46.665	0	10.436	917010	9	E9PID8;E7EWR4;P33240-2;P33240;A0A0A0MT56	E9PID8;E7EWR4;P33240-2;P33240
UPF0428 protein CXorf56	CXorf56	12.853	0	0	0	0	0	0	0	0	2	1	1	6.8	4.5	4.5	64.436	0	4.6738	92596	2	Q9H0L4	Q9H0L4
Drebrin	DBN1	14.1736	15.1033	15.0231	0	0	0	16.4898	16.2929	16.1037	2	2	2	2.9	2.9	2.9	104.85	0	2.6131	105570	2	C9JZR2;O60716-24;O60716-23;O60716-21;O60716-19;O60716-22;O60716-20;O60716-16;O60716-18;O60716-15;O60716-17;O60716-13;O60716-11;O60716-14;O60716-12;O60716-10;O60716-8;O60716-9;O60716-7;O60716-5;O60716-3;O60716-6;O60716-4;O60716-2;O60716;H0YC95;E9PRE2;O60716-32;O60716-31;O60716-29;O60716-27;O60716-30;O60716-28;O60716-26;O60716-25	C9JZR2;O60716-24;O60716-23;O60716-21;O60716-19;O60716-22;O60716-20;O60716-16;O60716-18;O60716-15;O60716-17;O60716-13;O60716-11;O60716-14;O60716-12;O60716-10;O60716-8;O60716-9;O60716-7;O60716-5;O60716-3;O60716-6;O60716-4;O60716-2;O60716;H0YC95;E9PRE2;O60716-32;O60716-31;O60716-29;O60716-27;O60716-30;O60716-28;O60716-26;O60716-25
Drebrin-like protein	DBNL	12.8703	0	11.0978	0	0	0	0	0	10.4791	32	32	32	52.4	52.4	52.4	61.585	0	259.02	55401000	183	Q14247;Q14247-3;Q14247-2;H0YCD9;H0YEV2	Q14247;Q14247-3;Q14247-2
ATP-dependent RNA helicase DDX42	DDX42	12.825	11.5016	13.1466	0	0	0	12.0958	12.2546	12.4112	5	5	5	6.9	6.9	6.9	153.36	0	11.82	527850	12	P39880-4;P39880-2;P39880;P39880-3;Q13948-9;Q13948-10;Q13948-2;Q13948;P39880-6;P39880-5;P39880-9	P39880-4;P39880-2;P39880;P39880-3;Q13948-9;Q13948-10;Q13948-2;Q13948;P39880-6;P39880-5;P39880-9
Death-inducer obliterator 1	DIDO1	10.4937	7.96538	8.45191	0	0	0	7.51072	8.44766	8.07007	3	3	3	15.3	15.3	15.3	26.624	0	4.3424	697570	7	Q9P013	Q9P013
Disks large homolog 5	DLG5	11.9344	12.5401	12.6058	0	0	0	13.6623	13.5335	13.3269	2	2	2	13.9	13.9	13.9	19.981	0	3.2765	81382	2	Q9H5V9-2;Q9H5V9-3;Q9H5V9	Q9H5V9-2;Q9H5V9-3;Q9H5V9
Dynein heavy chain 3, axonemal	DNAH3	0	0	0	0	0	0	0	0	8.41308	11	11	11	27.3	27.3	27.3	71.428	0	60.831	9231800	47	Q16643;Q16643-3;Q16643-2;D6R9W4;D6R9Q9;D6RCR4;D6RFI1	Q16643;Q16643-3;Q16643-2;D6R9W4
DnaJ homolog subfamily B member 1	DNAJB1	11.2435	10.0898	10.5374	0	0	0	10.1349	9.99548	10.2341	2	2	2	5.4	5.4	5.4	45.746	0	7.491	244350	4	B4DDD6;Q9UJU6-6;Q9UJU6;Q9UJU6-2;Q9UJU6-3;F2Z2V3;F8WB73;F8WCK3;F2Z3E3;F8WC20;F8WBB2;F8WFE1;F8WBG8;H0Y5J4;Q9UJU6-5;Q9UJU6-4	B4DDD6;Q9UJU6-6;Q9UJU6;Q9UJU6-2;Q9UJU6-3;F2Z2V3;F8WB73;F8WCK3;F2Z3E3;F8WC20;F8WBB2;F8WFE1;F8WBG8;H0Y5J4;Q9UJU6-5;Q9UJU6-4
Dynamin-binding protein	DNMBP	0	0	0	0	0	0	8.55689	9.27419	0	7	7	7	19.5	19.5	19.5	77.813	0	25.615	1425300	17	A0A0A0MSJ0;Q86XP3-2;Q86XP3	A0A0A0MSJ0;Q86XP3-2;Q86XP3
Desmoglein-2	DSG2	12.2399	0	11.4643	0	0	0	12.7049	12.6165	13.0096	6	6	6	6.3	6.3	6.3	243.87	0	18.664	378000	17	Q9BTC0;Q9BTC0-1	Q9BTC0
Enhancer of mRNA-decapping protein 4	EDC4	8.55351	9.95411	10.4646	0	0	0	9.3766	0	10.6979	13	13	13	9	9	9	202.06	0	34.935	6195100	56	Q8TDM6-4;Q8TDM6;Q8TDM6-2;A0A0A0MSL1;Q8TDM6-3;A0A0J9YYG8;R4GMQ2;Q8TDM6-5	Q8TDM6-4;Q8TDM6;Q8TDM6-2
Eukaryotic translation initiation factor 2A;Eukaryotic translation initiation factor 2A, N-terminally processed	EIF2A	13.7112	13.0998	13.1661	0	0	0	14.1492	12.8648	13.6646	2	2	2	1.2	1.2	1.2	216.08	0.0076628	1.8763	41927	2	Q8TD57-3;Q8TD57	Q8TD57-3;Q8TD57
Eukaryotic translation initiation factor 4E transporter	EIF4ENIF1	10.4402	0	0	0	0	0	0	0	12.5637	2	2	2	11.2	11.2	11.2	27.016	0	3.355	141950	7	P25685-2;P25685;M0R080	P25685-2;P25685;M0R080
Eukaryotic translation initiation factor 4 gamma 2	EIF4G2	10.02	0	9.68162	0	0	0	0	0	12.215	3	3	3	2.8	2.8	2.8	177.35	0	2.5997	92606	3	Q6XZF7;Q6XZF7-2	Q6XZF7
Eukaryotic translation initiation factor 4 gamma 3	EIF4G3	8.76165	0	7.95536	0	0	0	9.29944	0	9.49388	5	5	5	8.9	8.9	8.9	122.29	0	9.5771	1501000	13	Q14126	Q14126
Eukaryotic translation initiation factor 5	EIF5	12.4235	0	0	0	0	0	13.6879	12.8561	13.5715	2	2	2	5.3	5.3	5.3	109.73	0	7.9645	224690	7	Q6P2E9-2;Q6P2E9	Q6P2E9-2;Q6P2E9
Eukaryotic translation initiation factor 5B	EIF5B	11.049	10.5623	10.5486	0	0	0	8.23587	11.4547	11.5204	8	8	8	21.4	21.4	21.4	64.449	0	14.415	2589800	16	F8WAE5;Q9BY44-3;Q9BY44;C9IZE1;Q9BY44-4;H7C5Q3;Q9BY44-2;H7C5R5	F8WAE5;Q9BY44-3;Q9BY44;C9IZE1;Q9BY44-4
Protein EMSY	EMSY	11.8089	11.2912	12.6212	0	0	0	10.1193	11.2297	10.8811	3	3	3	4.7	4.7	4.7	105.55	0	2.7719	357290	4	B1AKL4;Q9NRA8;Q9NRA8-3;B0QYZ7;Q9NRA8-2	B1AKL4;Q9NRA8;Q9NRA8-3;B0QYZ7;Q9NRA8-2	C11orf30
E1A-binding protein p400	EP400	10.1407	0	0	0	0	0	0	0	9.84397	3	3	3	5.6	5.6	5.6	102.33	0	6.9483	370370	3	D3DQV9;P78344;H0Y3P2;P78344-2;E9PKF8;H0YEC5;H0YD77;H0YCH5	D3DQV9;P78344;H0Y3P2;P78344-2
Band 4.1-like protein 3;Band 4.1-like protein 3, N-terminally processed	EPB41L3	12.0619	11.4596	11.9555	0	0	0	12.6751	12.7859	12.3512	3	2	2	2.4	1.6	1.6	180.5	0	3.6627	217570	4	A0A0A0MSA7;A0A0U1RQK7;O43432-4;O43432;O43432-3	A0A0A0MSA7;A0A0U1RQK7;O43432-4;O43432;O43432-3
Epidermal growth factor receptor substrate 15-like 1	EPS15L1	12.8972	13.6521	13.9123	0	0	0	13.5098	13.5775	14.6525	2	2	2	3.9	3.9	3.9	49.222	0	6.6632	995250	6	P55010;H0YK29;H0YK11;H0YMJ8;H0YM54;H0YLZ1;H0YN40	P55010;H0YK29;H0YK11;H0YMJ8;H0YM54;H0YLZ1;H0YN40
Protein LAP2	ERBB2IP	9.47324	9.91199	11.1128	0	0	0	10.9984	11.1255	11.5329	3	3	3	4.3	4.3	4.3	138.68	0	6.9617	681650	7	A0A087WUT6;O60841	A0A087WUT6;O60841
ELKS/Rab6-interacting/CAST family member 1	ERC1	13.1225	14.5127	14.0346	0	0	0	14.8036	14.8961	15.3289	8	8	8	10.2	10.2	10.2	131.17	0	34.785	1263400	19	Q7Z589-6;Q7Z589;Q7Z589-5;Q7Z589-4;Q7Z589-7;E9PMC9;Q7Z589-2;H0YCS3;E9PPE6;H0YET8	Q7Z589-6;Q7Z589;Q7Z589-5;Q7Z589-4;Q7Z589-7;E9PMC9;Q7Z589-2
ERC protein 2	ERC2	0	0	10.9118	0	0	0	11.1542	10.9562	0	4	4	4	2.4	2.4	2.4	331.77	0	22.804	264180	5	Q96L91-4;Q96L91-3;Q96L91-5;Q96L91-2;Q96L91;A0A0A0MR70	Q96L91-4;Q96L91-3;Q96L91-5;Q96L91-2;Q96L91;A0A0A0MR70
Exocyst complex component 4	EXOC4	10.6548	0	0	0	0	0	0	0	0	4	4	4	6.5	6.5	6.5	102.29	0	16.145	1763600	11	A0A0A0MRA8;Q9Y2J2-2;Q9Y2J2-4;Q9Y2J2;A0A0J9YY18;A8K968;A0A0J9YW31;J3KS70;J3QKY2;J3KRD1;J3QKK4;J3QR33;J3QS55;Q9Y2J2-3	A0A0A0MRA8;Q9Y2J2-2;Q9Y2J2-4;Q9Y2J2;A0A0J9YY18;A8K968;A0A0J9YW31
Protein FAM208A	FAM208A	11.5903	10.9226	12.2001	0	0	0	11.073	11.9646	11.1295	10	10	10	25.9	25.9	25.9	83.474	0	32.9	4107000	50	M0R165;Q9UBC2-3;Q9UBC2;Q9UBC2-2;Q9UBC2-4;M0R2S2;K7EJR2;M0R330;M0R1V5;M0R3I1;M0QX30	M0R165;Q9UBC2-3;Q9UBC2;Q9UBC2-2;Q9UBC2-4;M0R2S2
Protein FAM208B	FAM208B	10.1821	10.0415	10.6807	0	0	0	10.8207	10.0473	10.0312	7	7	7	8.4	8.4	8.4	146.08	0	30.095	901690	16	Q96RT1-7;Q96RT1-6;Q96RT1-4;Q96RT1-5;Q96RT1-3;Q96RT1-9;Q96RT1-2;Q96RT1;Q96RT1-8;B4DIP2;H0YA04	Q96RT1-7;Q96RT1-6;Q96RT1-4;Q96RT1-5;Q96RT1-3;Q96RT1-9;Q96RT1-2;Q96RT1;Q96RT1-8
WASH complex subunit FAM21A	FAM21A	11.1406	12.9439	12.5841	0	0	0	13.6168	12.612	13.7546	14	14	13	14.8	14.8	13.7	124.82	0	57.027	11498000	50	G8JLD3;X6RLX0;Q8IUD2;Q8IUD2-2;Q8IUD2-3;X6RM00;Q8IUD2-5;Q8IUD2-4;K7EPD6;A0A0U1RQN0;K7EPP6;A0A0U1RQM4;K7EIZ7;A0A0U1RQD6;K7EKH8;A0A0U1RRM0	G8JLD3;X6RLX0;Q8IUD2;Q8IUD2-2;Q8IUD2-3;X6RM00;Q8IUD2-5;Q8IUD2-4
WASH complex subunit FAM21C	FAM21C	0	0	0	0	0	0	0	0	8.95216	2	1	1	4.2	1.9	1.9	61.306	0	2.4798	253880	2	H7C4G9;O15083	H7C4G9;O15083
Pre-mRNA 3-end-processing factor FIP1	FIP1L1	14.7954	14.7858	14.4276	0	0	0	15.376	14.6345	15.3158	1	1	1	3.4	3.4	3.4	53.856	0	2.6862	49978	2	Q96A65-2;Q96A65	Q96A65-2;Q96A65
Far upstream element-binding protein 3	FUBP3	11.3692	0	0	0	0	0	0	0	11.91	8	8	8	7.7	7.7	7.7	170.81	0	19.712	1685300	20	Q9UK61-3;Q9UK61-4;Q9UK61;A0A087X0F1;Q9UK61-2	Q9UK61-3;Q9UK61-4;Q9UK61;A0A087X0F1;Q9UK61-2
Fragile X mental retardation syndrome-related protein 1	FXR1	11.281	0	0	0	0	0	0	12.1469	0	4	4	4	1.9	1.9	1.9	268.84	0	8.412	1002400	13	Q5VWN6;Q5VWN6-2	Q5VWN6;Q5VWN6-2
Ras GTPase-activating protein-binding protein 2	G3BP2	10.4843	0	0	0	0	0	0	0	10.0249	10	10	2	16.4	16.4	4.7	136.86	0	37.939	3277700	33	F8W7U3;E7ESD2;Q641Q2-2;Q641Q2;A0A087WYF6;A0A0A0MT65	F8W7U3;E7ESD2;Q641Q2-2;Q641Q2;A0A087WYF6
Transcriptional repressor p66-beta;Transcriptional repressor p66-alpha	GATAD2B	11.4332	0	0	0	0	0	0	0	0	9	1	1	14.3	2.7	2.7	138.01	0	5.3312	33185	2	J3KP36;A0A0A0MR88;A0A096LPC5;Q9Y4E1-3;Q9Y4E1-6;Q9Y4E1-2;Q9Y4E1;Q9Y4E1-4;Q9Y4E1-5;Q5SRD0	J3KP36;A0A0A0MR88;A0A096LPC5;Q9Y4E1-3;Q9Y4E1-6;Q9Y4E1-2;Q9Y4E1;Q9Y4E1-4;Q9Y4E1-5	GATAD2A
Gem-associated protein 5	GEMIN5	9.76784	0	0	0	0	0	0	0	0	7	7	7	18.8	18.8	18.8	58.375	0	115.31	4124200	34	Q6UN15-3;Q6UN15-5;Q6UN15;Q6UN15-4;A0A0B4J203;H0Y8P7	Q6UN15-3;Q6UN15-5;Q6UN15;Q6UN15-4;A0A0B4J203
PERQ amino acid-rich with GYF domain-containing protein 2	GIGYF2	15.146	15.6633	15.5073	0	0	0	15.9833	16.8204	16.2055	3	3	3	8.6	8.6	8.6	61.64	0	5.2497	246750	3	Q96I24	Q96I24
Golgin subfamily B member 1	GOLGB1	0	8.03897	7.61567	0	0	0	9.55384	9.32033	9.58701	1	1	1	4	4	4	50.99	0.0076482	1.7697	182610	2	E7EU85;E9PFF5;B4DXZ6;P51114-3;P51114-2;P51114	E7EU85;E9PFF5;B4DXZ6;P51114-3;P51114-2;P51114
G patch domain-containing protein 1	GPATCH1	0	9.92122	10.2543	0	0	0	0	9.13371	0	1	1	1	2.9	2.9	2.9	50.817	0.0020161	2.1798	61858	3	Q9UN86-2;Q9UN86	Q9UN86-2;Q9UN86
HAUS augmin-like complex subunit 6	HAUS6	11.5927	0	12.1253	0	0	0	12.1266	11.032	12.9039	1	1	1	4.2	4.2	4.2	28.673	0.004008	2.1249	38713	1	A0A0U1RR30;A0A0U1RRM1;Q8WXI9;Q86YP4-2;Q86YP4;Q86YP4-3	A0A0U1RR30;A0A0U1RRM1;Q8WXI9;Q86YP4-2;Q86YP4;Q86YP4-3
HBS1-like protein	HBS1L	0	0	0	0	0	0	0	0	12.9456	2	2	2	2.1	2.1	2.1	168.59	0	4.5947	83692	2	Q8TEQ6	Q8TEQ6
Host cell factor 1;HCF N-terminal chain 1;HCF N-terminal chain 2;HCF N-terminal chain 3;HCF N-terminal chain 4;HCF N-terminal chain 5;HCF N-terminal chain 6;HCF C-terminal chain 1;HCF C-terminal chain 2;HCF C-terminal chain 3;HCF C-terminal chain 4;HCF C-terminal chain 5;HCF C-terminal chain 6	HCFC1	15.8211	16.2778	16.3636	0	0	0	15.2543	15.3306	14.5562	19	19	19	22.6	22.6	22.6	148.63	0	138.1	23839000	104	Q6Y7W6-4;Q6Y7W6-5;Q6Y7W6;I1E4Y6;Q6Y7W6-3;E7ESB6;C9JHW1;C9JW88;C9JH18;F8WCD5;C9JPV7;C9JXQ0;C9J0V6;C9JHT0;C9JRZ2	Q6Y7W6-4;Q6Y7W6-5;Q6Y7W6;I1E4Y6;Q6Y7W6-3;E7ESB6
Vigilin	HDLBP	11.8083	12.4902	12.7563	0	0	0	14.3565	13.1206	13.9483	5	5	5	2.5	2.5	2.5	367.42	0	8.1164	591920	10	Q14789-4;Q14789-3;Q14789;Q14789-2;H0Y867;E7EU81	Q14789-4;Q14789-3;Q14789;Q14789-2;H0Y867;E7EU81
Intraflagellar transport protein 74 homolog	IFT74	11.915	10.3747	10.6826	0	0	0	12.073	11.0468	12.2975	1	1	1	2.8	2.8	2.8	103.34	0	2.8571	126620	4	Q9BRR8	Q9BRR8
Insulin-like growth factor 2 mRNA-binding protein 2	IGF2BP2	14.2155	13.4584	13.6393	0	0	0	14.0357	14.5683	15.1766	6	6	6	9.7	9.7	9.7	91.127	0	29.975	1089300	14	Q5VY60;Q7Z4H7-3;Q7Z4H7;Q5SYF9;Q7Z4H7-2	Q5VY60;Q7Z4H7-3;Q7Z4H7;Q5SYF9;Q7Z4H7-2
Insulin-like growth factor 2 mRNA-binding protein 3	IGF2BP3	10.8724	11.4616	11.9607	0	0	0	10.1378	12.2869	13.0408	1	1	1	14.7	14.7	14.7	18.635	0	3.6746	102560	1	H0YES5;B7Z524;H0YDX7;J3QT46;Q9Y450-4;Q9Y450	H0YES5;B7Z524;H0YDX7;J3QT46;Q9Y450-4;Q9Y450
Protein Red	IK	12.043	0	0	0	0	0	10.4966	0	12.7618	16	16	16	12.3	12.3	12.3	213.47	0	150.37	27714000	92	A6NEM2;P51610;P51610-4;P51610-2;P51610-3	A6NEM2;P51610;P51610-4;P51610-2;P51610-3
Probable JmjC domain-containing histone demethylation protein 2C	JMJD1C	14.9308	14.4817	14.742	0	0	0	14.777	14.261	14.8588	13	13	13	12.6	12.6	12.6	141.44	0	23.248	4955800	29	A0A024R4E5;Q00341;Q00341-2;H0Y394;H7C0A4;C9JIZ1;C9JZI8;C9J5E5;C9JT62;C9JHS7;C9JK79;C9JHZ8;C9JES8;H7BZC3;C9JHS9;C9J739;C9JMQ6;C9JQ82;C9JBS3;C9JEJ8;A0A0U1RVI6;C9JHN6;H7C2D1	A0A024R4E5;Q00341;Q00341-2;H0Y394
Transcription factor AP-1	JUN	11.9829	0	0	0	0	0	0	0	12.1548	5	5	5	11.5	11.5	11.5	69.239	0	19.677	841380	11	Q96LB3;Q96LB3-2;E5RGX6;E5RJK3;E5RIF0;E5RH29	Q96LB3
Transcription factor jun-B	JUNB	13.9426	0	0	0	0	0	0	13.2094	12.6264	9	9	8	20.2	20.2	18	66.785	0	58.592	4119500	34	F8W930;Q9Y6M1-5;Q9Y6M1-6;Q9Y6M1-3;Q9Y6M1-4;Q9Y6M1-1;Q9Y6M1;O00425-2;Q9NZI8-2;Q9NZI8	F8W930;Q9Y6M1-5;Q9Y6M1-6;Q9Y6M1-3;Q9Y6M1-4;Q9Y6M1-1;Q9Y6M1
KN motif and ankyrin repeat domain-containing protein 2	KANK2	10.7917	0	0	0	0	0	13.3417	12.5384	12.119	2	1	1	4.7	2.4	2.4	63.704	0	5.3915	813090	11	O00425	O00425
Lysine-specific demethylase 5B	KDM5B	0	0	0	0	0	0	13.5622	0	0	4	4	4	8.3	8.3	8.3	65.601	0	18.728	365690	5	Q13123;Q9H4P6;E7EQZ7;D6REL4;D6RAY9	Q13123;Q9H4P6;E7EQZ7;D6REL4
Sickle tail protein homolog	KIAA1217	13.3443	13.2277	13.4146	0	0	0	13.9157	14.1314	14.126	24	24	24	22.6	22.6	22.6	163.13	0	142.73	14145000	65	Q15652-2;Q15652-3;Q15652;H7BXU7	Q15652-2;Q15652-3;Q15652
Junctional protein associated with coronary artery disease	KIAA1462	11.9029	9.9714	11.5705	0	0	0	11.7766	12.5669	11.578	1	1	1	4.5	4.5	4.5	35.675	0	3.0156	86075	1	P05412	P05412
Uncharacterized protein KIAA1671	KIAA1671	12.905	9.48846	11.2355	0	0	0	12.4967	12.4274	13.1248	3	3	3	19.6	19.6	19.6	35.879	0	9.2425	441550	5	P17275	P17275
Kinase D-interacting substrate of 220 kDa	KIDINS220	9.92628	0	0	0	0	0	10.2876	11.4809	7.33655	6	6	6	10.1	10.1	10.1	90.043	0	27.85	1127500	13	Q63ZY3-3;Q63ZY3;Q63ZY3-2;K7EIU4;K7ERU2;K7ES05	Q63ZY3-3;Q63ZY3;Q63ZY3-2
Kinesin-like protein KIF20B	KIF20B	9.14473	0	7.69801	0	0	0	8.71005	0	9.85862	1	1	1	0.7	0.7	0.7	145.08	0.0020284	2.2057	895140	0	B3KV94;Q9UGL1;Q9UGL1-2	B3KV94;Q9UGL1;Q9UGL1-2
Kinectin	KTN1	9.74194	11.0429	8.40037	0	0	0	10.4827	12.0545	11.9497	20	20	20	16	16	16	214.11	0	67.134	10520000	69	Q5T5P2;Q5T5P2-3;Q5T5P2-9;Q5T5P2-2;Q5T5P2-7;Q5T5P2-10;Q5T5P2-4;Q5T5P2-8;Q5T5P2-6;Q5T5P0;Q5T5P1;A0A0U1RRK8	Q5T5P2;Q5T5P2-3;Q5T5P2-9;Q5T5P2-2;Q5T5P2-7;Q5T5P2-10;Q5T5P2-4;Q5T5P2-8;Q5T5P2-6
La-related protein 1	LARP1	13.2098	13.6107	13.3022	0	0	0	14.573	13.4448	14.2468	7	7	7	9.6	9.6	9.6	148.35	0	20.558	1620100	17	Q9P266	Q9P266
La-related protein 4	LARP4	12.4679	0	10.4038	0	0	0	12.7312	12.5706	13.0179	15	15	15	10.7	10.7	10.7	196.71	0	104.3	3877400	49	Q9BY89;Q9BY89-2	Q9BY89
LIM domain and actin-binding protein 1	LIMA1	15.7888	14.9996	14.9847	0	0	0	16.0039	16.1501	16.4751	4	4	4	5.1	5.1	5.1	194.57	0	6.1341	513800	6	Q9ULH0-4;Q9ULH0;Q9ULH0-5;Q9ULH0-2;F8WAY8;E9PH70;Q9ULH0-3	Q9ULH0-4;Q9ULH0;Q9ULH0-5;Q9ULH0-2
LIM and calponin homology domains-containing protein 1	LIMCH1	12.8474	12.9556	13.1177	0	0	0	13.8994	13.3677	13.4223	2	2	2	2.2	2.2	2.2	206.13	0	5.374	260870	7	Q96Q89-3;Q96Q89;Q96Q89-2;Q96Q89-5;Q96Q89-4	Q96Q89-3;Q96Q89;Q96Q89-2;Q96Q89-5;Q96Q89-4
Leucine-rich repeat and calponin homology domain-containing protein 1	LRCH1	10.1611	0	0	0	0	0	13.0797	12.8444	13.5674	4	4	4	5.2	5.2	5.2	149.61	0	13.498	1177900	14	Q86UP2-2;Q86UP2-4;Q86UP2;Q86UP2-3;H0YJZ8;G3V5G2;G3V4Y7	Q86UP2-2;Q86UP2-4;Q86UP2;Q86UP2-3;H0YJZ8;G3V5G2;G3V4Y7
Leucine zipper protein 1	LUZP1	14.9088	13.5594	13.2816	0	0	0	14.4524	14.9343	14.6406	8	8	8	20.1	20.1	20.1	90.978	0	42.838	4091300	34	A0A0B4J210;Q6PKG0;Q6PKG0-3;E5RH50;H0YC33;H0YAX9;H0YC73;H0YBW1	A0A0B4J210;Q6PKG0;Q6PKG0-3;E5RH50;H0YC33
Leucine zipper putative tumor suppressor 2	LZTS2	0	0	0	0	0	0	0	11.4279	0	2	2	2	9.3	9.3	9.3	42.504	0	8.4919	422950	7	Q96J85;Q71RC2-7;Q71RC2-5;Q71RC2-3;Q71RC2;Q71RC2-4;F8W1I4;Q8TBL5;A0A087WTL9;F8VY40;Q6P4E2;X6RLN4;Q71RC2-2;Q71RC2-6	Q96J85;Q71RC2-7;Q71RC2-5;Q71RC2-3;Q71RC2;Q71RC2-4;F8W1I4;Q8TBL5;A0A087WTL9;F8VY40;Q6P4E2;X6RLN4;Q71RC2-2;Q71RC2-6
Melanoma-associated antigen B2	MAGEB2	0	0	11.2953	0	0	0	0	0	0	15	15	15	40.6	40.6	40.6	66.99	0	97.732	15810000	87	F8VQE1;Q9UHB6-2;Q9UHB6-5;Q9UHB6;Q9UHB6-4;F8VS07;Q9UHB6-3;F8VRN8	F8VQE1;Q9UHB6-2;Q9UHB6-5;Q9UHB6;Q9UHB6-4;F8VS07;Q9UHB6-3
Microtubule-associated protein 1B;MAP1B heavy chain;MAP1 light chain LC1	MAP1B	12.7745	13.5863	13.9855	0	0	0	16.3188	15.9169	15.6333	10	10	10	13.8	13.8	13.8	101.8	0	24.51	3600700	34	E7EPK0;E9PDJ9;H0Y8P3;D6RD46;G5EA03;Q9UPQ0-9;Q9UPQ0-8;Q9UPQ0-6;Q9UPQ0-5;Q9UPQ0-10;Q9UPQ0-2;Q9UPQ0-4;Q9UPQ0;Q9UPQ0-3;D6R8Y0;D6RJ93;Q6NVB9;Q9UPQ0-7	E7EPK0;E9PDJ9;H0Y8P3;D6RD46;G5EA03;Q9UPQ0-9;Q9UPQ0-8;Q9UPQ0-6;Q9UPQ0-5;Q9UPQ0-10;Q9UPQ0-2;Q9UPQ0-4;Q9UPQ0;Q9UPQ0-3
Microtubule-associated protein;Microtubule-associated protein 4	MAP4	12.4866	13.6124	13.9186	0	0	0	15.0702	14.6496	14.9829	3	3	3	6.9	6.9	6.9	77.224	0	6.3083	1025300	7	Q9Y2L9-2;Q9Y2L9;Q9Y2L9-3;Q5VUJ6-2;Q5VUJ6	Q9Y2L9-2;Q9Y2L9;Q9Y2L9-3
Mitogen-activated protein kinase kinase kinase kinase 4	MAP4K4	9.18602	0	0	0	0	0	9.49805	9.19655	0	21	21	21	27.3	27.3	27.3	120.27	0	55.49	9376400	63	Q86V48;Q86V48-2;Q86V48-3;E5RFK8;E5RHU7	Q86V48;Q86V48-2;Q86V48-3
MAP7 domain-containing protein 3	MAP7D3	0	0	0	0	0	0	9.48488	12.119	10.6894	1	1	1	4.8	4.8	4.8	72.759	0	2.8742	101940	1	Q9BRK4	Q9BRK4
Mediator of DNA damage checkpoint protein 1	MDC1	10.445	0	0	0	0	0	0	0	0	1	1	1	5	5	5	35.277	0.0020534	2.2677	37698	1	O15479	O15479
Mediator of RNA polymerase II transcription subunit 1	MED1	0	0	15.5905	0	0	0	16.5367	0	0	34	34	34	23.8	23.8	23.8	270.63	0	268.95	26446000	131	P46821;D6RA32;D6RA40;D6RCL2;D6RGJ3	P46821
Myocyte-specific enhancer factor 2D	MEF2D	12.6785	0	0	0	0	0	0	0	0	17	17	17	14.2	14.2	14.2	245.44	0	97.483	17799000	79	E7EVA0;P27816;P27816-6;P27816-2;P27816-4;P27816-5;H0Y2V1;H7C4C5;B5MEG9;F8W9U4;A0A0J9YVV8;A0A0J9YW37;H7C456;P27816-7	E7EVA0;P27816;P27816-6;P27816-2;P27816-4
Microfibrillar-associated protein 1	MFAP1	11.4147	11.0814	11.5004	0	0	0	11.4988	11.9587	12.1316	1	1	1	3.3	3.3	3.3	113.56	0	2.4914	100290	5	C9J840;E7EX83;A0A0D9SG62;H7C0P6;E7ENQ1;G3XAA2;H7C360;G5E948;E7EN19;E7ESS2;A0A0D9SEY1;O95819-4;O95819-2;O95819;O95819-5;O95819-3	C9J840;E7EX83;A0A0D9SG62;H7C0P6;E7ENQ1;G3XAA2;H7C360;G5E948;E7EN19;E7ESS2;A0A0D9SEY1;O95819-4;O95819-2;O95819;O95819-5;O95819-3
Protein-methionine sulfoxide oxidase MICAL3	MICAL3	0	0	0	0	0	0	0	0	8.00349	4	4	4	5.5	5.5	5.5	90.131	0	5.9174	327170	5	A0A0A0MRP0;Q8IWC1-2;Q8IWC1-4;Q8IWC1;Q8IWC1-3	A0A0A0MRP0;Q8IWC1-2;Q8IWC1-4;Q8IWC1;Q8IWC1-3
Antigen KI-67	MKI67	8.83406	0	6.89142	0	0	0	0	7.64147	0	2	2	2	3.1	3.1	3.1	116.63	0	3.9725	82249	2	Q14676-4;Q14676-3;Q14676-2;Q14676;A2AB05	Q14676-4;Q14676-3;Q14676-2;Q14676;A2AB05
Afadin	MLLT4	14.646	13.9018	14.5844	0	0	0	14.5904	14.8298	15.0912	2	2	2	2.5	2.5	2.5	168.48	0	2.6513	11842000	4	Q15648;Q15648-3	Q15648;Q15648-3
Myosin phosphatase Rho-interacting protein	MPRIP	11.5879	11.569	9.71805	0	0	0	12.2339	12.204	10.0256	1	1	1	7.2	7.2	7.2	16.19	0.0020964	2.3439	52445	1	Q05BX2;Q14814-4;Q14814	Q05BX2;Q14814-4;Q14814
Double-strand break repair protein MRE11A	MRE11A	16.053	16.197	16.1274	0	0	0	17.0484	16.9188	16.9293	1	1	1	4.6	4.6	4.6	51.958	0	3.1845	383110	7	P55081	P55081
Protein LYRIC	MTDH	0	0	0	0	0	0	0	0	13.1251	1	1	1	0.5	0.5	0.5	224.29	0.004	2.1164	31051	1	Q7RTP6	Q7RTP6
Major vault protein	MVP	8.62596	0	0	0	0	0	0	0	0	4	4	4	2.5	2.5	2.5	358.62	0	6.5378	164250	6	A0A087WV66;P46013;P46013-2	A0A087WV66;P46013;P46013-2
Putative uncharacterized protein MYH16	MYH16	10.8712	0	10.9717	0	0	0	0	0	11.1067	23	23	23	17.2	17.2	17.2	201.8	0	148.03	16038000	98	A8MQ02;J3KN01;P55196;P55196-5;P55196-3;P55196-1;Q5TIG5;P55196-2;P55196-6;H0Y8L4;H0Y948;H0Y8U8;F8W9I4;E9PFY5;H0Y9I0;H0Y7R8	A8MQ02;J3KN01;P55196;P55196-5;P55196-3;P55196-1;Q5TIG5;P55196-2;P55196-6
Myosin light chain kinase, smooth muscle;Myosin light chain kinase, smooth muscle, deglutamylated form	MYLK	14.1161	14.6397	14.6676	0	0	0	16.1717	15.3348	15.6762	7	7	7	8.5	8.5	8.5	116.53	0	36.424	1122300	17	Q6WCQ1;Q6WCQ1-2;Q6WCQ1-3;J3KSW8;H0Y2S9;H0Y7E2;H7C3G6;J3KSK7	Q6WCQ1;Q6WCQ1-2;Q6WCQ1-3;J3KSW8;H0Y2S9
Nuclear receptor coactivator 6	NCOA6	0	10.3878	10.7931	0	0	0	0	0	8.8275	23	23	23	31.2	31.2	31.2	80.592	0	219.02	23358000	99	P49959;F8W7U8;P49959-3;P49959-2;F5GXT0;F5H742;F5H256	P49959;F8W7U8;P49959-3;P49959-2
Nuclear receptor corepressor 1	NCOR1	9.67858	0	0	0	0	0	0	0	0	1	1	1	14.4	14.4	14.4	20.571	0	4.5215	71472	1	H0YBJ8;Q86UE4	H0YBJ8;Q86UE4
Nuclear receptor corepressor 2	NCOR2	10.95	11.3415	11.3632	0	0	0	9.20516	10.2641	10.4366	1	1	1	2.9	2.9	2.9	99.326	0.0093809	1.7336	19359	1	Q14764	Q14764
Merlin	NF2	0	0	0	0	0	0	0	11.4563	0	3	3	3	4.8	4.8	4.8	128.29	0	7.1271	499090	6	Q9H6N6	Q9H6N6
Nuclear factor of activated T-cells 5	NFAT5	0	0	0	0	0	0	0	11.8016	12.8599	30	30	29	22	22	21.2	197.4	0	90.724	26050000	105	Q15746-4;Q15746-5;Q15746-2;Q15746-3;Q15746-6;Q15746;Q15746-11;Q15746-7;Q15746-9;F8WBL7;D6R9C2;Q15746-10;Q15746-8	Q15746-4;Q15746-5;Q15746-2;Q15746-3;Q15746-6;Q15746
Nuclear factor related to kappa-B-binding protein	NFRKB	10.4044	9.56424	9.26711	0	0	0	0	9.13983	0	2	2	2	1.6	1.6	1.6	219.14	0	7.1803	239090	6	Q14686	Q14686
Nuclear fragile X mental retardation-interacting protein 2	NUFIP2	15.606	15.3012	15.5965	0	0	0	16.7446	16.7342	16.8994	3	3	3	1.5	1.5	1.5	258.98	0	3.4286	120470	2	A0A088AWL3;O75376-2;O75376;E7EVK1	A0A088AWL3;O75376-2;O75376
Nuclear pore complex protein Nup153	NUP153	13.411	12.6644	12.5345	0	0	0	0	8.84584	11.7842	7	7	7	4.1	4.1	4.1	268.04	0	11.181	1593200	18	C9JE98;C9J0Q5;C9JFD3;Q9Y618-5;Q9Y618-4;Q9Y618-3;Q9Y618;C9J7T7;Q9Y618-2;C9JQE8;H7C184;H7C0P3;H7C1J7;H0YGK8;C9J330	C9JE98;C9J0Q5;C9JFD3;Q9Y618-5;Q9Y618-4;Q9Y618-3;Q9Y618;C9J7T7;Q9Y618-2
Nuclear pore complex protein Nup214	NUP214	15.0764	14.9909	15.3952	0	0	0	15.6506	15.3952	15.5492	1	1	1	4.2	4.2	4.2	30.454	0.0020747	2.3033	53387	1	P35240-7;P35240-4;P35240-6;P35240-5;P35240-8;P35240-3;P35240;P35240-2	P35240-7;P35240-4;P35240-6;P35240-5;P35240-8;P35240-3;P35240;P35240-2
Nuclear pore complex protein Nup50	NUP50	10.9954	0	0	0	0	0	0	0	0	2	2	2	1.7	1.7	1.7	157.98	0	5.4979	363120	3	O94916-2;O94916-3;O94916;O94916-5	O94916-2;O94916-3;O94916;O94916-5
Nuclear pore glycoprotein p62	NUP62	14.7937	15.2901	15.1234	0	0	0	0	14.6889	15.5346	2	2	2	2.3	2.3	2.3	138.87	0	3.0879	227190	5	Q6P4R8-3;Q6P4R8;Q6P4R8-2	Q6P4R8-3;Q6P4R8;Q6P4R8-2
Nuclear pore complex protein Nup88	NUP88	12.2948	0	0	0	0	0	0	0	10.6112	17	17	17	36.1	36.1	36.1	76.12	0	122.56	14426000	65	Q7Z417;Q7Z417-2	Q7Z417
Palladin	PALLD	12.6665	0	12.3977	0	0	0	12.2208	11.5555	0	14	14	14	16.6	16.6	16.6	153.94	0	33.427	1911200	27	P49790;P49790-3;P49790-2	P49790;P49790-3;P49790-2
Paralemmin-2	PALM2-AKAP2	0	0	0	0	0	0	0	13.1365	12.0705	25	25	25	23	23	23	212.57	0	151.15	20468000	128	P35658-2;P35658-4;P35658;P35658-3;P35658-5;A0A0A0MSW3;H0Y837;B7ZAV2;H0YF36;E9PKD2;H0YDS4	P35658-2;P35658-4;P35658;P35658-3;P35658-5;A0A0A0MSW3	PALM2
Pericentriolar material 1 protein	PCM1	8.80135	10.6578	10.4467	0	0	0	12.5407	12.3926	12.6111	1	1	1	5.2	5.2	5.2	46.862	0.007767	1.9589	65329	1	Q9UKX7-2;Q9UKX7	Q9UKX7-2;Q9UKX7
28 kDa heat- and acid-stable phosphoprotein	PDAP1	15.2792	14.7287	0	0	0	0	14.9655	14.3729	13.5783	1	1	1	91.3	91.3	91.3	2.2114	0	20.643	178040	8	M0QX10;A0A0U1RVK9;M0QYY0;M0QX13;M0QZL5;M0R1S1;M0QX64;M0R302;M0QXN5;P37198	M0QX10;A0A0U1RVK9;M0QYY0;M0QX13;M0QZL5;M0R1S1;M0QX64;M0R302;M0QXN5;P37198
PDZ and LIM domain protein 1	PDLIM1	9.68594	0	0	0	0	0	0	0	0	3	3	3	4	4	4	83.541	0	5.7194	256960	4	Q99567;J3KMX1;I3L4K7	Q99567;J3KMX1
PDZ and LIM domain protein 5	PDLIM5	14.3973	13.641	13.6222	0	0	0	14.834	13.521	13.6008	2	2	2	9.4	9.4	9.4	42.932	0	4.4776	472330	6	Q8WX93-7;Q8WX93-4;Q8WX93-8;Q8WX93-3;Q8WX93-5;Q8WX93	Q8WX93-7;Q8WX93-4;Q8WX93-8;Q8WX93-3;Q8WX93-5;Q8WX93
PDZ and LIM domain protein 7	PDLIM7	12.6383	10.8777	11.198	0	0	0	0	0	11.0408	3	2	2	8.8	5.8	5.8	47.626	0.005848	1.9716	385880	3	B1ALY0;Q8IXS6-2;C9JA33;Q8IXS6	B1ALY0;Q8IXS6-2;C9JA33;Q8IXS6
Pseudopodium-enriched atypical kinase 1	PEAK1	12.0059	10.2922	11.9699	0	0	0	11.4145	12.7025	13.3771	4	4	4	3.1	3.1	3.1	210.13	0	13.742	1936500	12	A6NNN6;Q15154-2;Q15154;H0YBA1;E7ETA6;E5RGQ4;E9PGW9;E7EV93;Q15154-3	A6NNN6;Q15154-2;Q15154;H0YBA1;E7ETA6
Pleckstrin homology-like domain family B member 1	PHLDB1	8.11458	9.97599	9.17876	0	0	0	0	8.69589	8.79243	5	5	5	32.6	32.6	32.6	20.63	0	33.355	1323600	10	Q13442;F8WBW6	Q13442
Pleckstrin homology-like domain family B member 2	PHLDB2	10.7891	0	0	0	0	0	0	0	11.3293	1	1	1	4.9	4.9	4.9	36.071	0.0076046	1.7516	15650	2	O00151	O00151
Phosphatidylinositol-binding clathrin assembly protein	PICALM	9.91204	0	10.046	0	0	0	0	0	10.8484	7	7	7	20.3	20.3	20.3	63.944	0	31.532	3512200	28	Q96HC4;Q96HC4-7;Q96HC4-4;Q96HC4-6;H0Y8Y3;Q96HC4-3;Q96HC4-2;A0A0D9SFR4;H0YBI4;A0A0A0MSP3;D6RAA1;A0A0D9SFW3;D6RGG6;H0Y929;Q96HC4-5	Q96HC4;Q96HC4-7;Q96HC4-4;Q96HC4-6
Protein PML	PML	13.899	11.8363	13.7192	0	0	0	13.3922	12.8344	12.0049	3	3	3	9	9	9	46.51	0	4.686	355960	6	Q9NR12-2;Q9NR12;D6RAN1;D6RF83;H7BYK4;D6RH06;Q9NR12-3;Q9NR12-5;Q9NR12-6;Q9NR12-4	Q9NR12-2;Q9NR12;D6RAN1;D6RF83;H7BYK4;D6RH06;Q9NR12-3;Q9NR12-5;Q9NR12-6;Q9NR12-4
Pinin	PNN	13.5137	13.6583	13.1799	0	0	0	12.9425	13.3098	13.6765	9	9	9	8.1	8.1	8.1	193.1	0	32.138	3117600	30	Q9H792;H0YN99;H3BUZ5	Q9H792;H0YN99;H3BUZ5
Protection of telomeres protein 1	POT1	18.0884	19.0567	18.9447	0	0	0	20.9943	20.4828	20.5756	4	4	4	5.7	5.7	5.7	151.16	0	11.571	223190	8	Q86UU1;Q86UU1-3;Q86UU1-2;A0A087WZL0	Q86UU1;Q86UU1-3;Q86UU1-2
Serine/threonine-protein phosphatase 1 regulatory subunit 10	PPP1R10	11.4669	12.3695	12.4884	0	0	0	8.21815	11.8752	12.1308	1	1	1	2.1	2.1	2.1	64.18	0	3.4519	134620	3	G5E9V3;E9PGF6;E9PFQ4;Q86SQ0-2;Q86SQ0-3;Q86SQ0	G5E9V3;E9PGF6;E9PFQ4;Q86SQ0-2;Q86SQ0-3;Q86SQ0
Protein phosphatase 1 regulatory subunit 12A	PPP1R12A	13.4337	11.5105	11.2291	0	0	0	0	12.2589	11.4904	1	1	1	3.6	3.6	3.6	59.918	0	2.7429	88880	3	Q13492-4;Q13492-3;Q13492-2;Q13492-5;Q13492	Q13492-4;Q13492-3;Q13492-2;Q13492-5;Q13492
Phostensin	PPP1R18	14.8943	14.5077	14.7223	0	0	0	15.3767	14.2731	16.0856	7	7	7	14.1	14.1	14.1	70.023	0	11.844	2128700	16	P29590-5;P29590;H3BT29;P29590-4;P29590-12;P29590-2;P29590-9;P29590-3;P29590-8;P29590-11;H3BUJ5;H3BT57;P29590-14;P29590-10;P29590-13;H3BVD2	P29590-5;P29590;H3BT29;P29590-4;P29590-12;P29590-2;P29590-9;P29590-3;P29590-8;P29590-11;H3BUJ5;H3BT57;P29590-14;P29590-10;P29590-13
Neurabin-2	PPP1R9B	10.3637	0	10.1677	0	0	0	11.7886	0	10.6874	4	4	4	6.8	6.8	6.8	81.613	0	6.9267	2796000	14	Q9H307;Q9H307-2;G3V5F0;G3V579	Q9H307;Q9H307-2
Pre-mRNA-processing factor 40 homolog A	PRPF40A	13.2933	0	12.879	0	0	0	12.5387	12.8047	0	57	57	57	57.6	57.6	57.6	109.44	0	323.31	367390000	383	myc_BirA_POT1;myc_BirA_deltaOB_POT1;Q9NUX5;B7Z7M5;Q9NUX5-2;Q5MJ34;A8MTK3;Q5MJ35;V9GZ21;V9GYE6;V9GY10;Q5MJ33;V9GZ00;C9JPG9;H7C0Z6;H7C4C7;H0YBT0;A0A087WUS5;P01106;P01106-2;M0R1M1;M0QYV8;A2A304;Q96NH3-5;Q9H9S5;Q96NH3;Q96NH3-4	myc_BirA_POT1;myc_BirA_deltaOB_POT1;Q9NUX5;B7Z7M5;Q9NUX5-2
Protein PRRC2A	PRRC2A	9.2896	0	0	0	0	0	0	9.48943	0	3	3	3	4.8	4.8	4.8	99.057	0	5.2118	1366900	7	Q96QC0	Q96QC0
Protein PRRC2C	PRRC2C	11.4865	10.4424	9.03053	0	0	0	11.5134	11.2965	11.3095	5	5	5	18.1	18.1	18.1	33.152	0	15.06	483210	7	H0YIS4;H0YHI8;F8VZN8;O14974-5;O14974-4;O14974-3;O14974-2;O14974	H0YIS4;H0YHI8;F8VZN8;O14974-5;O14974-4;O14974-3;O14974-2;O14974
PH and SEC7 domain-containing protein 3	PSD3	9.65657	0	0	0	0	0	12.2727	12.243	12.3586	8	8	8	24.8	24.8	24.8	68.041	0	101.74	7017900	54	A0A0G2JHC2;Q6NYC8;Q6NYC8-2;Q6NYC8-3	A0A0G2JHC2;Q6NYC8;Q6NYC8-2;Q6NYC8-3
Paraspeckle component 1	PSPC1	11.5453	0	11.0865	0	0	0	11.086	0	11.4504	4	4	4	7.2	7.2	7.2	89.333	0	5.4417	298530	5	D3DTX6;Q96SB3;Q9ULJ8;Q9ULJ8-4;Q9ULJ8-5;Q9ULJ8-3	D3DTX6;Q96SB3
Ankycorbin	RAI14	15.8234	15.8562	16.1768	0	0	0	17.3162	17.166	16.9408	1	1	1	8.6	8.6	8.6	17.83	0.0020121	2.1751	184060	4	H7C2N3;H0YG38;F5H578;O75400-2;O75400-3;O75400	H7C2N3;H0YG38;F5H578;O75400-2;O75400-3;O75400
E3 SUMO-protein ligase RanBP2	RANBP2	15.1748	15.6688	16.0205	0	0	0	16.6686	16.4044	16.6268	3	3	3	3.6	3.6	3.6	228.86	0	5.0496	168080	3	P48634;P48634-2;P48634-3;P48634-4	P48634;P48634-2;P48634-3
Ran GTPase-activating protein 1	RANGAP1	13.5587	13.5195	12.5866	0	0	0	14.7358	14.532	14.6439	7	7	7	4.7	4.7	4.7	308.77	0	18.221	1633300	19	E7EPN9;Q9Y520-3;Q9Y520-6;Q9Y520-4;Q9Y520-5;Q9Y520;Q9Y520-7;Q9Y520-2;A0A0A0MS30;H7C5N8	E7EPN9;Q9Y520-3;Q9Y520-6;Q9Y520-4;Q9Y520-5;Q9Y520;Q9Y520-7;Q9Y520-2
Ras-associated and pleckstrin homology domains-containing protein 1	RAPH1	10.6579	0	10.9421	0	0	0	11.0421	11.2856	11.6109	3	3	3	6	6	6	108.99	0	5.2512	840280	7	E5RJ29;Q9NYI0-2;Q9NYI0;A0A087X1Z0;A0A087WXD8;B4DKF8;Q9NYI0-3	E5RJ29;Q9NYI0-2;Q9NYI0
Ras association domain-containing protein 8	RASSF8	12.2294	10.4654	10.4154	0	0	0	13.5958	13.2828	13.329	2	2	2	9.4	9.4	9.4	45.57	0	5.761	222980	8	Q8WXF1-2;Q8WXF1;X6RDA4	Q8WXF1-2;Q8WXF1;X6RDA4
Splicing factor 45	RBM17	13.5901	0	13.6405	0	0	0	12.4639	12.7914	14.0685	36	36	36	41.4	41.4	41.4	106.9	0	323.31	42038000	165	Q9P0K7-4;Q9P0K7-3;Q9P0K7;Q9P0K7-2;D6RB27;D6R9G4;D6RBY4;D6REL2;D6R9G6;D6RF74;D6RE17;D6RB25;D6RBW6	Q9P0K7-4;Q9P0K7-3;Q9P0K7;Q9P0K7-2
RNA-binding protein 26	RBM26	11.7631	0	0	0	0	0	0	0	12.2138	77	77	53	31.4	31.4	23.5	358.2	0	323.31	99381000	355	P49792;F8VYC4;P0DJD0;J3KQ37;P0DJD1;O14715;H7BZ48;F8WBP7	P49792
RNA-binding protein 27	RBM27	11.7128	11.9597	11.278	0	0	0	0	0	11.3514	6	6	6	16.5	16.5	16.5	63.541	0	74.685	3409100	44	P46060;H0Y4Q3	P46060
RanBP2-like and GRIP domain-containing protein 3	RGPD3	11.381	11.6498	11.7884	0	0	0	12.272	11.9776	12.2472	4	4	4	7.1	7.1	7.1	141.18	0	13.052	712900	9	C9K0J5;Q70E73;C9J164;Q70E73-5;Q70E73-2;Q70E73-8;Q70E73-7;Q70E73-4;Q70E73-3;Q70E73-9;Q70E73-6	C9K0J5;Q70E73;C9J164;Q70E73-5;Q70E73-2;Q70E73-8;Q70E73-7;Q70E73-4;Q70E73-3;Q70E73-9;Q70E73-6
RANBP2-like and GRIP domain-containing protein 5/6	RGPD5	0	0	0	0	0	0	0	0	0	3	3	3	11	11	11	48.326	0	10.285	1206500	10	Q8NHQ8;H0YG85;Q8NHQ8-2;Q6IB99;F5GYP8;F5H8C5;F5H0S5;F5H7J1	Q8NHQ8;H0YG85;Q8NHQ8-2
Replication protein A 70 kDa DNA-binding subunit;Replication protein A 70 kDa DNA-binding subunit, N-terminally processed	RPA1	0	0	0	0	0	0	10.2193	9.87958	10.2664	3	3	3	19.3	19.3	19.3	24.176	0	22.171	715270	9	Q5W011;Q5W010;Q96I25;Q5W012	Q5W011;Q5W010;Q96I25
RNA polymerase II-associated protein 3	RPAP3	10.7207	0	0	0	0	0	0	0	0	2	1	1	8.4	6.2	6.2	60.006	0	12.058	222100	2	Q5T8P6-5;Q5T8P6-3;Q5T8P6-2	Q5T8P6-5;Q5T8P6-3;Q5T8P6-2
60S ribosomal protein L32	RPL32	16.5577	0	0	0	0	0	0	14.4312	0	4	4	3	3.8	3.8	2.6	114.54	0	13.023	559630	10	U3KPZ7;Q9P2N5;A0A087X0H9;Q5T8P6-4;Q5T8P6	U3KPZ7;Q9P2N5
Regulation of nuclear pre-mRNA domain-containing protein 2	RPRD2	12.5824	13.1063	13.2126	0	0	0	13.0839	13.1493	13.2922	24	1	0	15.4	0.7	0	197.62	0	25.698	2697900	6	J3KNE0;A6NKT7	J3KNE0;A6NKT7
Ribosome-binding protein 1	RRBP1	13.1784	12.9592	12.4783	0	0	0	13.9353	13.4276	13.1597	13	1	1	9.1	0.8	0.8	198.92	0.0021053	2.364	0	1	Q99666	Q99666
Histone deacetylase complex subunit SAP130	SAP130	13.7791	0	14.4335	0	0	0	0	0	0	1	1	1	6.1	6.1	6.1	35.228	0	19.84	60584	4	I3L4R8;P27694	I3L4R8;P27694
SAP30-binding protein	SAP30BP	13.592	13.855	13.4167	0	0	0	0	0	0	1	1	1	3	3	3	57.107	0	3.4758	55687	1	Q9H6T3-3;Q9H6T3-2;Q9H6T3	Q9H6T3-3;Q9H6T3-2;Q9H6T3
U4/U6.U5 tri-snRNP-associated protein 1	SART1	13.6965	13.0021	13.6167	0	0	0	13.3322	12.6182	14.2513	2	2	2	12.8	12.8	12.8	15.616	0	2.5964	829870	3	D3YTB1;F8W727;P62910;D3YTI8	D3YTB1;F8W727;P62910;D3YTI8
Protein scribble homolog	SCRIB	9.84155	0	9.42137	0	0	0	11.3721	11.1795	12.0149	11	11	11	15.7	15.7	15.7	152.59	0	27.392	4022700	44	Q5VT52-2;Q5VT52-3;Q5VT52;Q5VT52-5;Q5VT52-4	Q5VT52-2;Q5VT52-3;Q5VT52;Q5VT52-5
Septin-2	SEPT2	12.1499	0	0	0	0	0	0	0	0	17	17	17	25.3	25.3	25.3	102.77	0	78.904	4172900	38	A0A087WVV2;A0A0A0MRV0;Q9P2E9-2;Q9P2E9;Q9P2E9-3;F8W7S5;A0A087WU26;V9GY78	A0A087WVV2;A0A0A0MRV0;Q9P2E9-2;Q9P2E9;Q9P2E9-3;F8W7S5
Septin-9	SEPT9	14.7926	13.701	13.1641	0	0	0	13.3462	12.7295	13.0146	1	1	1	29.9	29.9	29.9	14.84	0	6.3873	180920	2	C9JTJ5;C9J683;H7BXF5;Q9H0E3;Q9H0E3-3	C9JTJ5;C9J683;H7BXF5;Q9H0E3;Q9H0E3-3
Splicing factor 1	SF1	12.5756	0	0	0	0	0	0	0	0	3	3	3	11.4	11.4	11.4	35.772	0	9.3445	723890	7	J3QQJ0;Q9UHR5-2;Q9UHR5;J3KS14;F5H478;J3KRU5;X6R3T8;J3QLH3	J3QQJ0;Q9UHR5-2;Q9UHR5
Shugoshin-like 2	SGOL2	0	0	0	0	0	0	0	8.01737	0	13	13	13	24	24	24	90.254	0	59.807	2946000	35	O43290;E9PQI8	O43290
SH3 domain-containing kinase-binding protein 1	SH3KBP1	13.618	11.9992	11.0282	0	0	0	14.5861	14.0747	12.8627	4	4	4	4.4	4.4	4.4	165.27	0	6.9818	867640	10	A0A0G2JMS7;A0A0G2JNZ2;A0A0G2JPP5;Q14160-2;Q14160;Q14160-3;H0YCG0	A0A0G2JMS7;A0A0G2JNZ2;A0A0G2JPP5;Q14160-2;Q14160;Q14160-3;H0YCG0
Protein Shroom2	SHROOM2	9.80803	0	8.26604	0	0	0	0	0	9.43436	1	1	1	9	9	9	21.65	0	3.1304	54534	1	H7C2Y0;B5MCX3;Q15019;Q15019-3;Q15019-2	H7C2Y0;B5MCX3;Q15019;Q15019-3;Q15019-2
Protein Shroom3	SHROOM3	8.84966	0	0	0	0	0	0	10.0509	0	11	11	11	34.4	34.4	34.4	63.502	0	42.307	3207000	31	Q9UHD8-7;Q9UHD8-2;Q9UHD8-5;Q9UHD8;Q9UHD8-3;Q9UHD8-4;Q9UHD8-9;Q9UHD8-8;K7EJ51;K7EL40;K7ENL0;K7EK18;K7EJV0;K7EPY1;K7ER52;K7EIE4;K7ER14;K7EQD7;K7EJL9;K7ERG1;K7EQ08;K7ER34;K7EIR4;K7EKN4;K7EN52;K7ENQ5;K7EJZ2;K7ELJ9	Q9UHD8-7;Q9UHD8-2;Q9UHD8-5;Q9UHD8;Q9UHD8-3
Signal-induced proliferation-associated 1-like protein 1	SIPA1L1	12.4091	11.6813	12.0339	0	0	0	14.514	13.955	14.1323	1	1	1	4.5	4.5	4.5	30.216	0.0092593	1.6761	54940	1	H7C561;Q15637-4;Q15637-6;Q15637-7;Q15637-3;Q15637-2;Q15637;Q15637-5	H7C561;Q15637-4;Q15637-6;Q15637-7;Q15637-3;Q15637-2;Q15637;Q15637-5
Signal-induced proliferation-associated 1-like protein 3	SIPA1L3	10.6893	0	0	0	0	0	0	0	10.4829	1	1	1	1.3	1.3	1.3	144.18	0.0094518	1.743	20209	1	Q562F6-2;Q562F6	Q562F6-2;Q562F6
Probable global transcription activator SNF2L1;SWI/SNF-related matrix-associated actin-dependent regulator of chromatin subfamily A member 5	SMARCA1	8.82782	0	0	0	0	0	0	0	11.1302	6	6	6	12.9	12.9	12.9	70.443	0	56.625	2586000	19	Q5JPT2;Q96B97-2;Q96B97;Q96B97-3;Q5VSN0;Q5JPT1	Q5JPT2;Q96B97-2;Q96B97;Q96B97-3	SMARCA5
SWI/SNF complex subunit SMARCC2	SMARCC2	0	8.46103	9.11254	0	0	0	9.44045	0	9.21417	2	2	2	1.9	1.9	1.9	176.41	0	4.8349	208570	5	Q13796;C9IZC6;F5H3B6	Q13796;C9IZC6;F5H3B6
SWI/SNF-related matrix-associated actin-dependent regulator of chromatin subfamily E member 1	SMARCE1	11.7519	10.7083	11.2302	0	0	0	0	10.5816	10.7136	1	1	1	1.5	1.5	1.5	216.85	0	2.3914	190260	2	Q8TF72	Q8TF72
SNW domain-containing protein 1	SNW1	14.208	9.99322	11.2301	0	0	0	10.3863	11.779	11.186	21	21	21	17.1	17.1	17.1	197.41	0	100.56	7716600	74	O43166-3;O43166-2;O43166;F5GYF8;G3V4Z3;H0YJY2	O43166-3;O43166-2;O43166;F5GYF8
Sorting nexin;Sorting nexin-9	SNX9	10.7974	0	0	0	0	0	10.8024	11.266	11.4302	3	3	3	3	3	3	194.61	0	7.8289	326720	4	O60292;M0R2Q7	O60292
Cytospin-A	SPECC1L	0	10.0454	0	0	0	0	10.4999	0	10.608	2	2	2	1.8	1.8	1.8	122.86	0	2.572	177920	3	A0A0A0MRP6;B7ZLQ5;P28370-2;O60264;P28370	A0A0A0MRP6;B7ZLQ5;P28370-2;O60264;P28370	SPECC1L-ADORA2A
Msx2-interacting protein	SPEN	9.28896	0	9.02472	0	0	0	0	0	0	1	1	1	1.7	1.7	1.7	136.18	0	3.9799	129490	5	F8VXC8;Q8TAQ2-2;Q8TAQ2-3;Q8TAQ2	F8VXC8;Q8TAQ2-2;Q8TAQ2-3;Q8TAQ2
Sequestosome-1	SQSTM1	13.2367	12.8123	15.7529	0	0	0	13.8026	13.5779	14.1407	3	3	3	14.6	14.6	14.6	33.433	0	5.1578	236190	7	J3QKS7;B4DGM3;Q969G3-6;Q969G3-5;Q969G3-3;Q969G3-2;Q969G3-4;Q969G3;J3KT85;J3QR61;K7EMQ8	J3QKS7;B4DGM3;Q969G3-6;Q969G3-5;Q969G3-3;Q969G3-2;Q969G3-4;Q969G3;J3KT85;J3QR61
Signal recognition particle 54 kDa protein	SRP54	12.132	11.1236	11.9967	0	0	0	0	11.1746	11.3942	9	9	9	21.9	21.9	21.9	65.391	0	18.8	1063000	22	G3V3A4;Q13573;G3V4X8;G3V5R3	G3V3A4;Q13573;G3V4X8
Serine/arginine repetitive matrix protein 1	SRRM1	0	9.27773	8.56262	0	0	0	0	0	0	1	1	1	3	3	3	66.476	0.0077071	1.9083	246060	4	A0A087WYU1;Q9Y5X1	A0A087WYU1;Q9Y5X1
Sperm-specific antigen 2	SSFA2	12.6699	12.7127	13.169	0	0	0	14.2602	13.2325	14.5091	1	1	1	1.4	1.4	1.4	88.282	0	3.614	203280	3	C9J8U1;F8WAN1;Q69YQ0-2;Q69YQ0	C9J8U1;F8WAN1;Q69YQ0-2;Q69YQ0
SURP and G-patch domain-containing protein 1	SUGP1	13.1555	13.0384	9.98442	0	0	0	12.6231	12.3375	12.5445	2	2	2	1.1	1.1	1.1	402.24	0	8.542	236160	3	Q96T58	Q96T58
Supervillin	SVIL	12.9673	11.2163	11.1669	0	0	0	13.4544	13.1593	13.711	3	3	3	15.7	15.7	15.7	38.629	0	11.931	1866300	9	Q13501-2;E9PFW8;E7EMC7;Q13501;C9JRJ8	Q13501-2;E9PFW8;E7EMC7;Q13501
Synaptojanin-1	SYNJ1	11.5062	10.0164	11.2461	0	0	0	9.92751	9.95848	11.5134	2	2	2	5.2	5.2	5.2	48.67	0	5.9826	505900	8	G3V4F7;P61011-2;P61011	G3V4F7;P61011-2;P61011
Synaptojanin-2	SYNJ2	12.0497	0	0	0	0	0	0	12.2288	10.1944	1	1	1	3.7	3.7	3.7	103.39	0	3.1172	51937	2	A9Z1X7;Q8IYB3-2;Q8IYB3	A9Z1X7;Q8IYB3-2;Q8IYB3
Synemin	SYNM	13.4759	11.386	12.6206	0	0	0	12.7726	13.0115	12.7797	14	14	14	17.8	17.8	17.8	136.14	0	57.469	5475200	43	E9PHV5;P28290;P28290-2;P28290-3;E7EUL7;H7BZ26	E9PHV5;P28290;P28290-2;P28290-3;E7EUL7
Synaptopodin	SYNPO	14.8425	14.7964	15.0437	0	0	0	15.5002	15.4257	16.0711	4	4	4	10.4	10.4	10.4	72.47	0	25.896	1440300	15	Q8IWZ8;B4DVK3;V9GZ08;Q8IWZ8-2	Q8IWZ8;B4DVK3;V9GZ08;Q8IWZ8-2
Transforming acidic coiled-coil-containing protein 2	TACC2	0	0	0	0	0	0	0	0	10.6875	15	15	15	14.1	14.1	14.1	200.84	0	127.78	5018800	50	O95425-2;O95425-4;O95425-3;O95425;A0A0J9YWY6	O95425-2;O95425-4;O95425-3;O95425
Transcription initiation factor TFIID subunit 1;Transcription initiation factor TFIID subunit 1-like	TAF1	0	9.44971	0	0	0	0	0	10.1227	10.8261	4	4	4	4.5	4.5	4.5	168.16	0	9.4658	1070200	14	A0A0D9SGJ6;J3KQV8;O43426;C9JW66;J3KPK1;C9JFZ1;O43426-4;O43426-2	A0A0D9SGJ6;J3KQV8;O43426	TAF1L
TAR DNA-binding protein 43	TARDBP	0	0	0	0	0	0	0	0	10.5356	3	3	3	9	9	9	62.513	0	9.8017	265500	5	X6R647;E7ER60;O15056-2;O15056;O15056-3	X6R647;E7ER60;O15056-2;O15056;O15056-3
Transcription factor 20	TCF20	9.35817	0	0	0	0	0	0	0	0	14	14	14	19.6	19.6	19.6	140.16	0	66.484	3284400	50	A0A075B7B1;O15061-2;O15061;H0YL34;C9JIE4;O15061-3	A0A075B7B1;O15061-2;O15061;H0YL34
Telomeric repeat-binding factor 2	TERF2	15.2379	15.0557	14.7053	0	0	0	14.6832	14.4547	15.3061	10	10	10	18.8	18.8	18.8	73.666	0	47.565	9280300	51	Q8N3V7-3;Q8N3V7-2;Q8N3V7	Q8N3V7-3;Q8N3V7-2;Q8N3V7
Alpha-globin transcription factor CP2;Transcription factor CP2-like protein 1	TFCP2	0	0	0	0	0	0	12.33	12.1239	0	2	2	2	8.7	8.7	8.7	64.675	0	4.6133	65964	2	Q4VXL4;D6RAA5;Q4VXL8;E7EMZ9;E9PBC6;O95359-2;O95359-6;O95359-1;O95359-5;O95359-3;O95359;H0Y911;E9PGB3	Q4VXL4;D6RAA5;Q4VXL8;E7EMZ9;E9PBC6;O95359-2;O95359-6;O95359-1;O95359-5;O95359-3;O95359;H0Y911;E9PGB3	TFCP2L1
Transcription factor E3	TFE3	10.4591	0	0	0	0	0	0	13.5561	0	1	1	1	3.5	3.5	3.5	52.023	0	7.7275	76222	5	H7BY98;H7C2K9;P21675-8;P21675-6;P21675-7;Q8IZX4;P21675-3;P21675-5;P21675-9;P21675;P21675-2;P21675-12;P21675-4	H7BY98;H7C2K9;P21675-8;P21675-6;P21675-7;Q8IZX4;P21675-3;P21675-5;P21675-9;P21675;P21675-2;P21675-12;P21675-4
Tuftelin-interacting protein 11	TFIP11	12.3854	0	0	0	0	0	0	0	12.4174	1	1	1	6	6	6	22.837	0	2.6281	17812	1	A0A087WXQ5;K7EJM5;A0A087WV68;A0A087WX29;K7EN94;B1AKP7;G3V162;A0A087X260;A0A087WYY0;Q13148	A0A087WXQ5;K7EJM5;A0A087WV68;A0A087WX29;K7EN94;B1AKP7;G3V162;A0A087X260;A0A087WYY0;Q13148
TERF1-interacting nuclear factor 2	TINF2	15.7796	15.002	15.0133	0	0	0	14.8792	15.1039	14.9336	1	1	1	1.6	1.6	1.6	209.65	0	2.3733	68254	1	Q9UGU0-2;Q9UGU0	Q9UGU0-2;Q9UGU0
Tight junction protein ZO-1	TJP1	13.0707	11.9433	12.8118	0	0	0	13.1421	13.5969	13.0997	10	10	10	29.9	29.9	29.9	59.593	0	42.514	5849300	38	Q15554;U3KQ35;H3BR06;J3KSZ6;H3BTA7;Q15554-4;J3KSJ9	Q15554;U3KQ35;H3BR06
Tight junction protein ZO-2	TJP2	12.7506	11.5354	12.4989	0	0	0	12.4916	11.4868	12.849	2	2	2	6.6	6.6	6.6	43.933	0	2.3671	163410	1	F8VWL0;Q12800-2;Q12800-3;Q12800-4;Q12800;F8VX55;Q9NZI6	F8VWL0;Q12800-2;Q12800-3;Q12800-4;Q12800;F8VX55;Q9NZI6
182 kDa tankyrase-1-binding protein	TNKS1BP1	14.2597	14.4629	14.7309	0	0	0	15.2524	15.3943	15.5272	2	2	2	11.7	11.7	11.7	61.52	0	6.1644	282500	3	P19532	P19532
Trinucleotide repeat-containing gene 6B protein	TNRC6B	11.2563	10.368	11.8584	0	0	0	0	11.1172	13.0393	1	1	1	6.3	6.3	6.3	21.353	0.002045	2.2563	119020	2	H0Y4U8;Q9UBB9	H0Y4U8;Q9UBB9
DNA topoisomerase 2-alpha	TOP2A	0	7.67659	0	0	0	0	0	0	0	8	8	8	24	24	24	39.444	0	67.18	5469600	27	Q9BSI4-2;Q9BSI4;H0YKG7;H0YKA6;H0YLC9;H0YL20;Q9BSI4-3;H0YMN3	Q9BSI4-2;Q9BSI4;H0YKG7;H0YKA6
TOX high mobility group box family member 4	TOX4	17.2523	17.5055	17.4752	0	0	0	17.849	17.9231	17.7462	15	15	1	11.8	11.8	0.9	187.85	0	58.09	5193700	44	A0A087X0K9;G5E9E7;Q07157-2	A0A087X0K9;G5E9E7;Q07157-2
Tumor suppressor p53-binding protein 1	TP53BP1	11.5666	13.1477	13.0004	0	0	0	11.4344	11.699	11.9258	7	7	7	10	10	10	130.44	0	38.463	2405800	33	Q9UDY2-6;Q9UDY2-3;Q9UDY2;Q9UDY2-7;Q9UDY2-5;Q9UDY2-4;Q9UDY2-2	Q9UDY2-6;Q9UDY2-3;Q9UDY2;Q9UDY2-7;Q9UDY2-5;Q9UDY2-4;Q9UDY2-2
Apoptosis-stimulating of p53 protein 2	TP53BP2	0	0	0	0	0	0	13.1816	10.426	12.2377	25	25	25	21.9	21.9	21.9	181.79	0	173.68	19077000	102	Q9C0C2;Q9C0C2-2	Q9C0C2;Q9C0C2-2
Nucleoprotein TPR	TPR	16.1359	16.9146	16.6885	0	0	0	16.0093	15.6467	15.7602	6	6	6	10.2	10.2	10.2	148.57	0	16.3	1377100	13	H0Y720;Q9UPQ9-1;Q9UPQ9;Q9UPQ9-2	H0Y720;Q9UPQ9-1;Q9UPQ9
Targeting protein for Xklp2	TPX2	9.69262	9.97957	0	0	0	0	10.6949	10.5942	10.5449	2	2	2	1.5	1.5	1.5	174.38	0	3.0399	19027	2	P11388;P11388-2;P11388-3;P11388-4	P11388;P11388-2;P11388-3;P11388-4
E3 ubiquitin/ISG15 ligase TRIM25	TRIM25	10.6048	0	0	0	0	0	0	0	10.8187	8	8	8	19	19	19	63.594	0	54.256	23349000	60	O94842-3;O94842-2;O94842;O94900;O15405-2;O15405;Q96NM4-3;Q96NM4;Q96NM4-4;Q96NM4-2	O94842-3;O94842-2;O94842
Thioredoxin-like protein 1	TXNL1	12.5175	12.9119	0	0	0	0	0	0	0	6	6	6	6.2	6.2	6.2	209.02	0	18.104	2998300	17	A6NNK5;Q12888;Q12888-3;Q12888-2;C9JXV0;M0R142;H7C3N7	A6NNK5;Q12888;Q12888-3;Q12888-2;C9JXV0
Uveal autoantigen with coiled-coil domains and ankyrin repeats	UACA	0	8.66832	9.35048	0	0	0	9.45917	8.49965	9.00023	5	5	5	6.2	6.2	6.2	111.43	0	17.03	821290	7	Q13625-2;Q13625;Q13625-3;H7C5L8;Q96KQ4	Q13625-2;Q13625;Q13625-3
Ubiquitin-associated protein 2	UBAP2	13.2875	13.4065	14.076	0	0	0	15.1515	15.261	15.2638	74	74	74	37.4	37.4	37.4	267.29	0	323.31	66823000	297	P12270;P12270-2;Q5SWX9	P12270;P12270-2
Utrophin	UTRN	10.8083	10.888	11.8086	0	0	0	13.0477	11.8905	12.1355	1	1	1	1.7	1.7	1.7	85.652	0.0021097	2.3663	294060	4	Q9ULW0;Q9ULW0-2	Q9ULW0;Q9ULW0-2
Wings apart-like protein homolog	WAPAL	8.84169	0	9.92358	0	0	0	0	0	0	1	1	1	1.9	1.9	1.9	70.973	0	3.9757	124450	2	Q14258	Q14258
WD repeat-containing protein 43	WDR43	9.90524	0	9.97699	0	0	0	11.0462	0	11.0633	2	2	2	7.8	7.8	7.8	31.355	0	4.3993	189980	4	K7ER96;O43396;K7EML9	K7ER96;O43396;K7EML9
Pre-mRNA-splicing factor SYF1	XAB2	10.8526	0	0	0	0	0	0	0	0	1	1	1	2.1	2.1	2.1	63.892	0	9.8236	113410	5	H0YN48;H0YNH8;Q9BZF9-2;Q9BZF9	H0YN48;H0YNH8;Q9BZF9-2;Q9BZF9
5-3 exoribonuclease 1	XRN1	11.5729	10.9766	11.5252	0	0	0	12.5995	11.3432	12.7367	10	10	10	15.2	15.2	15.2	117.11	0	34.325	5053300	39	Q5T6F2;F5H2U4;Q5T6F2-2;A2A305	Q5T6F2;F5H2U4
Transcriptional coactivator YAP1	YAP1	12.1308	0	12.8558	0	0	0	12.966	0	12.814	21	21	21	9.1	9.1	9.1	394.46	0	63.442	5096200	50	P46939;P46939-2;P46939-4;Q5T097;P46939-3;Q5SYY2;Q5T098;H0Y337	P46939;P46939-2
YEATS domain-containing protein 2	YEATS2	13.4272	14.0992	14.115	0	0	0	13.9407	13.3549	13.379	2	2	2	2.8	2.8	2.8	132.94	0	3.4769	111540	2	Q7Z5K2;Q7Z5K2-2;Q7Z5K2-3;Q8WVX6	Q7Z5K2;Q7Z5K2-2;Q7Z5K2-3;Q8WVX6
YLP motif-containing protein 1	YLPM1	11.6222	12.3911	12.3843	0	0	0	11.9691	11.6411	12.5922	2	2	2	5.8	5.8	5.8	74.89	0	8.1771	261290	6	Q15061	Q15061
Transcriptional regulator Kaiso	ZBTB33	12.733	11.5475	0	0	0	0	13.2378	12.99	13.444	3	3	3	4.7	4.7	4.7	100.01	0	6.6753	101700	2	Q9HCS7	Q9HCS7
Zinc finger CCCH domain-containing protein 11A	ZC3H11A	11.0964	8.62476	8.79572	0	0	0	11.4055	8.95675	9.55622	8	8	8	7.9	7.9	7.9	130.08	0	19.225	1512900	18	H7C5E4;Q8IZH2-2;Q8IZH2	H7C5E4;Q8IZH2-2;Q8IZH2
Zinc finger CCCH domain-containing protein 15	ZC3H15	13.3794	0	0	0	0	0	14.2918	0	0	1	1	1	8.2	8.2	8.2	48.274	0	3.0893	487800	8	P46937-5;P46937-3;P46937-6;P46937-7;P46937-2;P46937-8;P46937;P46937-9	P46937-5;P46937-3;P46937-6;P46937-7;P46937-2;P46937-8;P46937;P46937-9
Zinc finger CCCH domain-containing protein 4	ZC3H4	12.7221	8.60959	9.36964	0	0	0	8.52771	11.0175	11.3761	12	12	12	13.3	13.3	13.3	150.78	0	81.483	7484500	48	Q9ULM3;H0Y6M6	Q9ULM3
Zinc finger CCHC domain-containing protein 8	ZCCHC8	0	12.5548	10.8796	0	0	0	11.4393	12.6316	10.9936	5	5	5	5.2	5.2	5.2	209.48	0	22.796	2561300	23	P49750-3;P49750;P49750-4;H0YIQ2;F8VU51	P49750-3;P49750;P49750-4;H0YIQ2
Zinc finger RNA-binding protein	ZFR	10.9217	0	9.32233	0	0	0	0	0	0	5	5	5	11.8	11.8	11.8	74.484	0	11.579	1394600	15	Q86T24	Q86T24
Zinc fingers and homeoboxes protein 3	ZHX3	10.949	11.2331	11.1954	0	0	0	0	0	0	3	3	3	8.6	8.6	8.6	72.531	0	4.0211	307610	8	E9PQ61;O75152;E9PBY7	E9PQ61;O75152;E9PBY7
Protein kinase C-binding protein 1	ZMYND8	11.4443	12.327	9.888	0	0	0	12.2071	11.7385	11.034	1	1	1	19.7	19.7	19.7	7.8114	0	17.732	153560	2	H7C466;Q8WU90	H7C466;Q8WU90
Zinc finger protein 148	ZNF148	11.9898	0	0	0	0	0	0	0	0	4	4	4	10	10	10	95.425	0	10.648	555090	11	M0QY97;Q9UPT8	M0QY97;Q9UPT8
Zinc finger protein 185	ZNF185	11.1294	0	0	0	0	0	0	0	0	2	2	2	16.2	16.2	16.2	20.879	0	3.968	247820	7	F5H6J5;F5GX80;Q6NZY4-2;Q6NZY4	F5H6J5;F5GX80;Q6NZY4-2;Q6NZY4
Zinc finger protein 281	ZNF281	0	0	0	0	0	0	0	0	11.6443	2	2	2	3.6	3.6	3.6	117.01	0	5.4844	131580	3	Q96KR1	Q96KR1
Zinc finger protein 318	ZNF318	8.35865	7.89336	0	0	0	0	0	9.17008	0	1	1	1	3.2	3.2	3.2	75.085	0.007722	1.9152	242250	3	H0Y6F5;Q9H4I2	H0Y6F5;Q9H4I2
Zinc finger protein 638	ZNF638	0	8.08529	8.59481	0	0	0	8.42698	10.006	8.3766	3	3	3	3.5	3.5	3.5	121.02	0	10.373	1280700	12	H7C4X9;A0A087WVZ6;Q9ULU4-3;Q9ULU4-6;Q9ULU4-23;Q9ULU4-21;Q9ULU4-14;Q9ULU4-12;Q9ULU4-22;Q9ULU4-16;Q9ULU4-9;Q9ULU4-13;A0A087WV57;A0A087WYS3;Q9ULU4-4;Q9ULU4-17;Q9ULU4-15;Q9ULU4-8;Q9ULU4-5;Q9ULU4-20;Q9ULU4;Q9ULU4-10;Q9ULU4-11;Q9ULU4-7;Q9ULU4-19;A0A0A0MTK7;Q9ULU4-2;Q9ULU4-18	H7C4X9;A0A087WVZ6;Q9ULU4-3;Q9ULU4-6;Q9ULU4-23;Q9ULU4-21;Q9ULU4-14;Q9ULU4-12;Q9ULU4-22;Q9ULU4-16;Q9ULU4-9;Q9ULU4-13;A0A087WV57;A0A087WYS3;Q9ULU4-4;Q9ULU4-17;Q9ULU4-15;Q9ULU4-8;Q9ULU4-5;Q9ULU4-20;Q9ULU4;Q9ULU4-10;Q9ULU4-11;Q9ULU4-7;Q9ULU4-19
Zyxin	ZYX	14.1502	12.6961	13.5326	0	0	0	13.4817	12.5162	13.445	2	2	2	7.9	7.9	7.9	52.69	0	2.471	117950	2	A0A0A0MTF7;Q9UQR1	A0A0A0MTF7;Q9UQR1
Uncharacterized protein FLJ45252 ; AP2-associated protein kinase 1	AAK1	11.5704	12.8329	12.7236	0	0	0	10.924	12.28	13.175	1	1	1	6.9	6.9	6.9	47.401	0	8.0375	64966	1	H0Y704;H7BZT5;O15231-5;O15231-4;O15231-7;O15231;O15231-3;O15231-8;O15231-6	H0Y704;H7BZT5;O15231-5;O15231-4;O15231-7;O15231;O15231-3;O15231-8;O15231-6
LIM domain only protein 7	LMO7	14.7949	14.4409	14.7397	0	0	0	15.4741	15.4179	15.7666	1	1	1	3.5	3.5	3.5	93.231	0	2.686	115230	1	Q9Y2X9-2;Q9Y2X9	Q9Y2X9-2;Q9Y2X9
											3	3	3	1.7	1.7	1.7	251.11	0	2.867	150750	3	Q5VUA4	Q5VUA4
											3	3	3	3	3	3	220.62	0	6.8967	267020	7	Q14966;A0A096LNS4;Q14966-5;Q14966-3;C9JWN0;A0A096LPK8;A0A096LPH6;Q14966-2;Q14966-4	Q14966;A0A096LNS4;Q14966-5;Q14966-3
											5	5	5	15.7	15.7	15.7	57.643	0	16.126	1627900	26	H0Y2Y8;Q15942;Q15942-2;C9IZ41;H7C3D3	H0Y2Y8;Q15942;Q15942-2

## Sheet: log2_NONeg_CrapFilter_2IP_from6
T: Protein names	T: Gene names	Log2(iBAQ WT1)	Log2(iBAQ WT2)	Log2(iBAQ WT3)	Log2(iBAQ DeltaOB1)	Log2(iBAQ DeltaOB2)	Log2(iBAQ DeltaOB3)	Log2(iBAQ DeltaOB1)	Log2(iBAQ DeltaOB1)	Log2(iBAQ DeltaOB1)	N: Peptides	N: Razor + unique peptides	N: Unique peptides	N: Sequence coverage [%]	N: Unique + razor sequence coverage [%]	N: Unique sequence coverage [%]	N: Mol. weight [kDa]	N: Q-value	N: Score	N: Intensity	N: MS/MS Count	T: Protein IDs	T: Majority protein IDs	Alternative_gene		INFO
Protection of telomeres protein 1	POT1	20.9943	20.4828	20.5756	18.0884	19.0567	18.9447	0	0	0	2	2	2	4	4	4	61.594	0	2.7672	50410	2	O95817;C9JFK9	O95817;C9JFK9			** removed any protein that had a value in the negative control IP
Caldesmon	CALD1	19.3251	19.535	19.0374	18.8786	18.2478	18.5892	0	0	0	3	3	3	6.5	6.5	6.5	89.098	0	6.9731	1039100	9	Q96JM3	Q96JM3			** removed any protein with a Crapome score >25% (~appears in 103 or more IP out of 411)
Coronin-1B	CORO1B	19.2828	19.1051	18.9046	18.4181	18.404	18.4581	0	0	0	4	4	4	5.7	5.7	5.7	151.16	0	11.571	223190	8	Q86UU1;Q86UU1-3;Q86UU1-2;A0A087WZL0	Q86UU1;Q86UU1-3;Q86UU1-2			** removed duplicate proteins
Src substrate cortactin	CTTN	18.5212	18.3347	18.5396	18.0592	17.8531	17.9255	0	0	0	1	1	1	8.1	8.1	8.1	25.503	0.0020833	2.3268	44884	1	I3L297;P46108-2;P46108	I3L297;P46108-2;P46108			** removed proteins that appear only in 1IP/ 6IPs (from all Ips, irrespective of condition)
TOX high mobility group box family member 4	TOX4	17.849	17.9231	17.7462	17.2523	17.5055	17.4752	0	0	0	15	15	1	11.8	11.8	0.9	187.85	0	58.09	5193700	44	A0A087X0K9;G5E9E7;Q07157-2	A0A087X0K9;G5E9E7;Q07157-2
Ankycorbin	RAI14	17.3162	17.166	16.9408	15.8234	15.8562	16.1768	0	0	0	1	1	1	8.6	8.6	8.6	17.83	0.0020121	2.1751	184060	4	H7C2N3;H0YG38;F5H578;O75400-2;O75400-3;O75400	H7C2N3;H0YG38;F5H578;O75400-2;O75400-3;O75400
Double-strand break repair protein MRE11A	MRE11A	17.0484	16.9188	16.9293	16.053	16.197	16.1274	0	0	0	1	1	1	4.6	4.6	4.6	51.958	0	3.1845	383110	7	P55081	P55081
Nuclear fragile X mental retardation-interacting protein 2	NUFIP2	16.7446	16.7342	16.8994	15.606	15.3012	15.5965	0	0	0	3	3	3	1.5	1.5	1.5	258.98	0	3.4286	120470	2	A0A088AWL3;O75376-2;O75376;E7EVK1	A0A088AWL3;O75376-2;O75376
E3 SUMO-protein ligase RanBP2	RANBP2	16.6686	16.4044	16.6268	15.1748	15.6688	16.0205	0	0	0	3	3	3	3.6	3.6	3.6	228.86	0	5.0496	168080	3	P48634;P48634-2;P48634-3;P48634-4	P48634;P48634-2;P48634-3
LIM domain and actin-binding protein 1	LIMA1	16.0039	16.1501	16.4751	15.7888	14.9996	14.9847	0	0	0	4	4	4	5.1	5.1	5.1	194.57	0	6.1341	513800	6	Q9ULH0-4;Q9ULH0;Q9ULH0-5;Q9ULH0-2;F8WAY8;E9PH70;Q9ULH0-3	Q9ULH0-4;Q9ULH0;Q9ULH0-5;Q9ULH0-2
PERQ amino acid-rich with GYF domain-containing protein 2	GIGYF2	15.9833	16.8204	16.2055	15.146	15.6633	15.5073	0	0	0	3	3	3	8.6	8.6	8.6	61.64	0	5.2497	246750	3	Q96I24	Q96I24
A-kinase anchor protein 2	AKAP2	16.236	15.6548	16.174	14.7801	14.6583	15.1126	0	0	0	9	9	9	12.1	12.1	12.1	145.44	0	146.01	7382100	47	S4R3H4;E7EQT4;Q9UKV3-5;Q9UKV3;G3V3B0;Q9UKV3-3;Q9UKV3-2;G3V3T3	S4R3H4;E7EQT4;Q9UKV3-5;Q9UKV3
Drebrin	DBN1	16.4898	16.2929	16.1037	14.1736	15.1033	15.0231	0	0	0	2	2	2	2.9	2.9	2.9	104.85	0	2.6131	105570	2	C9JZR2;O60716-24;O60716-23;O60716-21;O60716-19;O60716-22;O60716-20;O60716-16;O60716-18;O60716-15;O60716-17;O60716-13;O60716-11;O60716-14;O60716-12;O60716-10;O60716-8;O60716-9;O60716-7;O60716-5;O60716-3;O60716-6;O60716-4;O60716-2;O60716;H0YC95;E9PRE2;O60716-32;O60716-31;O60716-29;O60716-27;O60716-30;O60716-28;O60716-26;O60716-25	C9JZR2;O60716-24;O60716-23;O60716-21;O60716-19;O60716-22;O60716-20;O60716-16;O60716-18;O60716-15;O60716-17;O60716-13;O60716-11;O60716-14;O60716-12;O60716-10;O60716-8;O60716-9;O60716-7;O60716-5;O60716-3;O60716-6;O60716-4;O60716-2;O60716;H0YC95;E9PRE2;O60716-32;O60716-31;O60716-29;O60716-27;O60716-30;O60716-28;O60716-26;O60716-25
Phostensin	PPP1R18	15.3767	14.2731	16.0856	14.8943	14.5077	14.7223	0	0	0	7	7	7	14.1	14.1	14.1	70.023	0	11.844	2128700	16	P29590-5;P29590;H3BT29;P29590-4;P29590-12;P29590-2;P29590-9;P29590-3;P29590-8;P29590-11;H3BUJ5;H3BT57;P29590-14;P29590-10;P29590-13;H3BVD2	P29590-5;P29590;H3BT29;P29590-4;P29590-12;P29590-2;P29590-9;P29590-3;P29590-8;P29590-11;H3BUJ5;H3BT57;P29590-14;P29590-10;P29590-13
Synaptopodin	SYNPO	15.5002	15.4257	16.0711	14.8425	14.7964	15.0437	0	0	0	4	4	4	10.4	10.4	10.4	72.47	0	25.896	1440300	15	Q8IWZ8;B4DVK3;V9GZ08;Q8IWZ8-2	Q8IWZ8;B4DVK3;V9GZ08;Q8IWZ8-2
Adrenocortical dysplasia protein homolog	ACD	15.9338	15.8515	15.9182	15.8522	16.1861	16.2691	0	0	0	7	7	2	29.2	29.2	7	46.306	0	25.547	2924300	30	G5E972;P42167;P42167-2;H0YJH7	G5E972;P42167;P42167-2;H0YJH7
LIM domain only protein 7	LMO7	15.4741	15.4179	15.7666	14.7949	14.4409	14.7397	0	0	0	1	1	1	3.5	3.5	3.5	93.231	0	2.686	115230	1	Q9Y2X9-2;Q9Y2X9	Q9Y2X9-2;Q9Y2X9
Nucleoprotein TPR	TPR	16.0093	15.6467	15.7602	16.1359	16.9146	16.6885	0	0	0	6	6	6	10.2	10.2	10.2	148.57	0	16.3	1377100	13	H0Y720;Q9UPQ9-1;Q9UPQ9;Q9UPQ9-2	H0Y720;Q9UPQ9-1;Q9UPQ9
Myosin light chain kinase, smooth muscle;Myosin light chain kinase, smooth muscle, deglutamylated form	MYLK	16.1717	15.3348	15.6762	14.1161	14.6397	14.6676	0	0	0	7	7	7	8.5	8.5	8.5	116.53	0	36.424	1122300	17	Q6WCQ1;Q6WCQ1-2;Q6WCQ1-3;J3KSW8;H0Y2S9;H0Y7E2;H7C3G6;J3KSK7	Q6WCQ1;Q6WCQ1-2;Q6WCQ1-3;J3KSW8;H0Y2S9
Microtubule-associated protein 1B;MAP1B heavy chain;MAP1 light chain LC1	MAP1B	16.3188	15.9169	15.6333	12.7745	13.5863	13.9855	0	0	0	10	10	10	13.8	13.8	13.8	101.8	0	24.51	3600700	34	E7EPK0;E9PDJ9;H0Y8P3;D6RD46;G5EA03;Q9UPQ0-9;Q9UPQ0-8;Q9UPQ0-6;Q9UPQ0-5;Q9UPQ0-10;Q9UPQ0-2;Q9UPQ0-4;Q9UPQ0;Q9UPQ0-3;D6R8Y0;D6RJ93;Q6NVB9;Q9UPQ0-7	E7EPK0;E9PDJ9;H0Y8P3;D6RD46;G5EA03;Q9UPQ0-9;Q9UPQ0-8;Q9UPQ0-6;Q9UPQ0-5;Q9UPQ0-10;Q9UPQ0-2;Q9UPQ0-4;Q9UPQ0;Q9UPQ0-3
Nuclear pore complex protein Nup214	NUP214	15.6506	15.3952	15.5492	15.0764	14.9909	15.3952	0	0	0	1	1	1	4.2	4.2	4.2	30.454	0.0020747	2.3033	53387	1	P35240-7;P35240-4;P35240-6;P35240-5;P35240-8;P35240-3;P35240;P35240-2	P35240-7;P35240-4;P35240-6;P35240-5;P35240-8;P35240-3;P35240;P35240-2
Nuclear pore glycoprotein p62	NUP62	0	14.6889	15.5346	14.7937	15.2901	15.1234	0	0	0	2	2	2	2.3	2.3	2.3	138.87	0	3.0879	227190	5	Q6P4R8-3;Q6P4R8;Q6P4R8-2	Q6P4R8-3;Q6P4R8;Q6P4R8-2
182 kDa tankyrase-1-binding protein	TNKS1BP1	15.2524	15.3943	15.5272	14.2597	14.4629	14.7309	0	0	0	2	2	2	11.7	11.7	11.7	61.52	0	6.1644	282500	3	P19532	P19532
CD2-associated protein	CD2AP	16.4908	15.8957	15.416	16.1947	14.9749	14.774	0	0	0	1	1	1	3.9	3.9	3.9	35.822	0.007619	1.7558	33539	1	Q8IVM0;Q8IVM0-2	Q8IVM0;Q8IVM0-2
ELKS/Rab6-interacting/CAST family member 1	ERC1	14.8036	14.8961	15.3289	13.1225	14.5127	14.0346	0	0	0	8	8	8	10.2	10.2	10.2	131.17	0	34.785	1263400	19	Q7Z589-6;Q7Z589;Q7Z589-5;Q7Z589-4;Q7Z589-7;E9PMC9;Q7Z589-2;H0YCS3;E9PPE6;H0YET8	Q7Z589-6;Q7Z589;Q7Z589-5;Q7Z589-4;Q7Z589-7;E9PMC9;Q7Z589-2
Pre-mRNA 3-end-processing factor FIP1	FIP1L1	15.376	14.6345	15.3158	14.7954	14.7858	14.4276	0	0	0	1	1	1	3.4	3.4	3.4	53.856	0	2.6862	49978	2	Q96A65-2;Q96A65	Q96A65-2;Q96A65
Telomeric repeat-binding factor 2	TERF2	14.6832	14.4547	15.3061	15.2379	15.0557	14.7053	0	0	0	10	10	10	18.8	18.8	18.8	73.666	0	47.565	9280300	51	Q8N3V7-3;Q8N3V7-2;Q8N3V7	Q8N3V7-3;Q8N3V7-2;Q8N3V7
Ubiquitin-associated protein 2	UBAP2	15.1515	15.261	15.2638	13.2875	13.4065	14.076	0	0	0	74	74	74	37.4	37.4	37.4	267.29	0	323.31	66823000	297	P12270;P12270-2;Q5SWX9	P12270;P12270-2
Insulin-like growth factor 2 mRNA-binding protein 2	IGF2BP2	14.0357	14.5683	15.1766	14.2155	13.4584	13.6393	0	0	0	6	6	6	9.7	9.7	9.7	91.127	0	29.975	1089300	14	Q5VY60;Q7Z4H7-3;Q7Z4H7;Q5SYF9;Q7Z4H7-2	Q5VY60;Q7Z4H7-3;Q7Z4H7;Q5SYF9;Q7Z4H7-2
Afadin	MLLT4	14.5904	14.8298	15.0912	14.646	13.9018	14.5844	0	0	0	2	2	2	2.5	2.5	2.5	168.48	0	2.6513	11842000	4	Q15648;Q15648-3	Q15648;Q15648-3
Microtubule-associated protein;Microtubule-associated protein 4	MAP4	15.0702	14.6496	14.9829	12.4866	13.6124	13.9186	0	0	0	3	3	3	6.9	6.9	6.9	77.224	0	6.3083	1025300	7	Q9Y2L9-2;Q9Y2L9;Q9Y2L9-3;Q5VUJ6-2;Q5VUJ6	Q9Y2L9-2;Q9Y2L9;Q9Y2L9-3
TERF1-interacting nuclear factor 2	TINF2	14.8792	15.1039	14.9336	15.7796	15.002	15.0133	0	0	0	1	1	1	1.6	1.6	1.6	209.65	0	2.3733	68254	1	Q9UGU0-2;Q9UGU0	Q9UGU0-2;Q9UGU0
Probable JmjC domain-containing histone demethylation protein 2C	JMJD1C	14.777	14.261	14.8588	14.9308	14.4817	14.742	0	0	0	13	13	13	12.6	12.6	12.6	141.44	0	23.248	4955800	29	A0A024R4E5;Q00341;Q00341-2;H0Y394;H7C0A4;C9JIZ1;C9JZI8;C9J5E5;C9JT62;C9JHS7;C9JK79;C9JHZ8;C9JES8;H7BZC3;C9JHS9;C9J739;C9JMQ6;C9JQ82;C9JBS3;C9JEJ8;A0A0U1RVI6;C9JHN6;H7C2D1	A0A024R4E5;Q00341;Q00341-2;H0Y394
Epidermal growth factor receptor substrate 15-like 1	EPS15L1	13.5098	13.5775	14.6525	12.8972	13.6521	13.9123	0	0	0	2	2	2	3.9	3.9	3.9	49.222	0	6.6632	995250	6	P55010;H0YK29;H0YK11;H0YMJ8;H0YM54;H0YLZ1;H0YN40	P55010;H0YK29;H0YK11;H0YMJ8;H0YM54;H0YLZ1;H0YN40
Ran GTPase-activating protein 1	RANGAP1	14.7358	14.532	14.6439	13.5587	13.5195	12.5866	0	0	0	7	7	7	4.7	4.7	4.7	308.77	0	18.221	1633300	19	E7EPN9;Q9Y520-3;Q9Y520-6;Q9Y520-4;Q9Y520-5;Q9Y520;Q9Y520-7;Q9Y520-2;A0A0A0MS30;H7C5N8	E7EPN9;Q9Y520-3;Q9Y520-6;Q9Y520-4;Q9Y520-5;Q9Y520;Q9Y520-7;Q9Y520-2
Leucine zipper protein 1	LUZP1	14.4524	14.9343	14.6406	14.9088	13.5594	13.2816	0	0	0	8	8	8	20.1	20.1	20.1	90.978	0	42.838	4091300	34	A0A0B4J210;Q6PKG0;Q6PKG0-3;E5RH50;H0YC33;H0YAX9;H0YC73;H0YBW1	A0A0B4J210;Q6PKG0;Q6PKG0-3;E5RH50;H0YC33
Protein AHNAK2	AHNAK2	14.4761	14.3558	14.5713	11.7151	12.7683	13.1679	0	0	0	17	17	1	27.9	27.9	1.3	114.53	0	189.44	17045000	102	Q14157;Q14157-5;Q14157-3;F8W726;Q5VU77;Q5VU78;Q5VU81;Q5VU80;Q5VU79;H0Y5H6;H7C2T8	Q14157;Q14157-5;Q14157-3;F8W726
Host cell factor 1;HCF N-terminal chain 1;HCF N-terminal chain 2;HCF N-terminal chain 3;HCF N-terminal chain 4;HCF N-terminal chain 5;HCF N-terminal chain 6;HCF C-terminal chain 1;HCF C-terminal chain 2;HCF C-terminal chain 3;HCF C-terminal chain 4;HCF C-terminal chain 5;HCF C-terminal chain 6	HCFC1	15.2543	15.3306	14.5562	15.8211	16.2778	16.3636	0	0	0	19	19	19	22.6	22.6	22.6	148.63	0	138.1	23839000	104	Q6Y7W6-4;Q6Y7W6-5;Q6Y7W6;I1E4Y6;Q6Y7W6-3;E7ESB6;C9JHW1;C9JW88;C9JH18;F8WCD5;C9JPV7;C9JXQ0;C9J0V6;C9JHT0;C9JRZ2	Q6Y7W6-4;Q6Y7W6-5;Q6Y7W6;I1E4Y6;Q6Y7W6-3;E7ESB6
Sperm-specific antigen 2	SSFA2	14.2602	13.2325	14.5091	12.6699	12.7127	13.169	0	0	0	1	1	1	1.4	1.4	1.4	88.282	0	3.614	203280	3	C9J8U1;F8WAN1;Q69YQ0-2;Q69YQ0	C9J8U1;F8WAN1;Q69YQ0-2;Q69YQ0
U4/U6.U5 tri-snRNP-associated protein 1	SART1	13.3322	12.6182	14.2513	13.6965	13.0021	13.6167	0	0	0	2	2	2	12.8	12.8	12.8	15.616	0	2.5964	829870	3	D3YTB1;F8W727;P62910;D3YTI8	D3YTB1;F8W727;P62910;D3YTI8
La-related protein 1	LARP1	14.573	13.4448	14.2468	13.2098	13.6107	13.3022	0	0	0	7	7	7	9.6	9.6	9.6	148.35	0	20.558	1620100	17	Q9P266	Q9P266
Spliceosome-associated protein CWC15 homolog	CWC15	0	10.5982	14.1838	14.2421	14.5434	0	0	0	0	3	3	2	12.1	12.1	8.9	46.665	0	10.436	917010	9	E9PID8;E7EWR4;P33240-2;P33240;A0A0A0MT56	E9PID8;E7EWR4;P33240-2;P33240
Sequestosome-1	SQSTM1	13.8026	13.5779	14.1407	13.2367	12.8123	15.7529	0	0	0	3	3	3	14.6	14.6	14.6	33.433	0	5.1578	236190	7	J3QKS7;B4DGM3;Q969G3-6;Q969G3-5;Q969G3-3;Q969G3-2;Q969G3-4;Q969G3;J3KT85;J3QR61;K7EMQ8	J3QKS7;B4DGM3;Q969G3-6;Q969G3-5;Q969G3-3;Q969G3-2;Q969G3-4;Q969G3;J3KT85;J3QR61
Signal-induced proliferation-associated 1-like protein 1	SIPA1L1	14.514	13.955	14.1323	12.4091	11.6813	12.0339	0	0	0	1	1	1	4.5	4.5	4.5	30.216	0.0092593	1.6761	54940	1	H7C561;Q15637-4;Q15637-6;Q15637-7;Q15637-3;Q15637-2;Q15637;Q15637-5	H7C561;Q15637-4;Q15637-6;Q15637-7;Q15637-3;Q15637-2;Q15637;Q15637-5
Sickle tail protein homolog	KIAA1217	13.9157	14.1314	14.126	13.3443	13.2277	13.4146	0	0	0	24	24	24	22.6	22.6	22.6	163.13	0	142.73	14145000	65	Q15652-2;Q15652-3;Q15652;H7BXU7	Q15652-2;Q15652-3;Q15652
Apoptotic chromatin condensation inducer in the nucleus	ACIN1	13.7005	13.4779	14.1055	13.6484	14.356	14.0772	0	0	0	7	2	2	17.3	4	4	75.491	0	3.0973	64831	2	P42166;P42167-3	P42166;P42167-3
Bromodomain-containing protein 4	BRD4	13.1693	14.6412	14.0815	14.2293	15.2606	14.9076	0	0	0	2	2	2	3.3	3.3	3.3	105.13	0	2.5185	133990	3	H0YBF7;A0A0A0MRE5;Q9ULH1;Q9ULH1-2;H0YBM4	H0YBF7;A0A0A0MRE5;Q9ULH1;Q9ULH1-2;H0YBM4
Splicing factor 45	RBM17	12.4639	12.7914	14.0685	13.5901	0	13.6405	0	0	0	36	36	36	41.4	41.4	41.4	106.9	0	323.31	42038000	165	Q9P0K7-4;Q9P0K7-3;Q9P0K7;Q9P0K7-2;D6RB27;D6R9G4;D6RBY4;D6REL2;D6R9G6;D6RF74;D6RE17;D6RB25;D6RBW6	Q9P0K7-4;Q9P0K7-3;Q9P0K7;Q9P0K7-2
Vigilin	HDLBP	14.3565	13.1206	13.9483	11.8083	12.4902	12.7563	0	0	0	5	5	5	2.5	2.5	2.5	367.42	0	8.1164	591920	10	Q14789-4;Q14789-3;Q14789;Q14789-2;H0Y867;E7EU81	Q14789-4;Q14789-3;Q14789;Q14789-2;H0Y867;E7EU81
Centrosomal protein of 170 kDa	CEP170	13.6442	13.7386	13.8989	12.5999	12.4543	12.6692	0	0	0	3	3	3	3.9	3.9	3.9	116.91	0	4.94	479140	5	Q9H7U1-3;Q9H7U1-2;Q9H7U1	Q9H7U1-3
Cold shock domain-containing protein E1	CSDE1	14.7461	14.1218	13.8517	10.9994	10.7238	11.8644	0	0	0	11	11	11	28.6	28.6	28.6	54.234	0	76.216	68742000	115	Q9BR76;A0A087WW53;F5H390;F5H0D2	Q9BR76
WASH complex subunit FAM21A	FAM21A	13.6168	12.612	13.7546	11.1406	12.9439	12.5841	0	0	0	14	14	13	14.8	14.8	13.7	124.82	0	57.027	11498000	50	G8JLD3;X6RLX0;Q8IUD2;Q8IUD2-2;Q8IUD2-3;X6RM00;Q8IUD2-5;Q8IUD2-4;K7EPD6;A0A0U1RQN0;K7EPP6;A0A0U1RQM4;K7EIZ7;A0A0U1RQD6;K7EKH8;A0A0U1RRM0	G8JLD3;X6RLX0;Q8IUD2;Q8IUD2-2;Q8IUD2-3;X6RM00;Q8IUD2-5;Q8IUD2-4
Supervillin	SVIL	13.4544	13.1593	13.711	12.9673	11.2163	11.1669	0	0	0	3	3	3	15.7	15.7	15.7	38.629	0	11.931	1866300	9	Q13501-2;E9PFW8;E7EMC7;Q13501;C9JRJ8	Q13501-2;E9PFW8;E7EMC7;Q13501
Pinin	PNN	12.9425	13.3098	13.6765	13.5137	13.6583	13.1799	0	0	0	9	9	9	8.1	8.1	8.1	193.1	0	32.138	3117600	30	Q9H792;H0YN99;H3BUZ5	Q9H792;H0YN99;H3BUZ5
Eukaryotic translation initiation factor 2A;Eukaryotic translation initiation factor 2A, N-terminally processed	EIF2A	14.1492	12.8648	13.6646	13.7112	13.0998	13.1661	0	0	0	2	2	2	1.2	1.2	1.2	216.08	0.0076628	1.8763	41927	2	Q8TD57-3;Q8TD57	Q8TD57-3;Q8TD57
PDZ and LIM domain protein 5	PDLIM5	14.834	13.521	13.6008	14.3973	13.641	13.6222	0	0	0	2	2	2	9.4	9.4	9.4	42.932	0	4.4776	472330	6	Q8WX93-7;Q8WX93-4;Q8WX93-8;Q8WX93-3;Q8WX93-5;Q8WX93	Q8WX93-7;Q8WX93-4;Q8WX93-8;Q8WX93-3;Q8WX93-5;Q8WX93
28 kDa heat- and acid-stable phosphoprotein	CKAP5	13.729	13.3865	13.5651	11.5049	11.8012	12.1554	0	0	0	1	1	1	91.3	91.3	91.3	2.2114	0	20.643	178040	8	M0QX10;A0A0U1RVK9;M0QYY0;M0QX13;M0QZL5;M0R1S1;M0QX64;M0R302;M0QXN5;P37198	M0QX10;A0A0U1RVK9;M0QYY0;M0QX13;M0QZL5;M0R1S1;M0QX64;M0R302;M0QXN5;P37198
Eukaryotic translation initiation factor 5	ZYX	13.4817	12.5162	13.445	14.1502	12.6961	13.5326	0	0	0	2	2	2	5.3	5.3	5.3	109.73	0	7.9645	224690	7	Q6P2E9-2;Q6P2E9	Q6P2E9-2;Q6P2E9
Leucine-rich repeat and calponin homology domain-containing protein 1	ZBTB33	13.2378	12.99	13.444	12.733	11.5475	0	0	0	0	4	4	4	5.2	5.2	5.2	149.61	0	13.498	1177900	14	Q86UP2-2;Q86UP2-4;Q86UP2;Q86UP2-3;H0YJZ8;G3V5G2;G3V4Y7	Q86UP2-2;Q86UP2-4;Q86UP2;Q86UP2-3;H0YJZ8;G3V5G2;G3V4Y7
Cytoskeleton-associated protein 5	LIMCH1	13.8994	13.3677	13.4223	12.8474	12.9556	13.1177	0	0	0	2	2	2	3.3	3.3	3.3	147.22	0	5.5506	211050	4	H0Y7F7;Q5VT06;Q5T2X4	H0Y7F7;Q5VT06;Q5T2X4
Zyxin	AIM1	13.1243	12.9513	13.3796	12.6522	11.9462	12.4836	0	0	0	2	2	2	7.9	7.9	7.9	52.69	0	2.471	117950	2	A0A0A0MTF7;Q9UQR1	A0A0A0MTF7;Q9UQR1
Transcriptional regulator Kaiso	YEATS2	13.9407	13.3549	13.379	13.4272	14.0992	14.115	0	0	0	3	3	3	4.7	4.7	4.7	100.01	0	6.6753	101700	2	Q9HCS7	Q9HCS7
LIM and calponin homology domains-containing protein 1	PEAK1	11.4145	12.7025	13.3771	12.0059	10.2922	11.9699	0	0	0	2	2	2	2.2	2.2	2.2	206.13	0	5.374	260870	7	Q96Q89-3;Q96Q89;Q96Q89-2;Q96Q89-5;Q96Q89-4	Q96Q89-3;Q96Q89;Q96Q89-2;Q96Q89-5;Q96Q89-4
Absent in melanoma 1 protein	RASSF8	13.5958	13.2828	13.329	12.2294	10.4654	10.4154	0	0	0	2	2	2	5.2	5.2	5.2	47.12	0	34.555	5945000	13	R4GNJ5;A0A0C4DGT6;Q96AP0-2;Q96AP0	R4GNJ5;A0A0C4DGT6;Q96AP0-2;Q96AP0
YEATS domain-containing protein 2	DLG5	13.6623	13.5335	13.3269	11.9344	12.5401	12.6058	0	0	0	2	2	2	2.8	2.8	2.8	132.94	0	3.4769	111540	2	Q7Z5K2;Q7Z5K2-2;Q7Z5K2-3;Q8WVX6	Q7Z5K2;Q7Z5K2-2;Q7Z5K2-3;Q8WVX6
Pseudopodium-enriched atypical kinase 1	RPRD2	13.0839	13.1493	13.2922	12.5824	13.1063	13.2126	0	0	0	4	4	4	3.1	3.1	3.1	210.13	0	13.742	1936500	12	A6NNN6;Q15154-2;Q15154;H0YBA1;E7ETA6;E5RGQ4;E9PGW9;E7EV93;Q15154-3	A6NNN6;Q15154-2;Q15154;H0YBA1;E7ETA6
Ras association domain-containing protein 8	AAK1	10.924	12.28	13.175	11.5704	12.8329	12.7236	0	0	0	2	2	2	9.4	9.4	9.4	45.57	0	5.761	222980	8	Q8WXF1-2;Q8WXF1;X6RDA4	Q8WXF1-2;Q8WXF1;X6RDA4
Disks large homolog 5	RRBP1	13.9353	13.4276	13.1597	13.1784	12.9592	12.4783	0	0	0	2	2	2	13.9	13.9	13.9	19.981	0	3.2765	81382	2	Q9H5V9-2;Q9H5V9-3;Q9H5V9	Q9H5V9-2;Q9H5V9-3;Q9H5V9
Regulation of nuclear pre-mRNA domain-containing protein 2	KIAA1671	12.4967	12.4274	13.1248	12.905	9.48846	11.2355	0	0	0	24	1	0	15.4	0.7	0	197.62	0	25.698	2697900	6	J3KNE0;A6NKT7	J3KNE0;A6NKT7
Uncharacterized protein FLJ45252 ; AP2-associated protein kinase 1	TJP1	13.1421	13.5969	13.0997	13.0707	11.9433	12.8118	0	0	0	1	1	1	6.9	6.9	6.9	47.401	0	8.0375	64966	1	H0Y704;H7BZT5;O15231-5;O15231-4;O15231-7;O15231;O15231-3;O15231-8;O15231-6	H0Y704;H7BZT5;O15231-5;O15231-4;O15231-7;O15231;O15231-3;O15231-8;O15231-6
Ribosome-binding protein 1	CORO1C	13.6352	12.5093	13.0594	14.0354	12.3763	11.6342	0	0	0	13	1	1	9.1	0.8	0.8	198.92	0.0021053	2.364	0	1	Q99666	Q99666
Uncharacterized protein KIAA1671	IGF2BP3	10.1378	12.2869	13.0408	10.8724	11.4616	11.9607	0	0	0	3	3	3	19.6	19.6	19.6	35.879	0	9.2425	441550	5	P17275	P17275
Tight junction protein ZO-1	TNRC6B	0	11.1172	13.0393	11.2563	10.368	11.8584	0	0	0	10	10	10	29.9	29.9	29.9	59.593	0	42.514	5849300	38	Q15554;U3KQ35;H3BR06;J3KSZ6;H3BTA7;Q15554-4;J3KSJ9	Q15554;U3KQ35;H3BR06
Coronin;Coronin-1C	CHD8	11.6907	12.2977	12.8723	12.8252	12.2394	13.4023	0	0	0	7	7	7	4.4	4.4	4.4	290.52	0	41.155	5077300	27	Q9HCK8;Q9HCK8-2;G3V2T9	Q9HCK8;Q9HCK8-2
Insulin-like growth factor 2 mRNA-binding protein 3	SH3KBP1	14.5861	14.0747	12.8627	13.618	11.9992	11.0282	0	0	0	1	1	1	14.7	14.7	14.7	18.635	0	3.6746	102560	1	H0YES5;B7Z524;H0YDX7;J3QT46;Q9Y450-4;Q9Y450	H0YES5;B7Z524;H0YDX7;J3QT46;Q9Y450-4;Q9Y450
Trinucleotide repeat-containing gene 6B protein	LARP4	12.7312	12.5706	13.0179	12.4679	0	10.4038	0	0	0	1	1	1	6.3	6.3	6.3	21.353	0.002045	2.2563	119020	2	H0Y4U8;Q9UBB9	H0Y4U8;Q9UBB9
La-related protein 4	SEPT9	13.3462	12.7295	13.0146	14.7926	13.701	13.1641	0	0	0	15	15	15	10.7	10.7	10.7	196.71	0	104.3	3877400	49	Q9BY89;Q9BY89-2	Q9BY89
Septin-9	DSG2	12.7049	12.6165	13.0096	12.2399	0	11.4643	0	0	0	1	1	1	29.9	29.9	29.9	14.84	0	6.3873	180920	2	C9JTJ5;C9J683;H7BXF5;Q9H0E3;Q9H0E3-3	C9JTJ5;C9J683;H7BXF5;Q9H0E3;Q9H0E3-3
Desmoglein-2	HAUS6	12.1266	11.032	12.9039	11.5927	0	12.1253	0	0	0	6	6	6	6.3	6.3	6.3	243.87	0	18.664	378000	17	Q9BTC0;Q9BTC0-1	Q9BTC0
HAUS augmin-like complex subunit 6	PDAP1	14.9655	14.3729	13.5783	15.2792	14.7287	0	0	0	0	1	1	1	4.2	4.2	4.2	28.673	0.004008	2.1249	38713	1	A0A0U1RR30;A0A0U1RRM1;Q8WXI9;Q86YP4-2;Q86YP4;Q86YP4-3	A0A0U1RR30;A0A0U1RRM1;Q8WXI9;Q86YP4-2;Q86YP4;Q86YP4-3
Chromodomain-helicase-DNA-binding protein 8	EIF5	13.6879	12.8561	13.5715	12.4235	0	0	0	0	0	6	6	6	5.6	5.6	5.6	189.07	0	12.866	835450	13	O94986-3;O94986;O94986-1;O94986-2;A0A075B719	O94986-3;O94986;O94986-1;O94986-2
SH3 domain-containing kinase-binding protein 1	LRCH1	13.0797	12.8444	13.5674	10.1611	0	0	0	0	0	4	4	4	4.4	4.4	4.4	165.27	0	6.9818	867640	10	A0A0G2JMS7;A0A0G2JNZ2;A0A0G2JPP5;Q14160-2;Q14160;Q14160-3;H0YCG0	A0A0G2JMS7;A0A0G2JNZ2;A0A0G2JPP5;Q14160-2;Q14160;Q14160-3;H0YCG0
Nuclear factor of activated T-cells 5	NFAT5	0	11.8016	12.8599	0	0	0	0	0	0	30	30	29	22	22	21.2	197.4	0	90.724	26050000	105	Q15746-4;Q15746-5;Q15746-2;Q15746-3;Q15746-6;Q15746;Q15746-11;Q15746-7;Q15746-9;F8WBL7;D6R9C2;Q15746-10;Q15746-8	Q15746-4;Q15746-5;Q15746-2;Q15746-3;Q15746-6;Q15746
Tight junction protein ZO-2	TJP2	12.4916	11.4868	12.849	12.7506	11.5354	12.4989	0	0	0	2	2	2	6.6	6.6	6.6	43.933	0	2.3671	163410	1	F8VWL0;Q12800-2;Q12800-3;Q12800-4;Q12800;F8VX55;Q9NZI6	F8VWL0;Q12800-2;Q12800-3;Q12800-4;Q12800;F8VX55;Q9NZI6
Transcriptional coactivator YAP1	YAP1	12.966	0	12.814	12.1308	0	12.8558	0	0	0	21	21	21	9.1	9.1	9.1	394.46	0	63.442	5096200	50	P46939;P46939-2;P46939-4;Q5T097;P46939-3;Q5SYY2;Q5T098;H0Y337	P46939;P46939-2
Synemin	SYNM	12.7726	13.0115	12.7797	13.4759	11.386	12.6206	0	0	0	14	14	14	17.8	17.8	17.8	136.14	0	57.469	5475200	43	E9PHV5;P28290;P28290-2;P28290-3;E7EUL7;H7BZ26	E9PHV5;P28290;P28290-2;P28290-3;E7EUL7
Protein Red	IK	10.4966	0	12.7618	12.043	0	0	0	0	0	16	16	16	12.3	12.3	12.3	213.47	0	150.37	27714000	92	A6NEM2;P51610;P51610-4;P51610-2;P51610-3	A6NEM2;P51610;P51610-4;P51610-2;P51610-3
5-3 exoribonuclease 1	XRN1	12.5995	11.3432	12.7367	11.5729	10.9766	11.5252	0	0	0	10	10	10	15.2	15.2	15.2	117.11	0	34.325	5053300	39	Q5T6F2;F5H2U4;Q5T6F2-2;A2A305	Q5T6F2;F5H2U4
Centriolar coiled-coil protein of 110 kDa	CCP110	11.9276	12.5992	12.7187	11.5002	11.56	11.4681	0	0	0	1	1	1	24.5	24.5	24.5	5.8395	0	2.4412	151610	2	E9PI28;E9PI12;Q9H6J7-3;Q9H6J7-4;Q9H6J7;Q9H6J7-2	E9PI28;E9PI12;Q9H6J7-3;Q9H6J7-4;Q9H6J7;Q9H6J7-2
Transcription factor jun-B	JUNB	0	13.2094	12.6264	13.9426	0	0	0	0	0	9	9	8	20.2	20.2	18	66.785	0	58.592	4119500	34	F8W930;Q9Y6M1-5;Q9Y6M1-6;Q9Y6M1-3;Q9Y6M1-4;Q9Y6M1-1;Q9Y6M1;O00425-2;Q9NZI8-2;Q9NZI8	F8W930;Q9Y6M1-5;Q9Y6M1-6;Q9Y6M1-3;Q9Y6M1-4;Q9Y6M1-1;Q9Y6M1
Ataxin-2	ATXN2	11.8654	0	12.6128	11.2115	0	0	0	0	0	2	2	2	2.1	2.1	2.1	221.67	0	7.4979	74977	3	Q96PE2	Q96PE2
Pericentriolar material 1 protein	PCM1	12.5407	12.3926	12.6111	8.80135	10.6578	10.4467	0	0	0	1	1	1	5.2	5.2	5.2	46.862	0.007767	1.9589	65329	1	Q9UKX7-2;Q9UKX7	Q9UKX7-2;Q9UKX7
YLP motif-containing protein 1	YLPM1	11.9691	11.6411	12.5922	11.6222	12.3911	12.3843	0	0	0	2	2	2	5.8	5.8	5.8	74.89	0	8.1771	261290	6	Q15061	Q15061
Eukaryotic translation initiation factor 4E transporter	EIF4ENIF1	0	0	12.5637	10.4402	0	0	0	0	0	2	2	2	11.2	11.2	11.2	27.016	0	3.355	141950	7	P25685-2;P25685;M0R080	P25685-2;P25685;M0R080
SURP and G-patch domain-containing protein 1	SUGP1	12.6231	12.3375	12.5445	13.1555	13.0384	9.98442	0	0	0	2	2	2	1.1	1.1	1.1	402.24	0	8.542	236160	3	Q96T58	Q96T58
Angiomotin-like protein 1	AMOTL1	12.9787	10.7076	12.4259	0	0	0	0	0	0	7	7	7	7.4	7.4	7.4	252.5	0	18.948	2613800	27	Q8WYP5;Q8WYP5-3;Q8WYP5-2	Q8WYP5;Q8WYP5-3;Q8WYP5-2
Tuftelin-interacting protein 11	TFIP11	0	0	12.4174	12.3854	0	0	0	0	0	1	1	1	6	6	6	22.837	0	2.6281	17812	1	A0A087WXQ5;K7EJM5;A0A087WV68;A0A087WX29;K7EN94;B1AKP7;G3V162;A0A087X260;A0A087WYY0;Q13148	A0A087WXQ5;K7EJM5;A0A087WV68;A0A087WX29;K7EN94;B1AKP7;G3V162;A0A087X260;A0A087WYY0;Q13148
ATP-dependent RNA helicase DDX42	DDX42	12.0958	12.2546	12.4112	12.825	11.5016	13.1466	0	0	0	5	5	5	6.9	6.9	6.9	153.36	0	11.82	527850	12	P39880-4;P39880-2;P39880;P39880-3;Q13948-9;Q13948-10;Q13948-2;Q13948;P39880-6;P39880-5;P39880-9	P39880-4;P39880-2;P39880;P39880-3;Q13948-9;Q13948-10;Q13948-2;Q13948;P39880-6;P39880-5;P39880-9
PH and SEC7 domain-containing protein 3	PSD3	12.2727	12.243	12.3586	9.65657	0	0	0	0	0	8	8	8	24.8	24.8	24.8	68.041	0	101.74	7017900	54	A0A0G2JHC2;Q6NYC8;Q6NYC8-2;Q6NYC8-3	A0A0G2JHC2;Q6NYC8;Q6NYC8-2;Q6NYC8-3
Band 4.1-like protein 3;Band 4.1-like protein 3, N-terminally processed	EPB41L3	12.6751	12.7859	12.3512	12.0619	11.4596	11.9555	0	0	0	3	2	2	2.4	1.6	1.6	180.5	0	3.6627	217570	4	A0A0A0MSA7;A0A0U1RQK7;O43432-4;O43432;O43432-3	A0A0A0MSA7;A0A0U1RQK7;O43432-4;O43432;O43432-3
Intraflagellar transport protein 74 homolog	IFT74	12.073	11.0468	12.2975	11.915	10.3747	10.6826	0	0	0	1	1	1	2.8	2.8	2.8	103.34	0	2.8571	126620	4	Q9BRR8	Q9BRR8
RanBP2-like and GRIP domain-containing protein 3	RGPD3	12.272	11.9776	12.2472	11.381	11.6498	11.7884	0	0	0	4	4	4	7.1	7.1	7.1	141.18	0	13.052	712900	9	C9K0J5;Q70E73;C9J164;Q70E73-5;Q70E73-2;Q70E73-8;Q70E73-7;Q70E73-4;Q70E73-3;Q70E73-9;Q70E73-6	C9K0J5;Q70E73;C9J164;Q70E73-5;Q70E73-2;Q70E73-8;Q70E73-7;Q70E73-4;Q70E73-3;Q70E73-9;Q70E73-6
Apoptosis-stimulating of p53 protein 2	TP53BP2	13.1816	10.426	12.2377	0	0	0	0	0	0	25	25	25	21.9	21.9	21.9	181.79	0	173.68	19077000	102	Q9C0C2;Q9C0C2-2	Q9C0C2;Q9C0C2-2
Eukaryotic translation initiation factor 4 gamma 2	EIF4G2	0	0	12.215	10.02	0	9.68162	0	0	0	3	3	3	2.8	2.8	2.8	177.35	0	2.5997	92606	3	Q6XZF7;Q6XZF7-2	Q6XZF7
RNA-binding protein 26	RBM26	0	0	12.2138	11.7631	0	0	0	0	0	77	77	53	31.4	31.4	23.5	358.2	0	323.31	99381000	355	P49792;F8VYC4;P0DJD0;J3KQ37;P0DJD1;O14715;H7BZ48;F8WBP7	P49792
Transcription factor AP-1	JUN	0	0	12.1548	11.9829	0	0	0	0	0	5	5	5	11.5	11.5	11.5	69.239	0	19.677	841380	11	Q96LB3;Q96LB3-2;E5RGX6;E5RJK3;E5RIF0;E5RH29	Q96LB3
Protein ELYS	AHCTF1	11.623	12.0203	12.1528	12.6966	11.4249	10.5309	0	0	0	2	2	2	3.8	3.8	3.8	118.25	0	4.9663	422700	4	E7ET15;O15042-2;O15042;E7EW00;H0Y8D9;O15042-3	E7ET15;O15042-2;O15042;E7EW00;H0Y8D9;O15042-3
Utrophin	UTRN	13.0477	11.8905	12.1355	10.8083	10.888	11.8086	0	0	0	1	1	1	1.7	1.7	1.7	85.652	0.0021097	2.3663	294060	4	Q9ULW0;Q9ULW0-2	Q9ULW0;Q9ULW0-2
Microfibrillar-associated protein 1	MFAP1	11.4988	11.9587	12.1316	11.4147	11.0814	11.5004	0	0	0	1	1	1	3.3	3.3	3.3	113.56	0	2.4914	100290	5	C9J840;E7EX83;A0A0D9SG62;H7C0P6;E7ENQ1;G3XAA2;H7C360;G5E948;E7EN19;E7ESS2;A0A0D9SEY1;O95819-4;O95819-2;O95819;O95819-5;O95819-3	C9J840;E7EX83;A0A0D9SG62;H7C0P6;E7ENQ1;G3XAA2;H7C360;G5E948;E7EN19;E7ESS2;A0A0D9SEY1;O95819-4;O95819-2;O95819;O95819-5;O95819-3
Serine/threonine-protein phosphatase 1 regulatory subunit 10	PPP1R10	8.21815	11.8752	12.1308	11.4669	12.3695	12.4884	0	0	0	1	1	1	2.1	2.1	2.1	64.18	0	3.4519	134620	3	G5E9V3;E9PGF6;E9PFQ4;Q86SQ0-2;Q86SQ0-3;Q86SQ0	G5E9V3;E9PGF6;E9PFQ4;Q86SQ0-2;Q86SQ0-3;Q86SQ0
KN motif and ankyrin repeat domain-containing protein 2	KANK2	13.3417	12.5384	12.119	10.7917	0	0	0	0	0	2	1	1	4.7	2.4	2.4	63.704	0	5.3915	813090	11	O00425	O00425
Paralemmin-2	PALM2-AKAP2	0	13.1365	12.0705	0	0	0	0	0	0	25	25	25	23	23	23	212.57	0	151.15	20468000	128	P35658-2;P35658-4;P35658;P35658-3;P35658-5;A0A0A0MSW3;H0Y837;B7ZAV2;H0YF36;E9PKD2;H0YDS4	P35658-2;P35658-4;P35658;P35658-3;P35658-5;A0A0A0MSW3	PALM2
Centrosomal protein of 44 kDa	CEP44	12.1524	12.2502	12.0514	11.3665	0	11.872	0	0	0	1	1	1	26.3	26.3	26.3	4.2702	0.0058594	1.9718	0	2	E9PJ59;E9PP61;E9PJB7;E9PJK9;P27701-2;P27701	E9PJ59;E9PP61;E9PJB7;E9PJK9;P27701-2;P27701
Protein scribble homolog	SCRIB	11.3721	11.1795	12.0149	9.84155	0	9.42137	0	0	0	11	11	11	15.7	15.7	15.7	152.59	0	27.392	4022700	44	Q5VT52-2;Q5VT52-3;Q5VT52;Q5VT52-5;Q5VT52-4	Q5VT52-2;Q5VT52-3;Q5VT52;Q5VT52-5
Protein PML	PML	13.3922	12.8344	12.0049	13.899	11.8363	13.7192	0	0	0	3	3	3	9	9	9	46.51	0	4.686	355960	6	Q9NR12-2;Q9NR12;D6RAN1;D6RF83;H7BYK4;D6RH06;Q9NR12-3;Q9NR12-5;Q9NR12-6;Q9NR12-4	Q9NR12-2;Q9NR12;D6RAN1;D6RF83;H7BYK4;D6RH06;Q9NR12-3;Q9NR12-5;Q9NR12-6;Q9NR12-4
Kinectin	KTN1	10.4827	12.0545	11.9497	9.74194	11.0429	8.40037	0	0	0	20	20	20	16	16	16	214.11	0	67.134	10520000	69	Q5T5P2;Q5T5P2-3;Q5T5P2-9;Q5T5P2-2;Q5T5P2-7;Q5T5P2-10;Q5T5P2-4;Q5T5P2-8;Q5T5P2-6;Q5T5P0;Q5T5P1;A0A0U1RRK8	Q5T5P2;Q5T5P2-3;Q5T5P2-9;Q5T5P2-2;Q5T5P2-7;Q5T5P2-10;Q5T5P2-4;Q5T5P2-8;Q5T5P2-6
Tumor suppressor p53-binding protein 1	TP53BP1	11.4344	11.699	11.9258	11.5666	13.1477	13.0004	0	0	0	7	7	7	10	10	10	130.44	0	38.463	2405800	33	Q9UDY2-6;Q9UDY2-3;Q9UDY2;Q9UDY2-7;Q9UDY2-5;Q9UDY2-4;Q9UDY2-2	Q9UDY2-6;Q9UDY2-3;Q9UDY2;Q9UDY2-7;Q9UDY2-5;Q9UDY2-4;Q9UDY2-2
Alstrom syndrome protein 1	ALMS1	10.5905	11.0311	11.9215	10.0913	7.11072	10.5172	0	0	0	2	2	2	3	3	3	132.65	0.0039761	2.0725	93620	4	H0YCK3;P55265-5;P55265-3;P55265-2;P55265;P55265-4	H0YCK3;P55265-5;P55265-3;P55265-2;P55265;P55265-4
Chromosome alignment-maintaining phosphoprotein 1	CHAMP1	11.3111	11.1451	11.9187	10.962	9.99789	11.8087	0	0	0	1	1	1	23	23	23	22.079	0.002008	2.1423	36971	1	Q9UKY7-2;Q9UKY7	Q9UKY7-2;Q9UKY7
Far upstream element-binding protein 3	FUBP3	0	0	11.91	11.3692	0	0	0	0	0	8	8	8	7.7	7.7	7.7	170.81	0	19.712	1685300	20	Q9UK61-3;Q9UK61-4;Q9UK61;A0A087X0F1;Q9UK61-2	Q9UK61-3;Q9UK61-4;Q9UK61;A0A087X0F1;Q9UK61-2
Cleavage stimulation factor subunit 2	CSTF2	11.952	11.9796	11.8931	13.4752	13.4969	12.7587	0	0	0	5	5	5	19	19	19	41.603	0	41.006	1099900	12	B4E3S0;Q9ULV4;Q9ULV4-2;Q9ULV4-3;H0YHL7	B4E3S0;Q9ULV4;Q9ULV4-2;Q9ULV4-3;H0YHL7
Nuclear pore complex protein Nup153	NUP153	0	8.84584	11.7842	13.411	12.6644	12.5345	0	0	0	7	7	7	4.1	4.1	4.1	268.04	0	11.181	1593200	18	C9JE98;C9J0Q5;C9JFD3;Q9Y618-5;Q9Y618-4;Q9Y618-3;Q9Y618;C9J7T7;Q9Y618-2;C9JQE8;H7C184;H7C0P3;H7C1J7;H0YGK8;C9J330	C9JE98;C9J0Q5;C9JFD3;Q9Y618-5;Q9Y618-4;Q9Y618-3;Q9Y618;C9J7T7;Q9Y618-2
Actin-binding protein anillin	ANLN	10.5065	10.4627	11.6953	11.3008	0	11.2123	0	0	0	13	13	13	8.3	8.3	8.3	231.71	0	128.36	4797900	55	A0A0J9YWL0;Q9Y4K1;Q9Y4K1-2;Q96QW7	A0A0J9YWL0;Q9Y4K1
Zinc finger protein 281	ZNF281	0	0	11.6443	0	0	0	0	0	0	2	2	2	3.6	3.6	3.6	117.01	0	5.4844	131580	3	Q96KR1	Q96KR1
Ras-associated and pleckstrin homology domains-containing protein 1	RAPH1	11.0421	11.2856	11.6109	10.6579	0	10.9421	0	0	0	3	3	3	6	6	6	108.99	0	5.2512	840280	7	E5RJ29;Q9NYI0-2;Q9NYI0;A0A087X1Z0;A0A087WXD8;B4DKF8;Q9NYI0-3	E5RJ29;Q9NYI0-2;Q9NYI0
Junctional protein associated with coronary artery disease	KIAA1462	11.7766	12.5669	11.578	11.9029	9.9714	11.5705	0	0	0	1	1	1	4.5	4.5	4.5	35.675	0	3.0156	86075	1	P05412	P05412
Serine-rich coiled-coil domain-containing protein 2	CCSER2	11.4499	10.7927	11.5524	10.1508	0	0	0	0	0	36	36	2	56.7	56.7	3.2	62.663	0	253.92	103690000	164	Q05682-4;Q05682-6;Q05682-2;Q05682;C9J813;C9JEK3;C9JE79;F8WE61	Q05682-4;Q05682-6;Q05682-2;Q05682;C9J813
Protein LAP2	ERBB2IP	10.9984	11.1255	11.5329	9.47324	9.91199	11.1128	0	0	0	3	3	3	4.3	4.3	4.3	138.68	0	6.9617	681650	7	A0A087WUT6;O60841	A0A087WUT6;O60841
Eukaryotic translation initiation factor 5B	EIF5B	8.23587	11.4547	11.5204	11.049	10.5623	10.5486	0	0	0	8	8	8	21.4	21.4	21.4	64.449	0	14.415	2589800	16	F8WAE5;Q9BY44-3;Q9BY44;C9IZE1;Q9BY44-4;H7C5Q3;Q9BY44-2;H7C5R5	F8WAE5;Q9BY44-3;Q9BY44;C9IZE1;Q9BY44-4
Synaptojanin-1	SYNJ1	9.92751	9.95848	11.5134	11.5062	10.0164	11.2461	0	0	0	2	2	2	5.2	5.2	5.2	48.67	0	5.9826	505900	8	G3V4F7;P61011-2;P61011	G3V4F7;P61011-2;P61011
Protein phosphatase 1 regulatory subunit 12A	PPP1R12A	0	12.2589	11.4904	13.4337	11.5105	11.2291	0	0	0	1	1	1	3.6	3.6	3.6	59.918	0	2.7429	88880	3	Q13492-4;Q13492-3;Q13492-2;Q13492-5;Q13492	Q13492-4;Q13492-3;Q13492-2;Q13492-5;Q13492
Rho GTPase-activating protein 21	ARHGAP21	9.01881	8.78966	11.4552	10.3845	0	8.64638	0	0	0	17	17	17	8.9	8.9	8.9	425.23	0	40.443	2337700	34	A0A087WV20;A0A087WTU9;A0A087WZY3;Q8TCU4-3;Q8TCU4-2;Q8TCU4;H7C1D9	A0A087WV20;A0A087WTU9;A0A087WZY3;Q8TCU4-3;Q8TCU4-2;Q8TCU4
Paraspeckle component 1	PSPC1	11.086	0	11.4504	11.5453	0	11.0865	0	0	0	4	4	4	7.2	7.2	7.2	89.333	0	5.4417	298530	5	D3DTX6;Q96SB3;Q9ULJ8;Q9ULJ8-4;Q9ULJ8-5;Q9ULJ8-3	D3DTX6;Q96SB3
Sorting nexin;Sorting nexin-9	SNX9	10.8024	11.266	11.4302	10.7974	0	0	0	0	0	3	3	3	3	3	3	194.61	0	7.8289	326720	4	O60292;M0R2Q7	O60292
Signal recognition particle 54 kDa protein	SRP54	0	11.1746	11.3942	12.132	11.1236	11.9967	0	0	0	9	9	9	21.9	21.9	21.9	65.391	0	18.8	1063000	22	G3V3A4;Q13573;G3V4X8;G3V5R3	G3V3A4;Q13573;G3V4X8
Zinc finger CCCH domain-containing protein 4	ZC3H4	8.52771	11.0175	11.3761	12.7221	8.60959	9.36964	0	0	0	12	12	12	13.3	13.3	13.3	150.78	0	81.483	7484500	48	Q9ULM3;H0Y6M6	Q9ULM3
RNA-binding protein 27	RBM27	0	0	11.3514	11.7128	11.9597	11.278	0	0	0	6	6	6	16.5	16.5	16.5	63.541	0	74.685	3409100	44	P46060;H0Y4Q3	P46060
Pleckstrin homology-like domain family B member 2	PHLDB2	0	0	11.3293	10.7891	0	0	0	0	0	1	1	1	4.9	4.9	4.9	36.071	0.0076046	1.7516	15650	2	O00151	O00151
Protein PRRC2C	PRRC2C	11.5134	11.2965	11.3095	11.4865	10.4424	9.03053	0	0	0	5	5	5	18.1	18.1	18.1	33.152	0	15.06	483210	7	H0YIS4;H0YHI8;F8VZN8;O14974-5;O14974-4;O14974-3;O14974-2;O14974	H0YIS4;H0YHI8;F8VZN8;O14974-5;O14974-4;O14974-3;O14974-2;O14974
SNW domain-containing protein 1	SNW1	10.3863	11.779	11.186	14.208	9.99322	11.2301	0	0	0	21	21	21	17.1	17.1	17.1	197.41	0	100.56	7716600	74	O43166-3;O43166-2;O43166;F5GYF8;G3V4Z3;H0YJY2	O43166-3;O43166-2;O43166;F5GYF8
Probable global transcription activator SNF2L1;SWI/SNF-related matrix-associated actin-dependent regulator of chromatin subfamily A member 5	SMARCA1	0	0	11.1302	8.82782	0	0	0	0	0	6	6	6	12.9	12.9	12.9	70.443	0	56.625	2586000	19	Q5JPT2;Q96B97-2;Q96B97;Q96B97-3;Q5VSN0;Q5JPT1	Q5JPT2;Q96B97-2;Q96B97;Q96B97-3	SMARCA5
Protein FAM208A	FAM208A	11.073	11.9646	11.1295	11.5903	10.9226	12.2001	0	0	0	10	10	10	25.9	25.9	25.9	83.474	0	32.9	4107000	50	M0R165;Q9UBC2-3;Q9UBC2;Q9UBC2-2;Q9UBC2-4;M0R2S2;K7EJR2;M0R330;M0R1V5;M0R3I1;M0QX30	M0R165;Q9UBC2-3;Q9UBC2;Q9UBC2-2;Q9UBC2-4;M0R2S2
Putative uncharacterized protein MYH16	MYH16	0	0	11.1067	10.8712	0	10.9717	0	0	0	23	23	23	17.2	17.2	17.2	201.8	0	148.03	16038000	98	A8MQ02;J3KN01;P55196;P55196-5;P55196-3;P55196-1;Q5TIG5;P55196-2;P55196-6;H0Y8L4;H0Y948;H0Y8U8;F8W9I4;E9PFY5;H0Y9I0;H0Y7R8	A8MQ02;J3KN01;P55196;P55196-5;P55196-3;P55196-1;Q5TIG5;P55196-2;P55196-6
WD repeat-containing protein 43	WDR43	11.0462	0	11.0633	9.90524	0	9.97699	0	0	0	2	2	2	7.8	7.8	7.8	31.355	0	4.3993	189980	4	K7ER96;O43396;K7EML9	K7ER96;O43396;K7EML9
PDZ and LIM domain protein 7	PDLIM7	0	0	11.0408	12.6383	10.8777	11.198	0	0	0	3	2	2	8.8	5.8	5.8	47.626	0.005848	1.9716	385880	3	B1ALY0;Q8IXS6-2;C9JA33;Q8IXS6	B1ALY0;Q8IXS6-2;C9JA33;Q8IXS6
Protein kinase C-binding protein 1	ZMYND8	12.2071	11.7385	11.034	11.4443	12.327	9.888	0	0	0	1	1	1	19.7	19.7	19.7	7.8114	0	17.732	153560	2	H7C466;Q8WU90	H7C466;Q8WU90
Zinc finger CCHC domain-containing protein 8	ZCCHC8	11.4393	12.6316	10.9936	0	12.5548	10.8796	0	0	0	5	5	5	5.2	5.2	5.2	209.48	0	22.796	2561300	23	P49750-3;P49750;P49750-4;H0YIQ2;F8VU51	P49750-3;P49750;P49750-4;H0YIQ2
Protein EMSY	EMSY	10.1193	11.2297	10.8811	11.8089	11.2912	12.6212	0	0	0	3	3	3	4.7	4.7	4.7	105.55	0	2.7719	357290	4	B1AKL4;Q9NRA8;Q9NRA8-3;B0QYZ7;Q9NRA8-2	B1AKL4;Q9NRA8;Q9NRA8-3;B0QYZ7;Q9NRA8-2	C11orf30
Phosphatidylinositol-binding clathrin assembly protein	PICALM	0	0	10.8484	9.91204	0	10.046	0	0	0	7	7	7	20.3	20.3	20.3	63.944	0	31.532	3512200	28	Q96HC4;Q96HC4-7;Q96HC4-4;Q96HC4-6;H0Y8Y3;Q96HC4-3;Q96HC4-2;A0A0D9SFR4;H0YBI4;A0A0A0MSP3;D6RAA1;A0A0D9SFW3;D6RGG6;H0Y929;Q96HC4-5	Q96HC4;Q96HC4-7;Q96HC4-4;Q96HC4-6
Transcription initiation factor TFIID subunit 1;Transcription initiation factor TFIID subunit 1-like	TAF1	0	10.1227	10.8261	0	9.44971	0	0	0	0	4	4	4	4.5	4.5	4.5	168.16	0	9.4658	1070200	14	A0A0D9SGJ6;J3KQV8;O43426;C9JW66;J3KPK1;C9JFZ1;O43426-4;O43426-2	A0A0D9SGJ6;J3KQV8;O43426	TAF1L
E3 ubiquitin/ISG15 ligase TRIM25	TRIM25	0	0	10.8187	10.6048	0	0	0	0	0	8	8	8	19	19	19	63.594	0	54.256	23349000	60	O94842-3;O94842-2;O94842;O94900;O15405-2;O15405;Q96NM4-3;Q96NM4;Q96NM4-4;Q96NM4-2	O94842-3;O94842-2;O94842
SWI/SNF-related matrix-associated actin-dependent regulator of chromatin subfamily E member 1	SMARCE1	0	10.5816	10.7136	11.7519	10.7083	11.2302	0	0	0	1	1	1	1.5	1.5	1.5	216.85	0	2.3914	190260	2	Q8TF72	Q8TF72
Enhancer of mRNA-decapping protein 4	EDC4	9.3766	0	10.6979	8.55351	9.95411	10.4646	0	0	0	13	13	13	9	9	9	202.06	0	34.935	6195100	56	Q8TDM6-4;Q8TDM6;Q8TDM6-2;A0A0A0MSL1;Q8TDM6-3;A0A0J9YYG8;R4GMQ2;Q8TDM6-5	Q8TDM6-4;Q8TDM6;Q8TDM6-2
MAP7 domain-containing protein 3	MAP7D3	9.48488	12.119	10.6894	0	0	0	0	0	0	1	1	1	4.8	4.8	4.8	72.759	0	2.8742	101940	1	Q9BRK4	Q9BRK4
Neurabin-2	PPP1R9B	11.7886	0	10.6874	10.3637	0	10.1677	0	0	0	4	4	4	6.8	6.8	6.8	81.613	0	6.9267	2796000	14	Q9H307;Q9H307-2;G3V5F0;G3V579	Q9H307;Q9H307-2
Nuclear pore complex protein Nup88	NUP88	0	0	10.6112	12.2948	0	0	0	0	0	17	17	17	36.1	36.1	36.1	76.12	0	122.56	14426000	65	Q7Z417;Q7Z417-2	Q7Z417
Cytospin-A	SPECC1L	10.4999	0	10.608	0	10.0454	0	0	0	0	2	2	2	1.8	1.8	1.8	122.86	0	2.572	177920	3	A0A0A0MRP6;B7ZLQ5;P28370-2;O60264;P28370	A0A0A0MRP6;B7ZLQ5;P28370-2;O60264;P28370	SPECC1L-ADORA2A
Targeting protein for Xklp2	TPX2	10.6949	10.5942	10.5449	9.69262	9.97957	0	0	0	0	2	2	2	1.5	1.5	1.5	174.38	0	3.0399	19027	2	P11388;P11388-2;P11388-3;P11388-4	P11388;P11388-2;P11388-3;P11388-4
Signal-induced proliferation-associated 1-like protein 3	SIPA1L3	0	0	10.4829	10.6893	0	0	0	0	0	1	1	1	1.3	1.3	1.3	144.18	0.0094518	1.743	20209	1	Q562F6-2;Q562F6	Q562F6-2;Q562F6
Drebrin-like protein	DBNL	0	0	10.4791	12.8703	0	11.0978	0	0	0	32	32	32	52.4	52.4	52.4	61.585	0	259.02	55401000	183	Q14247;Q14247-3;Q14247-2;H0YCD9;H0YEV2	Q14247;Q14247-3;Q14247-2
Rho guanine nucleotide exchange factor 5	ARHGEF5	10.4949	10.044	10.459	9.06813	0	10.1413	0	0	0	2	2	2	2.8	2.8	2.8	120.01	0	51.853	731100	8	Q9NQW6-2;Q9NQW6;H7C3S1	Q9NQW6-2;Q9NQW6;H7C3S1
Nuclear receptor corepressor 2	NCOR2	9.20516	10.2641	10.4366	10.95	11.3415	11.3632	0	0	0	1	1	1	2.9	2.9	2.9	99.326	0.0093809	1.7336	19359	1	Q14764	Q14764
Centrosome-associated protein 350	CEP350	10.5021	0	10.3736	0	0	0	0	0	0	16	16	16	34.6	34.6	34.6	71.45	0	53.576	14276000	52	Q9Y5K6	Q9Y5K6
Cleavage stimulation factor subunit 2 tau variant	CSTF2T	0	0	10.2748	0	0	10.9323	0	0	0	3	3	3	7.3	7.3	7.3	77.485	0	3.8515	222930	3	Q9UKF6;G5E9W3	Q9UKF6;G5E9W3
Replication protein A 70 kDa DNA-binding subunit;Replication protein A 70 kDa DNA-binding subunit, N-terminally processed	RPA1	10.2193	9.87958	10.2664	0	0	0	0	0	0	3	3	3	19.3	19.3	19.3	24.176	0	22.171	715270	9	Q5W011;Q5W010;Q96I25;Q5W012	Q5W011;Q5W010;Q96I25
Ankyrin repeat domain-containing protein 17;Ankyrin repeat and KH domain-containing protein 1	ANKRD17	10.0643	0	10.2653	9.69798	9.16473	10.3442	0	0	0	38	38	38	20.2	20.2	20.2	605.64	0	178.9	27519000	143	Q8IVF2-3;Q8IVF2;Q8IVF2-2	Q8IVF2-3;Q8IVF2	ANKHD1
DnaJ homolog subfamily B member 1	DNAJB1	10.1349	9.99548	10.2341	11.2435	10.0898	10.5374	0	0	0	2	2	2	5.4	5.4	5.4	45.746	0	7.491	244350	4	B4DDD6;Q9UJU6-6;Q9UJU6;Q9UJU6-2;Q9UJU6-3;F2Z2V3;F8WB73;F8WCK3;F2Z3E3;F8WC20;F8WBB2;F8WFE1;F8WBG8;H0Y5J4;Q9UJU6-5;Q9UJU6-4	B4DDD6;Q9UJU6-6;Q9UJU6;Q9UJU6-2;Q9UJU6-3;F2Z2V3;F8WB73;F8WCK3;F2Z3E3;F8WC20;F8WBB2;F8WFE1;F8WBG8;H0Y5J4;Q9UJU6-5;Q9UJU6-4
Synaptojanin-2	SYNJ2	0	12.2288	10.1944	12.0497	0	0	0	0	0	1	1	1	3.7	3.7	3.7	103.39	0	3.1172	51937	2	A9Z1X7;Q8IYB3-2;Q8IYB3	A9Z1X7;Q8IYB3-2;Q8IYB3
Homeobox protein cut-like 1;Protein CASP	CUX1	9.29737	8.253	10.1483	9.52333	9.13907	11.7675	0	0	0	7	7	7	10.9	10.9	10.9	74.583	0	16.632	3040100	22	E9PLT0;O75534-2;O75534;O75534-3;O75534-4	E9PLT0;O75534-2;O75534;O75534-3;O75534-4
Catenin delta-1	CTNND1	0	0	10.139	0	9.62899	0	0	0	0	1	1	1	16.7	16.7	16.7	20.6	0	18.829	641340	6	H0YFA4;P52943;P52943-2	H0YFA4;P52943;P52943-2
Protein FAM208B	FAM208B	10.8207	10.0473	10.0312	10.1821	10.0415	10.6807	0	0	0	7	7	7	8.4	8.4	8.4	146.08	0	30.095	901690	16	Q96RT1-7;Q96RT1-6;Q96RT1-4;Q96RT1-5;Q96RT1-3;Q96RT1-9;Q96RT1-2;Q96RT1;Q96RT1-8;B4DIP2;H0YA04	Q96RT1-7;Q96RT1-6;Q96RT1-4;Q96RT1-5;Q96RT1-3;Q96RT1-9;Q96RT1-2;Q96RT1;Q96RT1-8
Myosin phosphatase Rho-interacting protein	MPRIP	12.2339	12.204	10.0256	11.5879	11.569	9.71805	0	0	0	1	1	1	7.2	7.2	7.2	16.19	0.0020964	2.3439	52445	1	Q05BX2;Q14814-4;Q14814	Q05BX2;Q14814-4;Q14814
Ras GTPase-activating protein-binding protein 2	G3BP2	0	0	10.0249	10.4843	0	0	0	0	0	10	10	2	16.4	16.4	4.7	136.86	0	37.939	3277700	33	F8W7U3;E7ESD2;Q641Q2-2;Q641Q2;A0A087WYF6;A0A0A0MT65	F8W7U3;E7ESD2;Q641Q2-2;Q641Q2;A0A087WYF6
Centrosomal protein of 152 kDa	CEP152	11.1482	11.7373	10.0128	0	0	9.88877	0	0	0	4	4	4	6.4	6.4	6.4	111.22	0	26.06	1535400	15	O43303-2;O43303;H3BMS1;H3BVH3;I3L262	O43303-2;O43303
Kinesin-like protein KIF20B	KIF20B	8.71005	0	9.85862	9.14473	0	7.69801	0	0	0	1	1	1	0.7	0.7	0.7	145.08	0.0020284	2.2057	895140	0	B3KV94;Q9UGL1;Q9UGL1-2	B3KV94;Q9UGL1;Q9UGL1-2
E1A-binding protein p400	EP400	0	0	9.84397	10.1407	0	0	0	0	0	3	3	3	5.6	5.6	5.6	102.33	0	6.9483	370370	3	D3DQV9;P78344;H0Y3P2;P78344-2;E9PKF8;H0YEC5;H0YD77;H0YCH5	D3DQV9;P78344;H0Y3P2;P78344-2
Aspartyl/asparaginyl beta-hydroxylase	ASPH	0	0	9.76476	8.83952	9.84015	9.837	0	0	0	1	1	1	6	6	6	19.091	0.0076775	1.8855	299140	4	H0YI36;R4GN15;J3KPQ4;Q9BRR9-4;Q9BRR9-3;Q9BRR9-5;Q9BRR9-2;Q9BRR9	H0YI36;R4GN15;J3KPQ4;Q9BRR9-4;Q9BRR9-3;Q9BRR9-5;Q9BRR9-2;Q9BRR9
Golgin subfamily B member 1	GOLGB1	9.55384	9.32033	9.58701	0	8.03897	7.61567	0	0	0	1	1	1	4	4	4	50.99	0.0076482	1.7697	182610	2	E7EU85;E9PFF5;B4DXZ6;P51114-3;P51114-2;P51114	E7EU85;E9PFF5;B4DXZ6;P51114-3;P51114-2;P51114
Zinc finger CCCH domain-containing protein 11A	ZC3H11A	11.4055	8.95675	9.55622	11.0964	8.62476	8.79572	0	0	0	8	8	8	7.9	7.9	7.9	130.08	0	19.225	1512900	18	H7C5E4;Q8IZH2-2;Q8IZH2	H7C5E4;Q8IZH2-2;Q8IZH2
Eukaryotic translation initiation factor 4 gamma 3	EIF4G3	9.29944	0	9.49388	8.76165	0	7.95536	0	0	0	5	5	5	8.9	8.9	8.9	122.29	0	9.5771	1501000	13	Q14126	Q14126
Protein Shroom2	SHROOM2	0	0	9.43436	9.80803	0	8.26604	0	0	0	1	1	1	9	9	9	21.65	0	3.1304	54534	1	H7C2Y0;B5MCX3;Q15019;Q15019-3;Q15019-2	H7C2Y0;B5MCX3;Q15019;Q15019-3;Q15019-2
SWI/SNF complex subunit SMARCC2	SMARCC2	9.44045	0	9.21417	0	8.46103	9.11254	0	0	0	2	2	2	1.9	1.9	1.9	176.41	0	4.8349	208570	5	Q13796;C9IZC6;F5H3B6	Q13796;C9IZC6;F5H3B6
Uveal autoantigen with coiled-coil domains and ankyrin repeats	UACA	9.45917	8.49965	9.00023	0	8.66832	9.35048	0	0	0	5	5	5	6.2	6.2	6.2	111.43	0	17.03	821290	7	Q13625-2;Q13625;Q13625-3;H7C5L8;Q96KQ4	Q13625-2;Q13625;Q13625-3
Nuclear receptor coactivator 6	NCOA6	0	0	8.8275	0	10.3878	10.7931	0	0	0	23	23	23	31.2	31.2	31.2	80.592	0	219.02	23358000	99	P49959;F8W7U8;P49959-3;P49959-2;F5GXT0;F5H742;F5H256	P49959;F8W7U8;P49959-3;P49959-2
Pleckstrin homology-like domain family B member 1	PHLDB1	0	8.69589	8.79243	8.11458	9.97599	9.17876	0	0	0	5	5	5	32.6	32.6	32.6	20.63	0	33.355	1323600	10	Q13442;F8WBW6	Q13442
Arf-GAP with SH3 domain, ANK repeat and PH domain-containing protein 1	ASAP1	10.1328	0	8.65646	9.75914	0	0	0	0	0	8	8	8	6.8	6.8	6.8	217.33	0	27.726	710320	14	Q5T5U3;A0A087WW76;E7ESW5;F8W9U9;Q5T5U3-3	Q5T5U3;A0A087WW76;E7ESW5;F8W9U9;Q5T5U3-3
Zinc finger protein 638	ZNF638	8.42698	10.006	8.3766	0	8.08529	8.59481	0	0	0	3	3	3	3.5	3.5	3.5	121.02	0	10.373	1280700	12	H7C4X9;A0A087WVZ6;Q9ULU4-3;Q9ULU4-6;Q9ULU4-23;Q9ULU4-21;Q9ULU4-14;Q9ULU4-12;Q9ULU4-22;Q9ULU4-16;Q9ULU4-9;Q9ULU4-13;A0A087WV57;A0A087WYS3;Q9ULU4-4;Q9ULU4-17;Q9ULU4-15;Q9ULU4-8;Q9ULU4-5;Q9ULU4-20;Q9ULU4;Q9ULU4-10;Q9ULU4-11;Q9ULU4-7;Q9ULU4-19;A0A0A0MTK7;Q9ULU4-2;Q9ULU4-18	H7C4X9;A0A087WVZ6;Q9ULU4-3;Q9ULU4-6;Q9ULU4-23;Q9ULU4-21;Q9ULU4-14;Q9ULU4-12;Q9ULU4-22;Q9ULU4-16;Q9ULU4-9;Q9ULU4-13;A0A087WV57;A0A087WYS3;Q9ULU4-4;Q9ULU4-17;Q9ULU4-15;Q9ULU4-8;Q9ULU4-5;Q9ULU4-20;Q9ULU4;Q9ULU4-10;Q9ULU4-11;Q9ULU4-7;Q9ULU4-19
Double-stranded RNA-specific adenosine deaminase	ADAR	0	0	8.34154	9.20122	0	8.45996	0	0	0	3	3	3	8.5	8.5	8.5	79.473	0	9.6677	192190	4	Q13263-2;Q13263;M0R0K9	Q13263-2;Q13263;M0R0K9
Death-inducer obliterator 1	DIDO1	7.51072	8.44766	8.07007	10.4937	7.96538	8.45191	0	0	0	3	3	3	15.3	15.3	15.3	26.624	0	4.3424	697570	7	Q9P013	Q9P013
Kinase D-interacting substrate of 220 kDa	KIDINS220	10.2876	11.4809	7.33655	9.92628	0	0	0	0	0	6	6	6	10.1	10.1	10.1	90.043	0	27.85	1127500	13	Q63ZY3-3;Q63ZY3;Q63ZY3-2;K7EIU4;K7ERU2;K7ES05	Q63ZY3-3;Q63ZY3;Q63ZY3-2
60S ribosomal protein L32	RPL32	0	14.4312	0	16.5577	0	0	0	0	0	4	4	3	3.8	3.8	2.6	114.54	0	13.023	559630	10	U3KPZ7;Q9P2N5;A0A087X0H9;Q5T8P6-4;Q5T8P6	U3KPZ7;Q9P2N5
Cysteine-rich protein 2	CRIP2	0	13.7435	0	13.9124	13.9222	13.1012	0	0	0	17	17	17	12.2	12.2	12.2	218.52	0	68.252	5598300	45	Q14008-2;Q14008;Q14008-3;E9PQH5;H0YDX5;H0YCF6;H0YEK7	Q14008-2;Q14008;Q14008-3
Transcription factor E3	TFE3	0	13.5561	0	10.4591	0	0	0	0	0	1	1	1	3.5	3.5	3.5	52.023	0	7.7275	76222	5	H7BY98;H7C2K9;P21675-8;P21675-6;P21675-7;Q8IZX4;P21675-3;P21675-5;P21675-9;P21675;P21675-2;P21675-12;P21675-4	H7BY98;H7C2K9;P21675-8;P21675-6;P21675-7;Q8IZX4;P21675-3;P21675-5;P21675-9;P21675;P21675-2;P21675-12;P21675-4
Rho GTPase-activating protein 9	ARHGAP9	13.1841	13.0118	0	12.1954	0	12.2697	0	0	0	4	4	4	7.3	7.3	7.3	101.18	0	13.767	777580	10	Q8IY63-2;Q8IY63	Q8IY63-2;Q8IY63
Charged multivesicular body protein 2b	CHMP2B	0	12.8657	0	12.8644	13.1864	12.7796	0	0	0	14	14	14	14.3	14.3	14.3	175.29	0	68.337	6188300	54	Q5SW79;H0Y2V6;Q5SW79-3;Q5SW79-2;H0YB66;E5RIH6;E5RJT5;E5RFU8	Q5SW79;H0Y2V6;Q5SW79-3;Q5SW79-2
Pre-mRNA-processing factor 40 homolog A	PRPF40A	12.5387	12.8047	0	13.2933	0	12.879	0	0	0	57	57	57	57.6	57.6	57.6	109.44	0	323.31	367390000	383	myc_BirA_POT1;myc_BirA_deltaOB_POT1;Q9NUX5;B7Z7M5;Q9NUX5-2;Q5MJ34;A8MTK3;Q5MJ35;V9GZ21;V9GYE6;V9GY10;Q5MJ33;V9GZ00;C9JPG9;H7C0Z6;H7C4C7;H0YBT0;A0A087WUS5;P01106;P01106-2;M0R1M1;M0QYV8;A2A304;Q96NH3-5;Q9H9S5;Q96NH3;Q96NH3-4	myc_BirA_POT1;myc_BirA_deltaOB_POT1;Q9NUX5;B7Z7M5;Q9NUX5-2
Fragile X mental retardation syndrome-related protein 1	FXR1	0	12.1469	0	11.281	0	0	0	0	0	4	4	4	1.9	1.9	1.9	268.84	0	8.412	1002400	13	Q5VWN6;Q5VWN6-2	Q5VWN6;Q5VWN6-2
Alpha-globin transcription factor CP2;Transcription factor CP2-like protein 1	TFCP2	12.33	12.1239	0	0	0	0	0	0	0	2	2	2	8.7	8.7	8.7	64.675	0	4.6133	65964	2	Q4VXL4;D6RAA5;Q4VXL8;E7EMZ9;E9PBC6;O95359-2;O95359-6;O95359-1;O95359-5;O95359-3;O95359;H0Y911;E9PGB3	Q4VXL4;D6RAA5;Q4VXL8;E7EMZ9;E9PBC6;O95359-2;O95359-6;O95359-1;O95359-5;O95359-3;O95359;H0Y911;E9PGB3	TFCP2L1
Palladin	PALLD	12.2208	11.5555	0	12.6665	0	12.3977	0	0	0	14	14	14	16.6	16.6	16.6	153.94	0	33.427	1911200	27	P49790;P49790-3;P49790-2	P49790;P49790-3;P49790-2
ERC protein 2	ERC2	11.1542	10.9562	0	0	0	10.9118	0	0	0	4	4	4	2.4	2.4	2.4	331.77	0	22.804	264180	5	Q96L91-4;Q96L91-3;Q96L91-5;Q96L91-2;Q96L91;A0A0A0MR70	Q96L91-4;Q96L91-3;Q96L91-5;Q96L91-2;Q96L91;A0A0A0MR70
Protein Shroom3	SHROOM3	0	10.0509	0	8.84966	0	0	0	0	0	11	11	11	34.4	34.4	34.4	63.502	0	42.307	3207000	31	Q9UHD8-7;Q9UHD8-2;Q9UHD8-5;Q9UHD8;Q9UHD8-3;Q9UHD8-4;Q9UHD8-9;Q9UHD8-8;K7EJ51;K7EL40;K7ENL0;K7EK18;K7EJV0;K7EPY1;K7ER52;K7EIE4;K7ER14;K7EQD7;K7EJL9;K7ERG1;K7EQ08;K7ER34;K7EIR4;K7EKN4;K7EN52;K7ENQ5;K7EJZ2;K7ELJ9	Q9UHD8-7;Q9UHD8-2;Q9UHD8-5;Q9UHD8;Q9UHD8-3
Protein PRRC2A	PRRC2A	0	9.48943	0	9.2896	0	0	0	0	0	3	3	3	4.8	4.8	4.8	99.057	0	5.2118	1366900	7	Q96QC0	Q96QC0
Dynamin-binding protein	DNMBP	8.55689	9.27419	0	0	0	0	0	0	0	7	7	7	19.5	19.5	19.5	77.813	0	25.615	1425300	17	A0A0A0MSJ0;Q86XP3-2;Q86XP3	A0A0A0MSJ0;Q86XP3-2;Q86XP3
Mitogen-activated protein kinase kinase kinase kinase 4	MAP4K4	9.49805	9.19655	0	9.18602	0	0	0	0	0	21	21	21	27.3	27.3	27.3	120.27	0	55.49	9376400	63	Q86V48;Q86V48-2;Q86V48-3;E5RFK8;E5RHU7	Q86V48;Q86V48-2;Q86V48-3
Zinc finger protein 318	ZNF318	0	9.17008	0	8.35865	7.89336	0	0	0	0	1	1	1	3.2	3.2	3.2	75.085	0.007722	1.9152	242250	3	H0Y6F5;Q9H4I2	H0Y6F5;Q9H4I2
Nuclear factor related to kappa-B-binding protein	NFRKB	0	9.13983	0	10.4044	9.56424	9.26711	0	0	0	2	2	2	1.6	1.6	1.6	219.14	0	7.1803	239090	6	Q14686	Q14686
G patch domain-containing protein 1	GPATCH1	0	9.13371	0	0	9.92122	10.2543	0	0	0	1	1	1	2.9	2.9	2.9	50.817	0.0020161	2.1798	61858	3	Q9UN86-2;Q9UN86	Q9UN86-2;Q9UN86
Rho guanine nucleotide exchange factor 17	ARHGEF17	0	8.97367	0	0	7.86003	0	0	0	0	2	2	2	1.8	1.8	1.8	263.25	0	5.187	495570	7	H0YM23;O75179-6;O75179-7;O75179-2;O75179;H7C2F5;H3BLS9;H0YLQ3;E9PDP5;O75179-4;Q8IWZ3;Q8IWZ3-4;Q8IWZ3-6	H0YM23;O75179-6;O75179-7;O75179-2;O75179;H7C2F5;H3BLS9;H0YLQ3;E9PDP5;O75179-4;Q8IWZ3;Q8IWZ3-4;Q8IWZ3-6
Antigen KI-67	MKI67	0	7.64147	0	8.83406	0	6.89142	0	0	0	2	2	2	3.1	3.1	3.1	116.63	0	3.9725	82249	2	Q14676-4;Q14676-3;Q14676-2;Q14676;A2AB05	Q14676-4;Q14676-3;Q14676-2;Q14676;A2AB05
Mediator of RNA polymerase II transcription subunit 1	MED1	16.5367	0	0	0	0	15.5905	0	0	0	34	34	34	23.8	23.8	23.8	270.63	0	268.95	26446000	131	P46821;D6RA32;D6RA40;D6RCL2;D6RGJ3	P46821
Zinc finger CCCH domain-containing protein 15	ZC3H15	14.2918	0	0	13.3794	0	0	0	0	0	1	1	1	8.2	8.2	8.2	48.274	0	3.0893	487800	8	P46937-5;P46937-3;P46937-6;P46937-7;P46937-2;P46937-8;P46937;P46937-9	P46937-5;P46937-3;P46937-6;P46937-7;P46937-2;P46937-8;P46937;P46937-9
Histone deacetylase complex subunit SAP130	SAP130	0	0	0	13.7791	0	14.4335	0	0	0	1	1	1	6.1	6.1	6.1	35.228	0	19.84	60584	4	I3L4R8;P27694	I3L4R8;P27694
SAP30-binding protein	SAP30BP	0	0	0	13.592	13.855	13.4167	0	0	0	1	1	1	3	3	3	57.107	0	3.4758	55687	1	Q9H6T3-3;Q9H6T3-2;Q9H6T3	Q9H6T3-3;Q9H6T3-2;Q9H6T3
Melanoma-associated antigen B2	ZHX3	0	0	0	10.949	11.2331	11.1954	0	0	0	15	15	15	40.6	40.6	40.6	66.99	0	97.732	15810000	87	F8VQE1;Q9UHB6-2;Q9UHB6-5;Q9UHB6;Q9UHB6-4;F8VS07;Q9UHB6-3;F8VRN8	F8VQE1;Q9UHB6-2;Q9UHB6-5;Q9UHB6;Q9UHB6-4;F8VS07;Q9UHB6-3
Zinc fingers and homeoboxes protein 3	ARID1A	0	0	0	10.6026	10.4188	10.8822	0	0	0	3	3	3	8.6	8.6	8.6	72.531	0	4.0211	307610	8	E9PQ61;O75152;E9PBY7	E9PQ61;O75152;E9PBY7
AT-rich interactive domain-containing protein 1A	WAPAL	0	0	0	8.84169	0	9.92358	0	0	0	1	1	1	0.3	0.3	0.3	489.83	0.0093284	1.7088	0	1	A0A087WTM7;P04114	A0A087WTM7;P04114
Wings apart-like protein homolog	ZFR	0	0	0	10.9217	0	9.32233	0	0	0	1	1	1	1.9	1.9	1.9	70.973	0	3.9757	124450	2	Q14258	Q14258
Zinc finger RNA-binding protein	SPEN	0	0	0	9.28896	0	9.02472	0	0	0	5	5	5	11.8	11.8	11.8	74.484	0	11.579	1394600	15	Q86T24	Q86T24
Msx2-interacting protein	SRRM1	0	0	0	0	9.27773	8.56262	0	0	0	1	1	1	1.7	1.7	1.7	136.18	0	3.9799	129490	5	F8VXC8;Q8TAQ2-2;Q8TAQ2-3;Q8TAQ2	F8VXC8;Q8TAQ2-2;Q8TAQ2-3;Q8TAQ2
Serine/arginine repetitive matrix protein 1	TXNL1	0	0	0	12.5175	12.9119	0	0	0	0	1	1	1	3	3	3	66.476	0.0077071	1.9083	246060	4	A0A087WYU1;Q9Y5X1	A0A087WYU1;Q9Y5X1
Thioredoxin-like protein 1								0	0	0	6	6	6	6.2	6.2	6.2	209.02	0	18.104	2998300	17	A6NNK5;Q12888;Q12888-3;Q12888-2;C9JXV0;M0R142;H7C3N7	A6NNK5;Q12888;Q12888-3;Q12888-2;C9JXV0
								0	0	0	19	19	18	26.1	26.1	25	120.63	0	289.89	16944000	91	Q9Y2D5-6;Q9Y2D5-4;Q9Y2D5;Q9Y2D5-5;Q9Y2D5-7;C9JVY5;C9JZH4	Q9Y2D5-6;Q9Y2D5-4;Q9Y2D5;Q9Y2D5-5;Q9Y2D5-7;C9JVY5
								0	0	0	1	1	1	17.3	17.3	17.3	12.725	0.0020619	2.2927	68049	1	G3V235;G3V2Q3;G3V5E1;O75909-2;O75909-1;O75909;O75909-4	G3V235;G3V2Q3;G3V5E1;O75909-2;O75909-1;O75909;O75909-4
								0	0	0	3	3	3	11	11	11	48.326	0	10.285	1206500	10	Q8NHQ8;H0YG85;Q8NHQ8-2;Q6IB99;F5GYP8;F5H8C5;F5H0S5;F5H7J1	Q8NHQ8;H0YG85;Q8NHQ8-2
											3	3	3	1.7	1.7	1.7	251.11	0	2.867	150750	3	Q5VUA4	Q5VUA4
											3	3	3	3	3	3	220.62	0	6.8967	267020	7	Q14966;A0A096LNS4;Q14966-5;Q14966-3;C9JWN0;A0A096LPK8;A0A096LPH6;Q14966-2;Q14966-4	Q14966;A0A096LNS4;Q14966-5;Q14966-3
											5	5	5	15.7	15.7	15.7	57.643	0	16.126	1627900	26	H0Y2Y8;Q15942;Q15942-2;C9IZ41;H7C3D3	H0Y2Y8;Q15942;Q15942-2

## Sheet: log2_NONeg_CrapFilter_2IP_each
T: Protein names	T: Gene names	Log2(iBAQ WT1)	Log2(iBAQ WT2)	Log2(iBAQ WT3)	Log2(iBAQ DeltaOB1)	Log2(iBAQ DeltaOB2)	Log2(iBAQ DeltaOB3)	Log2(iBAQ DeltaOB1)	Log2(iBAQ DeltaOB1)	Log2(iBAQ DeltaOB1)	N: Peptides	N: Razor + unique peptides	N: Unique peptides	N: Sequence coverage [%]	N: Unique + razor sequence coverage [%]	N: Unique sequence coverage [%]	N: Mol. weight [kDa]	N: Q-value	N: Score	N: Intensity	N: MS/MS Count	T: Protein IDs	T: Majority protein IDs	Alternative_gene	IP1_dOB-WT	IP2_dOB-WT	Ip3_dOB-WT	All Ips enriched	Either of 2 Ips are enriched >50% in dOB						INFO
Nuclear pore glycoprotein p62	NUP62	0	14.6889	15.5346	14.7937	15.2901	15.1234	0	0	0	2	2	2	2.3	2.3	2.3	138.87	0	3.0879	227190	5	Q6P4R8-3;Q6P4R8;Q6P4R8-2	Q6P4R8-3;Q6P4R8;Q6P4R8-2		14.7937	0.601204	-0.411253	0	NUP62	NUP62	0		all Ips >50% enriched in dOB		** removed any protein that had a value in the negative control IP
Spliceosome-associated protein CWC15 homolog	CWC15	0	10.5982	14.1838	14.2421	14.5434	0	0	0	0	3	3	2	12.1	12.1	8.9	46.665	0	10.436	917010	9	E9PID8;E7EWR4;P33240-2;P33240;A0A0A0MT56	E9PID8;E7EWR4;P33240-2;P33240		14.2421	3.94516	-14.1838	0	CWC15	CWC15	0		NCOR2		** removed any protein with a Crapome score >25% (~appears in 102 or more IP out of 411)
Transcription factor jun-B	JUNB	0	13.2094	12.6264	13.9426	0	0	0	0	0	9	9	8	20.2	20.2	18	66.785	0	58.592	4119500	34	F8W930;Q9Y6M1-5;Q9Y6M1-6;Q9Y6M1-3;Q9Y6M1-4;Q9Y6M1-1;Q9Y6M1;O00425-2;Q9NZI8-2;Q9NZI8	F8W930;Q9Y6M1-5;Q9Y6M1-6;Q9Y6M1-3;Q9Y6M1-4;Q9Y6M1-1;Q9Y6M1		13.9426	-13.2094	-12.6264	0	0	0	0		CSTF2		** removed duplicate proteins
Cysteine-rich protein 2	CRIP2	0	13.7435	0	13.9124	13.9222	13.1012	0	0	0	17	17	17	12.2	12.2	12.2	218.52	0	68.252	5598300	45	Q14008-2;Q14008;Q14008-3;E9PQH5;H0YDX5;H0YCF6;H0YEK7	Q14008-2;Q14008;Q14008-3		13.9124	0.178746	13.1012	0	CRIP2	0	CRIP2		BRD4		** removed proteins that appear only in 1IP/3IPs per condition
Histone deacetylase complex subunit SAP130	SAP130	0	0	0	13.7791	0	14.4335	0	0	0	1	1	1	6.1	6.1	6.1	35.228	0	19.84	60584	4	I3L4R8;P27694	I3L4R8;P27694		13.7791	0	14.4335	0	SAP130	0	SAP130		NUP153
SAP30-binding protein	SAP30BP	0	0	0	13.592	13.855	13.4167	0	0	0	1	1	1	3	3	3	57.107	0	3.4758	55687	1	Q9H6T3-3;Q9H6T3-2;Q9H6T3	Q9H6T3-3;Q9H6T3-2;Q9H6T3		13.592	13.855	13.4167	SAP30BP	SAP30BP	SAP30BP	SAP30BP		At least enriched >50% in 2 Ips
Protein phosphatase 1 regulatory subunit 12A	PPP1R12A	0	12.2589	11.4904	13.4337	11.5105	11.2291	0	0	0	1	1	1	3.6	3.6	3.6	59.918	0	2.7429	88880	3	Q13492-4;Q13492-3;Q13492-2;Q13492-5;Q13492	Q13492-4;Q13492-3;Q13492-2;Q13492-5;Q13492		13.4337	-0.748343	-0.26128	0	0	0	0		NUP62
Nuclear pore complex protein Nup153	NUP153	0	8.84584	11.7842	13.411	12.6644	12.5345	0	0	0	7	7	7	4.1	4.1	4.1	268.04	0	11.181	1593200	18	C9JE98;C9J0Q5;C9JFD3;Q9Y618-5;Q9Y618-4;Q9Y618-3;Q9Y618;C9J7T7;Q9Y618-2;C9JQE8;H7C184;H7C0P3;H7C1J7;H0YGK8;C9J330	C9JE98;C9J0Q5;C9JFD3;Q9Y618-5;Q9Y618-4;Q9Y618-3;Q9Y618;C9J7T7;Q9Y618-2		13.411	3.81852	0.750288	NUP153	NUP153	NUP153	NUP153		CWC15
Drebrin-like protein	DBNL	0	0	10.4791	12.8703	0	11.0978	0	0	0	32	32	32	52.4	52.4	52.4	61.585	0	259.02	55401000	183	Q14247;Q14247-3;Q14247-2;H0YCD9;H0YEV2	Q14247;Q14247-3;Q14247-2		12.8703	0	0.618762	0	DBNL	0	DBNL		PDLIM7
Charged multivesicular body protein 2b	CHMP2B	0	12.8657	0	12.8644	13.1864	12.7796	0	0	0	14	14	14	14.3	14.3	14.3	175.29	0	68.337	6188300	54	Q5SW79;H0Y2V6;Q5SW79-3;Q5SW79-2;H0YB66;E5RIH6;E5RJT5;E5RFU8	Q5SW79;H0Y2V6;Q5SW79-3;Q5SW79-2		12.8644	0.320706	12.7796	0	CHMP2B	0	CHMP2B		RBM27
PDZ and LIM domain protein 7	PDLIM7	0	0	11.0408	12.6383	10.8777	11.198	0	0	0	3	2	2	8.8	5.8	5.8	47.626	0.005848	1.9716	385880	3	B1ALY0;Q8IXS6-2;C9JA33;Q8IXS6	B1ALY0;Q8IXS6-2;C9JA33;Q8IXS6		12.6383	10.8777	0.157246	0	PDLIM7	PDLIM7	0		ASPH
Thioredoxin-like protein 1	TXNL1	0	0	0	12.5175	12.9119	0	0	0	0	1	1	1	3	3	3	66.476	0.0077071	1.9083	246060	4	A0A087WYU1;Q9Y5X1	A0A087WYU1;Q9Y5X1		12.5175	12.9119	0	0	TXNL1	TXNL1	0		PHLDB1
Signal recognition particle 54 kDa protein	SRP54	0	11.1746	11.3942	12.132	11.1236	11.9967	0	0	0	9	9	9	21.9	21.9	21.9	65.391	0	18.8	1063000	22	G3V3A4;Q13573;G3V4X8;G3V5R3	G3V3A4;Q13573;G3V4X8		12.132	-0.0510095	0.602437	0	SRP54	0	SRP54		SEPT9
Synaptojanin-2	SYNJ2	0	12.2288	10.1944	12.0497	0	0	0	0	0	1	1	1	3.7	3.7	3.7	103.39	0	3.1172	51937	2	A9Z1X7;Q8IYB3-2;Q8IYB3	A9Z1X7;Q8IYB3-2;Q8IYB3		12.0497	-12.2288	-10.1944	0	0	0	0		HCFC1
SWI/SNF-related matrix-associated actin-dependent regulator of chromatin subfamily E member 1	SMARCE1	0	10.5816	10.7136	11.7519	10.7083	11.2302	0	0	0	1	1	1	1.5	1.5	1.5	216.85	0	2.3914	190260	2	Q8TF72	Q8TF72		11.7519	0.126731	0.516642	0	0	0	0		CUX1
RNA-binding protein 27	RBM27	0	0	11.3514	11.7128	11.9597	11.278	0	0	0	6	6	6	16.5	16.5	16.5	63.541	0	74.685	3409100	44	P46060;H0Y4Q3	P46060		11.7128	11.9597	-0.0733934	0	RBM27	RBM27	0		TP53BP1
Tight junction protein ZO-1	TNRC6B	0	11.1172	13.0393	11.2563	10.368	11.8584	0	0	0	10	10	10	29.9	29.9	29.9	59.593	0	42.514	5849300	38	Q15554;U3KQ35;H3BR06;J3KSZ6;H3BTA7;Q15554-4;J3KSJ9	Q15554;U3KQ35;H3BR06		11.2563	-0.749228	-1.1809	0	0	0	0		TPR
Zinc fingers and homeoboxes protein 3	ZHX3	0	0	0	10.949	11.2331	11.1954	0	0	0	15	15	15	40.6	40.6	40.6	66.99	0	97.732	15810000	87	F8VQE1;Q9UHB6-2;Q9UHB6-5;Q9UHB6;Q9UHB6-4;F8VS07;Q9UHB6-3;F8VRN8	F8VQE1;Q9UHB6-2;Q9UHB6-5;Q9UHB6;Q9UHB6-4;F8VS07;Q9UHB6-3		10.949	11.2331	11.1954	ZHX3	ZHX3	ZHX3	ZHX3		NCOA6
Zinc finger RNA-binding protein	ZFR	0	0	0	10.9217	0	9.32233	0	0	0	1	1	1	1.9	1.9	1.9	70.973	0	3.9757	124450	2	Q14258	Q14258		10.9217	0	9.32233	0	ZFR	0	ZFR		GPATCH1
Putative uncharacterized protein MYH16	MYH16	0	0	11.1067	10.8712	0	10.9717	0	0	0	23	23	23	17.2	17.2	17.2	201.8	0	148.03	16038000	98	A8MQ02;J3KN01;P55196;P55196-5;P55196-3;P55196-1;Q5TIG5;P55196-2;P55196-6;H0Y8L4;H0Y948;H0Y8U8;F8W9I4;E9PFY5;H0Y9I0;H0Y7R8	A8MQ02;J3KN01;P55196;P55196-5;P55196-3;P55196-1;Q5TIG5;P55196-2;P55196-6		10.8712	0	-0.135007	0	0	0	0		YEATS2
AT-rich interactive domain-containing protein 1A	ARID1A	0	0	0	10.6026	10.4188	10.8822	0	0	0	3	3	3	8.6	8.6	8.6	72.531	0	4.0211	307610	8	E9PQ61;O75152;E9PBY7	E9PQ61;O75152;E9PBY7		10.6026	10.4188	10.8822	ARID1A	ARID1A	ARID1A	ARID1A		CRIP2
Nuclear factor related to kappa-B-binding protein	NFRKB	0	9.13983	0	10.4044	9.56424	9.26711	0	0	0	2	2	2	1.6	1.6	1.6	219.14	0	7.1803	239090	6	Q14686	Q14686		10.4044	0.424412	9.26711	0	NFRKB	0	NFRKB		DBNL
Eukaryotic translation initiation factor 4 gamma 2	EIF4G2	0	0	12.215	10.02	0	9.68162	0	0	0	3	3	3	2.8	2.8	2.8	177.35	0	2.5997	92606	3	Q6XZF7;Q6XZF7-2	Q6XZF7		10.02	0	-2.53339	0	0	0	0		CHMP2B
Phosphatidylinositol-binding clathrin assembly protein	PICALM	0	0	10.8484	9.91204	0	10.046	0	0	0	7	7	7	20.3	20.3	20.3	63.944	0	31.532	3512200	28	Q96HC4;Q96HC4-7;Q96HC4-4;Q96HC4-6;H0Y8Y3;Q96HC4-3;Q96HC4-2;A0A0D9SFR4;H0YBI4;A0A0A0MSP3;D6RAA1;A0A0D9SFW3;D6RGG6;H0Y929;Q96HC4-5	Q96HC4;Q96HC4-7;Q96HC4-4;Q96HC4-6		9.91204	0	-0.802356	0	0	0	0		SRP54
Protein Shroom2	SHROOM2	0	0	9.43436	9.80803	0	8.26604	0	0	0	1	1	1	9	9	9	21.65	0	3.1304	54534	1	H7C2Y0;B5MCX3;Q15019;Q15019-3;Q15019-2	H7C2Y0;B5MCX3;Q15019;Q15019-3;Q15019-2		9.80803	0	-1.16832	0	0	0	0		NFRKB
Msx2-interacting protein	SPEN	0	0	0	9.28896	0	9.02472	0	0	0	5	5	5	11.8	11.8	11.8	74.484	0	11.579	1394600	15	Q86T24	Q86T24		9.28896	0	9.02472	0	SPEN	0	SPEN		MKI67
Double-stranded RNA-specific adenosine deaminase	ADAR	0	0	8.34154	9.20122	0	8.45996	0	0	0	3	3	3	8.5	8.5	8.5	79.473	0	9.6677	192190	4	Q13263-2;Q13263;M0R0K9	Q13263-2;Q13263;M0R0K9		9.20122	0	0.118423	0	0	0	0		EMSY
Wings apart-like protein homolog	WAPAL	0	0	0	8.84169	0	9.92358	0	0	0	1	1	1	0.3	0.3	0.3	489.83	0.0093284	1.7088	0	1	A0A087WTM7;P04114	A0A087WTM7;P04114		8.84169	0	9.92358	0	WAPAL	0	WAPAL		PRPF40A
Aspartyl/asparaginyl beta-hydroxylase	ASPH	0	0	9.76476	8.83952	9.84015	9.837	0	0	0	1	1	1	6	6	6	19.091	0.0076775	1.8855	299140	4	H0YI36;R4GN15;J3KPQ4;Q9BRR9-4;Q9BRR9-3;Q9BRR9-5;Q9BRR9-2;Q9BRR9	H0YI36;R4GN15;J3KPQ4;Q9BRR9-4;Q9BRR9-3;Q9BRR9-5;Q9BRR9-2;Q9BRR9		8.83952	9.84015	0.0722416	0	ASPH	ASPH	0		DDX42
Antigen KI-67	MKI67	0	7.64147	0	8.83406	0	6.89142	0	0	0	2	2	2	3.1	3.1	3.1	116.63	0	3.9725	82249	2	Q14676-4;Q14676-3;Q14676-2;Q14676;A2AB05	Q14676-4;Q14676-3;Q14676-2;Q14676;A2AB05		8.83406	-7.64147	6.89142	0	MKI67	0	MKI67
Zinc finger protein 318	ZNF318	0	9.17008	0	8.35865	7.89336	0	0	0	0	1	1	1	3.2	3.2	3.2	75.085	0.007722	1.9152	242250	3	H0Y6F5;Q9H4I2	H0Y6F5;Q9H4I2		8.35865	-1.27671	0	0	0	0	0
Pleckstrin homology-like domain family B member 1	PHLDB1	0	8.69589	8.79243	8.11458	9.97599	9.17876	0	0	0	5	5	5	32.6	32.6	32.6	20.63	0	33.355	1323600	10	Q13442;F8WBW6	Q13442		8.11458	1.2801	0.386332	0	PHLDB1	PHLDB1	0
Zinc finger CCCH domain-containing protein 4	ZC3H4	8.52771	11.0175	11.3761	12.7221	8.60959	9.36964	0	0	0	12	12	12	13.3	13.3	13.3	150.78	0	81.483	7484500	48	Q9ULM3;H0Y6M6	Q9ULM3		4.19443	-2.40792	-2.00648	0	0	0	0
SNW domain-containing protein 1	SNW1	10.3863	11.779	11.186	14.208	9.99322	11.2301	0	0	0	21	21	21	17.1	17.1	17.1	197.41	0	100.56	7716600	74	O43166-3;O43166-2;O43166;F5GYF8;G3V4Z3;H0YJY2	O43166-3;O43166-2;O43166;F5GYF8		3.82171	-1.7858	0.0440901	0	0	0	0
Serine/threonine-protein phosphatase 1 regulatory subunit 10	PPP1R10	8.21815	11.8752	12.1308	11.4669	12.3695	12.4884	0	0	0	1	1	1	2.1	2.1	2.1	64.18	0	3.4519	134620	3	G5E9V3;E9PGF6;E9PFQ4;Q86SQ0-2;Q86SQ0-3;Q86SQ0	G5E9V3;E9PGF6;E9PFQ4;Q86SQ0-2;Q86SQ0-3;Q86SQ0		3.24879	0.494288	0.357647	0	0	0	0
Death-inducer obliterator 1	DIDO1	7.51072	8.44766	8.07007	10.4937	7.96538	8.45191	0	0	0	3	3	3	15.3	15.3	15.3	26.624	0	4.3424	697570	7	Q9P013	Q9P013		2.98293	-0.482282	0.381844	0	0	0	0
Eukaryotic translation initiation factor 5B	EIF5B	8.23587	11.4547	11.5204	11.049	10.5623	10.5486	0	0	0	8	8	8	21.4	21.4	21.4	64.449	0	14.415	2589800	16	F8WAE5;Q9BY44-3;Q9BY44;C9IZE1;Q9BY44-4;H7C5Q3;Q9BY44-2;H7C5R5	F8WAE5;Q9BY44-3;Q9BY44;C9IZE1;Q9BY44-4		2.81316	-0.892373	-0.971793	0	0	0	0
Nuclear receptor corepressor 2	NCOR2	9.20516	10.2641	10.4366	10.95	11.3415	11.3632	0	0	0	1	1	1	2.9	2.9	2.9	99.326	0.0093809	1.7336	19359	1	Q14764	Q14764		1.74489	1.07737	0.926596	NCOR2	NCOR2	NCOR2	NCOR2
Protein EMSY	EMSY	10.1193	11.2297	10.8811	11.8089	11.2912	12.6212	0	0	0	3	3	3	4.7	4.7	4.7	105.55	0	2.7719	357290	4	B1AKL4;Q9NRA8;Q9NRA8-3;B0QYZ7;Q9NRA8-2	B1AKL4;Q9NRA8;Q9NRA8-3;B0QYZ7;Q9NRA8-2	C11orf30	1.68959	0.0614506	1.74007	0	EMSY	0	EMSY
Synaptojanin-1	SYNJ1	9.92751	9.95848	11.5134	11.5062	10.0164	11.2461	0	0	0	2	2	2	5.2	5.2	5.2	48.67	0	5.9826	505900	8	G3V4F7;P61011-2;P61011	G3V4F7;P61011-2;P61011		1.57865	0.0579102	-0.267344	0	0	0	0
Protein Red	IK	10.4966	0	12.7618	12.043	0	0	0	0	0	16	16	16	12.3	12.3	12.3	213.47	0	150.37	27714000	92	A6NEM2;P51610;P51610-4;P51610-2;P51610-3	A6NEM2;P51610;P51610-4;P51610-2;P51610-3		1.54644	0	-12.7618	0	0	0	0
Cleavage stimulation factor subunit 2	CSTF2	11.952	11.9796	11.8931	13.4752	13.4969	12.7587	0	0	0	5	5	5	19	19	19	41.603	0	41.006	1099900	12	B4E3S0;Q9ULV4;Q9ULV4-2;Q9ULV4-3;H0YHL7	B4E3S0;Q9ULV4;Q9ULV4-2;Q9ULV4-3;H0YHL7		1.52318	1.51725	0.865573	CSTF2	CSTF2	CSTF2	CSTF2
La-related protein 4	SEPT9	13.3462	12.7295	13.0146	14.7926	13.701	13.1641	0	0	0	15	15	15	10.7	10.7	10.7	196.71	0	104.3	3877400	49	Q9BY89;Q9BY89-2	Q9BY89		1.44635	0.971446	0.149576	0	SEPT9	SEPT9	0
Rho GTPase-activating protein 21	ARHGAP21	9.01881	8.78966	11.4552	10.3845	0	8.64638	0	0	0	17	17	17	8.9	8.9	8.9	425.23	0	40.443	2337700	34	A0A087WV20;A0A087WTU9;A0A087WZY3;Q8TCU4-3;Q8TCU4-2;Q8TCU4;H7C1D9	A0A087WV20;A0A087WTU9;A0A087WZY3;Q8TCU4-3;Q8TCU4-2;Q8TCU4		1.36565	-8.78966	-2.80879	0	0	0	0
Coronin;Coronin-1C	CHD8	11.6907	12.2977	12.8723	12.8252	12.2394	13.4023	0	0	0	7	7	7	4.4	4.4	4.4	290.52	0	41.155	5077300	27	Q9HCK8;Q9HCK8-2;G3V2T9	Q9HCK8;Q9HCK8-2		1.13456	-0.0583577	0.530075	0	0	0	0
Splicing factor 45	RBM17	12.4639	12.7914	14.0685	13.5901	0	13.6405	0	0	0	36	36	36	41.4	41.4	41.4	106.9	0	323.31	42038000	165	Q9P0K7-4;Q9P0K7-3;Q9P0K7;Q9P0K7-2;D6RB27;D6R9G4;D6RBY4;D6REL2;D6R9G6;D6RF74;D6RE17;D6RB25;D6RBW6	Q9P0K7-4;Q9P0K7-3;Q9P0K7;Q9P0K7-2		1.12626	-12.7914	-0.428055	0	0	0	0
DnaJ homolog subfamily B member 1	DNAJB1	10.1349	9.99548	10.2341	11.2435	10.0898	10.5374	0	0	0	2	2	2	5.4	5.4	5.4	45.746	0	7.491	244350	4	B4DDD6;Q9UJU6-6;Q9UJU6;Q9UJU6-2;Q9UJU6-3;F2Z2V3;F8WB73;F8WCK3;F2Z3E3;F8WC20;F8WBB2;F8WFE1;F8WBG8;H0Y5J4;Q9UJU6-5;Q9UJU6-4	B4DDD6;Q9UJU6-6;Q9UJU6;Q9UJU6-2;Q9UJU6-3;F2Z2V3;F8WB73;F8WCK3;F2Z3E3;F8WC20;F8WBB2;F8WFE1;F8WBG8;H0Y5J4;Q9UJU6-5;Q9UJU6-4		1.10853	0.0943632	0.303314	0	0	0	0
Protein ELYS	AHCTF1	11.623	12.0203	12.1528	12.6966	11.4249	10.5309	0	0	0	2	2	2	3.8	3.8	3.8	118.25	0	4.9663	422700	4	E7ET15;O15042-2;O15042;E7EW00;H0Y8D9;O15042-3	E7ET15;O15042-2;O15042;E7EW00;H0Y8D9;O15042-3		1.07354	-0.59535	-1.6219	0	0	0	0
Bromodomain-containing protein 4	BRD4	13.1693	14.6412	14.0815	14.2293	15.2606	14.9076	0	0	0	2	2	2	3.3	3.3	3.3	105.13	0	2.5185	133990	3	H0YBF7;A0A0A0MRE5;Q9ULH1;Q9ULH1-2;H0YBM4	H0YBF7;A0A0A0MRE5;Q9ULH1;Q9ULH1-2;H0YBM4		1.05996	0.619384	0.826158	BRD4	BRD4	BRD4	BRD4
TERF1-interacting nuclear factor 2	TINF2	14.8792	15.1039	14.9336	15.7796	15.002	15.0133	0	0	0	1	1	1	1.6	1.6	1.6	209.65	0	2.3733	68254	1	Q9UGU0-2;Q9UGU0	Q9UGU0-2;Q9UGU0		0.900464	-0.101838	0.0796781	0	0	0	0
Actin-binding protein anillin	ANLN	10.5065	10.4627	11.6953	11.3008	0	11.2123	0	0	0	13	13	13	8.3	8.3	8.3	231.71	0	128.36	4797900	55	A0A0J9YWL0;Q9Y4K1;Q9Y4K1-2;Q96QW7	A0A0J9YWL0;Q9Y4K1		0.794247	-10.4627	-0.482958	0	0	0	0
Pre-mRNA-processing factor 40 homolog A	PRPF40A	12.5387	12.8047	0	13.2933	0	12.879	0	0	0	57	57	57	57.6	57.6	57.6	109.44	0	323.31	367390000	383	myc_BirA_POT1;myc_BirA_deltaOB_POT1;Q9NUX5;B7Z7M5;Q9NUX5-2;Q5MJ34;A8MTK3;Q5MJ35;V9GZ21;V9GYE6;V9GY10;Q5MJ33;V9GZ00;C9JPG9;H7C0Z6;H7C4C7;H0YBT0;A0A087WUS5;P01106;P01106-2;M0R1M1;M0QYV8;A2A304;Q96NH3-5;Q9H9S5;Q96NH3;Q96NH3-4	myc_BirA_POT1;myc_BirA_deltaOB_POT1;Q9NUX5;B7Z7M5;Q9NUX5-2		0.75463	-12.8047	12.879	0	PRPF40A	0	PRPF40A
Uncharacterized protein KIAA1671	IGF2BP3	10.1378	12.2869	13.0408	10.8724	11.4616	11.9607	0	0	0	3	3	3	19.6	19.6	19.6	35.879	0	9.2425	441550	5	P17275	P17275		0.734607	-0.825242	-1.08012	0	0	0	0
ATP-dependent RNA helicase DDX42	DDX42	12.0958	12.2546	12.4112	12.825	11.5016	13.1466	0	0	0	5	5	5	6.9	6.9	6.9	153.36	0	11.82	527850	12	P39880-4;P39880-2;P39880;P39880-3;Q13948-9;Q13948-10;Q13948-2;Q13948;P39880-6;P39880-5;P39880-9	P39880-4;P39880-2;P39880;P39880-3;Q13948-9;Q13948-10;Q13948-2;Q13948;P39880-6;P39880-5;P39880-9		0.729153	-0.752968	0.73537	0	DDX42	0	DDX42
Synemin	SYNM	12.7726	13.0115	12.7797	13.4759	11.386	12.6206	0	0	0	14	14	14	17.8	17.8	17.8	136.14	0	57.469	5475200	43	E9PHV5;P28290;P28290-2;P28290-3;E7EUL7;H7BZ26	E9PHV5;P28290;P28290-2;P28290-3;E7EUL7		0.703216	-1.62552	-0.159087	0	0	0	0
Eukaryotic translation initiation factor 5	ZYX	13.4817	12.5162	13.445	14.1502	12.6961	13.5326	0	0	0	2	2	2	5.3	5.3	5.3	109.73	0	7.9645	224690	7	Q6P2E9-2;Q6P2E9	Q6P2E9-2;Q6P2E9		0.66855	0.179927	0.0875846	0	0	0	0
Ras association domain-containing protein 8	AAK1	10.924	12.28	13.175	11.5704	12.8329	12.7236	0	0	0	2	2	2	9.4	9.4	9.4	45.57	0	5.761	222980	8	Q8WXF1-2;Q8WXF1;X6RDA4	Q8WXF1-2;Q8WXF1;X6RDA4		0.646429	0.552931	-0.451434	0	0	0	0
LIM and calponin homology domains-containing protein 1	PEAK1	11.4145	12.7025	13.3771	12.0059	10.2922	11.9699	0	0	0	2	2	2	2.2	2.2	2.2	206.13	0	5.374	260870	7	Q96Q89-3;Q96Q89;Q96Q89-2;Q96Q89-5;Q96Q89-4	Q96Q89-3;Q96Q89;Q96Q89-2;Q96Q89-5;Q96Q89-4		0.591343	-2.41027	-1.40722	0	0	0	0
Pinin	PNN	12.9425	13.3098	13.6765	13.5137	13.6583	13.1799	0	0	0	9	9	9	8.1	8.1	8.1	193.1	0	32.138	3117600	30	Q9H792;H0YN99;H3BUZ5	Q9H792;H0YN99;H3BUZ5		0.571268	0.348563	-0.496615	0	0	0	0
Host cell factor 1;HCF N-terminal chain 1;HCF N-terminal chain 2;HCF N-terminal chain 3;HCF N-terminal chain 4;HCF N-terminal chain 5;HCF N-terminal chain 6;HCF C-terminal chain 1;HCF C-terminal chain 2;HCF C-terminal chain 3;HCF C-terminal chain 4;HCF C-terminal chain 5;HCF C-terminal chain 6	HCFC1	15.2543	15.3306	14.5562	15.8211	16.2778	16.3636	0	0	0	19	19	19	22.6	22.6	22.6	148.63	0	138.1	23839000	104	Q6Y7W6-4;Q6Y7W6-5;Q6Y7W6;I1E4Y6;Q6Y7W6-3;E7ESB6;C9JHW1;C9JW88;C9JH18;F8WCD5;C9JPV7;C9JXQ0;C9J0V6;C9JHT0;C9JRZ2	Q6Y7W6-4;Q6Y7W6-5;Q6Y7W6;I1E4Y6;Q6Y7W6-3;E7ESB6		0.566811	0.947212	1.80743	0	0	HCFC1	HCFC1
Telomeric repeat-binding factor 2	TERF2	14.6832	14.4547	15.3061	15.2379	15.0557	14.7053	0	0	0	10	10	10	18.8	18.8	18.8	73.666	0	47.565	9280300	51	Q8N3V7-3;Q8N3V7-2;Q8N3V7	Q8N3V7-3;Q8N3V7-2;Q8N3V7		0.55476	0.600979	-0.600789	0	0	0	0
SURP and G-patch domain-containing protein 1	SUGP1	12.6231	12.3375	12.5445	13.1555	13.0384	9.98442	0	0	0	2	2	2	1.1	1.1	1.1	402.24	0	8.542	236160	3	Q96T58	Q96T58		0.532371	0.700922	-2.56006	0	0	0	0
Protein FAM208A	FAM208A	11.073	11.9646	11.1295	11.5903	10.9226	12.2001	0	0	0	10	10	10	25.9	25.9	25.9	83.474	0	32.9	4107000	50	M0R165;Q9UBC2-3;Q9UBC2;Q9UBC2-2;Q9UBC2-4;M0R2S2;K7EJR2;M0R330;M0R1V5;M0R3I1;M0QX30	M0R165;Q9UBC2-3;Q9UBC2;Q9UBC2-2;Q9UBC2-4;M0R2S2		0.517256	-1.04205	1.07056	0	0	0	0
Protein PML	PML	13.3922	12.8344	12.0049	13.899	11.8363	13.7192	0	0	0	3	3	3	9	9	9	46.51	0	4.686	355960	6	Q9NR12-2;Q9NR12;D6RAN1;D6RF83;H7BYK4;D6RH06;Q9NR12-3;Q9NR12-5;Q9NR12-6;Q9NR12-4	Q9NR12-2;Q9NR12;D6RAN1;D6RF83;H7BYK4;D6RH06;Q9NR12-3;Q9NR12-5;Q9NR12-6;Q9NR12-4		0.506796	-0.998085	1.71432	0	0	0	0
Paraspeckle component 1	PSPC1	11.086	0	11.4504	11.5453	0	11.0865	0	0	0	4	4	4	7.2	7.2	7.2	89.333	0	5.4417	298530	5	D3DTX6;Q96SB3;Q9ULJ8;Q9ULJ8-4;Q9ULJ8-5;Q9ULJ8-3	D3DTX6;Q96SB3		0.459251	0	-0.363918	0	0	0	0
Leucine zipper protein 1	LUZP1	14.4524	14.9343	14.6406	14.9088	13.5594	13.2816	0	0	0	8	8	8	20.1	20.1	20.1	90.978	0	42.838	4091300	34	A0A0B4J210;Q6PKG0;Q6PKG0-3;E5RH50;H0YC33;H0YAX9;H0YC73;H0YBW1	A0A0B4J210;Q6PKG0;Q6PKG0-3;E5RH50;H0YC33		0.456334	-1.37496	-1.35907	0	0	0	0
Palladin	PALLD	12.2208	11.5555	0	12.6665	0	12.3977	0	0	0	14	14	14	16.6	16.6	16.6	153.94	0	33.427	1911200	27	P49790;P49790-3;P49790-2	P49790;P49790-3;P49790-2		0.445697	-11.5555	12.3977	0	0	0	0
Kinesin-like protein KIF20B	KIF20B	8.71005	0	9.85862	9.14473	0	7.69801	0	0	0	1	1	1	0.7	0.7	0.7	145.08	0.0020284	2.2057	895140	0	B3KV94;Q9UGL1;Q9UGL1-2	B3KV94;Q9UGL1;Q9UGL1-2		0.434686	0	-2.16061	0	0	0	0
Regulation of nuclear pre-mRNA domain-containing protein 2	KIAA1671	12.4967	12.4274	13.1248	12.905	9.48846	11.2355	0	0	0	24	1	0	15.4	0.7	0	197.62	0	25.698	2697900	6	J3KNE0;A6NKT7	J3KNE0;A6NKT7		0.408263	-2.93898	-1.88932	0	0	0	0
Ribosome-binding protein 1	CORO1C	13.6352	12.5093	13.0594	14.0354	12.3763	11.6342	0	0	0	13	1	1	9.1	0.8	0.8	198.92	0.0021053	2.364	0	1	Q99666	Q99666		0.400249	-0.133041	-1.42519	0	0	0	0
U4/U6.U5 tri-snRNP-associated protein 1	SART1	13.3322	12.6182	14.2513	13.6965	13.0021	13.6167	0	0	0	2	2	2	12.8	12.8	12.8	15.616	0	2.5964	829870	3	D3YTB1;F8W727;P62910;D3YTI8	D3YTB1;F8W727;P62910;D3YTI8		0.364356	0.383956	-0.634597	0	0	0	0
HAUS augmin-like complex subunit 6	PDAP1	14.9655	14.3729	13.5783	15.2792	14.7287	0	0	0	0	1	1	1	4.2	4.2	4.2	28.673	0.004008	2.1249	38713	1	A0A0U1RR30;A0A0U1RRM1;Q8WXI9;Q86YP4-2;Q86YP4;Q86YP4-3	A0A0U1RR30;A0A0U1RRM1;Q8WXI9;Q86YP4-2;Q86YP4;Q86YP4-3		0.313698	0.355853	-13.5783	0	0	0	0
Tight junction protein ZO-2	TJP2	12.4916	11.4868	12.849	12.7506	11.5354	12.4989	0	0	0	2	2	2	6.6	6.6	6.6	43.933	0	2.3671	163410	1	F8VWL0;Q12800-2;Q12800-3;Q12800-4;Q12800;F8VX55;Q9NZI6	F8VWL0;Q12800-2;Q12800-3;Q12800-4;Q12800;F8VX55;Q9NZI6		0.259067	0.0485878	-0.35011	0	0	0	0
Homeobox protein cut-like 1;Protein CASP	CUX1	9.29737	8.253	10.1483	9.52333	9.13907	11.7675	0	0	0	7	7	7	10.9	10.9	10.9	74.583	0	16.632	3040100	22	E9PLT0;O75534-2;O75534;O75534-3;O75534-4	E9PLT0;O75534-2;O75534;O75534-3;O75534-4		0.225952	0.886069	1.61913	0	0	CUX1	CUX1
Insulin-like growth factor 2 mRNA-binding protein 2	IGF2BP2	14.0357	14.5683	15.1766	14.2155	13.4584	13.6393	0	0	0	6	6	6	9.7	9.7	9.7	91.127	0	29.975	1089300	14	Q5VY60;Q7Z4H7-3;Q7Z4H7;Q5SYF9;Q7Z4H7-2	Q5VY60;Q7Z4H7-3;Q7Z4H7;Q5SYF9;Q7Z4H7-2		0.179875	-1.10991	-1.53726	0	0	0	0
Probable JmjC domain-containing histone demethylation protein 2C	JMJD1C	14.777	14.261	14.8588	14.9308	14.4817	14.742	0	0	0	13	13	13	12.6	12.6	12.6	141.44	0	23.248	4955800	29	A0A024R4E5;Q00341;Q00341-2;H0Y394;H7C0A4;C9JIZ1;C9JZI8;C9J5E5;C9JT62;C9JHS7;C9JK79;C9JHZ8;C9JES8;H7BZC3;C9JHS9;C9J739;C9JMQ6;C9JQ82;C9JBS3;C9JEJ8;A0A0U1RVI6;C9JHN6;H7C2D1	A0A024R4E5;Q00341;Q00341-2;H0Y394		0.153831	0.220743	-0.116813	0	0	0	0
Tumor suppressor p53-binding protein 1	TP53BP1	11.4344	11.699	11.9258	11.5666	13.1477	13.0004	0	0	0	7	7	7	10	10	10	130.44	0	38.463	2405800	33	Q9UDY2-6;Q9UDY2-3;Q9UDY2;Q9UDY2-7;Q9UDY2-5;Q9UDY2-4;Q9UDY2-2	Q9UDY2-6;Q9UDY2-3;Q9UDY2;Q9UDY2-7;Q9UDY2-5;Q9UDY2-4;Q9UDY2-2		0.132257	1.44872	1.07461	0	0	TP53BP1	TP53BP1
Nucleoprotein TPR	TPR	16.0093	15.6467	15.7602	16.1359	16.9146	16.6885	0	0	0	6	6	6	10.2	10.2	10.2	148.57	0	16.3	1377100	13	H0Y720;Q9UPQ9-1;Q9UPQ9;Q9UPQ9-2	H0Y720;Q9UPQ9-1;Q9UPQ9		0.12663	1.26795	0.928349	0	0	TPR	TPR
Junctional protein associated with coronary artery disease	KIAA1462	11.7766	12.5669	11.578	11.9029	9.9714	11.5705	0	0	0	1	1	1	4.5	4.5	4.5	35.675	0	3.0156	86075	1	P05412	P05412		0.126343	-2.59549	-0.00752256	0	0	0	0
Afadin	MLLT4	14.5904	14.8298	15.0912	14.646	13.9018	14.5844	0	0	0	2	2	2	2.5	2.5	2.5	168.48	0	2.6513	11842000	4	Q15648;Q15648-3	Q15648;Q15648-3		0.055643	-0.928012	-0.506795	0	0	0	0
Transcription initiation factor TFIID subunit 1;Transcription initiation factor TFIID subunit 1-like	TAF1	0	10.1227	10.8261	0	9.44971	0	0	0	0	4	4	4	4.5	4.5	4.5	168.16	0	9.4658	1070200	14	A0A0D9SGJ6;J3KQV8;O43426;C9JW66;J3KPK1;C9JFZ1;O43426-4;O43426-2	A0A0D9SGJ6;J3KQV8;O43426	TAF1L	0	-0.672993	-10.8261	0	0	0	0
Serine/arginine repetitive matrix protein 1	SRRM1	0	0	0	0	9.27773	8.56262	0	0	0	1	1	1	1.7	1.7	1.7	136.18	0	3.9799	129490	5	F8VXC8;Q8TAQ2-2;Q8TAQ2-3;Q8TAQ2	F8VXC8;Q8TAQ2-2;Q8TAQ2-3;Q8TAQ2		0	9.27773	8.56262	0	0	SRRM1	SRRM1
Nuclear receptor coactivator 6	NCOA6	0	0	8.8275	0	10.3878	10.7931	0	0	0	23	23	23	31.2	31.2	31.2	80.592	0	219.02	23358000	99	P49959;F8W7U8;P49959-3;P49959-2;F5GXT0;F5H742;F5H256	P49959;F8W7U8;P49959-3;P49959-2		0	10.3878	1.96561	0	0	NCOA6	NCOA6
Paralemmin-2	PALM2-AKAP2	0	13.1365	12.0705	0	0	0	0	0	0	25	25	25	23	23	23	212.57	0	151.15	20468000	128	P35658-2;P35658-4;P35658;P35658-3;P35658-5;A0A0A0MSW3;H0Y837;B7ZAV2;H0YF36;E9PKD2;H0YDS4	P35658-2;P35658-4;P35658;P35658-3;P35658-5;A0A0A0MSW3	PALM2	0	-13.1365	-12.0705	0	0	0	0
Nuclear factor of activated T-cells 5	NFAT5	0	11.8016	12.8599	0	0	0	0	0	0	30	30	29	22	22	21.2	197.4	0	90.724	26050000	105	Q15746-4;Q15746-5;Q15746-2;Q15746-3;Q15746-6;Q15746;Q15746-11;Q15746-7;Q15746-9;F8WBL7;D6R9C2;Q15746-10;Q15746-8	Q15746-4;Q15746-5;Q15746-2;Q15746-3;Q15746-6;Q15746		0	-11.8016	-12.8599	0	0	0	0
G patch domain-containing protein 1	GPATCH1	0	9.13371	0	0	9.92122	10.2543	0	0	0	1	1	1	2.9	2.9	2.9	50.817	0.0020161	2.1798	61858	3	Q9UN86-2;Q9UN86	Q9UN86-2;Q9UN86		0	0.787509	10.2543	0	0	GPATCH1	GPATCH1
Rho guanine nucleotide exchange factor 17	ARHGEF17	0	8.97367	0	0	7.86003	0	0	0	0	2	2	2	1.8	1.8	1.8	263.25	0	5.187	495570	7	H0YM23;O75179-6;O75179-7;O75179-2;O75179;H7C2F5;H3BLS9;H0YLQ3;E9PDP5;O75179-4;Q8IWZ3;Q8IWZ3-4;Q8IWZ3-6	H0YM23;O75179-6;O75179-7;O75179-2;O75179;H7C2F5;H3BLS9;H0YLQ3;E9PDP5;O75179-4;Q8IWZ3;Q8IWZ3-4;Q8IWZ3-6		0	-1.11364	0	0	0	0	0
Sorting nexin;Sorting nexin-9	SNX9	10.8024	11.266	11.4302	10.7974	0	0	0	0	0	3	3	3	3	3	3	194.61	0	7.8289	326720	4	O60292;M0R2Q7	O60292		-0.00501723	-11.266	-11.4302	0	0	0	0
Protein PRRC2C	PRRC2C	11.5134	11.2965	11.3095	11.4865	10.4424	9.03053	0	0	0	5	5	5	18.1	18.1	18.1	33.152	0	15.06	483210	7	H0YIS4;H0YHI8;F8VZN8;O14974-5;O14974-4;O14974-3;O14974-2;O14974	H0YIS4;H0YHI8;F8VZN8;O14974-5;O14974-4;O14974-3;O14974-2;O14974		-0.0268488	-0.85409	-2.279	0	0	0	0
Apoptotic chromatin condensation inducer in the nucleus	ACIN1	13.7005	13.4779	14.1055	13.6484	14.356	14.0772	0	0	0	7	2	2	17.3	4	4	75.491	0	3.0973	64831	2	P42166;P42167-3	P42166;P42167-3		-0.0521905	0.878155	-0.0282664	0	0	0	0
Uncharacterized protein FLJ45252 ; AP2-associated protein kinase 1	TJP1	13.1421	13.5969	13.0997	13.0707	11.9433	12.8118	0	0	0	1	1	1	6.9	6.9	6.9	47.401	0	8.0375	64966	1	H0Y704;H7BZT5;O15231-5;O15231-4;O15231-7;O15231;O15231-3;O15231-8;O15231-6	H0Y704;H7BZT5;O15231-5;O15231-4;O15231-7;O15231;O15231-3;O15231-8;O15231-6		-0.0714494	-1.65357	-0.287926	0	0	0	0
Adrenocortical dysplasia protein homolog	ACD	15.9338	15.8515	15.9182	15.8522	16.1861	16.2691	0	0	0	7	7	2	29.2	29.2	7	46.306	0	25.547	2924300	30	G5E972;P42167;P42167-2;H0YJH7	G5E972;P42167;P42167-2;H0YJH7		-0.0815473	0.334565	0.350819	0	0	0	0
Microfibrillar-associated protein 1	MFAP1	11.4988	11.9587	12.1316	11.4147	11.0814	11.5004	0	0	0	1	1	1	3.3	3.3	3.3	113.56	0	2.4914	100290	5	C9J840;E7EX83;A0A0D9SG62;H7C0P6;E7ENQ1;G3XAA2;H7C360;G5E948;E7EN19;E7ESS2;A0A0D9SEY1;O95819-4;O95819-2;O95819;O95819-5;O95819-3	C9J840;E7EX83;A0A0D9SG62;H7C0P6;E7ENQ1;G3XAA2;H7C360;G5E948;E7EN19;E7ESS2;A0A0D9SEY1;O95819-4;O95819-2;O95819;O95819-5;O95819-3		-0.0840613	-0.877281	-0.631238	0	0	0	0
Intraflagellar transport protein 74 homolog	IFT74	12.073	11.0468	12.2975	11.915	10.3747	10.6826	0	0	0	1	1	1	2.8	2.8	2.8	103.34	0	2.8571	126620	4	Q9BRR8	Q9BRR8		-0.157987	-0.672069	-1.61482	0	0	0	0
LIM domain and actin-binding protein 1	LIMA1	16.0039	16.1501	16.4751	15.7888	14.9996	14.9847	0	0	0	4	4	4	5.1	5.1	5.1	194.57	0	6.1341	513800	6	Q9ULH0-4;Q9ULH0;Q9ULH0-5;Q9ULH0-2;F8WAY8;E9PH70;Q9ULH0-3	Q9ULH0-4;Q9ULH0;Q9ULH0-5;Q9ULH0-2		-0.215166	-1.15048	-1.4904	0	0	0	0
Trinucleotide repeat-containing gene 6B protein	LARP4	12.7312	12.5706	13.0179	12.4679	0	10.4038	0	0	0	1	1	1	6.3	6.3	6.3	21.353	0.002045	2.2563	119020	2	H0Y4U8;Q9UBB9	H0Y4U8;Q9UBB9		-0.263327	-12.5706	-2.61418	0	0	0	0
CD2-associated protein	CD2AP	16.4908	15.8957	15.416	16.1947	14.9749	14.774	0	0	0	1	1	1	3.9	3.9	3.9	35.822	0.007619	1.7558	33539	1	Q8IVM0;Q8IVM0-2	Q8IVM0;Q8IVM0-2		-0.29614	-0.920831	-0.642024	0	0	0	0
Zinc finger CCCH domain-containing protein 11A	ZC3H11A	11.4055	8.95675	9.55622	11.0964	8.62476	8.79572	0	0	0	8	8	8	7.9	7.9	7.9	130.08	0	19.225	1512900	18	H7C5E4;Q8IZH2-2;Q8IZH2	H7C5E4;Q8IZH2-2;Q8IZH2		-0.309128	-0.331995	-0.760504	0	0	0	0
Mitogen-activated protein kinase kinase kinase kinase 4	MAP4K4	9.49805	9.19655	0	9.18602	0	0	0	0	0	21	21	21	27.3	27.3	27.3	120.27	0	55.49	9376400	63	Q86V48;Q86V48-2;Q86V48-3;E5RFK8;E5RHU7	Q86V48;Q86V48-2;Q86V48-3		-0.312036	-9.19655	0	0	0	0	0
YLP motif-containing protein 1	YLPM1	11.9691	11.6411	12.5922	11.6222	12.3911	12.3843	0	0	0	2	2	2	5.8	5.8	5.8	74.89	0	8.1771	261290	6	Q15061	Q15061		-0.3469	0.749952	-0.207875	0	0	0	0
Chromosome alignment-maintaining phosphoprotein 1	CHAMP1	11.3111	11.1451	11.9187	10.962	9.99789	11.8087	0	0	0	1	1	1	23	23	23	22.079	0.002008	2.1423	36971	1	Q9UKY7-2;Q9UKY7	Q9UKY7-2;Q9UKY7		-0.349168	-1.14722	-0.110032	0	0	0	0
Kinase D-interacting substrate of 220 kDa	KIDINS220	10.2876	11.4809	7.33655	9.92628	0	0	0	0	0	6	6	6	10.1	10.1	10.1	90.043	0	27.85	1127500	13	Q63ZY3-3;Q63ZY3;Q63ZY3-2;K7EIU4;K7ERU2;K7ES05	Q63ZY3-3;Q63ZY3;Q63ZY3-2		-0.361316	-11.4809	-7.33655	0	0	0	0
Ankyrin repeat domain-containing protein 17;Ankyrin repeat and KH domain-containing protein 1	ANKRD17	10.0643	0	10.2653	9.69798	9.16473	10.3442	0	0	0	38	38	38	20.2	20.2	20.2	605.64	0	178.9	27519000	143	Q8IVF2-3;Q8IVF2;Q8IVF2-2	Q8IVF2-3;Q8IVF2	ANKHD1	-0.366363	9.16473	0.0789215	0	0	0	0
Arf-GAP with SH3 domain, ANK repeat and PH domain-containing protein 1	ASAP1	10.1328	0	8.65646	9.75914	0	0	0	0	0	8	8	8	6.8	6.8	6.8	217.33	0	27.726	710320	14	Q5T5U3;A0A087WW76;E7ESW5;F8W9U9;Q5T5U3-3	Q5T5U3;A0A087WW76;E7ESW5;F8W9U9;Q5T5U3-3		-0.373618	0	-8.65646	0	0	0	0
Ras-associated and pleckstrin homology domains-containing protein 1	RAPH1	11.0421	11.2856	11.6109	10.6579	0	10.9421	0	0	0	3	3	3	6	6	6	108.99	0	5.2512	840280	7	E5RJ29;Q9NYI0-2;Q9NYI0;A0A087X1Z0;A0A087WXD8;B4DKF8;Q9NYI0-3	E5RJ29;Q9NYI0-2;Q9NYI0		-0.384126	-11.2856	-0.668739	0	0	0	0
Centriolar coiled-coil protein of 110 kDa	CCP110	11.9276	12.5992	12.7187	11.5002	11.56	11.4681	0	0	0	1	1	1	24.5	24.5	24.5	5.8395	0	2.4412	151610	2	E9PI28;E9PI12;Q9H6J7-3;Q9H6J7-4;Q9H6J7;Q9H6J7-2	E9PI28;E9PI12;Q9H6J7-3;Q9H6J7-4;Q9H6J7;Q9H6J7-2		-0.427348	-1.03924	-1.25062	0	0	0	0
PDZ and LIM domain protein 5	PDLIM5	14.834	13.521	13.6008	14.3973	13.641	13.6222	0	0	0	2	2	2	9.4	9.4	9.4	42.932	0	4.4776	472330	6	Q8WX93-7;Q8WX93-4;Q8WX93-8;Q8WX93-3;Q8WX93-5;Q8WX93	Q8WX93-7;Q8WX93-4;Q8WX93-8;Q8WX93-3;Q8WX93-5;Q8WX93		-0.436637	0.120049	0.0213241	0	0	0	0
Eukaryotic translation initiation factor 2A;Eukaryotic translation initiation factor 2A, N-terminally processed	EIF2A	14.1492	12.8648	13.6646	13.7112	13.0998	13.1661	0	0	0	2	2	2	1.2	1.2	1.2	216.08	0.0076628	1.8763	41927	2	Q8TD57-3;Q8TD57	Q8TD57-3;Q8TD57		-0.437955	0.234954	-0.498505	0	0	0	0
Caldesmon	CALD1	19.3251	19.535	19.0374	18.8786	18.2478	18.5892	0	0	0	3	3	3	6.5	6.5	6.5	89.098	0	6.9731	1039100	9	Q96JM3	Q96JM3		-0.446585	-1.28727	-0.448244	0	0	0	0
Src substrate cortactin	CTTN	18.5212	18.3347	18.5396	18.0592	17.8531	17.9255	0	0	0	1	1	1	8.1	8.1	8.1	25.503	0.0020833	2.3268	44884	1	I3L297;P46108-2;P46108	I3L297;P46108-2;P46108		-0.461989	-0.481557	-0.614124	0	0	0	0
Septin-9	DSG2	12.7049	12.6165	13.0096	12.2399	0	11.4643	0	0	0	1	1	1	29.9	29.9	29.9	14.84	0	6.3873	180920	2	C9JTJ5;C9J683;H7BXF5;Q9H0E3;Q9H0E3-3	C9JTJ5;C9J683;H7BXF5;Q9H0E3;Q9H0E3-3		-0.465009	-12.6165	-1.54524	0	0	0	0
Zyxin	AIM1	13.1243	12.9513	13.3796	12.6522	11.9462	12.4836	0	0	0	2	2	2	7.9	7.9	7.9	52.69	0	2.471	117950	2	A0A0A0MTF7;Q9UQR1	A0A0A0MTF7;Q9UQR1		-0.472081	-1.00511	-0.89601	0	0	0	0
Phostensin	PPP1R18	15.3767	14.2731	16.0856	14.8943	14.5077	14.7223	0	0	0	7	7	7	14.1	14.1	14.1	70.023	0	11.844	2128700	16	P29590-5;P29590;H3BT29;P29590-4;P29590-12;P29590-2;P29590-9;P29590-3;P29590-8;P29590-11;H3BUJ5;H3BT57;P29590-14;P29590-10;P29590-13;H3BVD2	P29590-5;P29590;H3BT29;P29590-4;P29590-12;P29590-2;P29590-9;P29590-3;P29590-8;P29590-11;H3BUJ5;H3BT57;P29590-14;P29590-10;P29590-13		-0.482405	0.234593	-1.3633	0	0	0	0
Supervillin	SVIL	13.4544	13.1593	13.711	12.9673	11.2163	11.1669	0	0	0	3	3	3	15.7	15.7	15.7	38.629	0	11.931	1866300	9	Q13501-2;E9PFW8;E7EMC7;Q13501;C9JRJ8	Q13501-2;E9PFW8;E7EMC7;Q13501		-0.487148	-1.94301	-2.54411	0	0	0	0
Alstrom syndrome protein 1	ALMS1	10.5905	11.0311	11.9215	10.0913	7.11072	10.5172	0	0	0	2	2	2	3	3	3	132.65	0.0039761	2.0725	93620	4	H0YCK3;P55265-5;P55265-3;P55265-2;P55265;P55265-4	H0YCK3;P55265-5;P55265-3;P55265-2;P55265;P55265-4		-0.49919	-3.92036	-1.40433	0	0	0	0
Pseudopodium-enriched atypical kinase 1	RPRD2	13.0839	13.1493	13.2922	12.5824	13.1063	13.2126	0	0	0	4	4	4	3.1	3.1	3.1	210.13	0	13.742	1936500	12	A6NNN6;Q15154-2;Q15154;H0YBA1;E7ETA6;E5RGQ4;E9PGW9;E7EV93;Q15154-3	A6NNN6;Q15154-2;Q15154;H0YBA1;E7ETA6		-0.501524	-0.0429374	-0.0795598	0	0	0	0
Leucine-rich repeat and calponin homology domain-containing protein 1	ZBTB33	13.2378	12.99	13.444	12.733	11.5475	0	0	0	0	4	4	4	5.2	5.2	5.2	149.61	0	13.498	1177900	14	Q86UP2-2;Q86UP2-4;Q86UP2;Q86UP2-3;H0YJZ8;G3V5G2;G3V4Y7	Q86UP2-2;Q86UP2-4;Q86UP2;Q86UP2-3;H0YJZ8;G3V5G2;G3V4Y7		-0.504798	-1.44256	-13.444	0	0	0	0
Transcriptional regulator Kaiso	YEATS2	13.9407	13.3549	13.379	13.4272	14.0992	14.115	0	0	0	3	3	3	4.7	4.7	4.7	100.01	0	6.6753	101700	2	Q9HCS7	Q9HCS7		-0.513499	0.744245	0.736072	0	0	YEATS2	YEATS2
Desmoglein-2	HAUS6	12.1266	11.032	12.9039	11.5927	0	12.1253	0	0	0	6	6	6	6.3	6.3	6.3	243.87	0	18.664	378000	17	Q9BTC0;Q9BTC0-1	Q9BTC0		-0.533917	-11.032	-0.778589	0	0	0	0
Eukaryotic translation initiation factor 4 gamma 3	EIF4G3	9.29944	0	9.49388	8.76165	0	7.95536	0	0	0	5	5	5	8.9	8.9	8.9	122.29	0	9.5771	1501000	13	Q14126	Q14126		-0.537786	0	-1.53852	0	0	0	0
Sequestosome-1	SQSTM1	13.8026	13.5779	14.1407	13.2367	12.8123	15.7529	0	0	0	3	3	3	14.6	14.6	14.6	33.433	0	5.1578	236190	7	J3QKS7;B4DGM3;Q969G3-6;Q969G3-5;Q969G3-3;Q969G3-2;Q969G3-4;Q969G3;J3KT85;J3QR61;K7EMQ8	J3QKS7;B4DGM3;Q969G3-6;Q969G3-5;Q969G3-3;Q969G3-2;Q969G3-4;Q969G3;J3KT85;J3QR61		-0.565915	-0.765563	1.61218	0	0	0	0
Sickle tail protein homolog	KIAA1217	13.9157	14.1314	14.126	13.3443	13.2277	13.4146	0	0	0	24	24	24	22.6	22.6	22.6	163.13	0	142.73	14145000	65	Q15652-2;Q15652-3;Q15652;H7BXU7	Q15652-2;Q15652-3;Q15652		-0.571397	-0.903684	-0.711425	0	0	0	0
Nuclear pore complex protein Nup214	NUP214	15.6506	15.3952	15.5492	15.0764	14.9909	15.3952	0	0	0	1	1	1	4.2	4.2	4.2	30.454	0.0020747	2.3033	53387	1	P35240-7;P35240-4;P35240-6;P35240-5;P35240-8;P35240-3;P35240;P35240-2	P35240-7;P35240-4;P35240-6;P35240-5;P35240-8;P35240-3;P35240;P35240-2		-0.574177	-0.404331	-0.153984	0	0	0	0
Pre-mRNA 3-end-processing factor FIP1	FIP1L1	15.376	14.6345	15.3158	14.7954	14.7858	14.4276	0	0	0	1	1	1	3.4	3.4	3.4	53.856	0	2.6862	49978	2	Q96A65-2;Q96A65	Q96A65-2;Q96A65		-0.580576	0.151283	-0.888247	0	0	0	0
TOX high mobility group box family member 4	TOX4	17.849	17.9231	17.7462	17.2523	17.5055	17.4752	0	0	0	15	15	1	11.8	11.8	0.9	187.85	0	58.09	5193700	44	A0A087X0K9;G5E9E7;Q07157-2	A0A087X0K9;G5E9E7;Q07157-2		-0.596743	-0.417633	-0.271062	0	0	0	0
Epidermal growth factor receptor substrate 15-like 1	EPS15L1	13.5098	13.5775	14.6525	12.8972	13.6521	13.9123	0	0	0	2	2	2	3.9	3.9	3.9	49.222	0	6.6632	995250	6	P55010;H0YK29;H0YK11;H0YMJ8;H0YM54;H0YLZ1;H0YN40	P55010;H0YK29;H0YK11;H0YMJ8;H0YM54;H0YLZ1;H0YN40		-0.612591	0.0745138	-0.740181	0	0	0	0
Band 4.1-like protein 3;Band 4.1-like protein 3, N-terminally processed	EPB41L3	12.6751	12.7859	12.3512	12.0619	11.4596	11.9555	0	0	0	3	2	2	2.4	1.6	1.6	180.5	0	3.6627	217570	4	A0A0A0MSA7;A0A0U1RQK7;O43432-4;O43432;O43432-3	A0A0A0MSA7;A0A0U1RQK7;O43432-4;O43432;O43432-3		-0.613152	-1.32634	-0.395674	0	0	0	0
Protein FAM208B	FAM208B	10.8207	10.0473	10.0312	10.1821	10.0415	10.6807	0	0	0	7	7	7	8.4	8.4	8.4	146.08	0	30.095	901690	16	Q96RT1-7;Q96RT1-6;Q96RT1-4;Q96RT1-5;Q96RT1-3;Q96RT1-9;Q96RT1-2;Q96RT1;Q96RT1-8;B4DIP2;H0YA04	Q96RT1-7;Q96RT1-6;Q96RT1-4;Q96RT1-5;Q96RT1-3;Q96RT1-9;Q96RT1-2;Q96RT1;Q96RT1-8		-0.638591	-0.005738	0.649492	0	0	0	0
Myosin phosphatase Rho-interacting protein	MPRIP	12.2339	12.204	10.0256	11.5879	11.569	9.71805	0	0	0	1	1	1	7.2	7.2	7.2	16.19	0.0020964	2.3439	52445	1	Q05BX2;Q14814-4;Q14814	Q05BX2;Q14814-4;Q14814		-0.645971	-0.635067	-0.307502	0	0	0	0
Ataxin-2	ATXN2	11.8654	0	12.6128	11.2115	0	0	0	0	0	2	2	2	2.1	2.1	2.1	221.67	0	7.4979	74977	3	Q96PE2	Q96PE2		-0.653901	0	-12.6128	0	0	0	0
Synaptopodin	SYNPO	15.5002	15.4257	16.0711	14.8425	14.7964	15.0437	0	0	0	4	4	4	10.4	10.4	10.4	72.47	0	25.896	1440300	15	Q8IWZ8;B4DVK3;V9GZ08;Q8IWZ8-2	Q8IWZ8;B4DVK3;V9GZ08;Q8IWZ8-2		-0.657722	-0.629313	-1.0274	0	0	0	0
LIM domain only protein 7	LMO7	15.4741	15.4179	15.7666	14.7949	14.4409	14.7397	0	0	0	1	1	1	3.5	3.5	3.5	93.231	0	2.686	115230	1	Q9Y2X9-2;Q9Y2X9	Q9Y2X9-2;Q9Y2X9		-0.679226	-0.976951	-1.02691	0	0	0	0
Kinectin	KTN1	10.4827	12.0545	11.9497	9.74194	11.0429	8.40037	0	0	0	20	20	20	16	16	16	214.11	0	67.134	10520000	69	Q5T5P2;Q5T5P2-3;Q5T5P2-9;Q5T5P2-2;Q5T5P2-7;Q5T5P2-10;Q5T5P2-4;Q5T5P2-8;Q5T5P2-6;Q5T5P0;Q5T5P1;A0A0U1RRK8	Q5T5P2;Q5T5P2-3;Q5T5P2-9;Q5T5P2-2;Q5T5P2-7;Q5T5P2-10;Q5T5P2-4;Q5T5P2-8;Q5T5P2-6		-0.740768	-1.01165	-3.54931	0	0	0	0
Disks large homolog 5	RRBP1	13.9353	13.4276	13.1597	13.1784	12.9592	12.4783	0	0	0	2	2	2	13.9	13.9	13.9	19.981	0	3.2765	81382	2	Q9H5V9-2;Q9H5V9-3;Q9H5V9	Q9H5V9-2;Q9H5V9-3;Q9H5V9		-0.756872	-0.468424	-0.681361	0	0	0	0
Protein kinase C-binding protein 1	ZMYND8	12.2071	11.7385	11.034	11.4443	12.327	9.888	0	0	0	1	1	1	19.7	19.7	19.7	7.8114	0	17.732	153560	2	H7C466;Q8WU90	H7C466;Q8WU90		-0.762846	0.588533	-1.14598	0	0	0	0
Centrosomal protein of 44 kDa	CEP44	12.1524	12.2502	12.0514	11.3665	0	11.872	0	0	0	1	1	1	26.3	26.3	26.3	4.2702	0.0058594	1.9718	0	2	E9PJ59;E9PP61;E9PJB7;E9PJK9;P27701-2;P27701	E9PJ59;E9PP61;E9PJB7;E9PJK9;P27701-2;P27701		-0.785957	-12.2502	-0.179431	0	0	0	0
Enhancer of mRNA-decapping protein 4	EDC4	9.3766	0	10.6979	8.55351	9.95411	10.4646	0	0	0	13	13	13	9	9	9	202.06	0	34.935	6195100	56	Q8TDM6-4;Q8TDM6;Q8TDM6-2;A0A0A0MSL1;Q8TDM6-3;A0A0J9YYG8;R4GMQ2;Q8TDM6-5	Q8TDM6-4;Q8TDM6;Q8TDM6-2		-0.823089	9.95411	-0.233275	0	0	0	0
Transcriptional coactivator YAP1	YAP1	12.966	0	12.814	12.1308	0	12.8558	0	0	0	21	21	21	9.1	9.1	9.1	394.46	0	63.442	5096200	50	P46939;P46939-2;P46939-4;Q5T097;P46939-3;Q5SYY2;Q5T098;H0Y337	P46939;P46939-2		-0.835173	0	0.0417223	0	0	0	0
PERQ amino acid-rich with GYF domain-containing protein 2	GIGYF2	15.9833	16.8204	16.2055	15.146	15.6633	15.5073	0	0	0	3	3	3	8.6	8.6	8.6	61.64	0	5.2497	246750	3	Q96I24	Q96I24		-0.837356	-1.15707	-0.698246	0	0	0	0
Coronin-1B	CORO1B	19.2828	19.1051	18.9046	18.4181	18.404	18.4581	0	0	0	4	4	4	5.7	5.7	5.7	151.16	0	11.571	223190	8	Q86UU1;Q86UU1-3;Q86UU1-2;A0A087WZL0	Q86UU1;Q86UU1-3;Q86UU1-2		-0.864723	-0.701102	-0.446452	0	0	0	0
RanBP2-like and GRIP domain-containing protein 3	RGPD3	12.272	11.9776	12.2472	11.381	11.6498	11.7884	0	0	0	4	4	4	7.1	7.1	7.1	141.18	0	13.052	712900	9	C9K0J5;Q70E73;C9J164;Q70E73-5;Q70E73-2;Q70E73-8;Q70E73-7;Q70E73-4;Q70E73-3;Q70E73-9;Q70E73-6	C9K0J5;Q70E73;C9J164;Q70E73-5;Q70E73-2;Q70E73-8;Q70E73-7;Q70E73-4;Q70E73-3;Q70E73-9;Q70E73-6		-0.890986	-0.327843	-0.458723	0	0	0	0
Insulin-like growth factor 2 mRNA-binding protein 3	SH3KBP1	14.5861	14.0747	12.8627	13.618	11.9992	11.0282	0	0	0	1	1	1	14.7	14.7	14.7	18.635	0	3.6746	102560	1	H0YES5;B7Z524;H0YDX7;J3QT46;Q9Y450-4;Q9Y450	H0YES5;B7Z524;H0YDX7;J3QT46;Q9Y450-4;Q9Y450		-0.968036	-2.07557	-1.83453	0	0	0	0
Rho GTPase-activating protein 9	ARHGAP9	13.1841	13.0118	0	12.1954	0	12.2697	0	0	0	4	4	4	7.3	7.3	7.3	101.18	0	13.767	777580	10	Q8IY63-2;Q8IY63	Q8IY63-2;Q8IY63		-0.988713	-13.0118	12.2697	0	0	0	0
182 kDa tankyrase-1-binding protein	TNKS1BP1	15.2524	15.3943	15.5272	14.2597	14.4629	14.7309	0	0	0	2	2	2	11.7	11.7	11.7	61.52	0	6.1644	282500	3	P19532	P19532		-0.992663	-0.931379	-0.796285	0	0	0	0
Double-strand break repair protein MRE11A	MRE11A	17.0484	16.9188	16.9293	16.053	16.197	16.1274	0	0	0	1	1	1	4.6	4.6	4.6	51.958	0	3.1845	383110	7	P55081	P55081		-0.995409	-0.72185	-0.801889	0	0	0	0
Targeting protein for Xklp2	TPX2	10.6949	10.5942	10.5449	9.69262	9.97957	0	0	0	0	2	2	2	1.5	1.5	1.5	174.38	0	3.0399	19027	2	P11388;P11388-2;P11388-3;P11388-4	P11388;P11388-2;P11388-3;P11388-4		-1.00226	-0.614663	-10.5449	0	0	0	0
5-3 exoribonuclease 1	XRN1	12.5995	11.3432	12.7367	11.5729	10.9766	11.5252	0	0	0	10	10	10	15.2	15.2	15.2	117.11	0	34.325	5053300	39	Q5T6F2;F5H2U4;Q5T6F2-2;A2A305	Q5T6F2;F5H2U4		-1.02665	-0.366622	-1.21156	0	0	0	0
Centrosomal protein of 170 kDa	CEP170	13.6442	13.7386	13.8989	12.5999	12.4543	12.6692	0	0	0	3	3	3	3.9	3.9	3.9	116.91	0	4.94	479140	5	Q9H7U1-3;Q9H7U1-2;Q9H7U1	Q9H7U1-3		-1.04428	-1.28432	-1.22973	0	0	0	0
Cytoskeleton-associated protein 5	LIMCH1	13.8994	13.3677	13.4223	12.8474	12.9556	13.1177	0	0	0	2	2	2	3.3	3.3	3.3	147.22	0	5.5506	211050	4	H0Y7F7;Q5VT06;Q5T2X4	H0Y7F7;Q5VT06;Q5T2X4		-1.05197	-0.412056	-0.304668	0	0	0	0
Nuclear fragile X mental retardation-interacting protein 2	NUFIP2	16.7446	16.7342	16.8994	15.606	15.3012	15.5965	0	0	0	3	3	3	1.5	1.5	1.5	258.98	0	3.4286	120470	2	A0A088AWL3;O75376-2;O75376;E7EVK1	A0A088AWL3;O75376-2;O75376		-1.13862	-1.43299	-1.30285	0	0	0	0
WD repeat-containing protein 43	WDR43	11.0462	0	11.0633	9.90524	0	9.97699	0	0	0	2	2	2	7.8	7.8	7.8	31.355	0	4.3993	189980	4	K7ER96;O43396;K7EML9	K7ER96;O43396;K7EML9		-1.14093	0	-1.08633	0	0	0	0
Ran GTPase-activating protein 1	RANGAP1	14.7358	14.532	14.6439	13.5587	13.5195	12.5866	0	0	0	7	7	7	4.7	4.7	4.7	308.77	0	18.221	1633300	19	E7EPN9;Q9Y520-3;Q9Y520-6;Q9Y520-4;Q9Y520-5;Q9Y520;Q9Y520-7;Q9Y520-2;A0A0A0MS30;H7C5N8	E7EPN9;Q9Y520-3;Q9Y520-6;Q9Y520-4;Q9Y520-5;Q9Y520;Q9Y520-7;Q9Y520-2		-1.17716	-1.01248	-2.05733	0	0	0	0
Chromodomain-helicase-DNA-binding protein 8	EIF5	13.6879	12.8561	13.5715	12.4235	0	0	0	0	0	6	6	6	5.6	5.6	5.6	189.07	0	12.866	835450	13	O94986-3;O94986;O94986-1;O94986-2;A0A075B719	O94986-3;O94986;O94986-1;O94986-2		-1.26441	-12.8561	-13.5715	0	0	0	0
Serine-rich coiled-coil domain-containing protein 2	CCSER2	11.4499	10.7927	11.5524	10.1508	0	0	0	0	0	36	36	2	56.7	56.7	3.2	62.663	0	253.92	103690000	164	Q05682-4;Q05682-6;Q05682-2;Q05682;C9J813;C9JEK3;C9JE79;F8WE61	Q05682-4;Q05682-6;Q05682-2;Q05682;C9J813		-1.29911	-10.7927	-11.5524	0	0	0	0
La-related protein 1	LARP1	14.573	13.4448	14.2468	13.2098	13.6107	13.3022	0	0	0	7	7	7	9.6	9.6	9.6	148.35	0	20.558	1620100	17	Q9P266	Q9P266		-1.36315	0.165923	-0.944604	0	0	0	0
Absent in melanoma 1 protein	RASSF8	13.5958	13.2828	13.329	12.2294	10.4654	10.4154	0	0	0	2	2	2	5.2	5.2	5.2	47.12	0	34.555	5945000	13	R4GNJ5;A0A0C4DGT6;Q96AP0-2;Q96AP0	R4GNJ5;A0A0C4DGT6;Q96AP0-2;Q96AP0		-1.36648	-2.81741	-2.91353	0	0	0	0
Neurabin-2	PPP1R9B	11.7886	0	10.6874	10.3637	0	10.1677	0	0	0	4	4	4	6.8	6.8	6.8	81.613	0	6.9267	2796000	14	Q9H307;Q9H307-2;G3V5F0;G3V579	Q9H307;Q9H307-2		-1.4249	0	-0.519707	0	0	0	0
Rho guanine nucleotide exchange factor 5	ARHGEF5	10.4949	10.044	10.459	9.06813	0	10.1413	0	0	0	2	2	2	2.8	2.8	2.8	120.01	0	51.853	731100	8	Q9NQW6-2;Q9NQW6;H7C3S1	Q9NQW6-2;Q9NQW6;H7C3S1		-1.42672	-10.044	-0.317681	0	0	0	0
A-kinase anchor protein 2	AKAP2	16.236	15.6548	16.174	14.7801	14.6583	15.1126	0	0	0	9	9	9	12.1	12.1	12.1	145.44	0	146.01	7382100	47	S4R3H4;E7EQT4;Q9UKV3-5;Q9UKV3;G3V3B0;Q9UKV3-3;Q9UKV3-2;G3V3T3	S4R3H4;E7EQT4;Q9UKV3-5;Q9UKV3		-1.45588	-0.996481	-1.06145	0	0	0	0
Ankycorbin	RAI14	17.3162	17.166	16.9408	15.8234	15.8562	16.1768	0	0	0	1	1	1	8.6	8.6	8.6	17.83	0.0020121	2.1751	184060	4	H7C2N3;H0YG38;F5H578;O75400-2;O75400-3;O75400	H7C2N3;H0YG38;F5H578;O75400-2;O75400-3;O75400		-1.49275	-1.30989	-0.763976	0	0	0	0
E3 SUMO-protein ligase RanBP2	RANBP2	16.6686	16.4044	16.6268	15.1748	15.6688	16.0205	0	0	0	3	3	3	3.6	3.6	3.6	228.86	0	5.0496	168080	3	P48634;P48634-2;P48634-3;P48634-4	P48634;P48634-2;P48634-3		-1.49373	-0.735602	-0.606326	0	0	0	0
Protein LAP2	ERBB2IP	10.9984	11.1255	11.5329	9.47324	9.91199	11.1128	0	0	0	3	3	3	4.3	4.3	4.3	138.68	0	6.9617	681650	7	A0A087WUT6;O60841	A0A087WUT6;O60841		-1.52514	-1.21355	-0.42011	0	0	0	0
Protein scribble homolog	SCRIB	11.3721	11.1795	12.0149	9.84155	0	9.42137	0	0	0	11	11	11	15.7	15.7	15.7	152.59	0	27.392	4022700	44	Q5VT52-2;Q5VT52-3;Q5VT52;Q5VT52-5;Q5VT52-4	Q5VT52-2;Q5VT52-3;Q5VT52;Q5VT52-5		-1.53055	-11.1795	-2.59349	0	0	0	0
Sperm-specific antigen 2	SSFA2	14.2602	13.2325	14.5091	12.6699	12.7127	13.169	0	0	0	1	1	1	1.4	1.4	1.4	88.282	0	3.614	203280	3	C9J8U1;F8WAN1;Q69YQ0-2;Q69YQ0	C9J8U1;F8WAN1;Q69YQ0-2;Q69YQ0		-1.5903	-0.519773	-1.34008	0	0	0	0
ELKS/Rab6-interacting/CAST family member 1	ERC1	14.8036	14.8961	15.3289	13.1225	14.5127	14.0346	0	0	0	8	8	8	10.2	10.2	10.2	131.17	0	34.785	1263400	19	Q7Z589-6;Q7Z589;Q7Z589-5;Q7Z589-4;Q7Z589-7;E9PMC9;Q7Z589-2;H0YCS3;E9PPE6;H0YET8	Q7Z589-6;Q7Z589;Q7Z589-5;Q7Z589-4;Q7Z589-7;E9PMC9;Q7Z589-2		-1.68114	-0.383417	-1.29426	0	0	0	0
YEATS domain-containing protein 2	DLG5	13.6623	13.5335	13.3269	11.9344	12.5401	12.6058	0	0	0	2	2	2	2.8	2.8	2.8	132.94	0	3.4769	111540	2	Q7Z5K2;Q7Z5K2-2;Q7Z5K2-3;Q8WVX6	Q7Z5K2;Q7Z5K2-2;Q7Z5K2-3;Q8WVX6		-1.72798	-0.993372	-0.72107	0	0	0	0
Ubiquitin-associated protein 2	UBAP2	15.1515	15.261	15.2638	13.2875	13.4065	14.076	0	0	0	74	74	74	37.4	37.4	37.4	267.29	0	323.31	66823000	297	P12270;P12270-2;Q5SWX9	P12270;P12270-2		-1.86405	-1.85449	-1.18784	0	0	0	0
Myosin light chain kinase, smooth muscle;Myosin light chain kinase, smooth muscle, deglutamylated form	MYLK	16.1717	15.3348	15.6762	14.1161	14.6397	14.6676	0	0	0	7	7	7	8.5	8.5	8.5	116.53	0	36.424	1122300	17	Q6WCQ1;Q6WCQ1-2;Q6WCQ1-3;J3KSW8;H0Y2S9;H0Y7E2;H7C3G6;J3KSK7	Q6WCQ1;Q6WCQ1-2;Q6WCQ1-3;J3KSW8;H0Y2S9		-2.05558	-0.695117	-1.00857	0	0	0	0
Signal-induced proliferation-associated 1-like protein 1	SIPA1L1	14.514	13.955	14.1323	12.4091	11.6813	12.0339	0	0	0	1	1	1	4.5	4.5	4.5	30.216	0.0092593	1.6761	54940	1	H7C561;Q15637-4;Q15637-6;Q15637-7;Q15637-3;Q15637-2;Q15637;Q15637-5	H7C561;Q15637-4;Q15637-6;Q15637-7;Q15637-3;Q15637-2;Q15637;Q15637-5		-2.10494	-2.27373	-2.09835	0	0	0	0
28 kDa heat- and acid-stable phosphoprotein	CKAP5	13.729	13.3865	13.5651	11.5049	11.8012	12.1554	0	0	0	1	1	1	91.3	91.3	91.3	2.2114	0	20.643	178040	8	M0QX10;A0A0U1RVK9;M0QYY0;M0QX13;M0QZL5;M0R1S1;M0QX64;M0R302;M0QXN5;P37198	M0QX10;A0A0U1RVK9;M0QYY0;M0QX13;M0QZL5;M0R1S1;M0QX64;M0R302;M0QXN5;P37198		-2.22407	-1.58531	-1.40968	0	0	0	0
Utrophin	UTRN	13.0477	11.8905	12.1355	10.8083	10.888	11.8086	0	0	0	1	1	1	1.7	1.7	1.7	85.652	0.0021097	2.3663	294060	4	Q9ULW0;Q9ULW0-2	Q9ULW0;Q9ULW0-2		-2.23933	-1.00251	-0.326907	0	0	0	0
Drebrin	DBN1	16.4898	16.2929	16.1037	14.1736	15.1033	15.0231	0	0	0	2	2	2	2.9	2.9	2.9	104.85	0	2.6131	105570	2	C9JZR2;O60716-24;O60716-23;O60716-21;O60716-19;O60716-22;O60716-20;O60716-16;O60716-18;O60716-15;O60716-17;O60716-13;O60716-11;O60716-14;O60716-12;O60716-10;O60716-8;O60716-9;O60716-7;O60716-5;O60716-3;O60716-6;O60716-4;O60716-2;O60716;H0YC95;E9PRE2;O60716-32;O60716-31;O60716-29;O60716-27;O60716-30;O60716-28;O60716-26;O60716-25	C9JZR2;O60716-24;O60716-23;O60716-21;O60716-19;O60716-22;O60716-20;O60716-16;O60716-18;O60716-15;O60716-17;O60716-13;O60716-11;O60716-14;O60716-12;O60716-10;O60716-8;O60716-9;O60716-7;O60716-5;O60716-3;O60716-6;O60716-4;O60716-2;O60716;H0YC95;E9PRE2;O60716-32;O60716-31;O60716-29;O60716-27;O60716-30;O60716-28;O60716-26;O60716-25		-2.31615	-1.18959	-1.08062	0	0	0	0
WASH complex subunit FAM21A	FAM21A	13.6168	12.612	13.7546	11.1406	12.9439	12.5841	0	0	0	14	14	13	14.8	14.8	13.7	124.82	0	57.027	11498000	50	G8JLD3;X6RLX0;Q8IUD2;Q8IUD2-2;Q8IUD2-3;X6RM00;Q8IUD2-5;Q8IUD2-4;K7EPD6;A0A0U1RQN0;K7EPP6;A0A0U1RQM4;K7EIZ7;A0A0U1RQD6;K7EKH8;A0A0U1RRM0	G8JLD3;X6RLX0;Q8IUD2;Q8IUD2-2;Q8IUD2-3;X6RM00;Q8IUD2-5;Q8IUD2-4		-2.47614	0.331859	-1.17043	0	0	0	0
Vigilin	HDLBP	14.3565	13.1206	13.9483	11.8083	12.4902	12.7563	0	0	0	5	5	5	2.5	2.5	2.5	367.42	0	8.1164	591920	10	Q14789-4;Q14789-3;Q14789;Q14789-2;H0Y867;E7EU81	Q14789-4;Q14789-3;Q14789;Q14789-2;H0Y867;E7EU81		-2.54813	-0.630329	-1.19201	0	0	0	0
KN motif and ankyrin repeat domain-containing protein 2	KANK2	13.3417	12.5384	12.119	10.7917	0	0	0	0	0	2	1	1	4.7	2.4	2.4	63.704	0	5.3915	813090	11	O00425	O00425		-2.54993	-12.5384	-12.119	0	0	0	0
Microtubule-associated protein;Microtubule-associated protein 4	MAP4	15.0702	14.6496	14.9829	12.4866	13.6124	13.9186	0	0	0	3	3	3	6.9	6.9	6.9	77.224	0	6.3083	1025300	7	Q9Y2L9-2;Q9Y2L9;Q9Y2L9-3;Q5VUJ6-2;Q5VUJ6	Q9Y2L9-2;Q9Y2L9;Q9Y2L9-3		-2.58364	-1.03724	-1.06432	0	0	0	0
PH and SEC7 domain-containing protein 3	PSD3	12.2727	12.243	12.3586	9.65657	0	0	0	0	0	8	8	8	24.8	24.8	24.8	68.041	0	101.74	7017900	54	A0A0G2JHC2;Q6NYC8;Q6NYC8-2;Q6NYC8-3	A0A0G2JHC2;Q6NYC8;Q6NYC8-2;Q6NYC8-3		-2.61612	-12.243	-12.3586	0	0	0	0
Protein AHNAK2	AHNAK2	14.4761	14.3558	14.5713	11.7151	12.7683	13.1679	0	0	0	17	17	1	27.9	27.9	1.3	114.53	0	189.44	17045000	102	Q14157;Q14157-5;Q14157-3;F8W726;Q5VU77;Q5VU78;Q5VU81;Q5VU80;Q5VU79;H0Y5H6;H7C2T8	Q14157;Q14157-5;Q14157-3;F8W726		-2.76097	-1.58748	-1.40336	0	0	0	0
Protection of telomeres protein 1	POT1	20.9943	20.4828	20.5756	18.0884	19.0567	18.9447	0	0	0	2	2	2	4	4	4	61.594	0	2.7672	50410	2	O95817;C9JFK9	O95817;C9JFK9		-2.90591	-1.42602	-1.63094	0	0	0	0
SH3 domain-containing kinase-binding protein 1	LRCH1	13.0797	12.8444	13.5674	10.1611	0	0	0	0	0	4	4	4	4.4	4.4	4.4	165.27	0	6.9818	867640	10	A0A0G2JMS7;A0A0G2JNZ2;A0A0G2JPP5;Q14160-2;Q14160;Q14160-3;H0YCG0	A0A0G2JMS7;A0A0G2JNZ2;A0A0G2JPP5;Q14160-2;Q14160;Q14160-3;H0YCG0		-2.91855	-12.8444	-13.5674	0	0	0	0
Microtubule-associated protein 1B;MAP1B heavy chain;MAP1 light chain LC1	MAP1B	16.3188	15.9169	15.6333	12.7745	13.5863	13.9855	0	0	0	10	10	10	13.8	13.8	13.8	101.8	0	24.51	3600700	34	E7EPK0;E9PDJ9;H0Y8P3;D6RD46;G5EA03;Q9UPQ0-9;Q9UPQ0-8;Q9UPQ0-6;Q9UPQ0-5;Q9UPQ0-10;Q9UPQ0-2;Q9UPQ0-4;Q9UPQ0;Q9UPQ0-3;D6R8Y0;D6RJ93;Q6NVB9;Q9UPQ0-7	E7EPK0;E9PDJ9;H0Y8P3;D6RD46;G5EA03;Q9UPQ0-9;Q9UPQ0-8;Q9UPQ0-6;Q9UPQ0-5;Q9UPQ0-10;Q9UPQ0-2;Q9UPQ0-4;Q9UPQ0;Q9UPQ0-3		-3.54432	-2.33068	-1.64782	0	0	0	0
Pericentriolar material 1 protein	PCM1	12.5407	12.3926	12.6111	8.80135	10.6578	10.4467	0	0	0	1	1	1	5.2	5.2	5.2	46.862	0.007767	1.9589	65329	1	Q9UKX7-2;Q9UKX7	Q9UKX7-2;Q9UKX7		-3.73931	-1.73482	-2.16445	0	0	0	0
Cold shock domain-containing protein E1	CSDE1	14.7461	14.1218	13.8517	10.9994	10.7238	11.8644	0	0	0	11	11	11	28.6	28.6	28.6	54.234	0	76.216	68742000	115	Q9BR76;A0A087WW53;F5H390;F5H0D2	Q9BR76		-3.74666	-3.39794	-1.98737	0	0	0	0
Zinc finger protein 638	ZNF638	8.42698	10.006	8.3766	0	8.08529	8.59481	0	0	0	3	3	3	3.5	3.5	3.5	121.02	0	10.373	1280700	12	H7C4X9;A0A087WVZ6;Q9ULU4-3;Q9ULU4-6;Q9ULU4-23;Q9ULU4-21;Q9ULU4-14;Q9ULU4-12;Q9ULU4-22;Q9ULU4-16;Q9ULU4-9;Q9ULU4-13;A0A087WV57;A0A087WYS3;Q9ULU4-4;Q9ULU4-17;Q9ULU4-15;Q9ULU4-8;Q9ULU4-5;Q9ULU4-20;Q9ULU4;Q9ULU4-10;Q9ULU4-11;Q9ULU4-7;Q9ULU4-19;A0A0A0MTK7;Q9ULU4-2;Q9ULU4-18	H7C4X9;A0A087WVZ6;Q9ULU4-3;Q9ULU4-6;Q9ULU4-23;Q9ULU4-21;Q9ULU4-14;Q9ULU4-12;Q9ULU4-22;Q9ULU4-16;Q9ULU4-9;Q9ULU4-13;A0A087WV57;A0A087WYS3;Q9ULU4-4;Q9ULU4-17;Q9ULU4-15;Q9ULU4-8;Q9ULU4-5;Q9ULU4-20;Q9ULU4;Q9ULU4-10;Q9ULU4-11;Q9ULU4-7;Q9ULU4-19		-8.42698	-1.92076	0.218207	0	0	0	0
Dynamin-binding protein	DNMBP	8.55689	9.27419	0	0	0	0	0	0	0	7	7	7	19.5	19.5	19.5	77.813	0	25.615	1425300	17	A0A0A0MSJ0;Q86XP3-2;Q86XP3	A0A0A0MSJ0;Q86XP3-2;Q86XP3		-8.55689	-9.27419	0	0	0	0	0
SWI/SNF complex subunit SMARCC2	SMARCC2	9.44045	0	9.21417	0	8.46103	9.11254	0	0	0	2	2	2	1.9	1.9	1.9	176.41	0	4.8349	208570	5	Q13796;C9IZC6;F5H3B6	Q13796;C9IZC6;F5H3B6		-9.44045	8.46103	-0.10163	0	0	0	0
Uveal autoantigen with coiled-coil domains and ankyrin repeats	UACA	9.45917	8.49965	9.00023	0	8.66832	9.35048	0	0	0	5	5	5	6.2	6.2	6.2	111.43	0	17.03	821290	7	Q13625-2;Q13625;Q13625-3;H7C5L8;Q96KQ4	Q13625-2;Q13625;Q13625-3		-9.45917	0.168671	0.35025	0	0	0	0
MAP7 domain-containing protein 3	MAP7D3	9.48488	12.119	10.6894	0	0	0	0	0	0	1	1	1	4.8	4.8	4.8	72.759	0	2.8742	101940	1	Q9BRK4	Q9BRK4		-9.48488	-12.119	-10.6894	0	0	0	0
Golgin subfamily B member 1	GOLGB1	9.55384	9.32033	9.58701	0	8.03897	7.61567	0	0	0	1	1	1	4	4	4	50.99	0.0076482	1.7697	182610	2	E7EU85;E9PFF5;B4DXZ6;P51114-3;P51114-2;P51114	E7EU85;E9PFF5;B4DXZ6;P51114-3;P51114-2;P51114		-9.55384	-1.28135	-1.97134	0	0	0	0
Replication protein A 70 kDa DNA-binding subunit;Replication protein A 70 kDa DNA-binding subunit, N-terminally processed	RPA1	10.2193	9.87958	10.2664	0	0	0	0	0	0	3	3	3	19.3	19.3	19.3	24.176	0	22.171	715270	9	Q5W011;Q5W010;Q96I25;Q5W012	Q5W011;Q5W010;Q96I25		-10.2193	-9.87958	-10.2664	0	0	0	0
Cytospin-A	SPECC1L	10.4999	0	10.608	0	10.0454	0	0	0	0	2	2	2	1.8	1.8	1.8	122.86	0	2.572	177920	3	A0A0A0MRP6;B7ZLQ5;P28370-2;O60264;P28370	A0A0A0MRP6;B7ZLQ5;P28370-2;O60264;P28370	SPECC1L-ADORA2A	-10.4999	10.0454	-10.608	0	0	0	0
Centrosome-associated protein 350	CEP350	10.5021	0	10.3736	0	0	0	0	0	0	16	16	16	34.6	34.6	34.6	71.45	0	53.576	14276000	52	Q9Y5K6	Q9Y5K6		-10.5021	0	-10.3736	0	0	0	0
Centrosomal protein of 152 kDa	CEP152	11.1482	11.7373	10.0128	0	0	9.88877	0	0	0	4	4	4	6.4	6.4	6.4	111.22	0	26.06	1535400	15	O43303-2;O43303;H3BMS1;H3BVH3;I3L262	O43303-2;O43303		-11.1482	-11.7373	-0.123991	0	0	0	0
ERC protein 2	ERC2	11.1542	10.9562	0	0	0	10.9118	0	0	0	4	4	4	2.4	2.4	2.4	331.77	0	22.804	264180	5	Q96L91-4;Q96L91-3;Q96L91-5;Q96L91-2;Q96L91;A0A0A0MR70	Q96L91-4;Q96L91-3;Q96L91-5;Q96L91-2;Q96L91;A0A0A0MR70		-11.1542	-10.9562	10.9118	0	0	0	0
Zinc finger CCHC domain-containing protein 8	ZCCHC8	11.4393	12.6316	10.9936	0	12.5548	10.8796	0	0	0	5	5	5	5.2	5.2	5.2	209.48	0	22.796	2561300	23	P49750-3;P49750;P49750-4;H0YIQ2;F8VU51	P49750-3;P49750;P49750-4;H0YIQ2		-11.4393	-0.076735	-0.113992	0	0	0	0
Alpha-globin transcription factor CP2;Transcription factor CP2-like protein 1	TFCP2	12.33	12.1239	0	0	0	0	0	0	0	2	2	2	8.7	8.7	8.7	64.675	0	4.6133	65964	2	Q4VXL4;D6RAA5;Q4VXL8;E7EMZ9;E9PBC6;O95359-2;O95359-6;O95359-1;O95359-5;O95359-3;O95359;H0Y911;E9PGB3	Q4VXL4;D6RAA5;Q4VXL8;E7EMZ9;E9PBC6;O95359-2;O95359-6;O95359-1;O95359-5;O95359-3;O95359;H0Y911;E9PGB3	TFCP2L1	-12.33	-12.1239	0	0	0	0	0
Angiomotin-like protein 1	AMOTL1	12.9787	10.7076	12.4259	0	0	0	0	0	0	7	7	7	7.4	7.4	7.4	252.5	0	18.948	2613800	27	Q8WYP5;Q8WYP5-3;Q8WYP5-2	Q8WYP5;Q8WYP5-3;Q8WYP5-2		-12.9787	-10.7076	-12.4259	0	0	0	0
Apoptosis-stimulating of p53 protein 2	TP53BP2	13.1816	10.426	12.2377	0	0	0	0	0	0	25	25	25	21.9	21.9	21.9	181.79	0	173.68	19077000	102	Q9C0C2;Q9C0C2-2	Q9C0C2;Q9C0C2-2		-13.1816	-10.426	-12.2377	0	0	0	0
								0	0	0	6	6	6	6.2	6.2	6.2	209.02	0	18.104	2998300	17	A6NNK5;Q12888;Q12888-3;Q12888-2;C9JXV0;M0R142;H7C3N7	A6NNK5;Q12888;Q12888-3;Q12888-2;C9JXV0
								0	0	0	19	19	18	26.1	26.1	25	120.63	0	289.89	16944000	91	Q9Y2D5-6;Q9Y2D5-4;Q9Y2D5;Q9Y2D5-5;Q9Y2D5-7;C9JVY5;C9JZH4	Q9Y2D5-6;Q9Y2D5-4;Q9Y2D5;Q9Y2D5-5;Q9Y2D5-7;C9JVY5
								0	0	0	1	1	1	17.3	17.3	17.3	12.725	0.0020619	2.2927	68049	1	G3V235;G3V2Q3;G3V5E1;O75909-2;O75909-1;O75909;O75909-4	G3V235;G3V2Q3;G3V5E1;O75909-2;O75909-1;O75909;O75909-4
								0	0	0	3	3	3	11	11	11	48.326	0	10.285	1206500	10	Q8NHQ8;H0YG85;Q8NHQ8-2;Q6IB99;F5GYP8;F5H8C5;F5H0S5;F5H7J1	Q8NHQ8;H0YG85;Q8NHQ8-2
											3	3	3	1.7	1.7	1.7	251.11	0	2.867	150750	3	Q5VUA4	Q5VUA4
											3	3	3	3	3	3	220.62	0	6.8967	267020	7	Q14966;A0A096LNS4;Q14966-5;Q14966-3;C9JWN0;A0A096LPK8;A0A096LPH6;Q14966-2;Q14966-4	Q14966;A0A096LNS4;Q14966-5;Q14966-3
											5	5	5	15.7	15.7	15.7	57.643	0	16.126	1627900	26	H0Y2Y8;Q15942;Q15942-2;C9IZ41;H7C3D3	H0Y2Y8;Q15942;Q15942-2
